# Supplementary material for: Enhanced vehicle localization with low-cost sensor fusion for urban 3D mapping
Source: PLoS One. 2025 May 2;20(5):e0318710. doi: 10.1371/journal.pone.0318710 (PMC12047803; doi:10.1371/journal.pone.0318710)
Supplement: S1 Data — (ZIP) [file pone.0318710.s001.zip]

Archive with 8 entries (7 files):
- Supporting information/
- Supporting information/gps.csv
- Supporting information/hor_scan.csv
- Supporting information/imu.csv
- Supporting information/pose.csv
- Supporting information/sample_map_code.m
- Supporting information/velocity.csv
- Supporting information/ver_scan.csv
