# Supplementary material for: Enhanced vehicle localization with low-cost sensor fusion for urban 3D mapping
Source: PLoS One. 2025 May 2;20(5):e0318710. doi: 10.1371/journal.pone.0318710 (PMC12047803; doi:10.1371/journal.pone.0318710)
Supplement: S1 Data — (ZIP) [file pone.0318710.s001.zip › Supporting information/gps.csv]

%time	field.header.seq	field.header.stamp	field.header.frame_id	field.vector.x	field.vector.y	field.vector.z
1689416038776285557	30817	1689416038776016146	imu_link	24.931219100952152	67.11480712890625	13.439401626586914
1689416038776292596	30818	1689416038776030793	imu_link	24.931219100952152	67.11480712890625	13.439432144165039
1689416038782514958	30819	1689416038780034124	imu_link	24.931219100952152	67.11480712890625	13.439463615417482
1689416038782522115	30820	1689416038782038316	imu_link	24.931219100952152	67.11480712890625	13.439499855041506
1689416038786283284	30821	1689416038786127501	imu_link	24.931219100952152	67.11480712890625	13.439535140991211
1689416038786342392	30822	1689416038786161639	imu_link	24.931219100952152	67.11480712890625	13.439573287963867
1689416038790375276	30823	1689416038790182313	imu_link	24.931219100952152	67.11480712890625	13.439613342285156
1689416038790423004	30824	1689416038790218880	imu_link	24.931219100952152	67.11480712890625	13.449753761291506
1689416038795338648	30825	1689416038795217223	imu_link	24.931219100952152	67.11480712890625	13.449805259704592
1689416038795379573	30826	1689416038795243060	imu_link	24.931219100952152	67.11480712890625	13.449856758117678
1689416038800410662	30827	1689416038800249349	imu_link	24.931219100952152	67.11480712890625	13.449907302856445
1689416038800509549	30828	1689416038800274011	imu_link	24.931219100952152	67.11480712890625	13.449955940246584
1689416038805375667	30829	1689416038805263068	imu_link	24.931219100952152	67.11480712890625	13.450004577636719
1689416038805427361	30830	1689416038805275711	imu_link	24.931219100952152	67.11480712890625	13.450050354003906
1689416038810494536	30831	1689416038810318397	imu_link	24.931219100952152	67.11480712890625	13.450094223022461
1689416038810499485	30832	1689416038810331544	imu_link	24.931219100952152	67.11480712890625	13.454385757446289
1689416038815610223	30833	1689416038815363607	imu_link	24.931219100952152	67.11480712890625	13.454426765441896
1689416038815612126	30834	1689416038815392742	imu_link	24.931219100952152	67.11480712890625	13.454462051391602
1689416038820650201	30835	1689416038820424024	imu_link	24.931219100952152	67.11480712890625	13.454493522644045
1689416038820786812	30836	1689416038820436233	imu_link	24.931219100952152	67.11480712890625	13.45452404022217
1689416038825735869	30837	1689416038825449192	imu_link	24.931219100952152	67.11480712890625	13.454548835754396
1689416038825832256	30838	1689416038825479933	imu_link	24.931219100952152	67.11480712890625	13.454570770263672
1689416038830782363	30839	1689416038830533982	imu_link	24.931219100952152	67.11480712890625	13.454590797424318
1689416038830934518	30840	1689416038830585506	imu_link	24.93122100830078	67.11480712890625	13.445978164672852
1689416038835865373	30841	1689416038835612620	imu_link	24.93122100830078	67.11480712890625	13.445984840393068
1689416038835970558	30842	1689416038835640554	imu_link	24.93122100830078	67.11480712890625	13.445991516113281
1689416038840787794	30843	1689416038840637106	imu_link	24.93122100830078	67.11480712890625	13.44600009918213
1689416038840848669	30844	1689416038840665060	imu_link	24.93122100830078	67.11480712890625	13.452404975891115
1689416038845856371	30845	1689416038845643647	imu_link	24.93122100830078	67.11480712890625	13.452424049377443
1689416038845860195	30846	1689416038845657195	imu_link	24.93122100830078	67.11480712890625	13.452445983886719
1689416038850990551	30847	1689416038850719106	imu_link	24.93122100830078	67.11480712890625	13.452470779418945
1689416038850997272	30848	1689416038850752324	imu_link	24.93122100830078	67.11480712890625	13.453299522399904
1689416038855930737	30849	1689416038855704862	imu_link	24.93122100830078	67.11480712890625	13.453328132629396
1689416038856035915	30850	1689416038855717190	imu_link	24.93122100830078	67.11480712890625	13.453358650207521
1689416038860935785	30851	1689416038860771207	imu_link	24.93122100830078	67.11480712890625	13.453389167785646
1689416038861037261	30852	1689416038860788591	imu_link	24.93122100830078	67.11480712890625	13.453417778015138
1689416038865958285	30853	1689416038865803020	imu_link	24.93122100830078	67.11480712890625	13.453448295593263
1689416038865960592	30854	1689416038865815802	imu_link	24.93122100830078	67.11480712890625	13.45347785949707
1689416038870984318	30855	1689416038870880113	imu_link	24.93122100830078	67.11480712890625	13.45350742340088
1689416038871029130	30856	1689416038870891440	imu_link	24.93122100830078	67.11480712890625	13.451197624206545
1689416038876038236	30857	1689416038875924822	imu_link	24.93122100830078	67.11480712890625	13.451225280761719
1689416038876153138	30858	1689416038875938453	imu_link	24.93122100830078	67.11480712890625	13.451251983642578
1689416038881304348	30859	1689416038881049203	imu_link	24.93122100830078	67.11480712890625	13.45128059387207
1689416038881371525	30860	1689416038881072094	imu_link	24.93122100830078	67.11480712890625	13.45131015777588
1689416038885173761	30861	1689416038885063973	imu_link	24.93122100830078	67.11480712890625	13.451338768005373
1689416038887189739	30862	1689416038887072224	imu_link	24.93122100830078	67.11480712890625	13.45136833190918
1689416038891225796	30863	1689416038891084094	imu_link	24.93122100830078	67.11480712890625	13.45139789581299
1689416038891343287	30864	1689416038891097699	imu_link	24.93122100830078	67.11480712890625	13.453038215637209
1689416038895242399	30865	1689416038895094688	imu_link	24.93122100830078	67.11480712890625	13.453067779541016
1689416038897346617	30866	1689416038897132423	imu_link	24.93122100830078	67.11480712890625	13.453096389770508
1689416038901368077	30867	1689416038901154201	imu_link	24.93122100830078	67.11480712890625	13.453125
1689416038901378546	30868	1689416038901166312	imu_link	24.93122100830078	67.11480712890625	13.453152656555178
1689416038905493960	30869	1689416038905250819	imu_link	24.93122100830078	67.11480712890625	13.453180313110352
1689416038905574062	30870	1689416038905262492	imu_link	24.93122100830078	67.11480712890625	13.45320796966553
1689416038910501391	30871	1689416038910267690	imu_link	24.93122100830078	67.11480712890625	13.453235626220703
1689416038910507230	30872	1689416038910278109	imu_link	24.93122100830078	67.11480712890625	13.460443496704102
1689416038915565641	30873	1689416038915284534	imu_link	24.93122100830078	67.11480712890625	13.460476875305178
1689416038915688736	30874	1689416038915296192	imu_link	24.931222915649418	67.11480712890625	13.460512161254883
1689416038920517033	30875	1689416038920373768	imu_link	24.931222915649418	67.11480712890625	13.460547447204592
1689416038920567150	30876	1689416038920391450	imu_link	24.931222915649418	67.11480712890625	13.460586547851562
1689416038925553211	30877	1689416038925412268	imu_link	24.931222915649418	67.11480712890625	13.460625648498537
1689416038925685101	30878	1689416038925445427	imu_link	24.931222915649418	67.11480712890625	13.460667610168459
1689416038930627535	30879	1689416038930425222	imu_link	24.931222915649418	67.11480712890625	13.460712432861328
1689416038930636042	30880	1689416038930452058	imu_link	24.931222915649418	67.11480712890625	13.464705467224123
1689416038935752922	30881	1689416038935484072	imu_link	24.931222915649418	67.11480712890625	13.464762687683107
1689416038935756638	30882	1689416038935510334	imu_link	24.931222915649418	67.11480712890625	13.464824676513672
1689416038940818876	30883	1689416038940540192	imu_link	24.931222915649418	67.11480712890625	13.464890480041506
1689416038940881757	30884	1689416038940552732	imu_link	24.931222915649418	67.11480712890625	13.464960098266602
1689416038945778106	30885	1689416038945608233	imu_link	24.931222915649418	67.11480712890625	13.465033531188967
1689416038945818092	30886	1689416038945638832	imu_link	24.931222915649418	67.11480712890625	13.465107917785646
1689416038950852115	30887	1689416038950612619	imu_link	24.931222915649418	67.11480712890625	13.465184211730959
1689416038950943628	30888	1689416038950629572	imu_link	24.931222915649418	67.11480712890625	13.464373588562013
1689416038955824471	30889	1689416038955622967	imu_link	24.931222915649418	67.11480712890625	13.464447021484375
1689416038955905356	30890	1689416038955635951	imu_link	24.931222915649418	67.11480712890625	13.464519500732422
1689416038960814367	30891	1689416038960636504	imu_link	24.931222915649418	67.11480712890625	13.464590072631836
1689416038960919045	30892	1689416038960652036	imu_link	24.931222915649418	67.11480712890625	13.464657783508303
1689416038965838000	30893	1689416038965648908	imu_link	24.931222915649418	67.11480712890625	13.464723587036133
1689416038965945138	30894	1689416038965660592	imu_link	24.931222915649418	67.11480712890625	13.464789390563967
1689416038970933153	30895	1689416038970689910	imu_link	24.931222915649418	67.11480712890625	13.464853286743164
1689416038970936556	30896	1689416038970701262	imu_link	24.931222915649418	67.11480712890625	13.466436386108398
1689416038975864141	30897	1689416038975711461	imu_link	24.931222915649418	67.11480712890625	13.466503143310547
1689416038975892938	30898	1689416038975723227	imu_link	24.931222915649418	67.11480712890625	13.466573715209961
1689416038981107782	30899	1689416038980791447	imu_link	24.931222915649418	67.11480712890625	13.466647148132326
1689416038981128747	30900	1689416038980828521	imu_link	24.931222915649418	67.11480712890625	13.466724395751953
1689416038986047229	30901	1689416038985803274	imu_link	24.931222915649418	67.11480712890625	13.466803550720217
1689416038986066440	30902	1689416038985836855	imu_link	24.931222915649418	67.11480712890625	13.466886520385742
1689416038990886420	30903	1689416038990784356	imu_link	24.931222915649418	67.11480712890625	13.466972351074219
1689416038990965126	30904	1689416038990796410	imu_link	24.931222915649418	67.11480712890625	13.46693515777588
1689416038995991096	30905	1689416038995825069	imu_link	24.931222915649418	67.11480712890625	13.467024803161623
1689416038996002941	30906	1689416038995837319	imu_link	24.931222915649418	67.11480712890625	13.467117309570312
1689416039001146011	30907	1689416039000836119	imu_link	24.931222915649418	67.11480712890625	13.467211723327638
1689416039001162376	30908	1689416039000848071	imu_link	24.931222915649418	67.11480712890625	13.467305183410646
1689416039006210956	30909	1689416039005881646	imu_link	24.931222915649418	67.11480712890625	13.467401504516602
1689416039006271682	30910	1689416039005892860	imu_link	24.931222915649418	67.11480712890625	13.467498779296875
1689416039011230076	30911	1689416039010965662	imu_link	24.931222915649418	67.11480712890625	13.467596054077148
1689416039011293347	30912	1689416039010995452	imu_link	24.931222915649418	67.11480712890625	13.465140342712404
1689416039015245936	30913	1689416039014994008	imu_link	24.931222915649418	67.11480712890625	13.46523189544678
1689416039017163365	30914	1689416039017015212	imu_link	24.931222915649418	67.11480712890625	13.465321540832521
1689416039021361716	30915	1689416039021093519	imu_link	24.931222915649418	67.11480712890625	13.46540927886963
1689416039021406291	30916	1689416039021124529	imu_link	24.931222915649418	67.11480712890625	13.465496063232422
1689416039025219086	30917	1689416039025069603	imu_link	24.931222915649418	67.11480712890625	13.465580940246584
1689416039027283666	30918	1689416039027103069	imu_link	24.931222915649418	67.11480712890625	13.465664863586428
1689416039031330204	30919	1689416039031141921	imu_link	24.931222915649418	67.11480712890625	13.465746879577638
1689416039031336889	30920	1689416039031170967	imu_link	24.931222915649418	67.11480712890625	13.468178749084474
1689416039035287810	30921	1689416039035147989	imu_link	24.931224822998047	67.11480712890625	13.46826171875
1689416039037294463	30922	1689416039037139533	imu_link	24.931224822998047	67.11480712890625	13.468345642089844
1689416039041487169	30923	1689416039041242558	imu_link	24.931224822998047	67.11480712890625	13.468428611755373
1689416039041587417	30924	1689416039041262304	imu_link	24.931224822998047	67.11480712890625	13.468512535095217
1689416039045465239	30925	1689416039045233949	imu_link	24.931224822998047	67.11480712890625	13.468595504760742
1689416039047411214	30926	1689416039047216826	imu_link	24.931224822998047	67.11480712890625	13.468678474426271
1689416039051459306	30927	1689416039051269550	imu_link	24.931224822998047	67.11480712890625	13.468760490417482
1689416039051463582	30928	1689416039051281518	imu_link	24.931224822998047	67.11480712890625	13.466252326965334
1689416039055666565	30929	1689416039055281580	imu_link	24.931224822998047	67.11480712890625	13.466327667236328
1689416039055675159	30930	1689416039055293193	imu_link	24.931224822998047	67.11480712890625	13.466401100158693
1689416039060623428	30931	1689416039060359627	imu_link	24.931224822998047	67.11480712890625	13.466472625732422
1689416039060707062	30932	1689416039060390656	imu_link	24.931224822998047	67.11480712890625	13.466540336608888
1689416039065607004	30933	1689416039065402463	imu_link	24.931224822998047	67.11480712890625	13.466607093811037
1689416039065714746	30934	1689416039065432187	imu_link	24.931224822998047	67.11480712890625	13.466671943664553
1689416039070724805	30935	1689416039070442674	imu_link	24.931224822998047	67.11480712890625	13.466736793518068
1689416039070840159	30936	1689416039070469638	imu_link	24.931224822998047	67.11480712890625	13.468337059020998
1689416039076022293	30937	1689416039075493257	imu_link	24.931224822998047	67.11480712890625	13.468402862548828
1689416039076034360	30938	1689416039075521285	imu_link	24.931224822998047	67.11480712890625	13.468467712402344
1689416039080905043	30939	1689416039080575323	imu_link	24.931224822998047	67.11480712890625	13.46853256225586
1689416039080914743	30940	1689416039080609211	imu_link	24.931224822998047	67.11479949951173	13.457348823547365
1689416039085977559	30941	1689416039085599791	imu_link	24.931224822998047	67.11479949951173	13.45739269256592
1689416039085993933	30942	1689416039085614488	imu_link	24.931224822998047	67.11479949951173	13.457436561584474
1689416039090958796	30943	1689416039090661869	imu_link	24.931224822998047	67.11479949951173	13.457478523254396
1689416039090970305	30944	1689416039090694262	imu_link	24.931224822998047	67.11479949951173	13.457422256469727
1689416039096121241	30945	1689416039095649076	imu_link	24.931224822998047	67.11479949951173	13.457462310791016
1689416039096126450	30946	1689416039095661430	imu_link	24.931224822998047	67.11479949951173	13.457500457763672
1689416039101062080	30947	1689416039100715702	imu_link	24.931224822998047	67.11479949951173	13.457537651062013
1689416039101070403	30948	1689416039100727647	imu_link	24.931224822998047	67.11479949951173	13.457571983337404
1689416039106120564	30949	1689416039105851935	imu_link	24.931226730346683	67.11479949951173	13.457605361938477
1689416039106129405	30950	1689416039105885507	imu_link	24.931226730346683	67.11479949951173	13.457637786865234
1689416039111136628	30951	1689416039110885471	imu_link	24.931226730346683	67.11479949951173	13.45766830444336
1689416039111240836	30952	1689416039110923023	imu_link	24.931226730346683	67.11479949951173	13.454479217529297
1689416039116140674	30953	1689416039115813711	imu_link	24.931226730346683	67.11479949951173	13.454505920410156
1689416039116183529	30954	1689416039115867385	imu_link	24.931226730346683	67.11479949951173	13.454532623291016
1689416039121032602	30955	1689416039120821036	imu_link	24.931226730346683	67.11479949951173	13.454560279846193
1689416039121120824	30956	1689416039120832714	imu_link	24.931226730346683	67.11479949951173	13.454593658447266
1689416039126032053	30957	1689416039125855990	imu_link	24.931226730346683	67.11479949951173	13.454625129699709
1689416039126118782	30958	1689416039125868400	imu_link	24.931226730346683	67.11479949951173	13.454660415649414
1689416039131141068	30959	1689416039130919420	imu_link	24.931226730346683	67.11479949951173	13.45469856262207
1689416039131273355	30960	1689416039130946214	imu_link	24.931226730346683	67.11479949951173	13.45467281341553
1689416039135111766	30961	1689416039134936476	imu_link	24.931226730346683	67.11479949951173	13.454719543457031
1689416039137205776	30962	1689416039136986216	imu_link	24.931226730346683	67.11479949951173	13.454770088195803
1689416039141236853	30963	1689416039141014648	imu_link	24.931226730346683	67.11479949951173	13.454823493957521
1689416039141349828	30964	1689416039141044552	imu_link	24.931226730346683	67.11479949951173	13.454874038696289
1689416039145365974	30965	1689416039145054418	imu_link	24.931226730346683	67.11479949951173	13.45492935180664
1689416039147400582	30966	1689416039147067810	imu_link	24.931226730346683	67.11479949951173	13.454984664916992
1689416039151387172	30967	1689416039151074910	imu_link	24.931226730346683	67.11479949951173	13.455038070678711
1689416039151401060	30968	1689416039151086735	imu_link	24.931226730346683	67.11479949951173	13.452656745910646
1689416039155344509	30969	1689416039155106969	imu_link	24.931226730346683	67.11479949951173	13.452703475952148
1689416039157274466	30970	1689416039157125939	imu_link	24.931226730346683	67.11479949951173	13.452747344970703
1689416039161539199	30971	1689416039161259078	imu_link	24.931226730346683	67.11479949951173	13.452790260314943
1689416039161543980	30972	1689416039161271254	imu_link	24.931226730346683	67.11479949951173	13.452831268310547
1689416039165435300	30973	1689416039165216156	imu_link	24.931226730346683	67.11479949951173	13.452869415283203
1689416039167419057	30974	1689416039167219778	imu_link	24.931226730346683	67.11479949951173	13.452906608581545
1689416039171526836	30975	1689416039171259571	imu_link	24.931226730346683	67.11479949951173	13.452942848205568
1689416039171534382	30976	1689416039171293057	imu_link	24.931226730346683	67.11479949951173	13.454518318176271
1689416039175573181	30977	1689416039175297579	imu_link	24.931226730346683	67.11479949951173	13.45455551147461
1689416039175698655	30978	1689416039175326889	imu_link	24.931226730346683	67.11479949951173	13.454592704772951
1689416039180817966	30979	1689416039180365408	imu_link	24.931226730346683	67.11479949951173	13.454629898071289
1689416039180822406	30980	1689416039180380931	imu_link	24.931226730346683	67.11479949951173	13.454668998718263
1689416039185474869	30981	1689416039185340041	imu_link	24.931226730346683	67.11479949951173	13.454706192016602
1689416039185538591	30982	1689416039185369482	imu_link	24.931226730346683	67.11479949951173	13.454744338989258
1689416039190644628	30983	1689416039190367783	imu_link	24.931226730346683	67.11479949951173	13.4547815322876
1689416039190646638	30984	1689416039190379862	imu_link	24.931226730346683	67.11479949951173	13.449172973632812
1689416039195660586	30985	1689416039195362932	imu_link	24.931226730346683	67.11479949951173	13.44920539855957
1689416039195670031	30986	1689416039195373959	imu_link	24.931226730346683	67.11479949951173	13.449237823486328
1689416039200559884	30987	1689416039200413824	imu_link	24.931226730346683	67.11479949951173	13.449270248413086
1689416039200756336	30988	1689416039200427500	imu_link	24.931226730346683	67.11479949951173	13.449299812316896
1689416039205740474	30989	1689416039205495347	imu_link	24.931226730346683	67.11479949951173	13.449330329895021
1689416039205744041	30990	1689416039205507000	imu_link	24.931226730346683	67.11479949951173	13.449359893798828
1689416039210799753	30991	1689416039210512495	imu_link	24.931226730346683	67.11479949951173	13.449386596679688
1689416039210801498	30992	1689416039210525278	imu_link	24.931226730346683	67.11479949951173	13.44700336456299
1689416039215838464	30993	1689416039215577057	imu_link	24.931226730346683	67.11479949951173	13.447025299072266
1689416039215846026	30994	1689416039215590331	imu_link	24.931226730346683	67.11479949951173	13.447045326232912
1689416039220874980	30995	1689416039220638269	imu_link	24.931228637695312	67.11479949951173	13.44706439971924
1689416039220993507	30996	1689416039220669724	imu_link	24.931228637695312	67.11479949951173	13.447084426879883
1689416039226031459	30997	1689416039225724495	imu_link	24.931228637695312	67.11479949951173	13.447102546691896
1689416039226036597	30998	1689416039225766088	imu_link	24.931228637695312	67.11479949951173	13.447120666503906
1689416039231045650	30999	1689416039230770916	imu_link	24.931228637695312	67.11479949951173	13.447139739990234
1689416039231107715	31000	1689416039230799517	imu_link	24.931228637695312	67.11479949951173	13.449582099914553
1689416039236027837	31001	1689416039235810583	imu_link	24.931228637695312	67.11479949951173	13.449605941772461
1689416039236151152	31002	1689416039235840619	imu_link	24.931228637695312	67.11479949951173	13.449629783630373
1689416039241181042	31003	1689416039240860250	imu_link	24.931228637695312	67.11479949951173	13.449653625488281
1689416039241183752	31004	1689416039240893051	imu_link	24.931228637695312	67.11479949951173	13.449674606323242
1689416039246155361	31005	1689416039245921705	imu_link	24.931228637695312	67.11479949951173	13.449696540832521
1689416039246159054	31006	1689416039245950270	imu_link	24.931228637695312	67.11479949951173	13.449717521667482
1689416039251163185	31007	1689416039250937152	imu_link	24.931228637695312	67.11479949951173	13.449735641479492
1689416039251167095	31008	1689416039250970871	imu_link	24.931228637695312	67.11479949951173	13.447319030761719
1689416039256181034	31009	1689416039255953879	imu_link	24.931228637695312	67.11479949951173	13.447333335876467
1689416039256258700	31010	1689416039255971110	imu_link	24.931228637695312	67.11479949951173	13.447346687316896
1689416039260096159	31011	1689416039259957766	imu_link	24.931228637695312	67.11479949951173	13.447360038757326
1689416039262170285	31012	1689416039261978720	imu_link	24.931228637695312	67.11479949951173	13.447376251220703
1689416039266148717	31013	1689416039266027217	imu_link	24.931228637695312	67.11479949951173	13.447391510009766
1689416039266224814	31014	1689416039266038818	imu_link	24.931228637695312	67.11479949951173	13.447408676147461
1689416039270157328	31015	1689416039270023248	imu_link	24.931228637695312	67.11479949951173	13.447426795959474
1689416039272192846	31016	1689416039272033198	imu_link	24.931228637695312	67.11479949951173	13.449075698852539
1689416039276243506	31017	1689416039276071723	imu_link	24.931228637695312	67.11479949951173	13.449100494384766
1689416039276296413	31018	1689416039276090461	imu_link	24.931228637695312	67.11479949951173	13.449127197265625
1689416039280309278	31019	1689416039280112612	imu_link	24.931228637695312	67.11479949951173	13.449155807495117
1689416039282220181	31020	1689416039282107927	imu_link	24.931228637695312	67.11479949951173	13.449181556701662
1689416039286322270	31021	1689416039286132526	imu_link	24.931228637695312	67.11479949951173	13.449211120605469
1689416039286325393	31022	1689416039286143767	imu_link	24.931228637695312	67.11479949951173	13.449241638183594
1689416039290375112	31023	1689416039290163050	imu_link	24.931228637695312	67.11479949951173	13.449272155761719
1689416039292291788	31024	1689416039292162621	imu_link	24.931228637695312	67.11479949951173	13.447664260864258
1689416039296409694	31025	1689416039296230808	imu_link	24.931228637695312	67.11479949951173	13.447691917419435
1689416039296435743	31026	1689416039296257573	imu_link	24.931228637695312	67.11479949951173	13.44771957397461
1689416039300420967	31027	1689416039300256278	imu_link	24.931228637695312	67.11479949951173	13.447744369506836
1689416039302352408	31028	1689416039302245300	imu_link	24.931228637695312	67.11479949951173	13.447763442993164
1689416039306476191	31029	1689416039306290549	imu_link	24.931228637695312	67.11479949951173	13.447784423828125
1689416039306598537	31030	1689416039306303008	imu_link	24.931228637695312	67.11479949951173	13.447803497314453
1689416039310511968	31031	1689416039310343253	imu_link	24.931228637695312	67.11479949951173	13.447821617126467
1689416039310609422	31032	1689416039310373682	imu_link	24.931228637695312	67.11479949951173	13.447832107543945
1689416039315683497	31033	1689416039315419730	imu_link	24.931228637695312	67.11479949951173	13.447850227355959
1689416039315686037	31034	1689416039315433527	imu_link	24.931228637695312	67.11479949951173	13.447868347167969
1689416039320939968	31035	1689416039320814704	imu_link	24.931228637695312	67.11479949951173	13.447890281677248
1689416039321007253	31036	1689416039320826576	imu_link	24.93123054504395	67.11479949951173	13.43972396850586
1689416039325665091	31037	1689416039325416605	imu_link	24.93123054504395	67.11479949951173	13.439741134643555
1689416039325761911	31038	1689416039325445031	imu_link	24.93123054504395	67.11479949951173	13.439761161804201
1689416039330663978	31039	1689416039330456201	imu_link	24.93123054504395	67.11479949951173	13.43978500366211
1689416039330726313	31040	1689416039330482177	imu_link	24.93123054504395	67.11479949951173	13.442149162292482
1689416039335734671	31041	1689416039335507200	imu_link	24.93123054504395	67.11479949951173	13.442177772521974
1689416039335817317	31042	1689416039335540238	imu_link	24.93123054504395	67.11479949951173	13.4422082901001
1689416039340655712	31043	1689416039340533741	imu_link	24.93123054504395	67.11479949951173	13.442238807678224
1689416039340734021	31044	1689416039340572504	imu_link	24.93123054504395	67.11479949951173	13.4422607421875
1689416039345777115	31045	1689416039345554360	imu_link	24.93123054504395	67.11479949951173	13.44228744506836
1689416039345823031	31046	1689416039345572449	imu_link	24.93123054504395	67.11479949951173	13.442312240600586
1689416039350832739	31047	1689416039350589782	imu_link	24.93123054504395	67.11479949951173	13.44233512878418
1689416039350837661	31048	1689416039350601341	imu_link	24.93123054504395	67.11479949951173	13.437664031982422
1689416039355823816	31049	1689416039355646983	imu_link	24.93123054504395	67.11479949951173	13.437680244445803
1689416039355937746	31050	1689416039355667533	imu_link	24.93123054504395	67.11479949951173	13.43769645690918
1689416039360833239	31051	1689416039360653899	imu_link	24.93123054504395	67.11479949951173	13.43771266937256
1689416039360880683	31052	1689416039360672165	imu_link	24.93123054504395	67.11479949951173	13.437728881835938
1689416039365830329	31053	1689416039365672371	imu_link	24.93123054504395	67.11479949951173	13.437743186950685
1689416039365898064	31054	1689416039365684512	imu_link	24.93123054504395	67.11479949951173	13.437756538391115
1689416039371765029	31055	1689416039370719069	imu_link	24.93123054504395	67.11479949951173	13.437768936157227
1689416039371793766	31056	1689416039370747559	imu_link	24.93123054504395	67.11479949951173	13.435469627380373
1689416039375858449	31057	1689416039375732229	imu_link	24.93123054504395	67.11479949951173	13.435479164123537
1689416039376138901	31058	1689416039375745983	imu_link	24.93123054504395	67.11479949951173	13.435489654541016
1689416039381159704	31059	1689416039380794973	imu_link	24.93123054504395	67.11479949951173	13.435498237609865
1689416039381194148	31060	1689416039380819289	imu_link	24.93123054504395	67.11479949951173	13.435508728027344
1689416039386004261	31061	1689416039385812456	imu_link	24.93123054504395	67.11479949951173	13.435518264770508
1689416039386103930	31062	1689416039385836804	imu_link	24.93123054504395	67.11479949951173	13.435527801513672
1689416039390958165	31063	1689416039390825795	imu_link	24.93123054504395	67.11479949951173	13.435537338256836
1689416039390997484	31064	1689416039390838217	imu_link	24.93123054504395	67.11479949951173	13.433241844177248
1689416039396050595	31065	1689416039395905689	imu_link	24.93123054504395	67.11479949951173	13.433248519897461
1689416039396111285	31066	1689416039395922271	imu_link	24.93123054504395	67.11479949951173	13.433252334594727
1689416039401332447	31067	1689416039400960769	imu_link	24.93123054504395	67.11479949951173	13.43325424194336
1689416039401338072	31068	1689416039400989933	imu_link	24.931232452392578	67.11479949951173	13.433251380920412
1689416039406188654	31069	1689416039405940632	imu_link	24.931232452392578	67.11479949951173	13.433248519897461
1689416039406192215	31070	1689416039405954777	imu_link	24.931232452392578	67.11479949951173	13.43324375152588
1689416039410113452	31071	1689416039409978525	imu_link	24.931232452392578	67.11479949951173	13.433238029479982
1689416039412162001	31072	1689416039411988902	imu_link	24.931232452392578	67.11479949951173	13.434882164001467
1689416039416356257	31073	1689416039416071391	imu_link	24.931232452392578	67.11479949951173	13.434877395629883
1689416039416427411	31074	1689416039416082713	imu_link	24.931232452392578	67.11479949951173	13.434873580932617
1689416039420195984	31075	1689416039420013268	imu_link	24.931232452392578	67.11479949951173	13.43487071990967
1689416039422129902	31076	1689416039422025069	imu_link	24.931232452392578	67.11479949951173	13.434866905212404
1689416039426283538	31077	1689416039426053014	imu_link	24.931232452392578	67.11479949951173	13.434864044189453
1689416039426287614	31078	1689416039426064082	imu_link	24.931232452392578	67.11479949951173	13.434860229492188
1689416039430276589	31079	1689416039430089513	imu_link	24.931232452392578	67.11479949951173	13.434854507446289
1689416039432237672	31080	1689416039432101809	imu_link	24.931232452392578	67.11479949951173	13.427754402160646
1689416039436327968	31081	1689416039436133612	imu_link	24.931232452392578	67.11479949951173	13.427739143371584
1689416039436329404	31082	1689416039436145032	imu_link	24.931232452392578	67.11479949951173	13.427721977233888
1689416039440547216	31083	1689416039440153591	imu_link	24.931232452392578	67.11479949951173	13.42770290374756
1689416039442297773	31084	1689416039442161584	imu_link	24.931232452392578	67.11479949951173	13.427679061889648
1689416039446499383	31085	1689416039446205397	imu_link	24.931232452392578	67.11479949951173	13.42765522003174
1689416039446506210	31086	1689416039446239967	imu_link	24.931232452392578	67.11479949951173	13.427629470825195
1689416039450476865	31087	1689416039450285168	imu_link	24.931232452392578	67.11479949951173	13.427601814270021
1689416039452602105	31088	1689416039452313932	imu_link	24.931232452392578	67.11479949951173	13.426915168762209
1689416039456519020	31089	1689416039456360678	imu_link	24.931232452392578	67.11479949951173	13.426886558532717
1689416039456569452	31090	1689416039456377899	imu_link	24.931232452392578	67.11479949951173	13.426856994628906
1689416039460740785	31091	1689416039460417105	imu_link	24.931232452392578	67.11479949951173	13.426829338073732
1689416039460793811	31092	1689416039460449923	imu_link	24.931232452392578	67.11479949951173	13.426803588867188
1689416039465602299	31093	1689416039465414225	imu_link	24.931232452392578	67.11479949951173	13.426777839660646
1689416039465655438	31094	1689416039465426307	imu_link	24.931232452392578	67.11479949951173	13.426753997802734
1689416039470618227	31095	1689416039470462344	imu_link	24.931232452392578	67.11479949951173	13.42673110961914
1689416039470707697	31096	1689416039470474421	imu_link	24.931232452392578	67.11479949951173	13.428438186645508
1689416039475640691	31097	1689416039475522857	imu_link	24.931232452392578	67.11479949951173	13.42841911315918
1689416039475702292	31098	1689416039475573012	imu_link	24.931232452392578	67.11479949951173	13.42840099334717
1689416039480790675	31099	1689416039480622745	imu_link	24.931232452392578	67.11479949951173	13.428382873535156
1689416039480810076	31100	1689416039480636182	imu_link	24.931232452392578	67.11479949951173	13.428361892700195
1689416039485853503	31101	1689416039485636168	imu_link	24.931232452392578	67.11479949951173	13.428342819213867
1689416039485945349	31102	1689416039485650877	imu_link	24.931232452392578	67.11479949951173	13.428322792053224
1689416039491027988	31103	1689416039490670405	imu_link	24.931232452392578	67.11479949951173	13.428300857543945
1689416039491036771	31104	1689416039490682486	imu_link	24.931232452392578	67.11479949951173	13.429998397827148
1689416039495887685	31105	1689416039495718713	imu_link	24.931232452392578	67.11479949951173	13.429973602294922
1689416039495922542	31106	1689416039495750271	imu_link	24.931232452392578	67.11479949951173	13.429945945739748
1689416039500949587	31107	1689416039500762453	imu_link	24.931232452392578	67.11479949951173	13.429915428161623
1689416039500951602	31108	1689416039500773769	imu_link	24.931232452392578	67.11479949951173	13.429884910583498
1689416039505915181	31109	1689416039505793330	imu_link	24.931232452392578	67.11479949951173	13.429851531982422
1689416039505987643	31110	1689416039505825057	imu_link	24.931232452392578	67.11479949951173	13.429816246032717
1689416039511171696	31111	1689416039510785065	imu_link	24.931232452392578	67.11479949951173	13.429781913757326
1689416039511173233	31112	1689416039510809420	imu_link	24.931234359741214	67.11479949951173	13.42825222015381
1689416039516115223	31113	1689416039515803242	imu_link	24.931234359741214	67.11479949951173	13.428218841552734
1689416039516121299	31114	1689416039515815631	imu_link	24.931234359741214	67.11479949951173	13.428187370300295
1689416039521048030	31115	1689416039520860439	imu_link	24.931234359741214	67.11479949951173	13.428157806396484
1689416039521107047	31116	1689416039520874182	imu_link	24.931234359741214	67.11479949951173	13.428132057189943
1689416039526140696	31117	1689416039525966018	imu_link	24.931234359741214	67.11479949951173	13.428107261657717
1689416039526265881	31118	1689416039525993470	imu_link	24.931234359741214	67.11479949951173	13.428083419799805
1689416039530153301	31119	1689416039529987812	imu_link	24.931234359741214	67.11479949951173	13.428060531616211
1689416039532275631	31120	1689416039532100099	imu_link	24.931234359741214	67.11479949951173	13.429780006408693
1689416039536245188	31121	1689416039536049874	imu_link	24.931234359741214	67.11479949951173	13.429759979248047
1689416039536409400	31122	1689416039536061463	imu_link	24.931234359741214	67.11479949951173	13.429738044738771
1689416039540246947	31123	1689416039540083516	imu_link	24.931234359741214	67.11479949951173	13.429715156555178
1689416039542234615	31124	1689416039542100852	imu_link	24.931234359741214	67.11479949951173	13.429691314697266
1689416039546394675	31125	1689416039546143851	imu_link	24.931234359741214	67.11479949951173	13.429665565490724
1689416039546396938	31126	1689416039546155386	imu_link	24.931234359741214	67.11479949951173	13.42963981628418
1689416039550356552	31127	1689416039550162060	imu_link	24.931234359741214	67.11479949951173	13.42961311340332
1689416039552359747	31128	1689416039552174647	imu_link	24.931234359741214	67.11479949951173	13.440333366394045
1689416039556322807	31129	1689416039556192084	imu_link	24.931234359741214	67.11479949951173	13.44031620025635
1689416039556460065	31130	1689416039556204139	imu_link	24.931234359741214	67.11479949951173	13.440299034118654
1689416039560345950	31131	1689416039560240170	imu_link	24.931234359741214	67.11479949951173	13.440281867980959
1689416039562516612	31132	1689416039562273056	imu_link	24.931234359741214	67.11479949951173	13.440263748168945
1689416039566511337	31133	1689416039566299867	imu_link	24.931234359741214	67.11479949951173	13.440245628356935
1689416039566591978	31134	1689416039566326826	imu_link	24.931234359741214	67.11479949951173	13.440227508544922
1689416039570589072	31135	1689416039570364709	imu_link	24.931234359741214	67.11479949951173	13.440209388732912
1689416039570591400	31136	1689416039570394490	imu_link	24.931234359741214	67.11479949951173	13.443477630615234
1689416039575611525	31137	1689416039575394934	imu_link	24.931234359741214	67.11479949951173	13.443460464477539
1689416039575615860	31138	1689416039575424107	imu_link	24.931234359741214	67.11479949951173	13.443443298339844
1689416039580644651	31139	1689416039580467840	imu_link	24.931234359741214	67.11479949951173	13.443426132202148
1689416039580678296	31140	1689416039580482427	imu_link	24.931234359741214	67.11479949951173	13.436910629272461
1689416039585792138	31141	1689416039585513266	imu_link	24.931234359741214	67.11479949951173	13.436890602111818
1689416039585804195	31142	1689416039585544373	imu_link	24.931236267089844	67.11479949951173	13.43687152862549
1689416039590718569	31143	1689416039590545812	imu_link	24.931236267089844	67.11479949951173	13.436853408813477
1689416039590808435	31144	1689416039590570897	imu_link	24.931236267089844	67.11479949951173	13.442248344421388
1689416039595842678	31145	1689416039595608035	imu_link	24.931236267089844	67.11479949951173	13.44223403930664
1689416039595975804	31146	1689416039595635922	imu_link	24.931236267089844	67.11479949951173	13.442220687866211
1689416039601018681	31147	1689416039600690926	imu_link	24.931236267089844	67.11479949951173	13.4422082901001
1689416039601033345	31148	1689416039600725685	imu_link	24.931236267089844	67.11479949951173	13.44219970703125
1689416039605990908	31149	1689416039605688318	imu_link	24.931236267089844	67.11479949951173	13.442190170288086
1689416039606004644	31150	1689416039605699804	imu_link	24.931236267089844	67.11479949951173	13.442183494567873
1689416039610953670	31151	1689416039610732073	imu_link	24.931236267089844	67.11479949951173	13.442180633544922
1689416039611055934	31152	1689416039610744013	imu_link	24.931236267089844	67.11479949951173	13.446002006530763
1689416039616039062	31153	1689416039615788335	imu_link	24.931236267089844	67.11479949951173	13.446007728576662
1689416039616041655	31154	1689416039615799271	imu_link	24.931236267089844	67.11479949951173	13.446015357971193
1689416039621109243	31155	1689416039620816739	imu_link	24.931236267089844	67.11479949951173	13.446024894714357
1689416039621112957	31156	1689416039620843402	imu_link	24.931236267089844	67.11479949951173	13.446029663085938
1689416039625988719	31157	1689416039625863861	imu_link	24.931236267089844	67.11479949951173	13.446039199829102
1689416039626108804	31158	1689416039625878341	imu_link	24.931236267089844	67.11479949951173	13.446046829223633
1689416039631043131	31159	1689416039630916467	imu_link	24.931236267089844	67.11479949951173	13.446052551269531
1689416039631090387	31160	1689416039630929793	imu_link	24.931236267089844	67.11479949951173	13.444377899169922
1689416039636177784	31161	1689416039635914722	imu_link	24.931236267089844	67.11479949951173	13.444375991821289
1689416039636180072	31162	1689416039635925850	imu_link	24.931236267089844	67.11479949951173	13.444371223449709
1689416039641175913	31163	1689416039641026405	imu_link	24.931236267089844	67.11479949951173	13.444364547729492
1689416039641225538	31164	1689416039641037929	imu_link	24.931236267089844	67.11479949951173	13.444359779357912
1689416039645346222	31165	1689416039645055402	imu_link	24.931236267089844	67.11479949951173	13.444351196289062
1689416039647300336	31166	1689416039647093742	imu_link	24.931236267089844	67.11479949951173	13.444342613220217
1689416039651315160	31167	1689416039651122917	imu_link	24.931236267089844	67.11479949951173	13.4443359375
1689416039651397081	31168	1689416039651134475	imu_link	24.931236267089844	67.11479949951173	13.445011138916016
1689416039655367982	31169	1689416039655175017	imu_link	24.931236267089844	67.11479949951173	13.445009231567383
1689416039657406515	31170	1689416039657182196	imu_link	24.931236267089844	67.11479949951173	13.445009231567383
1689416039661458863	31171	1689416039661226036	imu_link	24.931236267089844	67.11479949951173	13.445012092590334
1689416039661582359	31172	1689416039661254854	imu_link	24.931236267089844	67.11479949951173	13.445018768310547
1689416039665427760	31173	1689416039665245490	imu_link	24.931236267089844	67.11479949951173	13.445026397705078
1689416039667498978	31174	1689416039667256345	imu_link	24.931236267089844	67.11479949951173	13.445037841796875
1689416039671505177	31175	1689416039671300849	imu_link	24.931236267089844	67.11479949951173	13.44505023956299
1689416039671632082	31176	1689416039671330685	imu_link	24.931236267089844	67.11479949951173	13.4449462890625
1689416039675667414	31177	1689416039675361975	imu_link	24.931236267089844	67.11479949951173	13.44496250152588
1689416039675728591	31178	1689416039675373114	imu_link	24.931236267089844	67.11479949951173	13.444979667663576
1689416039680879427	31179	1689416039680404664	imu_link	24.931236267089844	67.11479949951173	13.444995880126953
1689416039680894465	31180	1689416039680438632	imu_link	24.931236267089844	67.11479949951173	13.445008277893068
1689416039685697143	31181	1689416039685482874	imu_link	24.931236267089844	67.11479949951173	13.445022583007812
1689416039685802031	31182	1689416039685499487	imu_link	24.931236267089844	67.11479949951173	13.44503402709961
1689416039690875389	31183	1689416039690500959	imu_link	24.931236267089844	67.11479949951173	13.445042610168459
1689416039690879268	31184	1689416039690559034	imu_link	24.931236267089844	67.11479949951173	13.446520805358888
1689416039695751794	31185	1689416039695532358	imu_link	24.931236267089844	67.11479949951173	13.446526527404787
1689416039695841812	31186	1689416039695558984	imu_link	24.93123817443848	67.11479949951173	13.446530342102053
1689416039700865505	31187	1689416039700580282	imu_link	24.93123817443848	67.11479949951173	13.446534156799318
1689416039700872953	31188	1689416039700591947	imu_link	24.93123817443848	67.11479949951173	13.446544647216797
1689416039705832950	31189	1689416039705688414	imu_link	24.93123817443848	67.11479949951173	13.446551322937013
1689416039705877456	31190	1689416039705701850	imu_link	24.93123817443848	67.11479949951173	13.44655990600586
1689416039710873938	31191	1689416039710636570	imu_link	24.93123817443848	67.11479949951173	13.446570396423342
1689416039710877332	31192	1689416039710648912	imu_link	24.93123817443848	67.11479949951173	13.443275451660156
1689416039715847965	31193	1689416039715676401	imu_link	24.93123817443848	67.11479949951173	13.443285942077638
1689416039715853323	31194	1689416039715689052	imu_link	24.93123817443848	67.11479949951173	13.44329833984375
1689416039720895049	31195	1689416039720736185	imu_link	24.93123817443848	67.11479949951173	13.44331169128418
1689416039720915638	31196	1689416039720767584	imu_link	24.93123817443848	67.11479949951173	13.443323135375977
1689416039725985193	31197	1689416039725830470	imu_link	24.93123817443848	67.11479949951173	13.443336486816406
1689416039726059779	31198	1689416039725842640	imu_link	24.93123817443848	67.11479949951173	13.443350791931154
1689416039730996462	31199	1689416039730806909	imu_link	24.93123817443848	67.11479949951173	13.443365097045898
1689416039731000620	31200	1689416039730837842	imu_link	24.93123817443848	67.11479949951173	13.447286605834961
1689416039736007575	31201	1689416039735797385	imu_link	24.93123817443848	67.11479949951173	13.447303771972656
1689416039736013144	31202	1689416039735808505	imu_link	24.93123817443848	67.11479949951173	13.447319030761719
1689416039741200008	31203	1689416039740812399	imu_link	24.93123817443848	67.11479949951173	13.447333335876467
1689416039741207420	31204	1689416039740823605	imu_link	24.93123817443848	67.11479949951173	13.447347640991211
1689416039746304826	31205	1689416039745920130	imu_link	24.93123817443848	67.11479949951173	13.44736099243164
1689416039746308763	31206	1689416039745967261	imu_link	24.93123817443848	67.11479949951173	13.447373390197756
1689416039751136026	31207	1689416039750933210	imu_link	24.93123817443848	67.11479949951173	13.447385787963867
1689416039751315985	31208	1689416039750947271	imu_link	24.93123817443848	67.11479949951173	13.451287269592287
1689416039755199824	31209	1689416039754975925	imu_link	24.93123817443848	67.11479949951173	13.451300621032717
1689416039757193644	31210	1689416039757002170	imu_link	24.93123817443848	67.11479949951173	13.451312065124513
1689416039761247095	31211	1689416039761038069	imu_link	24.93123817443848	67.11479949951173	13.451321601867678
1689416039761275412	31212	1689416039761049836	imu_link	24.93123817443848	67.11479949951173	13.451329231262209
1689416039765322731	31213	1689416039765106997	imu_link	24.93123817443848	67.11479949951173	13.451335906982422
1689416039767284029	31214	1689416039767092708	imu_link	24.93123817443848	67.11479949951173	13.45134162902832
1689416039771505156	31215	1689416039771146391	imu_link	24.93123817443848	67.11479949951173	13.451345443725586
1689416039771512462	31216	1689416039771177728	imu_link	24.93123817443848	67.11479949951173	13.452787399291992
1689416039775369191	31217	1689416039775193139	imu_link	24.93123817443848	67.11479949951173	13.452790260314943
1689416039777314012	31218	1689416039777188853	imu_link	24.93123817443848	67.11479949951173	13.452791213989258
1689416039781585350	31219	1689416039781227022	imu_link	24.93123817443848	67.11479949951173	13.452791213989258
1689416039781666750	31220	1689416039781242274	imu_link	24.93123817443848	67.11479949951173	13.452791213989258
1689416039785394753	31221	1689416039785253092	imu_link	24.93123817443848	67.11479949951173	13.452789306640625
1689416039787400699	31222	1689416039787271359	imu_link	24.93123817443848	67.11479949951173	13.452787399291992
1689416039791392619	31223	1689416039791290357	imu_link	24.93123817443848	67.11479949951173	13.452784538269045
1689416039791441387	31224	1689416039791303655	imu_link	24.93123817443848	67.11479949951173	13.458293914794922
1689416039798362979	31225	1689416039795318348	imu_link	24.93123817443848	67.11479949951173	13.458298683166506
1689416039798366788	31226	1689416039795332010	imu_link	24.93123817443848	67.11479949951173	13.458305358886719
1689416039800565652	31227	1689416039800382777	imu_link	24.93123817443848	67.11479949951173	13.458314895629883
1689416039800598351	31228	1689416039800396728	imu_link	24.93123817443848	67.11479949951173	13.458332061767578
1689416039805783859	31229	1689416039805461469	imu_link	24.93123817443848	67.11479949951173	13.458349227905273
1689416039805794999	31230	1689416039805488674	imu_link	24.93124008178711	67.11479949951173	13.45836925506592
1689416039810811538	31231	1689416039810479684	imu_link	24.93124008178711	67.11479949951173	13.45839023590088
1689416039810972660	31232	1689416039810491817	imu_link	24.93124008178711	67.11479949951173	13.462251663208008
1689416039815791456	31233	1689416039815530118	imu_link	24.93124008178711	67.11479949951173	13.462277412414553
1689416039815828005	31234	1689416039815548099	imu_link	24.93124008178711	67.11479949951173	13.462301254272461
1689416039820894350	31235	1689416039820578718	imu_link	24.93124008178711	67.11479949951173	13.462321281433107
1689416039820896674	31236	1689416039820594835	imu_link	24.93124008178711	67.11479949951173	13.462334632873537
1689416039825964936	31237	1689416039825630072	imu_link	24.93124008178711	67.11479949951173	13.462348937988281
1689416039825967196	31238	1689416039825643182	imu_link	24.93124008178711	67.11479949951173	13.462359428405763
1689416039830855668	31239	1689416039830646461	imu_link	24.93124008178711	67.11479949951173	13.46236801147461
1689416039830859002	31240	1689416039830659198	imu_link	24.93124008178711	67.11479187011719	13.451698303222656
1689416039836084662	31241	1689416039835734824	imu_link	24.93124008178711	67.11479187011719	13.451688766479492
1689416039836087966	31242	1689416039835747250	imu_link	24.93124008178711	67.11479187011719	13.451680183410646
1689416039841010632	31243	1689416039840736799	imu_link	24.93124008178711	67.11479187011719	13.451672554016115
1689416039841013491	31244	1689416039840749175	imu_link	24.93124008178711	67.11479187011719	13.459236145019531
1689416039846066671	31245	1689416039845788732	imu_link	24.93124008178711	67.11479187011719	13.459238052368164
1689416039846072551	31246	1689416039845817800	imu_link	24.93124008178711	67.11479187011719	13.459240913391115
1689416039851142246	31247	1689416039850827055	imu_link	24.93124008178711	67.11479187011719	13.459245681762695
1689416039851146509	31248	1689416039850869708	imu_link	24.93124008178711	67.11479187011719	13.469062805175781
1689416039856032622	31249	1689416039855871455	imu_link	24.93124008178711	67.11479187011719	13.469076156616211
1689416039856105929	31250	1689416039855887948	imu_link	24.93124008178711	67.11479187011719	13.469088554382326
1689416039860999599	31251	1689416039860888812	imu_link	24.93124008178711	67.11479187011719	13.469101905822756
1689416039861026878	31252	1689416039860900379	imu_link	24.93124008178711	67.11479187011719	13.469115257263185
1689416039866051476	31253	1689416039865911326	imu_link	24.93124008178711	67.11479187011719	13.469128608703615
1689416039866140217	31254	1689416039865927277	imu_link	24.93124008178711	67.11479187011719	13.469141006469727
1689416039871254751	31255	1689416039870986502	imu_link	24.93124008178711	67.11479187011719	13.469152450561523
1689416039871256890	31256	1689416039870997139	imu_link	24.93124008178711	67.11479187011719	13.470314025878906
1689416039875759820	31257	1689416039875011567	imu_link	24.93124008178711	67.11479187011719	13.47032356262207
1689416039877150529	31258	1689416039877021746	imu_link	24.93124008178711	67.11479187011719	13.470330238342287
1689416039881353289	31259	1689416039881053622	imu_link	24.931241989135746	67.11479187011719	13.470335960388185
1689416039881360424	31260	1689416039881077589	imu_link	24.931241989135746	67.11479187011719	13.470339775085451
1689416039885276496	31261	1689416039885071606	imu_link	24.931241989135746	67.11479187011719	13.470341682434084
1689416039887269773	31262	1689416039887171637	imu_link	24.931241989135746	67.11479187011719	13.470342636108398
1689416039893344172	31263	1689416039891168686	imu_link	24.931241989135746	67.11479187011719	13.470343589782717
1689416039893347165	31264	1689416039891196715	imu_link	24.931241989135746	67.11479187011719	13.476993560791016
1689416039895370526	31265	1689416039895187595	imu_link	24.931241989135746	67.11479187011719	13.477000236511232
1689416039897438683	31266	1689416039897225413	imu_link	24.931241989135746	67.11479187011719	13.477008819580078
1689416039901539966	31267	1689416039901343277	imu_link	24.931241989135746	67.11479187011719	13.47701930999756
1689416039901543398	31268	1689416039901355550	imu_link	24.931241989135746	67.11479187011719	13.477031707763672
1689416039905543014	31269	1689416039905291645	imu_link	24.931241989135746	67.11479187011719	13.47704601287842
1689416039905599382	31270	1689416039905306257	imu_link	24.931241989135746	67.11479187011719	13.477060317993164
1689416039910678660	31271	1689416039910358771	imu_link	24.931241989135746	67.11479187011719	13.477074623107912
1689416039910683125	31272	1689416039910385609	imu_link	24.931241989135746	67.11479187011719	13.478172302246094
1689416039915537418	31273	1689416039915375747	imu_link	24.931241989135746	67.11479187011719	13.478184700012209
1689416039915604270	31274	1689416039915392531	imu_link	24.931241989135746	67.11479187011719	13.478196144104006
1689416039920520609	31275	1689416039920413599	imu_link	24.931241989135746	67.11479187011719	13.478206634521484
1689416039920609517	31276	1689416039920425292	imu_link	24.931241989135746	67.11479187011719	13.478220939636232
1689416039925636681	31277	1689416039925473438	imu_link	24.931241989135746	67.11479187011719	13.47823238372803
1689416039925658672	31278	1689416039925486942	imu_link	24.931241989135746	67.11479187011719	13.478245735168459
1689416039930740262	31279	1689416039930515878	imu_link	24.931241989135746	67.11479187011719	13.478260040283203
1689416039930868925	31280	1689416039930538972	imu_link	24.931241989135746	67.11479187011719	13.477007865905763
1689416039935844841	31281	1689416039935587150	imu_link	24.931241989135746	67.11479187011719	13.477025985717773
1689416039935934594	31282	1689416039935609378	imu_link	24.931241989135746	67.11479187011719	13.477045059204102
1689416039940805783	31283	1689416039940626683	imu_link	24.931241989135746	67.11479187011719	13.477066040039062
1689416039941001156	31284	1689416039940643049	imu_link	24.931241989135746	67.11479187011719	13.477087020874023
1689416039945868468	31285	1689416039945668255	imu_link	24.931241989135746	67.11479187011719	13.477109909057617
1689416039945890947	31286	1689416039945684730	imu_link	24.931241989135746	67.11479187011719	13.47713375091553
1689416039950896834	31287	1689416039950679140	imu_link	24.931241989135746	67.11479187011719	13.47715950012207
1689416039954047850	31288	1689416039950696576	imu_link	24.931241989135746	67.11479187011719	13.479879379272461
1689416039955949390	31289	1689416039955751935	imu_link	24.931241989135746	67.11479187011719	13.479910850524904
1689416039956020216	31290	1689416039955774587	imu_link	24.931241989135746	67.11479187011719	13.479943275451662
1689416039961079341	31291	1689416039960747905	imu_link	24.931241989135746	67.11479187011719	13.479977607727053
1689416039961150609	31292	1689416039960773498	imu_link	24.931241989135746	67.11479187011719	13.480012893676758
1689416039965977339	31293	1689416039965794251	imu_link	24.931241989135746	67.11479187011719	13.480049133300781
1689416039965983115	31294	1689416039965805794	imu_link	24.931241989135746	67.11479187011719	13.480085372924805
1689416039971008140	31295	1689416039970780914	imu_link	24.931241989135746	67.11479187011719	13.480120658874513
1689416039971099637	31296	1689416039970806079	imu_link	24.931241989135746	67.11479187011719	13.48123073577881
1689416039976087984	31297	1689416039975920342	imu_link	24.931241989135746	67.11479187011719	13.481266021728516
1689416039976107216	31298	1689416039975949813	imu_link	24.931241989135746	67.11479187011719	13.481302261352539
1689416039981014372	31299	1689416039980828944	imu_link	24.931241989135746	67.11479187011719	13.481337547302248
1689416039981080393	31300	1689416039980843407	imu_link	24.931241989135746	67.11479187011719	13.481378555297852
1689416039986006172	31301	1689416039985855751	imu_link	24.931243896484375	67.11479187011719	13.481417655944826
1689416039986060421	31302	1689416039985871463	imu_link	24.931243896484375	67.11479187011719	13.481459617614748
1689416039991030988	31303	1689416039990879520	imu_link	24.931243896484375	67.11479187011719	13.481505393981935
1689416039991102496	31304	1689416039990895625	imu_link	24.931243896484375	67.11479187011719	13.481019020080568
1689416039996001778	31305	1689416039995897453	imu_link	24.931243896484375	67.11479187011719	13.481071472167969
1689416039996068454	31306	1689416039995908637	imu_link	24.931243896484375	67.11479187011719	13.481127738952638
1689416040001698633	31307	1689416040000961259	imu_link	24.931243896484375	67.11479187011719	13.48118782043457
1689416040002051717	31308	1689416040000988568	imu_link	24.931243896484375	67.11479187011719	13.481245994567873
1689416040005087867	31309	1689416040004962893	imu_link	24.931243896484375	67.11479187011719	13.481307983398438
1689416040007137363	31310	1689416040006975079	imu_link	24.931243896484375	67.11479187011719	13.481369972229006
1689416040011191618	31311	1689416040010996395	imu_link	24.931243896484375	67.11479187011719	13.481431007385256
1689416040011271739	31312	1689416040011010274	imu_link	24.931243896484375	67.11479187011719	13.48660182952881
1689416040015184717	31313	1689416040015044327	imu_link	24.931243896484375	67.11479187011719	13.486665725708008
1689416040017157497	31314	1689416040017050579	imu_link	24.931243896484375	67.11479187011719	13.48672866821289
1689416040021262603	31315	1689416040021066039	imu_link	24.931243896484375	67.11479187011719	13.486791610717773
1689416040021266430	31316	1689416040021077031	imu_link	24.931243896484375	67.11479187011719	13.486855506896974
1689416040025327410	31317	1689416040025099177	imu_link	24.931243896484375	67.11479187011719	13.486918449401857
1689416040027234618	31318	1689416040027121637	imu_link	24.931243896484375	67.11479187011719	13.486982345581055
1689416040031324764	31319	1689416040031153539	imu_link	24.931243896484375	67.11479187011719	13.487046241760256
1689416040031327349	31320	1689416040031164821	imu_link	24.931243896484375	67.11479187011719	13.486515998840334
1689416040035586746	31321	1689416040035242879	imu_link	24.931243896484375	67.11479187011719	13.486581802368164
1689416040037381498	31322	1689416040037228038	imu_link	24.931243896484375	67.11479187011719	13.486647605895998
1689416040041650532	31323	1689416040041286354	imu_link	24.931243896484375	67.11479187011719	13.486714363098146
1689416040041655422	31324	1689416040041314101	imu_link	24.931243896484375	67.11479187011719	13.486778259277344
1689416040045508767	31325	1689416040045325066	imu_link	24.931243896484375	67.11479187011719	13.48684310913086
1689416040047544390	31326	1689416040047335699	imu_link	24.931243896484375	67.11479187011719	13.486907958984375
1689416040051710379	31327	1689416040051482856	imu_link	24.931243896484375	67.11479187011719	13.48697280883789
1689416040051712750	31328	1689416040051513647	imu_link	24.931243896484375	67.11479187011719	13.485648155212404
1689416040055647022	31329	1689416040055486516	imu_link	24.931243896484375	67.11479187011719	13.485711097717287
1689416040055725047	31330	1689416040055498281	imu_link	24.931243896484375	67.11479187011719	13.485773086547852
1689416040060732686	31331	1689416040060541368	imu_link	24.931243896484375	67.11479187011719	13.485836029052734
1689416040060737557	31332	1689416040060576084	imu_link	24.931243896484375	67.11479187011719	13.485897064208984
1689416040065884257	31333	1689416040065580915	imu_link	24.931243896484375	67.11479187011719	13.485959053039553
1689416040065886742	31334	1689416040065609154	imu_link	24.931243896484375	67.11479187011719	13.486019134521484
1689416040070895406	31335	1689416040070628188	imu_link	24.931243896484375	67.11479187011719	13.48607921600342
1689416040070900571	31336	1689416040070657464	imu_link	24.931243896484375	67.11479187011719	13.48475456237793
1689416040076045232	31337	1689416040075710855	imu_link	24.931243896484375	67.11479187011719	13.484814643859865
1689416040076117049	31338	1689416040075748573	imu_link	24.931243896484375	67.11479187011719	13.48487663269043
1689416040080911599	31339	1689416040080730129	imu_link	24.931243896484375	67.11479187011719	13.48494052886963
1689416040081026604	31340	1689416040080746416	imu_link	24.93124580383301	67.11479187011719	13.468232154846193
1689416040085884832	31341	1689416040085753004	imu_link	24.93124580383301	67.11479187011719	13.468264579772951
1689416040085929704	31342	1689416040085766079	imu_link	24.93124580383301	67.11479187011719	13.468297958374023
1689416040091033344	31343	1689416040090782211	imu_link	24.93124580383301	67.11479187011719	13.468332290649414
1689416040091043314	31344	1689416040090793315	imu_link	24.93124580383301	67.11479187011719	13.468669891357422
1689416040096071768	31345	1689416040095876069	imu_link	24.93124580383301	67.11479187011719	13.468701362609865
1689416040096199090	31346	1689416040095902848	imu_link	24.93124580383301	67.11479187011719	13.468729019165039
1689416040101211911	31347	1689416040100962316	imu_link	24.93124580383301	67.11479187011719	13.468753814697266
1689416040101371118	31348	1689416040100995934	imu_link	24.93124580383301	67.11479187011719	13.468769073486328
1689416040105326235	31349	1689416040105066699	imu_link	24.93124580383301	67.11479187011719	13.468783378601076
1689416040107332606	31350	1689416040107078542	imu_link	24.93124580383301	67.11479187011719	13.46879291534424
1689416040111661458	31351	1689416040111126986	imu_link	24.93124580383301	67.11479187011719	13.468799591064453
1689416040111663490	31352	1689416040111158084	imu_link	24.93124580383301	67.11479187011719	13.46989154815674
1689416040115307764	31353	1689416040115142272	imu_link	24.93124580383301	67.11479187011719	13.469895362854006
1689416040117382148	31354	1689416040117165259	imu_link	24.93124580383301	67.11479187011719	13.469897270202638
1689416040121395562	31355	1689416040121208339	imu_link	24.93124580383301	67.11479187011719	13.469900131225586
1689416040121400226	31356	1689416040121241331	imu_link	24.93124580383301	67.11479187011719	13.469905853271484
1689416040125341947	31357	1689416040125218624	imu_link	24.93124580383301	67.11479187011719	13.46990966796875
1689416040127472799	31358	1689416040127280202	imu_link	24.93124580383301	67.11479187011719	13.469913482666016
1689416040131487001	31359	1689416040131294972	imu_link	24.93124580383301	67.11479187011719	13.4699182510376
1689416040131601114	31360	1689416040131306895	imu_link	24.93124580383301	67.11479187011719	13.468679428100586
1689416040135640055	31361	1689416040135375002	imu_link	24.93124580383301	67.11479187011719	13.468681335449219
1689416040135663175	31362	1689416040135410449	imu_link	24.93124580383301	67.11479187011719	13.468682289123537
1689416040140630715	31363	1689416040140390794	imu_link	24.93124580383301	67.11479187011719	13.468682289123537
1689416040140632609	31364	1689416040140402873	imu_link	24.93124580383301	67.11479187011719	13.468683242797852
1689416040145570414	31365	1689416040145453842	imu_link	24.93124580383301	67.11479187011719	13.468683242797852
1689416040145643894	31366	1689416040145466692	imu_link	24.93124580383301	67.11479187011719	13.468681335449219
1689416040150698721	31367	1689416040150488956	imu_link	24.93124580383301	67.11479187011719	13.468679428100586
1689416040150775792	31368	1689416040150504838	imu_link	24.93124580383301	67.11479187011719	13.466655731201172
1689416040155599173	31369	1689416040155503527	imu_link	24.93124580383301	67.11479187011719	13.466649055480959
1689416040155684920	31370	1689416040155515363	imu_link	24.93124580383301	67.11479187011719	13.466638565063477
1689416040160732494	31371	1689416040160538595	imu_link	24.93124580383301	67.11479187011719	13.466625213623047
1689416040160844519	31372	1689416040160550464	imu_link	24.93124580383301	67.11479187011719	13.46660900115967
1689416040165817172	31373	1689416040165591326	imu_link	24.93124580383301	67.11479187011719	13.466589927673342
1689416040165905439	31374	1689416040165604657	imu_link	24.93124580383301	67.11479187011719	13.466567993164062
1689416040170778458	31375	1689416040170642225	imu_link	24.93124580383301	67.11479187011719	13.466545104980469
1689416040170895314	31376	1689416040170654952	imu_link	24.93124580383301	67.11479187011719	13.466069221496584
1689416040175839873	31377	1689416040175701406	imu_link	24.93124580383301	67.11479187011719	13.466045379638672
1689416040175898981	31378	1689416040175733688	imu_link	24.93124580383301	67.11479187011719	13.466022491455078
1689416040181206469	31379	1689416040180752863	imu_link	24.93124580383301	67.11479187011719	13.466000556945803
1689416040181218126	31380	1689416040180781133	imu_link	24.93124771118164	67.11479187011719	13.465981483459474
1689416040185916290	31381	1689416040185769639	imu_link	24.93124771118164	67.11479187011719	13.465961456298828
1689416040185976698	31382	1689416040185798797	imu_link	24.93124771118164	67.11479187011719	13.465941429138185
1689416040190940995	31383	1689416040190789199	imu_link	24.93124771118164	67.11479187011719	13.465920448303224
1689416040190977552	31384	1689416040190802685	imu_link	24.93124771118164	67.11479187011719	13.466233253479006
1689416040195997314	31385	1689416040195804619	imu_link	24.93124771118164	67.11479187011719	13.466209411621094
1689416040195999834	31386	1689416040195816361	imu_link	24.93124771118164	67.11479187011719	13.466185569763185
1689416040201149017	31387	1689416040200891024	imu_link	24.93124771118164	67.11479187011719	13.466158866882326
1689416040201319186	31388	1689416040200926841	imu_link	24.93124771118164	67.11479187011719	13.466133117675781
1689416040206185535	31389	1689416040205985875	imu_link	24.93124771118164	67.11479187011719	13.466106414794922
1689416040206195140	31390	1689416040205998950	imu_link	24.93124771118164	67.11479187011719	13.466081619262695
1689416040211132058	31391	1689416040210949816	imu_link	24.93124771118164	67.11479187011719	13.466058731079102
1689416040211250682	31392	1689416040210961643	imu_link	24.93124771118164	67.11479187011719	13.47114658355713
1689416040215165572	31393	1689416040214987907	imu_link	24.93124771118164	67.11479187011719	13.471133232116701
1689416040217151422	31394	1689416040217012798	imu_link	24.93124771118164	67.11479187011719	13.471121788024904
1689416040221271855	31395	1689416040221055195	imu_link	24.93124771118164	67.11479187011719	13.47111225128174
1689416040221274167	31396	1689416040221082484	imu_link	24.93124771118164	67.11479187011719	13.471097946166992
1689416040225232188	31397	1689416040225076788	imu_link	24.93124771118164	67.11479187011719	13.471087455749513
1689416040227377775	31398	1689416040227105981	imu_link	24.93124771118164	67.11479187011719	13.471076011657717
1689416040231498509	31399	1689416040231145122	imu_link	24.93124771118164	67.11479187011719	13.471061706542969
1689416040231510901	31400	1689416040231214639	imu_link	24.93124771118164	67.11479187011719	13.473733901977539
1689416040235351857	31401	1689416040235144828	imu_link	24.93124771118164	67.11479187011719	13.47372055053711
1689416040237424725	31402	1689416040237178263	imu_link	24.93124771118164	67.11479187011719	13.473705291748047
1689416040241576393	31403	1689416040241189777	imu_link	24.93124771118164	67.11479187011719	13.473690032958984
1689416040241581888	31404	1689416040241202398	imu_link	24.93124771118164	67.11479187011719	13.473674774169922
1689416040245539698	31405	1689416040245217280	imu_link	24.93124771118164	67.11479187011719	13.473658561706545
1689416040247488903	31406	1689416040247292582	imu_link	24.93124771118164	67.11479187011719	13.47364139556885
1689416040251521837	31407	1689416040251321740	imu_link	24.93124771118164	67.11479187011719	13.473623275756836
1689416040251710456	31408	1689416040251360156	imu_link	24.93124771118164	67.11479187011719	13.477082252502443
1689416040255630006	31409	1689416040255384183	imu_link	24.93124771118164	67.11479187011719	13.477066040039062
1689416040255642495	31410	1689416040255415022	imu_link	24.93124771118164	67.11479187011719	13.477049827575685
1689416040260651510	31411	1689416040260420768	imu_link	24.93124771118164	67.11479187011719	13.477033615112305
1689416040260797224	31412	1689416040260448661	imu_link	24.93124771118164	67.11479187011719	13.477020263671875
1689416040265760008	31413	1689416040265476750	imu_link	24.93124771118164	67.11479187011719	13.477006912231445
1689416040265802438	31414	1689416040265506409	imu_link	24.93124771118164	67.11479187011719	13.476996421813967
1689416040270651396	31415	1689416040270499838	imu_link	24.93124771118164	67.11479187011719	13.476986885070803
1689416040270726712	31416	1689416040270531537	imu_link	24.93124771118164	67.11479187011719	13.477218627929688
1689416040275726930	31417	1689416040275593295	imu_link	24.93124771118164	67.11479187011719	13.477213859558107
1689416040275804684	31418	1689416040275669344	imu_link	24.93124771118164	67.11479187011719	13.477210998535156
1689416040280925571	31419	1689416040280607153	imu_link	24.93124771118164	67.11479187011719	13.477210044860842
1689416040280936921	31420	1689416040280654160	imu_link	24.93124771118164	67.11479187011719	13.477203369140625
1689416040285882145	31421	1689416040285620528	imu_link	24.93124771118164	67.11479187011719	13.477200508117678
1689416040285885885	31422	1689416040285636862	imu_link	24.931249618530277	67.11479187011719	13.477195739746094
1689416040290878041	31423	1689416040290643227	imu_link	24.931249618530277	67.11479187011719	13.477188110351562
1689416040290879959	31424	1689416040290654861	imu_link	24.931249618530277	67.11479187011719	13.479035377502443
1689416040296048684	31425	1689416040295666979	imu_link	24.931249618530277	67.11479187011719	13.479023933410646
1689416040296062075	31426	1689416040295681377	imu_link	24.931249618530277	67.11479187011719	13.479010581970217
1689416040300844902	31427	1689416040300701575	imu_link	24.931249618530277	67.11479187011719	13.478995323181154
1689416040300917857	31428	1689416040300714528	imu_link	24.931249618530277	67.11479187011719	13.47898578643799
1689416040306009109	31429	1689416040305715523	imu_link	24.931249618530277	67.11479187011719	13.478971481323242
1689416040306015623	31430	1689416040305727433	imu_link	24.931249618530277	67.11479187011719	13.478958129882812
1689416040311001114	31431	1689416040310785741	imu_link	24.931249618530277	67.11479187011719	13.478946685791016
1689416040311202818	31432	1689416040310820610	imu_link	24.931249618530277	67.11479187011719	13.477559089660646
1689416040316037005	31433	1689416040315807060	imu_link	24.931249618530277	67.11479187011719	13.477551460266115
1689416040316115963	31434	1689416040315837898	imu_link	24.931249618530277	67.11479187011719	13.477545738220217
1689416040321040793	31435	1689416040320835650	imu_link	24.931249618530277	67.11479187011719	13.477541923522951
1689416040321134264	31436	1689416040320853075	imu_link	24.931249618530277	67.11479187011719	13.477537155151367
1689416040326145800	31437	1689416040325863458	imu_link	24.931249618530277	67.11479187011719	13.477535247802734
1689416040326289503	31438	1689416040325893276	imu_link	24.931249618530277	67.11479187011719	13.47753429412842
1689416040331061175	31439	1689416040330903036	imu_link	24.931249618530277	67.11479187011719	13.477533340454102
1689416040331153497	31440	1689416040330916034	imu_link	24.931249618530277	67.11478424072267	13.464211463928224
1689416040336143062	31441	1689416040335967834	imu_link	24.931249618530277	67.11478424072267	13.46418857574463
1689416040336157672	31442	1689416040335984009	imu_link	24.931249618530277	67.11478424072267	13.464165687561037
1689416040340150734	31443	1689416040339971356	imu_link	24.931249618530277	67.11478424072267	13.464142799377443
1689416040342218128	31444	1689416040342030943	imu_link	24.931249618530277	67.11478424072267	13.462867736816406
1689416040346330230	31445	1689416040346043001	imu_link	24.931249618530277	67.11478424072267	13.462841987609865
1689416040346335484	31446	1689416040346079996	imu_link	24.931249618530277	67.11478424072267	13.46281623840332
1689416040350420648	31447	1689416040350156446	imu_link	24.931249618530277	67.11478424072267	13.46279048919678
1689416040352450541	31448	1689416040352170169	imu_link	24.931249618530277	67.11478424072267	13.462279319763185
1689416040356393115	31449	1689416040356230992	imu_link	24.931249618530277	67.11478424072267	13.462252616882326
1689416040356463200	31450	1689416040356268160	imu_link	24.931249618530277	67.11478424072267	13.462224960327148
1689416040360361846	31451	1689416040360235915	imu_link	24.931249618530277	67.11478424072267	13.462198257446289
1689416040362416727	31452	1689416040362282997	imu_link	24.931249618530277	67.11478424072267	13.462172508239748
1689416040366498716	31453	1689416040366317356	imu_link	24.931249618530277	67.11478424072267	13.462146759033203
1689416040366501062	31454	1689416040366328615	imu_link	24.931251525878906	67.11478424072267	13.462121963500977
1689416040370645173	31455	1689416040370355781	imu_link	24.931251525878906	67.11478424072267	13.46209716796875
1689416040370652060	31456	1689416040370367339	imu_link	24.931251525878906	67.11478424072267	13.456170082092287
1689416040375632110	31457	1689416040375394960	imu_link	24.931251525878906	67.11478424072267	13.456140518188477
1689416040375693573	31458	1689416040375407046	imu_link	24.931251525878906	67.11478424072267	13.456111907958984
1689416040380681096	31459	1689416040380478352	imu_link	24.931251525878906	67.11478424072267	13.456080436706545
1689416040380685394	31460	1689416040380494850	imu_link	24.931251525878906	67.11478424072267	13.456045150756836
1689416040385867536	31461	1689416040385549297	imu_link	24.931251525878906	67.11478424072267	13.456010818481445
1689416040385964892	31462	1689416040385595196	imu_link	24.931251525878906	67.11478424072267	13.455974578857422
1689416040390843587	31463	1689416040390587120	imu_link	24.931251525878906	67.11478424072267	13.455937385559084
1689416040390991418	31464	1689416040390619974	imu_link	24.931251525878906	67.11478424072267	13.457036972045898
1689416040395784722	31465	1689416040395611959	imu_link	24.931251525878906	67.11478424072267	13.456998825073242
1689416040395856593	31466	1689416040395625613	imu_link	24.931251525878906	67.11478424072267	13.456960678100586
1689416040401028167	31467	1689416040400722279	imu_link	24.931251525878906	67.11478424072267	13.456923484802248
1689416040401031437	31468	1689416040400734514	imu_link	24.931251525878906	67.11478424072267	13.456888198852539
1689416040405932148	31469	1689416040405680226	imu_link	24.931251525878906	67.11478424072267	13.456851959228516
1689416040405938272	31470	1689416040405691700	imu_link	24.931251525878906	67.11478424072267	13.45681667327881
1689416040410922159	31471	1689416040410712672	imu_link	24.931251525878906	67.11478424072267	13.456781387329102
1689416040410960195	31472	1689416040410724359	imu_link	24.931251525878906	67.11478424072267	13.457879066467287
1689416040416114619	31473	1689416040415865448	imu_link	24.931251525878906	67.11478424072267	13.457842826843263
1689416040416117301	31474	1689416040415900188	imu_link	24.931251525878906	67.11478424072267	13.457804679870607
1689416040421114035	31475	1689416040420877347	imu_link	24.931251525878906	67.11478424072267	13.457765579223633
1689416040421117472	31476	1689416040420909785	imu_link	24.931251525878906	67.11478424072267	13.457725524902344
1689416040426113707	31477	1689416040425918883	imu_link	24.931251525878906	67.11478424072267	13.457682609558107
1689416040426132073	31478	1689416040425953098	imu_link	24.931251525878906	67.11478424072267	13.457638740539553
1689416040431068794	31479	1689416040430824734	imu_link	24.931251525878906	67.11478424072267	13.457592010498047
1689416040431112173	31480	1689416040430836168	imu_link	24.931251525878906	67.11478424072267	13.459465026855469
1689416040436066775	31481	1689416040435850811	imu_link	24.931251525878906	67.11478424072267	13.459416389465334
1689416040436187015	31482	1689416040435864021	imu_link	24.931251525878906	67.11478424072267	13.459364891052248
1689416040441107076	31483	1689416040441012326	imu_link	24.931251525878906	67.11478424072267	13.459312438964844
1689416040441192517	31484	1689416040441044320	imu_link	24.931251525878906	67.11478424072267	13.459259033203125
1689416040446275295	31485	1689416040445970467	imu_link	24.931251525878906	67.11478424072267	13.459203720092773
1689416040446396777	31486	1689416040446005370	imu_link	24.931251525878906	67.11478424072267	13.459146499633789
1689416040451308297	31487	1689416040450997133	imu_link	24.931251525878906	67.11478424072267	13.459091186523438
1689416040451311709	31488	1689416040451023517	imu_link	24.931251525878906	67.11478424072267	13.456233978271484
1689416040455308283	31489	1689416040455032740	imu_link	24.931251525878906	67.11478424072267	13.456180572509766
1689416040457200528	31490	1689416040457052271	imu_link	24.931251525878906	67.11478424072267	13.456130981445312
1689416040461206061	31491	1689416040461061444	imu_link	24.931251525878906	67.11478424072267	13.456087112426758
1689416040461294924	31492	1689416040461072959	imu_link	24.931251525878906	67.11478424072267	13.456045150756836
1689416040465226694	31493	1689416040465078233	imu_link	24.931251525878906	67.11478424072267	13.456006050109865
1689416040467181858	31494	1689416040467068943	imu_link	24.931251525878906	67.11478424072267	13.455968856811523
1689416040471298854	31495	1689416040471165926	imu_link	24.931253433227543	67.11478424072267	13.455933570861818
1689416040471400275	31496	1689416040471178119	imu_link	24.931253433227543	67.11478424072267	13.452303886413576
1689416040475326622	31497	1689416040475176704	imu_link	24.931253433227543	67.11478424072267	13.452263832092287
1689416040477348775	31498	1689416040477168932	imu_link	24.931253433227543	67.11478424072267	13.452221870422365
1689416040481610896	31499	1689416040481211503	imu_link	24.931253433227543	67.11478424072267	13.452178955078125
1689416040481628779	31500	1689416040481223923	imu_link	24.931253433227543	67.11478424072267	13.452136993408203
1689416040485637676	31501	1689416040485302362	imu_link	24.931253433227543	67.11478424072267	13.452092170715334
1689416040487454627	31502	1689416040487276236	imu_link	24.931253433227543	67.11478424072267	13.452047348022461
1689416040491641063	31503	1689416040491349916	imu_link	24.931253433227543	67.11478424072267	13.452003479003906
1689416040491718964	31504	1689416040491380911	imu_link	24.931253433227543	67.11478424072267	13.45316791534424
1689416040495507019	31505	1689416040495358587	imu_link	24.931253433227543	67.11478424072267	13.453128814697266
1689416040497559001	31506	1689416040497383419	imu_link	24.931253433227543	67.11478424072267	13.453092575073242
1689416040501593490	31507	1689416040501419863	imu_link	24.931253433227543	67.11478424072267	13.453057289123537
1689416040501596363	31508	1689416040501431424	imu_link	24.931253433227543	67.11478424072267	13.453020095825195
1689416040505626535	31509	1689416040505474731	imu_link	24.931253433227543	67.11478424072267	13.452985763549805
1689416040505779946	31510	1689416040505510335	imu_link	24.931253433227543	67.11478424072267	13.452951431274414
1689416040511169683	31511	1689416040510505679	imu_link	24.931253433227543	67.11478424072267	13.452916145324709
1689416040511173736	31512	1689416040510536561	imu_link	24.931253433227543	67.11478424072267	13.451696395874023
1689416040515777137	31513	1689416040515525306	imu_link	24.931253433227543	67.11478424072267	13.45166015625
1689416040515805908	31514	1689416040515548101	imu_link	24.931253433227543	67.11478424072267	13.45162582397461
1689416040520679592	31515	1689416040520540980	imu_link	24.931253433227543	67.11478424072267	13.451591491699219
1689416040520730387	31516	1689416040520556168	imu_link	24.931253433227543	67.11478424072267	13.451553344726562
1689416040525772647	31517	1689416040525590427	imu_link	24.931253433227543	67.11478424072267	13.451518058776857
1689416040525871029	31518	1689416040525618323	imu_link	24.931253433227543	67.11478424072267	13.451481819152834
1689416040530871095	31519	1689416040530583569	imu_link	24.931253433227543	67.11478424072267	13.451444625854492
1689416040530873276	31520	1689416040530599386	imu_link	24.931253433227543	67.11478424072267	13.448615074157717
1689416040535791026	31521	1689416040535662233	imu_link	24.931253433227543	67.11478424072267	13.44857406616211
1689416040535840580	31522	1689416040535675131	imu_link	24.931253433227543	67.11478424072267	13.448533058166506
1689416040540795360	31523	1689416040540649644	imu_link	24.931253433227543	67.11478424072267	13.448493957519531
1689416040540832830	31524	1689416040540685604	imu_link	24.931253433227543	67.11478424072267	13.448458671569826
1689416040545925313	31525	1689416040545701439	imu_link	24.931253433227543	67.11478424072267	13.448422431945803
1689416040545947630	31526	1689416040545739445	imu_link	24.931253433227543	67.11478424072267	13.448390007019045
1689416040550872686	31527	1689416040550732682	imu_link	24.931253433227543	67.11478424072267	13.44835948944092
1689416040550922957	31528	1689416040550760334	imu_link	24.931253433227543	67.11478424072267	13.445554733276367
1689416040555839612	31529	1689416040555721359	imu_link	24.931253433227543	67.11478424072267	13.445527076721193
1689416040555886362	31530	1689416040555736111	imu_link	24.931253433227543	67.11478424072267	13.445500373840334
1689416040560980533	31531	1689416040560782246	imu_link	24.931253433227543	67.11478424072267	13.445473670959474
1689416040561029849	31532	1689416040560805043	imu_link	24.931253433227543	67.11478424072267	13.445439338684084
1689416040566011357	31533	1689416040565778961	imu_link	24.931253433227543	67.11478424072267	13.445409774780273
1689416040566015341	31534	1689416040565792093	imu_link	24.931253433227543	67.11478424072267	13.445377349853516
1689416040570966441	31535	1689416040570817046	imu_link	24.931253433227543	67.11478424072267	13.445343017578125
1689416040570974098	31536	1689416040570832541	imu_link	24.931255340576172	67.11478424072267	13.44986343383789
1689416040576148057	31537	1689416040575903338	imu_link	24.931255340576172	67.11478424072267	13.449831962585451
1689416040576295400	31538	1689416040575926976	imu_link	24.931255340576172	67.11478424072267	13.44980239868164
1689416040580095568	31539	1689416040579966123	imu_link	24.931255340576172	67.11478424072267	13.449774742126467
1689416040582138942	31540	1689416040582000387	imu_link	24.931255340576172	67.11478424072267	13.438164710998537
1689416040586166410	31541	1689416040586013610	imu_link	24.931255340576172	67.11478424072267	13.43812656402588
1689416040586199976	31542	1689416040586029729	imu_link	24.931255340576172	67.11478424072267	13.438090324401857
1689416040591007820	31543	1689416040590046403	imu_link	24.931255340576172	67.11478424072267	13.438056945800781
1689416040592150752	31544	1689416040592036605	imu_link	24.931255340576172	67.11478424072267	13.441554069519045
1689416040596212571	31545	1689416040596065935	imu_link	24.931255340576172	67.11478424072267	13.44152355194092
1689416040596276800	31546	1689416040596081867	imu_link	24.931255340576172	67.11478424072267	13.441492080688477
1689416040600240849	31547	1689416040600078698	imu_link	24.931255340576172	67.11478424072267	13.441459655761719
1689416040602488600	31548	1689416040602100542	imu_link	24.931255340576172	67.11478424072267	13.441427230834961
1689416040606418358	31549	1689416040606215806	imu_link	24.931255340576172	67.11478424072267	13.441393852233888
1689416040606423875	31550	1689416040606227480	imu_link	24.931255340576172	67.11478424072267	13.44136142730713
1689416040611565103	31551	1689416040610175592	imu_link	24.931255340576172	67.11478424072267	13.441329956054688
1689416040612417375	31552	1689416040612199149	imu_link	24.931255340576172	67.11478424072267	13.442495346069336
1689416040616490861	31553	1689416040616245708	imu_link	24.931255340576172	67.11478424072267	13.442468643188477
1689416040616493811	31554	1689416040616278671	imu_link	24.931255340576172	67.11478424072267	13.442442893981935
1689416040620409800	31555	1689416040620260637	imu_link	24.931255340576172	67.11478424072267	13.442418098449709
1689416040623373237	31556	1689416040622278423	imu_link	24.931255340576172	67.11478424072267	13.44239616394043
1689416040626542968	31557	1689416040626290149	imu_link	24.931255340576172	67.11478424072267	13.442375183105469
1689416040626546500	31558	1689416040626301907	imu_link	24.931255340576172	67.11478424072267	13.44235610961914
1689416040630440209	31559	1689416040630316742	imu_link	24.931255340576172	67.11478424072267	13.442340850830078
1689416040632516251	31560	1689416040632340574	imu_link	24.931255340576172	67.11478424072267	13.438090324401857
1689416040636492627	31561	1689416040636383521	imu_link	24.931255340576172	67.11478424072267	13.438076972961428
1689416040636544091	31562	1689416040636394565	imu_link	24.931255340576172	67.11478424072267	13.438066482543945
1689416040640613013	31563	1689416040640409727	imu_link	24.931255340576172	67.11478424072267	13.4380578994751
1689416040640686991	31564	1689416040640424804	imu_link	24.931255340576172	67.11478424072267	13.438046455383303
1689416040645757916	31565	1689416040645473530	imu_link	24.931255340576172	67.11478424072267	13.438039779663086
1689416040645873825	31566	1689416040645504519	imu_link	24.931255340576172	67.11478424072267	13.438034057617188
1689416040650959273	31567	1689416040650664928	imu_link	24.931255340576172	67.11478424072267	13.438026428222656
1689416040650968540	31568	1689416040650677170	imu_link	24.931255340576172	67.11478424072267	13.444719314575195
1689416040655970838	31569	1689416040655714620	imu_link	24.931255340576172	67.11478424072267	13.444714546203615
1689416040656044277	31570	1689416040655741934	imu_link	24.93125724792481	67.11478424072267	13.444708824157717
1689416040660988927	31571	1689416040660800242	imu_link	24.93125724792481	67.11478424072267	13.444701194763185
1689416040660991446	31572	1689416040660817285	imu_link	24.93125724792481	67.11478424072267	13.444692611694336
1689416040666077378	31573	1689416040665919180	imu_link	24.93125724792481	67.11478424072267	13.444683074951172
1689416040666136592	31574	1689416040665951029	imu_link	24.93125724792481	67.11478424072267	13.444673538208008
1689416040670965637	31575	1689416040670843827	imu_link	24.93125724792481	67.11478424072267	13.444665908813477
1689416040671760144	31576	1689416040670859185	imu_link	24.93125724792481	67.11478424072267	13.445837020874023
1689416040676120100	31577	1689416040675921895	imu_link	24.93125724792481	67.11478424072267	13.445832252502443
1689416040676122742	31578	1689416040675933960	imu_link	24.93125724792481	67.11478424072267	13.445829391479492
1689416040681195800	31579	1689416040680926282	imu_link	24.93125724792481	67.11478424072267	13.44582748413086
1689416040681206376	31580	1689416040680941605	imu_link	24.93125724792481	67.11478424072267	13.445825576782227
1689416040685411747	31581	1689416040684984364	imu_link	24.93125724792481	67.11478424072267	13.445825576782227
1689416040687212478	31582	1689416040686967751	imu_link	24.93125724792481	67.11478424072267	13.445825576782227
1689416040691428855	31583	1689416040691133064	imu_link	24.93125724792481	67.11478424072267	13.445824623107912
1689416040691439742	31584	1689416040691167853	imu_link	24.93125724792481	67.11478424072267	13.44149684906006
1689416040695303387	31585	1689416040695086981	imu_link	24.93125724792481	67.11478424072267	13.441492080688477
1689416040697241316	31586	1689416040697092751	imu_link	24.93125724792481	67.11478424072267	13.441484451293945
1689416040701261738	31587	1689416040701137408	imu_link	24.93125724792481	67.11478424072267	13.441473960876467
1689416040701395321	31588	1689416040701148408	imu_link	24.93125724792481	67.11478424072267	13.44146251678467
1689416040705409183	31589	1689416040705215153	imu_link	24.93125724792481	67.11478424072267	13.441448211669922
1689416040707459159	31590	1689416040707214529	imu_link	24.93125724792481	67.11478424072267	13.44143295288086
1689416040711857285	31591	1689416040711265749	imu_link	24.93125724792481	67.11478424072267	13.44141483306885
1689416040711861453	31592	1689416040711302012	imu_link	24.93125724792481	67.11478424072267	13.437090873718263
1689416040715480675	31593	1689416040715285922	imu_link	24.93125724792481	67.11478424072267	13.437065124511719
1689416040717467062	31594	1689416040717312977	imu_link	24.93125724792481	67.11478424072267	13.437037467956545
1689416040721467288	31595	1689416040721303853	imu_link	24.93125724792481	67.11478424072267	13.437007904052734
1689416040721508314	31596	1689416040721315072	imu_link	24.93125724792481	67.11478424072267	13.43697738647461
1689416040725576375	31597	1689416040725423018	imu_link	24.93125724792481	67.11478424072267	13.436944007873537
1689416040727726975	31598	1689416040727386572	imu_link	24.93125724792481	67.11478424072267	13.436910629272461
1689416040731569586	31599	1689416040731384895	imu_link	24.93125724792481	67.11478424072267	13.43687629699707
1689416040731574140	31600	1689416040731408808	imu_link	24.93125724792481	67.11478424072267	13.434155464172365
1689416040735632691	31601	1689416040735431248	imu_link	24.93125724792481	67.11478424072267	13.434119224548342
1689416040735639854	31602	1689416040735443858	imu_link	24.93125724792481	67.11478424072267	13.434084892272951
1689416040740688719	31603	1689416040740469701	imu_link	24.93125724792481	67.11478424072267	13.434049606323242
1689416040740694824	31604	1689416040740481781	imu_link	24.93125724792481	67.11478424072267	13.434012413024904
1689416040745797977	31605	1689416040745549862	imu_link	24.93125724792481	67.11478424072267	13.433975219726562
1689416040745800187	31606	1689416040745586620	imu_link	24.93125724792481	67.11478424072267	13.433937072753906
1689416040750691116	31607	1689416040750549828	imu_link	24.93125724792481	67.11478424072267	13.433896064758303
1689416040750746815	31608	1689416040750562736	imu_link	24.93125724792481	67.11478424072267	13.435150146484375
1689416040755693898	31609	1689416040755564627	imu_link	24.93125724792481	67.11478424072267	13.435105323791506
1689416040755764914	31610	1689416040755576285	imu_link	24.93125724792481	67.11478424072267	13.435059547424318
1689416040760670098	31611	1689416040760572214	imu_link	24.931259155273438	67.11478424072267	13.435012817382812
1689416040760731048	31612	1689416040760583662	imu_link	24.931259155273438	67.11478424072267	13.434971809387209
1689416040765923520	31613	1689416040765616341	imu_link	24.931259155273438	67.11478424072267	13.434926986694336
1689416040766064012	31614	1689416040765628604	imu_link	24.931259155273438	67.11478424072267	13.434882164001467
1689416040770919472	31615	1689416040770736369	imu_link	24.931259155273438	67.11478424072267	13.434839248657227
1689416040771079487	31616	1689416040770766738	imu_link	24.931259155273438	67.11478424072267	13.435287475585938
1689416040776173499	31617	1689416040775797874	imu_link	24.931259155273438	67.11478424072267	13.435243606567383
1689416040776179166	31618	1689416040775831405	imu_link	24.931259155273438	67.11478424072267	13.435198783874513
1689416040781085895	31619	1689416040780828727	imu_link	24.931259155273438	67.11478424072267	13.435150146484375
1689416040781093773	31620	1689416040780843098	imu_link	24.931259155273438	67.11478424072267	13.435097694396974
1689416040786069761	31621	1689416040785877427	imu_link	24.931259155273438	67.11478424072267	13.435044288635256
1689416040786216971	31622	1689416040785891494	imu_link	24.931259155273438	67.11478424072267	13.434988975524904
1689416040791124761	31623	1689416040790946273	imu_link	24.931259155273438	67.11478424072267	13.434932708740234
1689416040791223026	31624	1689416040790974132	imu_link	24.931259155273438	67.11478424072267	13.432165145874023
1689416040795078300	31625	1689416040794969031	imu_link	24.931259155273438	67.11478424072267	13.432105064392092
1689416040797143792	31626	1689416040796986951	imu_link	24.931259155273438	67.11478424072267	13.432044029235842
1689416040801208273	31627	1689416040801002439	imu_link	24.931259155273438	67.11478424072267	13.431982040405273
1689416040801216549	31628	1689416040801020137	imu_link	24.931259155273438	67.11478424072267	13.431916236877443
1689416040805274312	31629	1689416040805052065	imu_link	24.931259155273438	67.11478424072267	13.431851387023928
1689416040807214097	31630	1689416040807042283	imu_link	24.931259155273438	67.11478424072267	13.431785583496094
1689416040811361253	31631	1689416040811126341	imu_link	24.931259155273438	67.11478424072267	13.43171787261963
1689416040811622556	31632	1689416040811157778	imu_link	24.931259155273438	67.11478424072267	13.430581092834474
1689416040815333214	31633	1689416040815138593	imu_link	24.931259155273438	67.11478424072267	13.430513381958008
1689416040817355609	31634	1689416040817126325	imu_link	24.931259155273438	67.11478424072267	13.430445671081545
1689416040821342401	31635	1689416040821146246	imu_link	24.931259155273438	67.11478424072267	13.43038082122803
1689416040821353440	31636	1689416040821172689	imu_link	24.931259155273438	67.11478424072267	13.430318832397461
1689416040825355738	31637	1689416040825209483	imu_link	24.931259155273438	67.11478424072267	13.430256843566896
1689416040827390421	31638	1689416040827249883	imu_link	24.931259155273438	67.11478424072267	13.430196762084961
1689416040831517503	31639	1689416040831226451	imu_link	24.931259155273438	67.11478424072267	13.430137634277344
1689416040831525088	31640	1689416040831238093	imu_link	24.931259155273438	67.11477661132812	13.418664932250977
1689416040835472126	31641	1689416040835284224	imu_link	24.931259155273438	67.11477661132812	13.418590545654297
1689416040837507013	31642	1689416040837292316	imu_link	24.931259155273438	67.11477661132812	13.418512344360352
1689416040841524039	31643	1689416040841343599	imu_link	24.931259155273438	67.11477661132812	13.41843032836914
1689416040841685017	31644	1689416040841355119	imu_link	24.931259155273438	67.11477661132812	13.418896675109865
1689416040845622473	31645	1689416040845374429	imu_link	24.931261062622074	67.11477661132812	13.418807029724123
1689416040847535566	31646	1689416040847365875	imu_link	24.931261062622074	67.11477661132812	13.41871452331543
1689416040851564875	31647	1689416040851386088	imu_link	24.931261062622074	67.11477661132812	13.418621063232422
1689416040851571518	31648	1689416040851411576	imu_link	24.931261062622074	67.11477661132812	13.422181129455568
1689416040855571760	31649	1689416040855433646	imu_link	24.931261062622074	67.11477661132812	13.42209243774414
1689416040855662135	31650	1689416040855463879	imu_link	24.931261062622074	67.11477661132812	13.42200565338135
1689416040860694759	31651	1689416040860551687	imu_link	24.931261062622074	67.11477661132812	13.421919822692873
1689416040860883622	31652	1689416040860567877	imu_link	24.931261062622074	67.11477661132812	13.42183589935303
1689416040865703457	31653	1689416040865512775	imu_link	24.931261062622074	67.11477661132812	13.4217529296875
1689416040865762824	31654	1689416040865543685	imu_link	24.931261062622074	67.11477661132812	13.421671867370607
1689416040870955658	31655	1689416040870588531	imu_link	24.931261062622074	67.11477661132812	13.421588897705078
1689416040870957653	31656	1689416040870631884	imu_link	24.931261062622074	67.11477661132812	13.418950080871584
1689416040875770055	31657	1689416040875637516	imu_link	24.931261062622074	67.11477661132812	13.418864250183107
1689416040875823219	31658	1689416040875670175	imu_link	24.931261062622074	67.11477661132812	13.41877841949463
1689416040881015653	31659	1689416040880691005	imu_link	24.931261062622074	67.11477661132812	13.418691635131836
1689416040881027142	31660	1689416040880722831	imu_link	24.931261062622074	67.11477661132812	13.418603897094727
1689416040885918830	31661	1689416040885702442	imu_link	24.931261062622074	67.11477661132812	13.418517112731935
1689416040885983003	31662	1689416040885718005	imu_link	24.931261062622074	67.11477661132812	13.418431282043459
1689416040890917404	31663	1689416040890751716	imu_link	24.931261062622074	67.11477661132812	13.418347358703615
1689416040891029726	31664	1689416040890780346	imu_link	24.931261062622074	67.11477661132812	13.419607162475586
1689416040896011749	31665	1689416040895768666	imu_link	24.931261062622074	67.11477661132812	13.419528007507326
1689416040896206949	31666	1689416040895797516	imu_link	24.931261062622074	67.11477661132812	13.419452667236328
1689416040901134795	31667	1689416040900828599	imu_link	24.931261062622074	67.11477661132812	13.419378280639648
1689416040901145779	31668	1689416040900862214	imu_link	24.931261062622074	67.11477661132812	13.419304847717287
1689416040906145949	31669	1689416040905875462	imu_link	24.931261062622074	67.11477661132812	13.419234275817873
1689416040906272056	31670	1689416040905903780	imu_link	24.931261062622074	67.11477661132812	13.419164657592773
1689416040911221846	31671	1689416040910922617	imu_link	24.931261062622074	67.11477661132812	13.419097900390625
1689416040911232940	31672	1689416040910949557	imu_link	24.931261062622074	67.11477661132812	13.414137840270998
1689416040915181157	31673	1689416040914972219	imu_link	24.931261062622074	67.11477661132812	13.414072990417482
1689416040917269197	31674	1689416040917068805	imu_link	24.931261062622074	67.11477661132812	13.414011001586914
1689416040921342160	31675	1689416040921145094	imu_link	24.931261062622074	67.11477661132812	13.413952827453615
1689416040921410077	31676	1689416040921172582	imu_link	24.931261062622074	67.11477661132812	13.413894653320312
1689416040925381992	31677	1689416040925166601	imu_link	24.931261062622074	67.11477661132812	13.41384029388428
1689416040927406092	31678	1689416040927205571	imu_link	24.931261062622074	67.11477661132812	13.413785934448242
1689416040931418451	31679	1689416040931237956	imu_link	24.931261062622074	67.11477661132812	13.41373062133789
1689416040931422976	31680	1689416040931273832	imu_link	24.931261062622074	67.11477661132812	13.413491249084474
1689416040935514245	31681	1689416040935282018	imu_link	24.931261062622074	67.11477661132812	13.413432121276857
1689416040937434849	31682	1689416040937290849	imu_link	24.931261062622074	67.11477661132812	13.41337299346924
1689416040941643795	31683	1689416040941322055	imu_link	24.931261062622074	67.11477661132812	13.413313865661623
1689416040941672119	31684	1689416040941351641	imu_link	24.931262969970703	67.11477661132812	13.413263320922852
1689416040945535122	31685	1689416040945340024	imu_link	24.931262969970703	67.11477661132812	13.4132080078125
1689416040947544544	31686	1689416040947342006	imu_link	24.931262969970703	67.11477661132812	13.413157463073732
1689416040951585337	31687	1689416040951403177	imu_link	24.931262969970703	67.11477661132812	13.413110733032227
1689416040951593312	31688	1689416040951433312	imu_link	24.931262969970703	67.11477661132812	13.408971786499023
1689416040955561205	31689	1689416040955438668	imu_link	24.931262969970703	67.11477661132812	13.408928871154787
1689416040955594684	31690	1689416040955467074	imu_link	24.931262969970703	67.11477661132812	13.40888786315918
1689416040960677758	31691	1689416040960508032	imu_link	24.931262969970703	67.11477661132812	13.40884780883789
1689416040960683530	31692	1689416040960541059	imu_link	24.931262969970703	67.11477661132812	13.408803939819336
1689416040965780917	31693	1689416040965545773	imu_link	24.931262969970703	67.11477661132812	13.408764839172365
1689416040965892812	31694	1689416040965557691	imu_link	24.931262969970703	67.11477661132812	13.408726692199709
1689416040970873945	31695	1689416040970649202	imu_link	24.931262969970703	67.11477661132812	13.408687591552734
1689416040971019174	31696	1689416040970678763	imu_link	24.931262969970703	67.11477661132812	13.410105705261232
1689416040975967469	31697	1689416040975697825	imu_link	24.931262969970703	67.11477661132812	13.410070419311523
1689416040976046847	31698	1689416040975728679	imu_link	24.931262969970703	67.11477661132812	13.410037040710451
1689416040981113099	31699	1689416040980755406	imu_link	24.931262969970703	67.11477661132812	13.410003662109375
1689416040981116634	31700	1689416040980773237	imu_link	24.931262969970703	67.11477661132812	13.409972190856935
1689416040986333233	31701	1689416040985791632	imu_link	24.931262969970703	67.11477661132812	13.40994167327881
1689416040986344154	31702	1689416040985809340	imu_link	24.931262969970703	67.11477661132812	13.409910202026367
1689416040991185379	31703	1689416040990846475	imu_link	24.931262969970703	67.11477661132812	13.409879684448242
1689416040991191605	31704	1689416040990858344	imu_link	24.931262969970703	67.11477661132812	13.408931732177734
1689416040995174645	31705	1689416040994951901	imu_link	24.931262969970703	67.11477661132812	13.408899307250977
1689416040997133376	31706	1689416040996975160	imu_link	24.931262969970703	67.11477661132812	13.408865928649904
1689416041001246179	31707	1689416041001036468	imu_link	24.931262969970703	67.11477661132812	13.408831596374513
1689416041001276080	31708	1689416041001053710	imu_link	24.931262969970703	67.11477661132812	13.408797264099123
1689416041005237037	31709	1689416041005044982	imu_link	24.931262969970703	67.11477661132812	13.408761978149414
1689416041007166586	31710	1689416041007057503	imu_link	24.931262969970703	67.11477661132812	13.408726692199709
1689416041013187055	31711	1689416041011115574	imu_link	24.931262969970703	67.11477661132812	13.408690452575685
1689416041013314210	31712	1689416041011145524	imu_link	24.931262969970703	67.11477661132812	13.410922050476076
1689416041015307534	31713	1689416041015139525	imu_link	24.931262969970703	67.11477661132812	13.410884857177734
1689416041017304949	31714	1689416041017212760	imu_link	24.931262969970703	67.11477661132812	13.410844802856445
1689416041023124674	31715	1689416041021149066	imu_link	24.931262969970703	67.11477661132812	13.410799980163576
1689416041023228016	31716	1689416041021164356	imu_link	24.931262969970703	67.11477661132812	13.410749435424805
1689416041025383177	31717	1689416041025186050	imu_link	24.931262969970703	67.11477661132812	13.410697937011719
1689416041027322362	31718	1689416041027173142	imu_link	24.931262969970703	67.11477661132812	13.410642623901367
1689416041031354048	31719	1689416041031202099	imu_link	24.931262969970703	67.11477661132812	13.410584449768068
1689416041031387039	31720	1689416041031215870	imu_link	24.931262969970703	67.11477661132812	13.407184600830078
1689416041035337414	31721	1689416041035223556	imu_link	24.931262969970703	67.11477661132812	13.407123565673828
1689416041037355961	31722	1689416041037228597	imu_link	24.931262969970703	67.11477661132812	13.407063484191896
1689416041041468166	31723	1689416041041279255	imu_link	24.931262969970703	67.11477661132812	13.40700435638428
1689416041041536043	31724	1689416041041313576	imu_link	24.93126487731934	67.11477661132812	13.406946182250977
1689416041045488401	31725	1689416041045317016	imu_link	24.93126487731934	67.11477661132812	13.406888961791992
1689416041047462555	31726	1689416041047360841	imu_link	24.93126487731934	67.11477661132812	13.406830787658693
1689416041051601076	31727	1689416041051319139	imu_link	24.93126487731934	67.11477661132812	13.406771659851076
1689416041051606431	31728	1689416041051336854	imu_link	24.93126487731934	67.11477661132812	13.407400131225586
1689416041055584103	31729	1689416041055343314	imu_link	24.93126487731934	67.11477661132812	13.407338142395021
1689416041057420843	31730	1689416041057328545	imu_link	24.93126487731934	67.11477661132812	13.40727424621582
1689416041062008382	31731	1689416041061398177	imu_link	24.93126487731934	67.11477661132812	13.407207489013672
1689416041062013972	31732	1689416041061417213	imu_link	24.93126487731934	67.11477661132812	13.407135009765625
1689416041065655688	31733	1689416041065424239	imu_link	24.93126487731934	67.11477661132812	13.407061576843263
1689416041065732084	31734	1689416041065450598	imu_link	24.93126487731934	67.11477661132812	13.406985282897951
1689416041070626021	31735	1689416041070465197	imu_link	24.93126487731934	67.11477661132812	13.406907081604006
1689416041070719684	31736	1689416041070486670	imu_link	24.93126487731934	67.11477661132812	13.404294013977053
1689416041075784167	31737	1689416041075491664	imu_link	24.93126487731934	67.11477661132812	13.404210090637209
1689416041075789085	31738	1689416041075509737	imu_link	24.93126487731934	67.11477661132812	13.404126167297365
1689416041081136807	31739	1689416041080549138	imu_link	24.93126487731934	67.11477661132812	13.404043197631836
1689416041081147037	31740	1689416041080578701	imu_link	24.93126487731934	67.11477661132812	13.394046783447266
1689416041085745390	31741	1689416041085571765	imu_link	24.93126487731934	67.11477661132812	13.393958091735842
1689416041085827719	31742	1689416041085586921	imu_link	24.93126487731934	67.11477661132812	13.393872261047365
1689416041092815661	31743	1689416041090592151	imu_link	24.93126487731934	67.11477661132812	13.393788337707521
1689416041092820338	31744	1689416041090608658	imu_link	24.93126487731934	67.11477661132812	13.39518928527832
1689416041095735708	31745	1689416041095617145	imu_link	24.93126487731934	67.11477661132812	13.39511013031006
1689416041095795302	31746	1689416041095631278	imu_link	24.93126487731934	67.11477661132812	13.395031929016115
1689416041100923287	31747	1689416041100702546	imu_link	24.93126487731934	67.11477661132812	13.394954681396484
1689416041101037677	31748	1689416041100723942	imu_link	24.93126487731934	67.11477661132812	13.39487075805664
1689416041105859274	31749	1689416041105719364	imu_link	24.93126487731934	67.11477661132812	13.394790649414062
1689416041105892981	31750	1689416041105734151	imu_link	24.93126487731934	67.11477661132812	13.394708633422852
1689416041110963076	31751	1689416041110757930	imu_link	24.93126487731934	67.11477661132812	13.394623756408693
1689416041111065167	31752	1689416041110779961	imu_link	24.93126487731934	67.11477661132812	13.398344039916992
1689416041116019633	31753	1689416041115762940	imu_link	24.93126487731934	67.11477661132812	13.398261070251467
1689416041116025116	31754	1689416041115782789	imu_link	24.93126487731934	67.11477661132812	13.398178100585938
1689416041121195767	31755	1689416041120844316	imu_link	24.93126487731934	67.11477661132812	13.398094177246094
1689416041121234958	31756	1689416041120873222	imu_link	24.93126487731934	67.11477661132812	13.398011207580568
1689416041126002441	31757	1689416041125819010	imu_link	24.93126487731934	67.11477661132812	13.397927284240724
1689416041126044399	31758	1689416041125833323	imu_link	24.93126678466797	67.11477661132812	13.397842407226562
1689416041131067523	31759	1689416041130881435	imu_link	24.93126678466797	67.11477661132812	13.397757530212404
1689416041131100219	31760	1689416041130899705	imu_link	24.93126678466797	67.11477661132812	13.40223503112793
1689416041136347919	31761	1689416041135913272	imu_link	24.93126678466797	67.11477661132812	13.402148246765138
1689416041136350517	31762	1689416041135933057	imu_link	24.93126678466797	67.11477661132812	13.402059555053711
1689416041140070737	31763	1689416041139931190	imu_link	24.93126678466797	67.11477661132812	13.401967048645021
1689416041142065128	31764	1689416041141941823	imu_link	24.93126678466797	67.11477661132812	13.401872634887695
1689416041146086978	31765	1689416041145966547	imu_link	24.93126678466797	67.11477661132812	13.401775360107422
1689416041146135790	31766	1689416041145983989	imu_link	24.93126678466797	67.11477661132812	13.401676177978516
1689416041150096258	31767	1689416041149981939	imu_link	24.93126678466797	67.11477661132812	13.401575088500977
1689416041152094374	31768	1689416041151989537	imu_link	24.93126678466797	67.11477661132812	13.402128219604492
1689416041156326468	31769	1689416041156027240	imu_link	24.93126678466797	67.11477661132812	13.402029991149904
1689416041156329107	31770	1689416041156039261	imu_link	24.93126678466797	67.11477661132812	13.40193271636963
1689416041160145689	31771	1689416041160049606	imu_link	24.93126678466797	67.11477661132812	13.401836395263672
1689416041162153662	31772	1689416041162050989	imu_link	24.93126678466797	67.11477661132812	13.401741027832031
1689416041166295987	31773	1689416041166133009	imu_link	24.93126678466797	67.11477661132812	13.401647567749023
1689416041166321467	31774	1689416041166144243	imu_link	24.93126678466797	67.11477661132812	13.401554107666016
1689416041170250498	31775	1689416041170165966	imu_link	24.93126678466797	67.11477661132812	13.401460647583008
1689416041172333792	31776	1689416041172207620	imu_link	24.93126678466797	67.11477661132812	13.402017593383789
1689416041176462008	31777	1689416041176206460	imu_link	24.93126678466797	67.11477661132812	13.4019250869751
1689416041176464866	31778	1689416041176217009	imu_link	24.93126678466797	67.11477661132812	13.401832580566406
1689416041180543983	31779	1689416041180264652	imu_link	24.93126678466797	67.11477661132812	13.401739120483398
1689416041182472179	31780	1689416041182279446	imu_link	24.93126678466797	67.11477661132812	13.401643753051758
1689416041186474559	31781	1689416041186269457	imu_link	24.93126678466797	67.11477661132812	13.401548385620117
1689416041186535164	31782	1689416041186281328	imu_link	24.93126678466797	67.11477661132812	13.401453018188477
1689416041190449420	31783	1689416041190285055	imu_link	24.93126678466797	67.11477661132812	13.401354789733888
1689416041192431817	31784	1689416041192289690	imu_link	24.93126678466797	67.11477661132812	13.405847549438477
1689416041196525341	31785	1689416041196314561	imu_link	24.93126678466797	67.11477661132812	13.405750274658203
1689416041196535135	31786	1689416041196325763	imu_link	24.93126678466797	67.11477661132812	13.405651092529297
1689416041200577906	31787	1689416041200371049	imu_link	24.93126678466797	67.11477661132812	13.405550003051758
1689416041202489870	31788	1689416041202385575	imu_link	24.93126678466797	67.11477661132812	13.405450820922852
1689416041206713847	31789	1689416041206480210	imu_link	24.93126678466797	67.11477661132812	13.405348777770998
1689416041206718133	31790	1689416041206492277	imu_link	24.93126678466797	67.11477661132812	13.405248641967773
1689416041210768062	31791	1689416041210554773	imu_link	24.93126678466797	67.11477661132812	13.405150413513185
1689416041211016972	31792	1689416041210593180	imu_link	24.93126678466797	67.11477661132812	13.403329849243164
1689416041215885406	31793	1689416041215600629	imu_link	24.93126678466797	67.11477661132812	13.403234481811523
1689416041215889457	31794	1689416041215640979	imu_link	24.93126678466797	67.11477661132812	13.403142929077148
1689416041220800967	31795	1689416041220608624	imu_link	24.93126678466797	67.11477661132812	13.403054237365724
1689416041220881940	31796	1689416041220620194	imu_link	24.93126678466797	67.11477661132812	13.40297031402588
1689416041225836516	31797	1689416041225682751	imu_link	24.931268692016605	67.11477661132812	13.40288829803467
1689416041225907057	31798	1689416041225695810	imu_link	24.931268692016605	67.11477661132812	13.402809143066406
1689416041230865808	31799	1689416041230702317	imu_link	24.931268692016605	67.11477661132812	13.402733802795412
1689416041230972488	31800	1689416041230713943	imu_link	24.931268692016605	67.11477661132812	13.405694961547852
1689416041236147432	31801	1689416041235725723	imu_link	24.931268692016605	67.11477661132812	13.405627250671388
1689416041236154744	31802	1689416041235740556	imu_link	24.931268692016605	67.11477661132812	13.40556049346924
1689416041241038937	31803	1689416041240765413	imu_link	24.931268692016605	67.11477661132812	13.405493736267092
1689416041241045722	31804	1689416041240777313	imu_link	24.931268692016605	67.11477661132812	13.40542221069336
1689416041246207663	31805	1689416041245794244	imu_link	24.931268692016605	67.11477661132812	13.405353546142578
1689416041246222028	31806	1689416041245853039	imu_link	24.931268692016605	67.11477661132812	13.405284881591797
1689416041251154760	31807	1689416041250901295	imu_link	24.931268692016605	67.11477661132812	13.405215263366701
1689416041251177554	31808	1689416041250931746	imu_link	24.931268692016605	67.11477661132812	13.40577507019043
1689416041255141108	31809	1689416041254965289	imu_link	24.931268692016605	67.11477661132812	13.405705451965334
1689416041257175575	31810	1689416041256989603	imu_link	24.931268692016605	67.11477661132812	13.405636787414553
1689416041261185336	31811	1689416041261033760	imu_link	24.931268692016605	67.11477661132812	13.405569076538086
1689416041261263646	31812	1689416041261066102	imu_link	24.931268692016605	67.11477661132812	13.40550422668457
1689416041265248866	31813	1689416041265032296	imu_link	24.931268692016605	67.11477661132812	13.405439376831055
1689416041267292881	31814	1689416041267074039	imu_link	24.931268692016605	67.11477661132812	13.405378341674805
1689416041271395084	31815	1689416041271095862	imu_link	24.931268692016605	67.11477661132812	13.405320167541506
1689416041271400709	31816	1689416041271126028	imu_link	24.931268692016605	67.11477661132812	13.405894279479982
1689416041275254430	31817	1689416041275087057	imu_link	24.931268692016605	67.11477661132812	13.405840873718263
1689416041277278408	31818	1689416041277092089	imu_link	24.931268692016605	67.11477661132812	13.40578842163086
1689416041281388403	31819	1689416041281150552	imu_link	24.931268692016605	67.11477661132812	13.405735969543459
1689416041281449803	31820	1689416041281163462	imu_link	24.931268692016605	67.11477661132812	13.40568256378174
1689416041285396239	31821	1689416041285201282	imu_link	24.931268692016605	67.11477661132812	13.405631065368654
1689416041287483178	31822	1689416041287223301	imu_link	24.931268692016605	67.11477661132812	13.405579566955568
1689416041291458691	31823	1689416041291249069	imu_link	24.931268692016605	67.11477661132812	13.405529975891115
1689416041291621757	31824	1689416041291280987	imu_link	24.931268692016605	67.11477661132812	13.40853500366211
1689416041295412291	31825	1689416041295249934	imu_link	24.931268692016605	67.11477661132812	13.408488273620607
1689416041297393760	31826	1689416041297254416	imu_link	24.931268692016605	67.11477661132812	13.40844249725342
1689416041301438134	31827	1689416041301304269	imu_link	24.931268692016605	67.11477661132812	13.408396720886232
1689416041301519402	31828	1689416041301331707	imu_link	24.931268692016605	67.11477661132812	13.408349990844727
1689416041305503221	31829	1689416041305345127	imu_link	24.931268692016605	67.11477661132812	13.408305168151857
1689416041307529426	31830	1689416041307372299	imu_link	24.931268692016605	67.11477661132812	13.408260345458984
1689416041311682156	31831	1689416041311421249	imu_link	24.931268692016605	67.11477661132812	13.408215522766115
1689416041311801920	31832	1689416041311454733	imu_link	24.931268692016605	67.11477661132812	13.411214828491211
1689416041315669754	31833	1689416041315436442	imu_link	24.931268692016605	67.11477661132812	13.411171913146974
1689416041315720712	31834	1689416041315464823	imu_link	24.931268692016605	67.11477661132812	13.411128997802734
1689416041320699351	31835	1689416041320465410	imu_link	24.931268692016605	67.11477661132812	13.411084175109865
1689416041320832807	31836	1689416041320479434	imu_link	24.931270599365234	67.11477661132812	13.411036491394045
1689416041325765252	31837	1689416041325498122	imu_link	24.931270599365234	67.11477661132812	13.410988807678224
1689416041325775187	31838	1689416041325512902	imu_link	24.931270599365234	67.11477661132812	13.410939216613771
1689416041330741607	31839	1689416041330589404	imu_link	24.931270599365234	67.11477661132812	13.410890579223633
1689416041330745655	31840	1689416041330601552	imu_link	24.931270599365234	67.11476898193361	13.395127296447756
1689416041335697117	31841	1689416041335609725	imu_link	24.931270599365234	67.11476898193361	13.395051956176758
1689416041335740109	31842	1689416041335620010	imu_link	24.931270599365234	67.11476898193361	13.394977569580078
1689416041340885546	31843	1689416041340681149	imu_link	24.931270599365234	67.11476898193361	13.394904136657717
1689416041340965200	31844	1689416041340691778	imu_link	24.931270599365234	67.11476898193361	13.395463943481445
1689416041345962624	31845	1689416041345713044	imu_link	24.931270599365234	67.11476898193361	13.39539432525635
1689416041345970336	31846	1689416041345725849	imu_link	24.931270599365234	67.11476898193361	13.395325660705568
1689416041350988169	31847	1689416041350772893	imu_link	24.931270599365234	67.11476898193361	13.395259857177734
1689416041350993667	31848	1689416041350814854	imu_link	24.931270599365234	67.11476898193361	13.400457382202148
1689416041355947408	31849	1689416041355785062	imu_link	24.931270599365234	67.11476898193361	13.40039920806885
1689416041355951821	31850	1689416041355797434	imu_link	24.931270599365234	67.11476898193361	13.400341033935547
1689416041360946269	31851	1689416041360821196	imu_link	24.931270599365234	67.11476898193361	13.400283813476562
1689416041361037584	31852	1689416041360851012	imu_link	24.931270599365234	67.11476898193361	13.400219917297365
1689416041365988774	31853	1689416041365823093	imu_link	24.931270599365234	67.11476898193361	13.400158882141115
1689416041366067138	31854	1689416041365848264	imu_link	24.931270599365234	67.11476898193361	13.400094985961914
1689416041370955352	31855	1689416041370817635	imu_link	24.931270599365234	67.11476898193361	13.400027275085451
1689416041371047436	31856	1689416041370829061	imu_link	24.931270599365234	67.11476898193361	13.395133018493654
1689416041376080967	31857	1689416041375913640	imu_link	24.931270599365234	67.11476898193361	13.395052909851076
1689416041376176829	31858	1689416041375946107	imu_link	24.931270599365234	67.11476898193361	13.394970893859865
1689416041380210067	31859	1689416041379956017	imu_link	24.931270599365234	67.11476898193361	13.394886970520021
1689416041382077773	31860	1689416041381938294	imu_link	24.931270599365234	67.11476898193361	13.394806861877443
1689416041386324019	31861	1689416041386021806	imu_link	24.931270599365234	67.11476898193361	13.394721031188967
1689416041386406681	31862	1689416041386057926	imu_link	24.931270599365234	67.11476898193361	13.394638061523438
1689416041390259533	31863	1689416041390018270	imu_link	24.931270599365234	67.11476898193361	13.394556999206545
1689416041392296569	31864	1689416041392059579	imu_link	24.931270599365234	67.11476898193361	13.394335746765138
1689416041396274282	31865	1689416041396081865	imu_link	24.931270599365234	67.11476898193361	13.394257545471193
1689416041396278091	31866	1689416041396105259	imu_link	24.931270599365234	67.11476898193361	13.394180297851562
1689416041400280051	31867	1689416041400074258	imu_link	24.931270599365234	67.11476898193361	13.394103050231935
1689416041402325269	31868	1689416041402138000	imu_link	24.931270599365234	67.11476898193361	13.394021987915039
1689416041406387679	31869	1689416041406122569	imu_link	24.93127250671387	67.11476898193361	13.393943786621094
1689416041406405252	31870	1689416041406133421	imu_link	24.93127250671387	67.11476898193361	13.393865585327148
1689416041410587523	31871	1689416041410427677	imu_link	24.93127250671387	67.11476898193361	13.393786430358888
1689416041412498090	31872	1689416041412190146	imu_link	24.93127250671387	67.11476898193361	13.395919799804688
1689416041416440705	31873	1689416041416237025	imu_link	24.93127250671387	67.11476898193361	13.39584255218506
1689416041416545493	31874	1689416041416248202	imu_link	24.93127250671387	67.11476898193361	13.39576530456543
1689416041420536545	31875	1689416041420298041	imu_link	24.93127250671387	67.11476898193361	13.395689010620117
1689416041422411665	31876	1689416041422293885	imu_link	24.93127250671387	67.11476898193361	13.39561176300049
1689416041426520623	31877	1689416041426331815	imu_link	24.93127250671387	67.11476898193361	13.39553451538086
1689416041426523396	31878	1689416041426346964	imu_link	24.93127250671387	67.11476898193361	13.395456314086914
1689416041430637595	31879	1689416041430412881	imu_link	24.93127250671387	67.11476898193361	13.395378112792969
1689416041432554181	31880	1689416041432396329	imu_link	24.93127250671387	67.11476898193361	13.391244888305664
1689416041436716998	31881	1689416041436444184	imu_link	24.93127250671387	67.11476898193361	13.391162872314453
1689416041436718881	31882	1689416041436471771	imu_link	24.93127250671387	67.11476898193361	13.391080856323242
1689416041440804883	31883	1689416041440477448	imu_link	24.93127250671387	67.11476898193361	13.390998840332031
1689416041440811071	31884	1689416041440512930	imu_link	24.93127250671387	67.11476898193361	13.390917778015138
1689416041445738282	31885	1689416041445488427	imu_link	24.93127250671387	67.11476898193361	13.390836715698242
1689416041445740580	31886	1689416041445504751	imu_link	24.93127250671387	67.11476898193361	13.39075565338135
1689416041450719812	31887	1689416041450509385	imu_link	24.93127250671387	67.11476898193361	13.390674591064453
1689416041450881107	31888	1689416041450523235	imu_link	24.93127250671387	67.11476898193361	13.38655757904053
1689416041455777943	31889	1689416041455581447	imu_link	24.93127250671387	67.11476898193361	13.386468887329102
1689416041455790689	31890	1689416041455615222	imu_link	24.93127250671387	67.11476898193361	13.386377334594727
1689416041460654028	31891	1689416041460560466	imu_link	24.93127250671387	67.11476898193361	13.386282920837404
1689416041460687839	31892	1689416041460572329	imu_link	24.93127250671387	67.11476898193361	13.38618564605713
1689416041465667866	31893	1689416041465581819	imu_link	24.93127250671387	67.11476898193361	13.386087417602539
1689416041465768441	31894	1689416041465593650	imu_link	24.93127250671387	67.11476898193361	13.385987281799318
1689416041470819125	31895	1689416041470592008	imu_link	24.93127250671387	67.11476898193361	13.385889053344727
1689416041470822685	31896	1689416041470602722	imu_link	24.93127250671387	67.11476898193361	13.383381843566896
1689416041475758564	31897	1689416041475636511	imu_link	24.93127250671387	67.11476898193361	13.383286476135256
1689416041475792856	31898	1689416041475647870	imu_link	24.93127250671387	67.11476898193361	13.383193969726562
1689416041480800600	31899	1689416041480659220	imu_link	24.93127250671387	67.11476898193361	13.38310432434082
1689416041480842914	31900	1689416041480673542	imu_link	24.93127250671387	67.11476898193361	13.383010864257812
1689416041485913833	31901	1689416041485670837	imu_link	24.93127250671387	67.11476898193361	13.382922172546388
1689416041485916212	31902	1689416041485683448	imu_link	24.93127250671387	67.11476898193361	13.382831573486328
1689416041491042062	31903	1689416041490739288	imu_link	24.93127250671387	67.11476898193361	13.382739067077638
1689416041491044979	31904	1689416041490771486	imu_link	24.93127250671387	67.11476898193361	13.385794639587404
1689416041496139756	31905	1689416041495835906	imu_link	24.93127250671387	67.11476898193361	13.385699272155763
1689416041496143636	31906	1689416041495865080	imu_link	24.93127250671387	67.11476898193361	13.38560199737549
1689416041501117580	31907	1689416041500828609	imu_link	24.9312744140625	67.11476898193361	13.385501861572266
1689416041501124282	31908	1689416041500845215	imu_link	24.9312744140625	67.11476898193361	13.38540267944336
1689416041506151827	31909	1689416041505936277	imu_link	24.9312744140625	67.11476898193361	13.385299682617188
1689416041506155735	31910	1689416041505969360	imu_link	24.9312744140625	67.11476898193361	13.385196685791016
1689416041511234611	31911	1689416041510950224	imu_link	24.9312744140625	67.11476898193361	13.38509273529053
1689416041511245363	31912	1689416041510982445	imu_link	24.9312744140625	67.11476898193361	13.385734558105469
1689416041515295767	31913	1689416041514996956	imu_link	24.9312744140625	67.11476898193361	13.385630607604982
1689416041517197750	31914	1689416041517000327	imu_link	24.9312744140625	67.11476898193361	13.385526657104492
1689416041521230226	31915	1689416041521058387	imu_link	24.9312744140625	67.11476898193361	13.385421752929688
1689416041521233600	31916	1689416041521069987	imu_link	24.9312744140625	67.11476898193361	13.385321617126467
1689416041525223611	31917	1689416041525092519	imu_link	24.9312744140625	67.11476898193361	13.385220527648928
1689416041527218728	31918	1689416041527126693	imu_link	24.9312744140625	67.11476898193361	13.385120391845703
1689416041531315528	31919	1689416041531172067	imu_link	24.9312744140625	67.11476898193361	13.38502311706543
1689416041531370586	31920	1689416041531183553	imu_link	24.9312744140625	67.11476898193361	13.390505790710451
1689416041535292748	31921	1689416041535169027	imu_link	24.9312744140625	67.11476898193361	13.390416145324709
1689416041537288482	31922	1689416041537182576	imu_link	24.9312744140625	67.11476898193361	13.390327453613281
1689416041541377567	31923	1689416041541205515	imu_link	24.9312744140625	67.11476898193361	13.390237808227539
1689416041541430994	31924	1689416041541217557	imu_link	24.9312744140625	67.11476898193361	13.390142440795898
1689416041545363639	31925	1689416041545231010	imu_link	24.9312744140625	67.11476898193361	13.39004898071289
1689416041547383024	31926	1689416041547275217	imu_link	24.9312744140625	67.11476898193361	13.389954566955568
1689416041551388680	31927	1689416041551257037	imu_link	24.9312744140625	67.11476898193361	13.389860153198242
1689416041551446607	31928	1689416041551276232	imu_link	24.9312744140625	67.11476898193361	13.392092704772951
1689416041555429628	31929	1689416041555314863	imu_link	24.9312744140625	67.11476898193361	13.391999244689943
1689416041557560230	31930	1689416041557329618	imu_link	24.9312744140625	67.11476898193361	13.39190673828125
1689416041561478352	31931	1689416041561328819	imu_link	24.9312744140625	67.11476898193361	13.391816139221193
1689416041561506899	31932	1689416041561340890	imu_link	24.9312744140625	67.11476898193361	13.391730308532717
1689416041565546676	31933	1689416041565369566	imu_link	24.9312744140625	67.11476898193361	13.391643524169922
1689416041567639429	31934	1689416041567383044	imu_link	24.9312744140625	67.11476898193361	13.391557693481445
1689416041571707550	31935	1689416041571403621	imu_link	24.9312744140625	67.11476898193361	13.391473770141602
1689416041571723391	31936	1689416041571427384	imu_link	24.9312744140625	67.11476898193361	13.396150588989258
1689416041575817972	31937	1689416041575459076	imu_link	24.9312744140625	67.11476898193361	13.39607048034668
1689416041575843395	31938	1689416041575493234	imu_link	24.9312744140625	67.11476898193361	13.395990371704102
1689416041580705845	31939	1689416041580510124	imu_link	24.9312744140625	67.11476898193361	13.395909309387209
1689416041580712372	31940	1689416041580543050	imu_link	24.931276321411136	67.11476898193361	13.383032798767092
1689416041585705574	31941	1689416041585557873	imu_link	24.931276321411136	67.11476898193361	13.382933616638185
1689416041585746463	31942	1689416041585570790	imu_link	24.931276321411136	67.11476898193361	13.38283443450928
1689416041590732712	31943	1689416041590585691	imu_link	24.931276321411136	67.11476898193361	13.382734298706055
1689416041590803179	31944	1689416041590597963	imu_link	24.931276321411136	67.11476898193361	13.387946128845217
1689416041595924140	31945	1689416041595647556	imu_link	24.931276321411136	67.11476898193361	13.38785171508789
1689416041595925880	31946	1689416041595674639	imu_link	24.931276321411136	67.11476898193361	13.387760162353516
1689416041600808217	31947	1689416041600650925	imu_link	24.931276321411136	67.11476898193361	13.387671470642092
1689416041600858158	31948	1689416041600672474	imu_link	24.931276321411136	67.11476898193361	13.38758945465088
1689416041605929748	31949	1689416041605672882	imu_link	24.931276321411136	67.11476898193361	13.38750743865967
1689416041605936464	31950	1689416041605685243	imu_link	24.931276321411136	67.11476898193361	13.387430191040039
1689416041611206526	31951	1689416041610748993	imu_link	24.931276321411136	67.11476898193361	13.387356758117678
1689416041611213754	31952	1689416041610778777	imu_link	24.931276321411136	67.11476898193361	13.387908935546875
1689416041615977160	31953	1689416041615791848	imu_link	24.931276321411136	67.11476898193361	13.387841224670412
1689416041615980416	31954	1689416041615803925	imu_link	24.931276321411136	67.11476898193361	13.387775421142578
1689416041621011761	31955	1689416041620803580	imu_link	24.931276321411136	67.11476898193361	13.38771152496338
1689416041621125240	31956	1689416041620816190	imu_link	24.931276321411136	67.11476898193361	13.387645721435547
1689416041626159319	31957	1689416041625904953	imu_link	24.931276321411136	67.11476898193361	13.387583732604982
1689416041626161564	31958	1689416041625943476	imu_link	24.931276321411136	67.11476898193361	13.3875207901001
1689416041631150884	31959	1689416041630947123	imu_link	24.931276321411136	67.11476898193361	13.387454986572266
1689416041631218009	31960	1689416041630980198	imu_link	24.931276321411136	67.11476898193361	13.387229919433594
1689416041636272120	31961	1689416041636019087	imu_link	24.931276321411136	67.11476898193361	13.387158393859865
1689416041636288641	31962	1689416041636052759	imu_link	24.931276321411136	67.11476898193361	13.387084007263185
1689416041640231189	31963	1689416041640049897	imu_link	24.931276321411136	67.11476898193361	13.387008666992188
1689416041642234119	31964	1689416041642051099	imu_link	24.931276321411136	67.11476898193361	13.38693618774414
1689416041646384236	31965	1689416041646078793	imu_link	24.931276321411136	67.11476898193361	13.386859893798828
1689416041646402133	31966	1689416041646091710	imu_link	24.931276321411136	67.11476898193361	13.386784553527834
1689416041650433970	31967	1689416041650135680	imu_link	24.931276321411136	67.11476898193361	13.386710166931154
1689416041652291676	31968	1689416041652143975	imu_link	24.931276321411136	67.11476898193361	13.391188621520998
1689416041656356748	31969	1689416041656152085	imu_link	24.931276321411136	67.11476898193361	13.391116142272951
1689416041656440131	31970	1689416041656163812	imu_link	24.931276321411136	67.11476898193361	13.391042709350586
1689416041660353052	31971	1689416041660161798	imu_link	24.931276321411136	67.11476898193361	13.390966415405273
1689416041662331260	31972	1689416041662171393	imu_link	24.931276321411136	67.11476898193361	13.390886306762695
1689416041666428218	31973	1689416041666206442	imu_link	24.931276321411136	67.11476898193361	13.390805244445803
1689416041666495915	31974	1689416041666245805	imu_link	24.931276321411136	67.11476898193361	13.390722274780273
1689416041670409528	31975	1689416041670292240	imu_link	24.931276321411136	67.11476898193361	13.390637397766115
1689416041672426828	31976	1689416041672278840	imu_link	24.931276321411136	67.11476898193361	13.399813652038576
1689416041676650425	31977	1689416041676305943	imu_link	24.931278228759766	67.11476898193361	13.399731636047365
1689416041676657900	31978	1689416041676334430	imu_link	24.931278228759766	67.11476898193361	13.399647712707521
1689416041680455923	31979	1689416041680312848	imu_link	24.931278228759766	67.11476898193361	13.399563789367678
1689416041682476057	31980	1689416041682315872	imu_link	24.931278228759766	67.11476898193361	13.399486541748047
1689416041686458321	31981	1689416041686339633	imu_link	24.931278228759766	67.11476898193361	13.399403572082521
1689416041686505721	31982	1689416041686351643	imu_link	24.931278228759766	67.11476898193361	13.39932155609131
1689416041690569082	31983	1689416041690382318	imu_link	24.931278228759766	67.11476898193361	13.3992395401001
1689416041692548953	31984	1689416041692401799	imu_link	24.931278228759766	67.11476898193361	13.408384323120117
1689416041696762295	31985	1689416041696426611	imu_link	24.931278228759766	67.11476898193361	13.40831184387207
1689416041696840149	31986	1689416041696438415	imu_link	24.931278228759766	67.11476898193361	13.408239364624023
1689416041700853076	31987	1689416041700486492	imu_link	24.931278228759766	67.11476898193361	13.408167839050295
1689416041700862205	31988	1689416041700499274	imu_link	24.931278228759766	67.11476898193361	13.40809440612793
1689416041705685505	31989	1689416041705502183	imu_link	24.931278228759766	67.11476898193361	13.408021926879883
1689416041705721775	31990	1689416041705515739	imu_link	24.931278228759766	67.11476898193361	13.407947540283203
1689416041710731346	31991	1689416041710536630	imu_link	24.931278228759766	67.11476898193361	13.40787124633789
1689416041710740933	31992	1689416041710549100	imu_link	24.931278228759766	67.11476898193361	13.420129776000977
1689416041715960834	31993	1689416041715597146	imu_link	24.931278228759766	67.11476898193361	13.42005729675293
1689416041716050567	31994	1689416041715614003	imu_link	24.931278228759766	67.11476898193361	13.419981002807617
1689416041720825469	31995	1689416041720636008	imu_link	24.931278228759766	67.11476898193361	13.419900894165039
1689416041720988511	31996	1689416041720647804	imu_link	24.931278228759766	67.11476898193361	13.41981601715088
1689416041725968775	31997	1689416041725678611	imu_link	24.931278228759766	67.11476898193361	13.419728279113771
1689416041725982910	31998	1689416041725689672	imu_link	24.931278228759766	67.11476898193361	13.419639587402344
1689416041730847745	31999	1689416041730737112	imu_link	24.931278228759766	67.11476898193361	13.419549942016602
1689416041730908716	32000	1689416041730763869	imu_link	24.931278228759766	67.11476898193361	13.433350563049318
1689416041735931094	32001	1689416041735737079	imu_link	24.931278228759766	67.11476898193361	13.433271408081055
1689416041736032654	32002	1689416041735748719	imu_link	24.931278228759766	67.11476898193361	13.433192253112795
1689416041741064816	32003	1689416041740787942	imu_link	24.931278228759766	67.11476898193361	13.433113098144531
1689416041741069555	32004	1689416041740799985	imu_link	24.931278228759766	67.11476898193361	13.433033943176271
1689416041746113061	32005	1689416041745864498	imu_link	24.931278228759766	67.11476898193361	13.432953834533693
1689416041746255485	32006	1689416041745877807	imu_link	24.931278228759766	67.11476898193361	13.432871818542482
1689416041751210024	32007	1689416041750913959	imu_link	24.931278228759766	67.11476898193361	13.432789802551271
1689416041751214287	32008	1689416041750946130	imu_link	24.931278228759766	67.11476898193361	13.438538551330568
1689416041756152416	32009	1689416041755963583	imu_link	24.931278228759766	67.11476898193361	13.438459396362305
1689416041756262474	32010	1689416041755999678	imu_link	24.931278228759766	67.11476898193361	13.438377380371094
1689416041760094575	32011	1689416041759952663	imu_link	24.931278228759766	67.11476898193361	13.438294410705568
1689416041762170489	32012	1689416041761947185	imu_link	24.931278228759766	67.11476898193361	13.438212394714357
1689416041766145625	32013	1689416041766016306	imu_link	24.931278228759766	67.11476898193361	13.438127517700195
1689416041766245997	32014	1689416041766049754	imu_link	24.931278228759766	67.11476898193361	13.438043594360352
1689416041770306076	32015	1689416041770046423	imu_link	24.931280136108402	67.11476898193361	13.437959671020508
1689416041772313392	32016	1689416041772121786	imu_link	24.931280136108402	67.11476898193361	13.44692134857178
1689416041776417284	32017	1689416041776161734	imu_link	24.931280136108402	67.11476898193361	13.446848869323732
1689416041776427546	32018	1689416041776194385	imu_link	24.931280136108402	67.11476898193361	13.44677734375
1689416041781230730	32019	1689416041780214547	imu_link	24.931280136108402	67.11476898193361	13.446707725524904
1689416041782753792	32020	1689416041782472195	imu_link	24.931280136108402	67.11476898193361	13.446640014648438
1689416041786475516	32021	1689416041786240570	imu_link	24.931280136108402	67.11476898193361	13.446574211120607
1689416041786484094	32022	1689416041786256496	imu_link	24.931280136108402	67.11476898193361	13.446508407592773
1689416041790504232	32023	1689416041790274915	imu_link	24.931280136108402	67.11476898193361	13.446444511413576
1689416041795278276	32024	1689416041792310659	imu_link	24.931280136108402	67.11476898193361	13.45538330078125
1689416041798931727	32025	1689416041796372951	imu_link	24.931280136108402	67.11476898193361	13.455324172973633
1689416041798934975	32026	1689416041796404495	imu_link	24.931280136108402	67.11476898193361	13.455264091491701
1689416041802655027	32027	1689416041800398150	imu_link	24.931280136108402	67.11476898193361	13.455201148986818
1689416041802658525	32028	1689416041802379244	imu_link	24.931280136108402	67.11476898193361	13.455137252807617
1689416041806566502	32029	1689416041806418562	imu_link	24.931280136108402	67.11476898193361	13.455072402954102
1689416041806621195	32030	1689416041806435002	imu_link	24.931280136108402	67.11476898193361	13.455007553100586
1689416041810545284	32031	1689416041810438310	imu_link	24.931280136108402	67.11476898193361	13.454943656921388
1689416041812667957	32032	1689416041812456545	imu_link	24.931280136108402	67.11476898193361	13.46628189086914
1689416041816818444	32033	1689416041816495312	imu_link	24.931280136108402	67.11476898193361	13.466233253479006
1689416041816942057	32034	1689416041816521550	imu_link	24.931280136108402	67.11476898193361	13.466187477111818
1689416041820790155	32035	1689416041820548822	imu_link	24.931280136108402	67.11476898193361	13.466144561767578
1689416041820812862	32036	1689416041820572223	imu_link	24.931280136108402	67.11476898193361	13.466102600097656
1689416041825693141	32037	1689416041825576861	imu_link	24.931280136108402	67.11476898193361	13.466063499450685
1689416041825767110	32038	1689416041825590926	imu_link	24.931280136108402	67.11476898193361	13.466026306152344
1689416041830805473	32039	1689416041830632593	imu_link	24.931280136108402	67.11476898193361	13.465991020202638
1689416041830883204	32040	1689416041830646770	imu_link	24.931280136108402	67.11476135253906	13.449106216430664
1689416041835893263	32041	1689416041835687578	imu_link	24.931280136108402	67.11476135253906	13.449041366577148
1689416041835955289	32042	1689416041835730807	imu_link	24.931280136108402	67.11476135253906	13.448976516723633
1689416041840889064	32043	1689416041840777988	imu_link	24.931280136108402	67.11476135253906	13.448910713195803
1689416041840936007	32044	1689416041840790866	imu_link	24.931280136108402	67.11476135253906	13.462015151977539
1689416041845973541	32045	1689416041845800325	imu_link	24.93128204345703	67.11476135253906	13.46196174621582
1689416041846018384	32046	1689416041845840887	imu_link	24.93128204345703	67.11476135253906	13.46190929412842
1689416041851076977	32047	1689416041850852679	imu_link	24.93128204345703	67.11476135253906	13.461856842041016
1689416041851083006	32048	1689416041850865181	imu_link	24.93128204345703	67.11476135253906	13.474045753479006
1689416041857856920	32049	1689416041855845380	imu_link	24.93128204345703	67.11476135253906	13.474005699157717
1689416041858047998	32050	1689416041855867708	imu_link	24.93128204345703	67.11476135253906	13.473966598510742
1689416041860992969	32051	1689416041860855530	imu_link	24.93128204345703	67.11476135253906	13.473930358886719
1689416041861040375	32052	1689416041860868962	imu_link	24.93128204345703	67.11476135253906	13.47389888763428
1689416041866304843	32053	1689416041865984284	imu_link	24.93128204345703	67.11476135253906	13.473867416381836
1689416041866311557	32054	1689416041866008742	imu_link	24.93128204345703	67.11476135253906	13.473838806152344
1689416041870090841	32055	1689416041869976566	imu_link	24.93128204345703	67.11476135253906	13.473814010620117
1689416041872134251	32056	1689416041872000590	imu_link	24.93128204345703	67.11476135253906	13.484415054321289
1689416041876126805	32057	1689416041875987643	imu_link	24.93128204345703	67.11476135253906	13.484402656555178
1689416041876176841	32058	1689416041875998804	imu_link	24.93128204345703	67.11476135253906	13.484392166137695
1689416041880234059	32059	1689416041880040533	imu_link	24.93128204345703	67.11476135253906	13.484382629394531
1689416041882247618	32060	1689416041882123302	imu_link	24.93128204345703	67.11476135253906	13.484369277954102
1689416041886423241	32061	1689416041886265969	imu_link	24.93128204345703	67.11476135253906	13.484357833862305
1689416041886563814	32062	1689416041886280822	imu_link	24.93128204345703	67.11476135253906	13.484345436096193
1689416041890591179	32063	1689416041890262172	imu_link	24.93128204345703	67.11476135253906	13.484333038330078
1689416041892376848	32064	1689416041892256733	imu_link	24.93128204345703	67.11476135253906	13.488666534423828
1689416041896480209	32065	1689416041896329042	imu_link	24.93128204345703	67.11476135253906	13.488658905029297
1689416041896547876	32066	1689416041896344930	imu_link	24.93128204345703	67.11476135253906	13.488653182983398
1689416041900935088	32067	1689416041900336776	imu_link	24.93128204345703	67.11476135253906	13.488650321960451
1689416041902506198	32068	1689416041902352427	imu_link	24.93128204345703	67.11476135253906	13.488655090332031
1689416041906591888	32069	1689416041906374556	imu_link	24.93128204345703	67.11476135253906	13.488657951354982
1689416041906647072	32070	1689416041906386268	imu_link	24.93128204345703	67.11476135253906	13.48866367340088
1689416041910573711	32071	1689416041910388390	imu_link	24.93128204345703	67.11476135253906	13.488670349121094
1689416041912562481	32072	1689416041912411201	imu_link	24.93128204345703	67.11476135253906	13.496919631958008
1689416041916614903	32073	1689416041916473148	imu_link	24.93128204345703	67.11476135253906	13.496931076049805
1689416041916647156	32074	1689416041916485017	imu_link	24.93128204345703	67.11476135253906	13.496941566467287
1689416041920555914	32075	1689416041920465896	imu_link	24.93128204345703	67.11476135253906	13.496950149536133
1689416041920630904	32076	1689416041920477836	imu_link	24.93128204345703	67.11476135253906	13.49696159362793
1689416041925689052	32077	1689416041925555478	imu_link	24.93128204345703	67.11476135253906	13.49697017669678
1689416041925721237	32078	1689416041925583121	imu_link	24.93128204345703	67.11476135253906	13.49697780609131
1689416041930708656	32079	1689416041930554763	imu_link	24.93128204345703	67.11476135253906	13.496984481811523
1689416041930770637	32080	1689416041930571768	imu_link	24.93128204345703	67.11476135253906	13.506778717041016
1689416041936085338	32081	1689416041935772328	imu_link	24.93128204345703	67.11476135253906	13.506793975830078
1689416041936087280	32082	1689416041935794113	imu_link	24.931283950805668	67.11476135253906	13.506811141967773
1689416041941108639	32083	1689416041940752097	imu_link	24.931283950805668	67.11476135253906	13.506828308105469
1689416041941112554	32084	1689416041940764396	imu_link	24.931283950805668	67.11476135253906	13.506850242614748
1689416041946029809	32085	1689416041945799261	imu_link	24.931283950805668	67.11476135253906	13.506872177124023
1689416041947639653	32086	1689416041945835784	imu_link	24.931283950805668	67.11476135253906	13.506896018981935
1689416041951002122	32087	1689416041950890345	imu_link	24.931283950805668	67.11476135253906	13.506921768188477
1689416041951070107	32088	1689416041950921680	imu_link	24.931283950805668	67.11476135253906	13.5174560546875
1689416041955997548	32089	1689416041955867028	imu_link	24.931283950805668	67.11476135253906	13.517494201660156
1689416041956052631	32090	1689416041955880082	imu_link	24.931283950805668	67.11476135253906	13.517535209655763
1689416041961987962	32091	1689416041960920544	imu_link	24.931283950805668	67.11476135253906	13.517577171325685
1689416041961989655	32092	1689416041960962672	imu_link	24.931283950805668	67.11476135253906	13.517617225646974
1689416041965112378	32093	1689416041964928473	imu_link	24.931283950805668	67.11476135253906	13.517660140991211
1689416041967188136	32094	1689416041966967938	imu_link	24.931283950805668	67.11476135253906	13.517701148986818
1689416041971277483	32095	1689416041971045930	imu_link	24.931283950805668	67.11476135253906	13.517742156982422
1689416041971310199	32096	1689416041971059889	imu_link	24.931283950805668	67.11476135253906	13.52586555480957
1689416041975146298	32097	1689416041975023541	imu_link	24.931283950805668	67.11476135253906	13.525906562805178
1689416041977164240	32098	1689416041977053631	imu_link	24.931283950805668	67.11476135253906	13.525944709777834
1689416041981235769	32099	1689416041981066678	imu_link	24.931283950805668	67.11476135253906	13.525981903076172
1689416041981297737	32100	1689416041981085538	imu_link	24.931283950805668	67.11476135253906	13.526023864746094
1689416041985267139	32101	1689416041985093461	imu_link	24.931283950805668	67.11476135253906	13.526060104370117
1689416041987265736	32102	1689416041987122060	imu_link	24.931283950805668	67.11476135253906	13.526097297668459
1689416041991343015	32103	1689416041991140106	imu_link	24.931283950805668	67.11476135253906	13.526135444641115
1689416041991429765	32104	1689416041991155607	imu_link	24.931283950805668	67.11476135253906	13.538201332092287
1689416041995317227	32105	1689416041995148431	imu_link	24.931283950805668	67.11476135253906	13.538249969482422
1689416041997329094	32106	1689416041997171945	imu_link	24.931283950805668	67.11476135253906	13.53829860687256
1689416042001413489	32107	1689416042001192776	imu_link	24.931283950805668	67.11476135253906	13.538345336914062
1689416042001420075	32108	1689416042001202295	imu_link	24.931283950805668	67.11476135253906	13.53839111328125
1689416042005482116	32109	1689416042005218619	imu_link	24.931283950805668	67.11476135253906	13.538436889648438
1689416042007404531	32110	1689416042007210515	imu_link	24.931283950805668	67.11476135253906	13.53848171234131
1689416042011626781	32111	1689416042011237820	imu_link	24.931283950805668	67.11476135253906	13.538524627685547
1689416042011724334	32112	1689416042011265589	imu_link	24.931283950805668	67.11476135253906	13.548149108886719
1689416042015404451	32113	1689416042015235133	imu_link	24.931283950805668	67.11476135253906	13.548197746276857
1689416042017397623	32114	1689416042017237180	imu_link	24.931283950805668	67.11476135253906	13.54824447631836
1689416042021474521	32115	1689416042021253925	imu_link	24.931283950805668	67.11476135253906	13.548288345336914
1689416042021646876	32116	1689416042021265163	imu_link	24.931283950805668	67.11476135253906	13.548334121704102
1689416042025505536	32117	1689416042025306791	imu_link	24.931283950805668	67.11476135253906	13.548376083374023
1689416042027482238	32118	1689416042027289772	imu_link	24.931285858154297	67.11476135253906	13.548418045043945
1689416042031639210	32119	1689416042031302850	imu_link	24.931285858154297	67.11476135253906	13.548460006713867
1689416042031661927	32120	1689416042031314012	imu_link	24.931285858154297	67.11476135253906	13.559635162353516
1689416042035720687	32121	1689416042035426225	imu_link	24.931285858154297	67.11476135253906	13.55968761444092
1689416042037646288	32122	1689416042037376345	imu_link	24.931285858154297	67.11476135253906	13.55974006652832
1689416042041650422	32123	1689416042041392987	imu_link	24.931285858154297	67.11476135253906	13.559792518615724
1689416042041656593	32124	1689416042041404901	imu_link	24.931285858154297	67.11476135253906	13.55984401702881
1689416042045593921	32125	1689416042045438947	imu_link	24.931285858154297	67.11476135253906	13.559894561767578
1689416042047670191	32126	1689416042047463673	imu_link	24.931285858154297	67.11476135253906	13.559943199157717
1689416042051826051	32127	1689416042051502111	imu_link	24.931285858154297	67.11476135253906	13.559988975524904
1689416042051836365	32128	1689416042051512607	imu_link	24.931285858154297	67.11476135253906	13.571917533874513
1689416042055642984	32129	1689416042055514400	imu_link	24.931285858154297	67.11476135253906	13.571963310241701
1689416042057910160	32130	1689416042057535764	imu_link	24.931285858154297	67.11476135253906	13.572004318237305
1689416042060834452	32131	1689416042060563711	imu_link	24.931285858154297	67.11476135253906	13.572042465209961
1689416042060925635	32132	1689416042060575502	imu_link	24.931285858154297	67.11476135253906	13.572083473205568
1689416042065764247	32133	1689416042065591414	imu_link	24.931285858154297	67.11476135253906	13.572117805480959
1689416042065770416	32134	1689416042065602953	imu_link	24.931285858154297	67.11476135253906	13.57215213775635
1689416042070855141	32135	1689416042070610794	imu_link	24.931285858154297	67.11476135253906	13.572187423706055
1689416042070857336	32136	1689416042070638763	imu_link	24.931285858154297	67.11476135253906	13.57264804840088
1689416042075856695	32137	1689416042075635639	imu_link	24.931285858154297	67.11476135253906	13.572685241699219
1689416042075872480	32138	1689416042075647250	imu_link	24.931285858154297	67.11476135253906	13.572721481323242
1689416042080865247	32139	1689416042080700954	imu_link	24.931285858154297	67.11476135253906	13.572757720947266
1689416042080950579	32140	1689416042080742415	imu_link	24.931285858154297	67.11476135253906	13.552432060241701
1689416042085884314	32141	1689416042085706728	imu_link	24.931285858154297	67.11476135253906	13.55242443084717
1689416042086028369	32142	1689416042085738543	imu_link	24.931285858154297	67.11476135253906	13.552414894104006
1689416042091011546	32143	1689416042090745788	imu_link	24.931285858154297	67.11476135253906	13.552403450012209
1689416042091153659	32144	1689416042090789976	imu_link	24.931285858154297	67.11476135253906	13.555217742919922
1689416042095981983	32145	1689416042095760698	imu_link	24.931285858154297	67.11476135253906	13.55520534515381
1689416042096061360	32146	1689416042095790649	imu_link	24.931285858154297	67.11476135253906	13.555190086364748
1689416042101033129	32147	1689416042100779772	imu_link	24.931285858154297	67.11476135253906	13.555173873901367
1689416042101035722	32148	1689416042100801384	imu_link	24.931285858154297	67.11476135253906	13.555155754089357
1689416042106101766	32149	1689416042105843962	imu_link	24.931287765502933	67.11476135253906	13.555135726928711
1689416042106164397	32150	1689416042105858623	imu_link	24.931287765502933	67.11476135253906	13.555115699768068
1689416042111017914	32151	1689416042110857508	imu_link	24.931287765502933	67.11476135253906	13.55509662628174
1689416042111031670	32152	1689416042110870105	imu_link	24.931287765502933	67.11476135253906	13.564863204956055
1689416042116195093	32153	1689416042115937859	imu_link	24.931287765502933	67.11476135253906	13.564854621887209
1689416042116208814	32154	1689416042115969679	imu_link	24.931287765502933	67.11476135253906	13.56484889984131
1689416042120126656	32155	1689416042119965473	imu_link	24.931287765502933	67.11476135253906	13.564845085144045
1689416042122145750	32156	1689416042121962278	imu_link	24.931287765502933	67.11476135253906	13.564839363098146
1689416042126107319	32157	1689416042125967762	imu_link	24.931287765502933	67.11476135253906	13.56483554840088
1689416042126121283	32158	1689416042125978189	imu_link	24.931287765502933	67.11476135253906	13.564829826354982
1689416042130166353	32159	1689416042130041690	imu_link	24.931287765502933	67.11476135253906	13.564820289611818
1689416042132182271	32160	1689416042132049052	imu_link	24.931287765502933	67.11476135253906	13.574531555175781
1689416042136373604	32161	1689416042136153666	imu_link	24.931287765502933	67.11476135253906	13.574520111083984
1689416042136379840	32162	1689416042136166424	imu_link	24.931287765502933	67.11476135253906	13.574502944946289
1689416042140234715	32163	1689416042140112652	imu_link	24.931287765502933	67.11476135253906	13.574480056762695
1689416042142289563	32164	1689416042142154591	imu_link	24.931287765502933	67.11476135253906	13.574459075927734
1689416042146409317	32165	1689416042146205913	imu_link	24.931287765502933	67.11476135253906	13.57443141937256
1689416042146468731	32166	1689416042146234059	imu_link	24.931287765502933	67.11476135253906	13.574403762817383
1689416042150413257	32167	1689416042150232966	imu_link	24.931287765502933	67.11476135253906	13.574378967285156
1689416042152390166	32168	1689416042152252495	imu_link	24.931287765502933	67.11476135253906	13.573102951049805
1689416042156419279	32169	1689416042156238807	imu_link	24.931287765502933	67.11476135253906	13.573081970214844
1689416042156424077	32170	1689416042156251083	imu_link	24.931287765502933	67.11476135253906	13.573062896728516
1689416042160415533	32171	1689416042160306048	imu_link	24.931287765502933	67.11476135253906	13.57304573059082
1689416042162578146	32172	1689416042162305084	imu_link	24.931287765502933	67.11476135253906	13.573025703430178
1689416042166579375	32173	1689416042166333216	imu_link	24.931287765502933	67.11476135253906	13.573008537292482
1689416042166721412	32174	1689416042166363474	imu_link	24.931287765502933	67.11476135253906	13.572990417480469
1689416042170533076	32175	1689416042170328613	imu_link	24.931287765502933	67.11476135253906	13.57297134399414
1689416042172577075	32176	1689416042172365132	imu_link	24.931287765502933	67.11476135253906	13.567000389099123
1689416042176631568	32177	1689416042176469706	imu_link	24.931287765502933	67.11476135253906	13.566972732543945
1689416042176702284	32178	1689416042176495394	imu_link	24.931287765502933	67.11476135253906	13.566943168640138
1689416042180748472	32179	1689416042180516542	imu_link	24.931287765502933	67.11476135253906	13.566915512084961
1689416042182731449	32180	1689416042182526102	imu_link	24.931287765502933	67.11476135253906	13.566891670227053
1689416042185728399	32181	1689416042185537380	imu_link	24.931287765502933	67.11476135253906	13.566866874694826
1689416042185763464	32182	1689416042185548419	imu_link	24.931287765502933	67.11476135253906	13.566843986511232
1689416042190887238	32183	1689416042190584697	imu_link	24.931287765502933	67.11476135253906	13.566824913024904
1689416042190901812	32184	1689416042190596499	imu_link	24.931287765502933	67.11476135253906	13.569564819335938
1689416042195908397	32185	1689416042195648016	imu_link	24.931287765502933	67.11476135253906	13.569554328918459
1689416042195913992	32186	1689416042195667008	imu_link	24.931289672851562	67.11476135253906	13.569546699523928
1689416042201038421	32187	1689416042200682056	imu_link	24.931289672851562	67.11476135253906	13.569541931152344
1689416042201044439	32188	1689416042200838087	imu_link	24.931289672851562	67.11476135253906	13.569538116455078
1689416042206004604	32189	1689416042205711417	imu_link	24.931289672851562	67.11476135253906	13.569537162780763
1689416042206010395	32190	1689416042205743905	imu_link	24.931289672851562	67.11476135253906	13.569536209106445
1689416042211033723	32191	1689416042210756760	imu_link	24.931289672851562	67.11476135253906	13.569536209106445
1689416042211037797	32192	1689416042210787201	imu_link	24.931289672851562	67.11476135253906	13.581784248352053
1689416042216197056	32193	1689416042215839796	imu_link	24.931289672851562	67.11476135253906	13.58179569244385
1689416042216224820	32194	1689416042215875884	imu_link	24.931289672851562	67.11476135253906	13.581807136535646
1689416042221232853	32195	1689416042220859297	imu_link	24.931289672851562	67.11476135253906	13.581818580627443
1689416042221236497	32196	1689416042220892056	imu_link	24.931289672851562	67.11476135253906	13.581832885742188
1689416042226089919	32197	1689416042225890480	imu_link	24.931289672851562	67.11476135253906	13.581846237182617
1689416042226142376	32198	1689416042225920481	imu_link	24.931289672851562	67.11476135253906	13.581860542297365
1689416042231399859	32199	1689416042230933433	imu_link	24.931289672851562	67.11476135253906	13.581878662109375
1689416042231410860	32200	1689416042230964967	imu_link	24.931289672851562	67.11476135253906	13.586936950683594
1689416042236265916	32201	1689416042235959656	imu_link	24.931289672851562	67.11476135253906	13.586966514587404
1689416042236275015	32202	1689416042235991201	imu_link	24.931289672851562	67.11476135253906	13.586998939514162
1689416042240227772	32203	1689416042240074787	imu_link	24.931289672851562	67.11476135253906	13.587035179138185
1689416042242278600	32204	1689416042242077062	imu_link	24.931289672851562	67.11476135253906	13.587072372436523
1689416042246362333	32205	1689416042246051104	imu_link	24.931289672851562	67.11476135253906	13.587112426757812
1689416042246371600	32206	1689416042246064358	imu_link	24.931289672851562	67.11476135253906	13.587154388427734
1689416042250204686	32207	1689416042250051194	imu_link	24.931289672851562	67.11476135253906	13.587197303771974
1689416042252306946	32208	1689416042252088799	imu_link	24.931289672851562	67.11476135253906	13.596258163452148
1689416042256430179	32209	1689416042256151632	imu_link	24.931289672851562	67.11476135253906	13.596309661865234
1689416042256433120	32210	1689416042256164651	imu_link	24.931289672851562	67.11476135253906	13.59636116027832
1689416042260348602	32211	1689416042260135064	imu_link	24.931289672851562	67.11476135253906	13.596412658691406
1689416042262301570	32212	1689416042262169936	imu_link	24.931289672851562	67.11476135253906	13.596463203430178
1689416042266346914	32213	1689416042266217331	imu_link	24.931289672851562	67.11476135253906	13.596513748168945
1689416042266561175	32214	1689416042266251900	imu_link	24.931289672851562	67.11476135253906	13.596563339233398
1689416042270474959	32215	1689416042270312726	imu_link	24.931289672851562	67.11476135253906	13.596614837646484
1689416042272492283	32216	1689416042272336986	imu_link	24.931289672851562	67.11476135253906	13.59919834136963
1689416042276461695	32217	1689416042276310445	imu_link	24.931289672851562	67.11476135253906	13.599255561828615
1689416042276515972	32218	1689416042276344037	imu_link	24.931289672851562	67.11476135253906	13.599314689636232
1689416042280588628	32219	1689416042280329362	imu_link	24.931289672851562	67.11476135253906	13.599375724792482
1689416042282459964	32220	1689416042282305894	imu_link	24.931289672851562	67.11476135253906	13.599443435668945
1689416042286636282	32221	1689416042286365653	imu_link	24.931289672851562	67.11476135253906	13.599510192871094
1689416042286658045	32222	1689416042286378730	imu_link	24.9312915802002	67.11476135253906	13.599579811096193
1689416042290580002	32223	1689416042290432443	imu_link	24.9312915802002	67.11476135253906	13.599650382995607
1689416042292535759	32224	1689416042292410971	imu_link	24.9312915802002	67.11476135253906	13.608716011047365
1689416042295574745	32225	1689416042295485518	imu_link	24.9312915802002	67.11476135253906	13.608796119689943
1689416042297770849	32226	1689416042297470624	imu_link	24.9312915802002	67.11476135253906	13.608875274658203
1689416042300706845	32227	1689416042300511441	imu_link	24.9312915802002	67.11476135253906	13.608954429626467
1689416042300733492	32228	1689416042300521552	imu_link	24.9312915802002	67.11476135253906	13.609032630920412
1689416042305732741	32229	1689416042305564533	imu_link	24.9312915802002	67.11476135253906	13.609109878540039
1689416042305872368	32230	1689416042305580170	imu_link	24.9312915802002	67.11476135253906	13.609188079833984
1689416042310844273	32231	1689416042310621240	imu_link	24.9312915802002	67.11476135253906	13.60926628112793
1689416042310854756	32232	1689416042310650880	imu_link	24.9312915802002	67.11476135253906	13.611783027648928
1689416042315964972	32233	1689416042315713370	imu_link	24.9312915802002	67.11476135253906	13.611866950988771
1689416042315972993	32234	1689416042315728351	imu_link	24.9312915802002	67.11476135253906	13.61195182800293
1689416042320771759	32235	1689416042320659492	imu_link	24.9312915802002	67.11476135253906	13.612037658691406
1689416042320861499	32236	1689416042320687511	imu_link	24.9312915802002	67.11476135253906	13.612122535705568
1689416042325954961	32237	1689416042325735746	imu_link	24.9312915802002	67.11476135253906	13.61220932006836
1689416042326136663	32238	1689416042325778842	imu_link	24.9312915802002	67.11475372314455	13.612295150756836
1689416042331029878	32239	1689416042330755521	imu_link	24.9312915802002	67.11475372314455	13.61237907409668
1689416042331031554	32240	1689416042330767222	imu_link	24.9312915802002	67.11475372314455	13.587005615234375
1689416042336165116	32241	1689416042335843583	imu_link	24.9312915802002	67.11475372314455	13.587028503417969
1689416042336166839	32242	1689416042335856543	imu_link	24.9312915802002	67.11475372314455	13.58704948425293
1689416042340973617	32243	1689416042340823511	imu_link	24.9312915802002	67.11475372314455	13.587067604064943
1689416042341105874	32244	1689416042340839152	imu_link	24.9312915802002	67.11475372314455	13.59419059753418
1689416042346159813	32245	1689416042345873352	imu_link	24.9312915802002	67.11475372314455	13.594209671020508
1689416042346165068	32246	1689416042345888827	imu_link	24.9312915802002	67.11475372314455	13.594225883483888
1689416042351325940	32247	1689416042350927374	imu_link	24.9312915802002	67.11475372314455	13.594241142272951
1689416042351547254	32248	1689416042350970874	imu_link	24.9312915802002	67.11475372314455	13.596629142761232
1689416042356292956	32249	1689416042355965623	imu_link	24.9312915802002	67.11475372314455	13.596643447875977
1689416042356298746	32250	1689416042355991271	imu_link	24.9312915802002	67.11475372314455	13.596657752990724
1689416042360162374	32251	1689416042359978016	imu_link	24.931293487548828	67.11475372314455	13.596672058105469
1689416042362128894	32252	1689416042361969811	imu_link	24.931293487548828	67.11475372314455	13.596690177917482
1689416042366249450	32253	1689416042366005380	imu_link	24.931293487548828	67.11475372314455	13.596707344055178
1689416042366257455	32254	1689416042366017232	imu_link	24.931293487548828	67.11475372314455	13.596725463867188
1689416042370224781	32255	1689416042370021906	imu_link	24.931293487548828	67.11475372314455	13.596746444702148
1689416042372331274	32256	1689416042372069079	imu_link	24.931293487548828	67.11475372314455	13.60068130493164
1689416042376690244	32257	1689416042376083881	imu_link	24.931293487548828	67.11475372314455	13.600705146789553
1689416042376697740	32258	1689416042376119563	imu_link	24.931293487548828	67.11475372314455	13.600728034973146
1689416042380254362	32259	1689416042380090611	imu_link	24.931293487548828	67.11475372314455	13.600748062133789
1689416042382330564	32260	1689416042382113557	imu_link	24.931293487548828	67.11475372314455	13.600762367248537
1689416042386347303	32261	1689416042386155909	imu_link	24.931293487548828	67.11475372314455	13.600776672363281
1689416042386392985	32262	1689416042386169005	imu_link	24.931293487548828	67.11475372314455	13.600788116455078
1689416042390435618	32263	1689416042390201613	imu_link	24.931293487548828	67.11475372314455	13.600797653198242
1689416042392374750	32264	1689416042392197156	imu_link	24.931293487548828	67.11475372314455	13.60157871246338
1689416042396380047	32265	1689416042396220785	imu_link	24.931293487548828	67.11475372314455	13.601586341857912
1689416042396397919	32266	1689416042396232059	imu_link	24.931293487548828	67.11475372314455	13.601594924926758
1689416042400455248	32267	1689416042400259871	imu_link	24.931293487548828	67.11475372314455	13.601604461669922
1689416042402468831	32268	1689416042402273520	imu_link	24.931293487548828	67.11475372314455	13.601616859436037
1689416042406515997	32269	1689416042406348732	imu_link	24.931293487548828	67.11475372314455	13.601629257202148
1689416042406518294	32270	1689416042406361630	imu_link	24.931293487548828	67.11475372314455	13.601642608642578
1689416042410535661	32271	1689416042410407040	imu_link	24.931293487548828	67.11475372314455	13.601655960083008
1689416042412548949	32272	1689416042412327993	imu_link	24.931293487548828	67.11475372314455	13.601646423339844
1689416042416549417	32273	1689416042416351552	imu_link	24.931293487548828	67.11475372314455	13.601658821105959
1689416042416557703	32274	1689416042416366451	imu_link	24.931293487548828	67.11475372314455	13.601672172546388
1689416042420551052	32275	1689416042420368067	imu_link	24.931293487548828	67.11475372314455	13.601685523986818
1689416042422552019	32276	1689416042422375892	imu_link	24.931293487548828	67.11475372314455	13.601696014404297
1689416042426547164	32277	1689416042426383991	imu_link	24.931293487548828	67.11475372314455	13.601707458496094
1689416042428512258	32278	1689416042426398455	imu_link	24.931293487548828	67.11475372314455	13.60171890258789
1689416042430659011	32279	1689416042430459550	imu_link	24.931293487548828	67.11475372314455	13.601729393005373
1689416042432604033	32280	1689416042432475012	imu_link	24.931293487548828	67.11475372314455	13.61039447784424
1689416042436641518	32281	1689416042436488028	imu_link	24.931293487548828	67.11475372314455	13.610414505004883
1689416042436654798	32282	1689416042436497397	imu_link	24.931293487548828	67.11475372314455	13.610437393188477
1689416042440639324	32283	1689416042440511654	imu_link	24.931293487548828	67.11475372314455	13.610464096069336
1689416042442897029	32284	1689416042442523947	imu_link	24.931293487548828	67.11475372314455	13.61050033569336
1689416042445975985	32285	1689416042445549308	imu_link	24.931293487548828	67.11475372314455	13.610537528991701
1689416042446013963	32286	1689416042445564970	imu_link	24.931293487548828	67.11475372314455	13.610579490661623
1689416042450709126	32287	1689416042450584519	imu_link	24.931295394897464	67.11475372314455	13.610624313354492
1689416042450748511	32288	1689416042450598038	imu_link	24.931295394897464	67.11475372314455	13.614522933959961
1689416042455899199	32289	1689416042455687575	imu_link	24.931295394897464	67.11475372314455	13.614574432373047
1689416042455923058	32290	1689416042455705023	imu_link	24.931295394897464	67.11475372314455	13.614624977111818
1689416042461020640	32291	1689416042460789253	imu_link	24.931295394897464	67.11475372314455	13.614673614501953
1689416042461025168	32292	1689416042460800785	imu_link	24.931295394897464	67.11475372314455	13.614715576171875
1689416042466016406	32293	1689416042465794499	imu_link	24.931295394897464	67.11475372314455	13.61475944519043
1689416042466021864	32294	1689416042465808175	imu_link	24.931295394897464	67.11475372314455	13.614800453186037
1689416042470926238	32295	1689416042470813144	imu_link	24.931295394897464	67.11475372314455	13.614838600158693
1689416042470989531	32296	1689416042470825167	imu_link	24.931295394897464	67.11475372314455	13.623488426208498
1689416042476088219	32297	1689416042475861333	imu_link	24.931295394897464	67.11475372314455	13.623531341552734
1689416042476206083	32298	1689416042475893260	imu_link	24.931295394897464	67.11475372314455	13.623573303222656
1689416042481209165	32299	1689416042481018425	imu_link	24.931295394897464	67.11475372314455	13.623613357543945
1689416042481213256	32300	1689416042481047414	imu_link	24.931295394897464	67.11475372314455	13.623650550842287
1689416042485085018	32301	1689416042484946789	imu_link	24.931295394897464	67.11475372314455	13.62368679046631
1689416042487933976	32302	1689416042486978737	imu_link	24.931295394897464	67.11475372314455	13.623723030090334
1689416042491155341	32303	1689416042491020827	imu_link	24.931295394897464	67.11475372314455	13.623757362365724
1689416042491207171	32304	1689416042491046928	imu_link	24.931295394897464	67.11475372314455	13.630762100219727
1689416042495469865	32305	1689416042495162671	imu_link	24.931295394897464	67.11475372314455	13.630802154541016
1689416042497293333	32306	1689416042497076938	imu_link	24.931295394897464	67.11475372314455	13.63084125518799
1689416042501214894	32307	1689416042501104435	imu_link	24.931295394897464	67.11475372314455	13.630879402160646
1689416042501294074	32308	1689416042501145987	imu_link	24.931295394897464	67.11475372314455	13.630910873413086
1689416042505252324	32309	1689416042505103565	imu_link	24.931295394897464	67.11475372314455	13.630943298339844
1689416042507298206	32310	1689416042507117668	imu_link	24.931295394897464	67.11475372314455	13.630971908569336
1689416042511298039	32311	1689416042511144147	imu_link	24.931295394897464	67.11475372314455	13.63099765777588
1689416042511351508	32312	1689416042511182623	imu_link	24.931295394897464	67.11475372314455	13.639568328857422
1689416042515302339	32313	1689416042515172212	imu_link	24.931295394897464	67.11475372314455	13.639598846435547
1689416042517299408	32314	1689416042517192322	imu_link	24.931295394897464	67.11475372314455	13.63963031768799
1689416042521470527	32315	1689416042521238751	imu_link	24.931295394897464	67.11475372314455	13.639663696289062
1689416042521645123	32316	1689416042521251116	imu_link	24.931295394897464	67.11475372314455	13.639702796936037
1689416042525450328	32317	1689416042525309570	imu_link	24.931295394897464	67.11475372314455	13.639739990234375
1689416042527440874	32318	1689416042527314134	imu_link	24.931295394897464	67.11475372314455	13.63977909088135
1689416042531519908	32319	1689416042531356311	imu_link	24.931295394897464	67.11475372314455	13.639820098876953
1689416042531589508	32320	1689416042531373038	imu_link	24.931295394897464	67.11475372314455	13.641898155212404
1689416042535630229	32321	1689416042535437050	imu_link	24.931295394897464	67.11475372314455	13.64194107055664
1689416042537604926	32322	1689416042537461015	imu_link	24.931295394897464	67.11475372314455	13.64198112487793
1689416042541627675	32323	1689416042541472352	imu_link	24.931297302246094	67.11475372314455	13.642017364501953
1689416042541706461	32324	1689416042541489501	imu_link	24.931297302246094	67.11475372314455	13.642044067382812
1689416042545688195	32325	1689416042545519802	imu_link	24.931297302246094	67.11475372314455	13.642069816589357
1689416042545689961	32326	1689416042545559454	imu_link	24.931297302246094	67.11475372314455	13.642091751098633
1689416042550658317	32327	1689416042550533797	imu_link	24.931297302246094	67.11475372314455	13.642109870910646
1689416042550723322	32328	1689416042550544999	imu_link	24.931297302246094	67.11475372314455	13.636877059936523
1689416042555721944	32329	1689416042555563934	imu_link	24.931297302246094	67.11475372314455	13.63688850402832
1689416042555765776	32330	1689416042555580518	imu_link	24.931297302246094	67.11475372314455	13.636900901794435
1689416042560689948	32331	1689416042560590068	imu_link	24.931297302246094	67.11475372314455	13.636914253234865
1689416042560765771	32332	1689416042560602424	imu_link	24.931297302246094	67.11475372314455	13.636933326721193
1689416042565784419	32333	1689416042565621969	imu_link	24.931297302246094	67.11475372314455	13.636952400207521
1689416042565941692	32334	1689416042565633682	imu_link	24.931297302246094	67.11475372314455	13.636973381042482
1689416042571071421	32335	1689416042570782562	imu_link	24.931297302246094	67.11475372314455	13.63699722290039
1689416042571298320	32336	1689416042570829159	imu_link	24.931297302246094	67.11475372314455	13.635026931762695
1689416042576085832	32337	1689416042575850457	imu_link	24.931297302246094	67.11475372314455	13.635053634643555
1689416042576207783	32338	1689416042575909984	imu_link	24.931297302246094	67.11475372314455	13.6350793838501
1689416042581310310	32339	1689416042580939268	imu_link	24.931297302246094	67.11475372314455	13.635106086730959
1689416042581358653	32340	1689416042580976169	imu_link	24.931297302246094	67.11475372314455	13.61434555053711
1689416042586187764	32341	1689416042585942435	imu_link	24.931297302246094	67.11475372314455	13.614325523376467
1689416042586200036	32342	1689416042585967572	imu_link	24.931297302246094	67.11475372314455	13.614302635192873
1689416042590134795	32343	1689416042589983739	imu_link	24.931297302246094	67.11475372314455	13.61427974700928
1689416042592264355	32344	1689416042591994411	imu_link	24.931297302246094	67.11475372314455	13.610986709594727
1689416042596351157	32345	1689416042596071494	imu_link	24.931297302246094	67.11475372314455	13.610960006713867
1689416042596450843	32346	1689416042596104196	imu_link	24.931297302246094	67.11475372314455	13.61093521118164
1689416042600279795	32347	1689416042600095854	imu_link	24.931297302246094	67.11475372314455	13.610912322998047
1689416042602282849	32348	1689416042602149031	imu_link	24.931297302246094	67.11475372314455	13.610893249511719
1689416042606435336	32349	1689416042606180332	imu_link	24.931297302246094	67.11475372314455	13.61087417602539
1689416042606441909	32350	1689416042606211055	imu_link	24.931297302246094	67.11475372314455	13.610858917236328
1689416042610353111	32351	1689416042610196524	imu_link	24.931297302246094	67.11475372314455	13.610845565795898
1689416042612368633	32352	1689416042612215187	imu_link	24.931297302246094	67.11475372314455	13.617635726928711
1689416042616525907	32353	1689416042616289351	imu_link	24.931297302246094	67.11475372314455	13.61763095855713
1689416042616535279	32354	1689416042616301178	imu_link	24.93129920959473	67.11475372314455	13.617626190185547
1689416042620428927	32355	1689416042620309954	imu_link	24.93129920959473	67.11475372314455	13.617619514465334
1689416042622396379	32356	1689416042622297096	imu_link	24.93129920959473	67.11475372314455	13.617599487304688
1689416042626411328	32357	1689416042626312156	imu_link	24.93129920959473	67.11475372314455	13.61758327484131
1689416042626468329	32358	1689416042626323745	imu_link	24.93129920959473	67.11475372314455	13.617563247680664
1689416042630496164	32359	1689416042630355258	imu_link	24.93129920959473	67.11475372314455	13.61754035949707
1689416042632583489	32360	1689416042632395159	imu_link	24.93129920959473	67.11475372314455	13.61650276184082
1689416042636586703	32361	1689416042636392283	imu_link	24.93129920959473	67.11475372314455	13.616477966308594
1689416042636651459	32362	1689416042636404213	imu_link	24.93129920959473	67.11475372314455	13.616455078125
1689416042640752699	32363	1689416042640462049	imu_link	24.93129920959473	67.11475372314455	13.616435050964357
1689416042642652472	32364	1689416042642445951	imu_link	24.93129920959473	67.11475372314455	13.616424560546875
1689416042646744026	32365	1689416042646516049	imu_link	24.93129920959473	67.11475372314455	13.616413116455078
1689416042646824794	32366	1689416042646534124	imu_link	24.93129920959473	67.11475372314455	13.616406440734865
1689416042650678594	32367	1689416042650489946	imu_link	24.93129920959473	67.11475372314455	13.616403579711914
1689416042652759473	32368	1689416042652555382	imu_link	24.93129920959473	67.11475372314455	13.617734909057617
1689416042656858411	32369	1689416042656584733	imu_link	24.93129920959473	67.11475372314455	13.617738723754883
1689416042656869964	32370	1689416042656611971	imu_link	24.93129920959473	67.11475372314455	13.617741584777834
1689416042660886487	32371	1689416042660613103	imu_link	24.93129920959473	67.11475372314455	13.617743492126467
1689416042660891182	32372	1689416042660656210	imu_link	24.93129920959473	67.11475372314455	13.61773681640625
1689416042665862673	32373	1689416042665665225	imu_link	24.93129920959473	67.11475372314455	13.617733955383303
1689416042665969768	32374	1689416042665697385	imu_link	24.93129920959473	67.11475372314455	13.617728233337404
1689416042670803502	32375	1689416042670681073	imu_link	24.93129920959473	67.11475372314455	13.617720603942873
1689416042670872728	32376	1689416042670710507	imu_link	24.93129920959473	67.11475372314455	13.619044303894045
1689416042675949894	32377	1689416042675691924	imu_link	24.93129920959473	67.11475372314455	13.619036674499513
1689416042675957292	32378	1689416042675720523	imu_link	24.93129920959473	67.11475372314455	13.619030952453615
1689416042680870208	32379	1689416042680726633	imu_link	24.93129920959473	67.11475372314455	13.619028091430664
1689416042680939525	32380	1689416042680758058	imu_link	24.93129920959473	67.11475372314455	13.619032859802248
1689416042685922035	32381	1689416042685753578	imu_link	24.93129920959473	67.11475372314455	13.619037628173828
1689416042685979531	32382	1689416042685782918	imu_link	24.93129920959473	67.11475372314455	13.619047164916992
1689416042691028411	32383	1689416042690791368	imu_link	24.93129920959473	67.11475372314455	13.619060516357422
1689416042691030045	32384	1689416042690818558	imu_link	24.93129920959473	67.11475372314455	13.621187210083008
1689416042696084025	32385	1689416042695839312	imu_link	24.93129920959473	67.11475372314455	13.621210098266602
1689416042696140945	32386	1689416042695872183	imu_link	24.93129920959473	67.11475372314455	13.621234893798828
1689416042701015077	32387	1689416042700864463	imu_link	24.93129920959473	67.11475372314455	13.621257781982422
1689416042701096430	32388	1689416042700877302	imu_link	24.93129920959473	67.11475372314455	13.621271133422852
1689416042706117005	32389	1689416042705935315	imu_link	24.93129920959473	67.11475372314455	13.62129020690918
1689416042706122222	32390	1689416042705972578	imu_link	24.93130111694336	67.11475372314455	13.621308326721193
1689416042710098948	32391	1689416042709950371	imu_link	24.93130111694336	67.11475372314455	13.621323585510256
1689416042712103581	32392	1689416042711961523	imu_link	24.93130111694336	67.11475372314455	13.62185573577881
1689416042716241451	32393	1689416042716003577	imu_link	24.93130111694336	67.11475372314455	13.621871948242188
1689416042716279861	32394	1689416042716033130	imu_link	24.93130111694336	67.11475372314455	13.621890068054201
1689416042720186845	32395	1689416042720022165	imu_link	24.93130111694336	67.11475372314455	13.621910095214844
1689416042722258568	32396	1689416042722044954	imu_link	24.93130111694336	67.11475372314455	13.621932983398438
1689416042726481028	32397	1689416042726080754	imu_link	24.93130111694336	67.11475372314455	13.62195682525635
1689416042726505651	32398	1689416042726122080	imu_link	24.93130111694336	67.11475372314455	13.621983528137209
1689416042730250990	32399	1689416042730103282	imu_link	24.93130111694336	67.11475372314455	13.622010231018068
1689416042732234586	32400	1689416042732096945	imu_link	24.93130111694336	67.11475372314455	13.626522064208984
1689416042736298189	32401	1689416042736188786	imu_link	24.93130111694336	67.11475372314455	13.626550674438477
1689416042736341959	32402	1689416042736200283	imu_link	24.93130111694336	67.11475372314455	13.626576423645021
1689416042740295594	32403	1689416042740201141	imu_link	24.93130111694336	67.11475372314455	13.626601219177248
1689416042742398693	32404	1689416042742206039	imu_link	24.93130111694336	67.11475372314455	13.626622200012209
1689416042746447471	32405	1689416042746257269	imu_link	24.93130111694336	67.11475372314455	13.626642227172852
1689416042746450680	32406	1689416042746267873	imu_link	24.93130111694336	67.11475372314455	13.626660346984865
1689416042750546342	32407	1689416042750264681	imu_link	24.93130111694336	67.11475372314455	13.626678466796875
1689416042752560582	32408	1689416042752307606	imu_link	24.93130111694336	67.11474609375	13.628764152526857
1689416042756577365	32409	1689416042756359025	imu_link	24.93130111694336	67.11474609375	13.628782272338867
1689416042756583663	32410	1689416042756369904	imu_link	24.93130111694336	67.11474609375	13.62880039215088
1689416042760639725	32411	1689416042760465476	imu_link	24.93130111694336	67.11474609375	13.628819465637209
1689416042762715376	32412	1689416042762494602	imu_link	24.93130111694336	67.11474609375	13.628844261169435
1689416042765651106	32413	1689416042765536083	imu_link	24.93130111694336	67.11474609375	13.628868103027344
1689416042767676753	32414	1689416042767538180	imu_link	24.93130111694336	67.11474609375	13.628894805908203
1689416042770777886	32415	1689416042770525321	imu_link	24.93130111694336	67.11474609375	13.628924369812013
1689416042770785564	32416	1689416042770538627	imu_link	24.93130111694336	67.11474609375	13.628600120544435
1689416042775676884	32417	1689416042775572557	imu_link	24.93130111694336	67.11474609375	13.628631591796875
1689416042775716846	32418	1689416042775583932	imu_link	24.93130111694336	67.11474609375	13.628663063049318
1689416042780805438	32419	1689416042780598138	imu_link	24.93130111694336	67.11474609375	13.628692626953125
1689416042780998049	32420	1689416042780631622	imu_link	24.93130111694336	67.11474609375	13.628716468811037
1689416042785990296	32421	1689416042785721142	imu_link	24.93130111694336	67.11474609375	13.628741264343263
1689416042786130715	32422	1689416042785755127	imu_link	24.93130111694336	67.11474609375	13.628762245178224
1689416042791013194	32423	1689416042790734828	imu_link	24.93130111694336	67.11474609375	13.628780364990234
1689416042791230786	32424	1689416042790765800	imu_link	24.93130111694336	67.11474609375	13.630058288574219
1689416042796000340	32425	1689416042795760548	imu_link	24.931303024291996	67.11474609375	13.630071640014648
1689416042796072337	32426	1689416042795792558	imu_link	24.931303024291996	67.11474609375	13.63008213043213
1689416042801002796	32427	1689416042800782779	imu_link	24.931303024291996	67.11474609375	13.630090713500977
1689416042801159454	32428	1689416042800808662	imu_link	24.931303024291996	67.11474609375	13.63010025024414
1689416042806015713	32429	1689416042805815049	imu_link	24.931303024291996	67.11474609375	13.630105972290039
1689416042806156109	32430	1689416042805839976	imu_link	24.931303024291996	67.11474609375	13.630110740661623
1689416042811150153	32431	1689416042810878430	imu_link	24.931303024291996	67.11474609375	13.630114555358888
1689416042811252363	32432	1689416042810908488	imu_link	24.931303024291996	67.11474609375	13.629748344421388
1689416042816286559	32433	1689416042815971650	imu_link	24.931303024291996	67.11474609375	13.629750251770021
1689416042816360989	32434	1689416042816004649	imu_link	24.931303024291996	67.11474609375	13.629752159118654
1689416042820226902	32435	1689416042819994345	imu_link	24.931303024291996	67.11474609375	13.629752159118654
1689416042822266869	32436	1689416042822019824	imu_link	24.931303024291996	67.11474609375	13.629752159118654
1689416042826237714	32437	1689416042826044111	imu_link	24.931303024291996	67.11474609375	13.629751205444336
1689416042826246228	32438	1689416042826074007	imu_link	24.931303024291996	67.11474609375	13.629748344421388
1689416042830169817	32439	1689416042830050681	imu_link	24.931303024291996	67.11474609375	13.629745483398438
1689416042832270501	32440	1689416042832098748	imu_link	24.931303024291996	67.11474609375	13.610637664794922
1689416042836340300	32441	1689416042836115094	imu_link	24.931303024291996	67.11474609375	13.610598564147951
1689416042836407132	32442	1689416042836127487	imu_link	24.931303024291996	67.11474609375	13.610560417175295
1689416042840341089	32443	1689416042840187561	imu_link	24.931303024291996	67.11474609375	13.610522270202638
1689416042842463913	32444	1689416042842237866	imu_link	24.931303024291996	67.11474609375	13.609464645385742
1689416042846605955	32445	1689416042846280073	imu_link	24.931303024291996	67.11474609375	13.609430313110352
1689416042846608011	32446	1689416042846309718	imu_link	24.931303024291996	67.11474609375	13.60939693450928
1689416042850571985	32447	1689416042850295541	imu_link	24.931303024291996	67.11474609375	13.609366416931154
1689416042852490326	32448	1689416042852303590	imu_link	24.931303024291996	67.11474609375	13.609093666076662
1689416042856471529	32449	1689416042856326322	imu_link	24.931303024291996	67.11474609375	13.609063148498537
1689416042856529737	32450	1689416042856339939	imu_link	24.931303024291996	67.11474609375	13.609031677246094
1689416042860508181	32451	1689416042860365848	imu_link	24.931303024291996	67.11474609375	13.608997344970703
1689416042862642894	32452	1689416042862457236	imu_link	24.931303024291996	67.11474609375	13.608952522277834
1689416042866654614	32453	1689416042866447617	imu_link	24.931304931640625	67.11474609375	13.60890865325928
1689416042866662115	32454	1689416042866458828	imu_link	24.931304931640625	67.11474609375	13.608860969543459
1689416042870578176	32455	1689416042870480033	imu_link	24.931304931640625	67.11474609375	13.608809471130373
1689416042872598661	32456	1689416042872469866	imu_link	24.931304931640625	67.11474609375	13.608523368835451
1689416042875642939	32457	1689416042875526057	imu_link	24.931304931640625	67.11474609375	13.608465194702148
1689416042877726825	32458	1689416042877537906	imu_link	24.931304931640625	67.11474609375	13.608405113220217
1689416042880802751	32459	1689416042880570057	imu_link	24.931304931640625	67.11474609375	13.608344078063967
1689416042880805125	32460	1689416042880581396	imu_link	24.931304931640625	67.11474609375	13.608281135559084
1689416042885927864	32461	1689416042885623065	imu_link	24.931304931640625	67.11474609375	13.608216285705568
1689416042885932685	32462	1689416042885646038	imu_link	24.931304931640625	67.11474609375	13.60814952850342
1689416042890869415	32463	1689416042890670450	imu_link	24.931304931640625	67.11474609375	13.608080863952638
1689416042890961137	32464	1689416042890689255	imu_link	24.931304931640625	67.11474609375	13.609334945678711
1689416042895968284	32465	1689416042895688600	imu_link	24.931304931640625	67.11474609375	13.60926151275635
1689416042896044176	32466	1689416042895706144	imu_link	24.931304931640625	67.11474609375	13.609185218811037
1689416042900836640	32467	1689416042900716347	imu_link	24.931304931640625	67.11474609375	13.609107971191406
1689416042900896977	32468	1689416042900729656	imu_link	24.931304931640625	67.11474609375	13.609029769897461
1689416042905907070	32469	1689416042905733957	imu_link	24.931304931640625	67.11474609375	13.60894775390625
1689416042905915057	32470	1689416042905745528	imu_link	24.931304931640625	67.11474609375	13.608863830566406
1689416042910986476	32471	1689416042910788653	imu_link	24.931304931640625	67.11474609375	13.60877799987793
1689416042911166151	32472	1689416042910811343	imu_link	24.931304931640625	67.11474609375	13.61001968383789
1689416042916030467	32473	1689416042915846953	imu_link	24.931304931640625	67.11474609375	13.609930992126467
1689416042916058174	32474	1689416042915864925	imu_link	24.931304931640625	67.11474609375	13.609841346740724
1689416042921101664	32475	1689416042920863131	imu_link	24.931304931640625	67.11474609375	13.609750747680664
1689416042921219959	32476	1689416042920891376	imu_link	24.931304931640625	67.11474609375	13.609664916992188
1689416042926012117	32477	1689416042925874464	imu_link	24.931304931640625	67.11474609375	13.609576225280763
1689416042926097722	32478	1689416042925887190	imu_link	24.931304931640625	67.11474609375	13.609488487243654
1689416042929998395	32479	1689416042929899315	imu_link	24.931304931640625	67.11474609375	13.609402656555178
1689416042932084896	32480	1689416042931903284	imu_link	24.931304931640625	67.11474609375	13.609859466552734
1689416042936224167	32481	1689416042935947365	imu_link	24.931304931640625	67.11474609375	13.60977554321289
1689416042936226776	32482	1689416042935962455	imu_link	24.931304931640625	67.11474609375	13.609692573547365
1689416042941165153	32483	1689416042941003185	imu_link	24.931304931640625	67.11474609375	13.609609603881836
1689416042941168667	32484	1689416042941014175	imu_link	24.931304931640625	67.11474609375	13.609522819519045
1689416042945152615	32485	1689416042945031832	imu_link	24.931304931640625	67.11474609375	13.609436988830568
1689416042947153963	32486	1689416042947047143	imu_link	24.931304931640625	67.11474609375	13.609351158142092
1689416042951322901	32487	1689416042951075887	imu_link	24.931304931640625	67.11474609375	13.609263420104982
1689416042951326795	32488	1689416042951092002	imu_link	24.93130683898926	67.11474609375	13.608935356140138
1689416042955299523	32489	1689416042955101941	imu_link	24.93130683898926	67.11474609375	13.608848571777344
1689416042957263493	32490	1689416042957109886	imu_link	24.93130683898926	67.11474609375	13.6087646484375
1689416042961341614	32491	1689416042961147225	imu_link	24.93130683898926	67.11474609375	13.608684539794922
1689416042961343960	32492	1689416042961158990	imu_link	24.93130683898926	67.11474609375	13.608614921569826
1689416042965378798	32493	1689416042965159249	imu_link	24.93130683898926	67.11474609375	13.608545303344727
1689416042967360944	32494	1689416042967175425	imu_link	24.93130683898926	67.11474609375	13.608480453491211
1689416042971439352	32495	1689416042971210136	imu_link	24.93130683898926	67.11474609375	13.608421325683594
1689416042971441485	32496	1689416042971221463	imu_link	24.93130683898926	67.11474609375	13.611298561096193
1689416042975448458	32497	1689416042975262157	imu_link	24.93130683898926	67.11474609375	13.61124897003174
1689416042977424817	32498	1689416042977278405	imu_link	24.93130683898926	67.11474609375	13.611202239990234
1689416042981557000	32499	1689416042981306546	imu_link	24.93130683898926	67.11474609375	13.61115837097168
1689416042981558973	32500	1689416042981319082	imu_link	24.93130683898926	67.11474609375	13.61111354827881
1689416042985459929	32501	1689416042985329877	imu_link	24.93130683898926	67.11474609375	13.611072540283203
1689416042987457805	32502	1689416042987331489	imu_link	24.93130683898926	67.11474609375	13.6110315322876
1689416042991544365	32503	1689416042991375082	imu_link	24.93130683898926	67.11474609375	13.61099147796631
1689416042991575454	32504	1689416042991388443	imu_link	24.93130683898926	67.11474609375	13.61069107055664
1689416042995764846	32505	1689416042995408238	imu_link	24.93130683898926	67.11474609375	13.61065196990967
1689416042997619251	32506	1689416042997439535	imu_link	24.93130683898926	67.11474609375	13.610614776611328
1689416043001582793	32507	1689416043001444976	imu_link	24.93130683898926	67.11474609375	13.610581398010256
1689416043001635808	32508	1689416043001457365	imu_link	24.93130683898926	67.11474609375	13.610555648803711
1689416043005595674	32509	1689416043005461442	imu_link	24.93130683898926	67.11474609375	13.610528945922852
1689416043007784129	32510	1689416043007550269	imu_link	24.93130683898926	67.11474609375	13.61050796508789
1689416043010649633	32511	1689416043010486745	imu_link	24.93130683898926	67.11474609375	13.610490798950195
1689416043012797849	32512	1689416043012544187	imu_link	24.93130683898926	67.11474609375	13.61181640625
1689416043015865444	32513	1689416043015550897	imu_link	24.93130683898926	67.11474609375	13.611804008483888
1689416043017679032	32514	1689416043017534444	imu_link	24.93130683898926	67.11474609375	13.611791610717773
1689416043020908871	32515	1689416043020568417	imu_link	24.93130683898926	67.11474609375	13.611778259277344
1689416043021071839	32516	1689416043020595966	imu_link	24.93130683898926	67.11474609375	13.611757278442383
1689416043025707888	32517	1689416043025583192	imu_link	24.93130683898926	67.11474609375	13.611739158630373
1689416043027798377	32518	1689416043027582724	imu_link	24.93130683898926	67.11474609375	13.611718177795412
1689416043030861069	32519	1689416043030707864	imu_link	24.93130683898926	67.11474609375	13.611697196960451
1689416043032760123	32520	1689416043032609595	imu_link	24.93130683898926	67.11474609375	13.608997344970703
1689416043035867671	32521	1689416043035671779	imu_link	24.93130683898926	67.11474609375	13.608976364135742
1689416043035871127	32522	1689416043035684394	imu_link	24.93130683898926	67.11474609375	13.608958244323732
1689416043040877372	32523	1689416043040681646	imu_link	24.93130874633789	67.11474609375	13.608943939208984
1689416043040888190	32524	1689416043040693514	imu_link	24.93130874633789	67.11474609375	13.608935356140138
1689416043045963719	32525	1689416043045723290	imu_link	24.93130874633789	67.11474609375	13.608928680419922
1689416043046016748	32526	1689416043045741989	imu_link	24.93130874633789	67.11474609375	13.608924865722656
1689416043051039259	32527	1689416043050767431	imu_link	24.93130874633789	67.11474609375	13.608923912048342
1689416043051105227	32528	1689416043050796755	imu_link	24.93130874633789	67.11474609375	13.613528251647951
1689416043055872724	32529	1689416043055766273	imu_link	24.93130874633789	67.11474609375	13.613533020019531
1689416043056000016	32530	1689416043055781452	imu_link	24.93130874633789	67.11474609375	13.613537788391115
1689416043060910914	32531	1689416043060781358	imu_link	24.93130874633789	67.11474609375	13.613543510437013
1689416043060965391	32532	1689416043060794563	imu_link	24.93130874633789	67.11474609375	13.613544464111328
1689416043066082255	32533	1689416043065886310	imu_link	24.93130874633789	67.11474609375	13.61354732513428
1689416043066087094	32534	1689416043065898458	imu_link	24.93130874633789	67.11474609375	13.613549232482912
1689416043071044723	32535	1689416043070851161	imu_link	24.93130874633789	67.11474609375	13.613549232482912
1689416043071047364	32536	1689416043070862844	imu_link	24.93130874633789	67.11474609375	13.614888191223146
1689416043076120033	32537	1689416043075893884	imu_link	24.93130874633789	67.11474609375	13.61489009857178
1689416043076161249	32538	1689416043075907864	imu_link	24.93130874633789	67.11474609375	13.614892959594727
1689416043081216809	32539	1689416043080935406	imu_link	24.93130874633789	67.11474609375	13.614898681640625
1689416043081222215	32540	1689416043080949625	imu_link	24.93130874633789	67.11474609375	13.596653938293459
1689416043086220190	32541	1689416043085959574	imu_link	24.93130874633789	67.11474609375	13.596632957458498
1689416043086222893	32542	1689416043085972114	imu_link	24.93130874633789	67.11474609375	13.596611976623537
1689416043090110961	32543	1689416043089977389	imu_link	24.93130874633789	67.11474609375	13.596592903137209
1689416043092165320	32544	1689416043092008323	imu_link	24.93130874633789	67.11474609375	13.59637451171875
1689416043096456485	32545	1689416043096083136	imu_link	24.93130874633789	67.11474609375	13.596355438232422
1689416043096463335	32546	1689416043096116121	imu_link	24.93130874633789	67.11474609375	13.596336364746094
1689416043100264971	32547	1689416043100076960	imu_link	24.93130874633789	67.11474609375	13.596315383911133
1689416043102368375	32548	1689416043102121900	imu_link	24.93130874633789	67.11474609375	13.596287727355959
1689416043106692553	32549	1689416043106182563	imu_link	24.93130874633789	67.11474609375	13.5962610244751
1689416043107060315	32550	1689416043106216204	imu_link	24.93130874633789	67.11474609375	13.596231460571289
1689416043110459881	32551	1689416043110214994	imu_link	24.93130874633789	67.11474609375	13.596198081970217
1689416043112604425	32552	1689416043112208182	imu_link	24.93130874633789	67.11474609375	13.594422340393068
1689416043116536694	32553	1689416043116238189	imu_link	24.931310653686527	67.11474609375	13.59438228607178
1689416043116538629	32554	1689416043116252228	imu_link	24.931310653686527	67.11474609375	13.594343185424805
1689416043120430304	32555	1689416043120243129	imu_link	24.931310653686527	67.11474609375	13.594305038452148
1689416043122413214	32556	1689416043122250103	imu_link	24.931310653686527	67.11474609375	13.594271659851076
1689416043126596822	32557	1689416043126325082	imu_link	24.931310653686527	67.11474609375	13.594236373901367
1689416043126611512	32558	1689416043126355160	imu_link	24.931310653686527	67.11474609375	13.594202041625977
1689416043130434525	32559	1689416043130301661	imu_link	24.931310653686527	67.11474609375	13.594167709350586
1689416043132517510	32560	1689416043132334012	imu_link	24.931310653686527	67.11474609375	13.598615646362305
1689416043136436788	32561	1689416043136330726	imu_link	24.931310653686527	67.11474609375	13.598584175109865
1689416043136588223	32562	1689416043136342472	imu_link	24.931310653686527	67.11474609375	13.598552703857422
1689416043140540751	32563	1689416043140355207	imu_link	24.931310653686527	67.11474609375	13.598518371582031
1689416043142460961	32564	1689416043142367796	imu_link	24.931310653686527	67.11474609375	13.59847927093506
1689416043146603508	32565	1689416043146482770	imu_link	24.931310653686527	67.11474609375	13.598440170288086
1689416043146704197	32566	1689416043146495538	imu_link	24.931310653686527	67.11474609375	13.59839725494385
1689416043150626940	32567	1689416043150493742	imu_link	24.931310653686527	67.11474609375	13.59834957122803
1689416043152623610	32568	1689416043152496881	imu_link	24.931310653686527	67.11474609375	13.605106353759766
1689416043155648194	32569	1689416043155510950	imu_link	24.931310653686527	67.11474609375	13.605060577392578
1689416043157680944	32570	1689416043157551592	imu_link	24.931310653686527	67.11474609375	13.605013847351076
1689416043160693399	32571	1689416043160564212	imu_link	24.931310653686527	67.11474609375	13.604966163635256
1689416043162732749	32572	1689416043162572142	imu_link	24.931310653686527	67.11474609375	13.604920387268068
1689416043165798206	32573	1689416043165641305	imu_link	24.931310653686527	67.11474609375	13.604873657226562
1689416043165944848	32574	1689416043165673153	imu_link	24.931310653686527	67.11474609375	13.604825973510742
1689416043170921340	32575	1689416043170661954	imu_link	24.931310653686527	67.11474609375	13.60477924346924
1689416043171018191	32576	1689416043170693213	imu_link	24.931310653686527	67.11474609375	13.603666305541992
1689416043175964523	32577	1689416043175740604	imu_link	24.931310653686527	67.11474609375	13.603614807128906
1689416043176058300	32578	1689416043175772268	imu_link	24.931310653686527	67.11474609375	13.603560447692873
1689416043181058947	32579	1689416043180763995	imu_link	24.931310653686527	67.11474609375	13.603503227233888
1689416043181065085	32580	1689416043180799291	imu_link	24.931310653686527	67.11474609375	13.60343647003174
1689416043186138818	32581	1689416043185781878	imu_link	24.931310653686527	67.11473846435548	13.603369712829592
1689416043186144558	32582	1689416043185815012	imu_link	24.931310653686527	67.11473846435548	13.603299140930178
1689416043191064381	32583	1689416043190804784	imu_link	24.931310653686527	67.11473846435548	13.603225708007812
1689416043191080023	32584	1689416043190816559	imu_link	24.931310653686527	67.11473846435548	13.598981857299805
1689416043196114537	32585	1689416043195864068	imu_link	24.931310653686527	67.11473846435548	13.598902702331545
1689416043196197488	32586	1689416043195891818	imu_link	24.931310653686527	67.11473846435548	13.5988245010376
1689416043201194297	32587	1689416043200906105	imu_link	24.931312561035156	67.11473846435548	13.598749160766602
1689416043201199275	32588	1689416043200938429	imu_link	24.931312561035156	67.11473846435548	13.598679542541506
1689416043206243472	32589	1689416043205933912	imu_link	24.931312561035156	67.11473846435548	13.598608970642092
1689416043206248141	32590	1689416043205963232	imu_link	24.931312561035156	67.11473846435548	13.59854030609131
1689416043210279219	32591	1689416043210059702	imu_link	24.931312561035156	67.11473846435548	13.598473548889162
1689416043212270451	32592	1689416043212070125	imu_link	24.931312561035156	67.11473846435548	13.598974227905273
1689416043216338287	32593	1689416043216075049	imu_link	24.931312561035156	67.11473846435548	13.598908424377443
1689416043216399877	32594	1689416043216105460	imu_link	24.931312561035156	67.11473846435548	13.598841667175295
1689416043220311278	32595	1689416043220113875	imu_link	24.931312561035156	67.11473846435548	13.598773956298828
1689416043222336771	32596	1689416043222156210	imu_link	24.931312561035156	67.11473846435548	13.598705291748047
1689416043226363756	32597	1689416043226159740	imu_link	24.931312561035156	67.11473846435548	13.598635673522951
1689416043226467514	32598	1689416043226171906	imu_link	24.931312561035156	67.11473846435548	13.598565101623537
1689416043230392905	32599	1689416043230203632	imu_link	24.931312561035156	67.11473846435548	13.598495483398438
1689416043232411362	32600	1689416043232233313	imu_link	24.931312561035156	67.11473846435548	13.596619606018068
1689416043236388212	32601	1689416043236259005	imu_link	24.931312561035156	67.11473846435548	13.596549987792969
1689416043236441647	32602	1689416043236288524	imu_link	24.931312561035156	67.11473846435548	13.596482276916506
1689416043240499966	32603	1689416043240276843	imu_link	24.931312561035156	67.11473846435548	13.596414566040039
1689416043242446084	32604	1689416043242270787	imu_link	24.931312561035156	67.11473846435548	13.596349716186523
1689416043246499495	32605	1689416043246298738	imu_link	24.931312561035156	67.11473846435548	13.59628677368164
1689416043246595115	32606	1689416043246310538	imu_link	24.931312561035156	67.11473846435548	13.596223831176758
1689416043250496480	32607	1689416043250362577	imu_link	24.931312561035156	67.11473846435548	13.596161842346193
1689416043252514877	32608	1689416043252363164	imu_link	24.931312561035156	67.11473846435548	13.597492218017578
1689416043256735037	32609	1689416043256404917	imu_link	24.931312561035156	67.11473846435548	13.597430229187013
1689416043256786095	32610	1689416043256432687	imu_link	24.931312561035156	67.11473846435548	13.597366333007812
1689416043260587559	32611	1689416043260418612	imu_link	24.931312561035156	67.11473846435548	13.597301483154297
1689416043262680420	32612	1689416043262422180	imu_link	24.931312561035156	67.11473846435548	13.597230911254883
1689416043265692859	32613	1689416043265478466	imu_link	24.931312561035156	67.11473846435548	13.597160339355469
1689416043267685374	32614	1689416043267487551	imu_link	24.931312561035156	67.11473846435548	13.597089767456055
1689416043270703655	32615	1689416043270509702	imu_link	24.931312561035156	67.11473846435548	13.597020149230959
1689416043272691637	32616	1689416043272559956	imu_link	24.931312561035156	67.11473846435548	13.59434223175049
1689416043275776989	32617	1689416043275591197	imu_link	24.931312561035156	67.11473846435548	13.594274520874023
1689416043277845884	32618	1689416043277669921	imu_link	24.931312561035156	67.11473846435548	13.59421157836914
1689416043280928549	32619	1689416043280603181	imu_link	24.931312561035156	67.11473846435548	13.594151496887209
1689416043281117017	32620	1689416043280615535	imu_link	24.931312561035156	67.11473846435548	13.594093322753906
1689416043285739334	32621	1689416043285624007	imu_link	24.931312561035156	67.11473846435548	13.594039916992188
1689416043285798261	32622	1689416043285646797	imu_link	24.931314468383793	67.11473846435548	13.593988418579102
1689416043290998596	32623	1689416043290656201	imu_link	24.931314468383793	67.11473846435548	13.593940734863281
1689416043291001160	32624	1689416043290667382	imu_link	24.931314468383793	67.11473846435548	13.590512275695803
1689416043295829216	32625	1689416043295701675	imu_link	24.931314468383793	67.11473846435548	13.590464591979982
1689416043295974963	32626	1689416043295732169	imu_link	24.931314468383793	67.11473846435548	13.590418815612795
1689416043301011630	32627	1689416043300741123	imu_link	24.931314468383793	67.11473846435548	13.590372085571289
1689416043301157429	32628	1689416043300771007	imu_link	24.931314468383793	67.11473846435548	13.59031867980957
1689416043306053947	32629	1689416043305783028	imu_link	24.931314468383793	67.11473846435548	13.590268135070803
1689416043306135479	32630	1689416043305811507	imu_link	24.931314468383793	67.11473846435548	13.590215682983398
1689416043311016916	32631	1689416043310793416	imu_link	24.931314468383793	67.11473846435548	13.590159416198732
1689416043311021440	32632	1689416043310804709	imu_link	24.931314468383793	67.11473846435548	13.593197822570803
1689416043316120886	32633	1689416043315842265	imu_link	24.931314468383793	67.11473846435548	13.593138694763185
1689416043316123154	32634	1689416043315854466	imu_link	24.931314468383793	67.11473846435548	13.593077659606935
1689416043321129868	32635	1689416043320846222	imu_link	24.931314468383793	67.11473846435548	13.593015670776367
1689416043321134908	32636	1689416043320858742	imu_link	24.931314468383793	67.11473846435548	13.59295654296875
1689416043326132284	32637	1689416043325902050	imu_link	24.931314468383793	67.11473846435548	13.592894554138185
1689416043326245346	32638	1689416043325914549	imu_link	24.931314468383793	67.11473846435548	13.592832565307617
1689416043330124801	32639	1689416043329918707	imu_link	24.931314468383793	67.11473846435548	13.5927734375
1689416043332350590	32640	1689416043331982820	imu_link	24.931314468383793	67.11473846435548	13.575497627258303
1689416043336935706	32641	1689416043336020608	imu_link	24.931314468383793	67.11473846435548	13.575413703918459
1689416043336947290	32642	1689416043336063427	imu_link	24.931314468383793	67.11473846435548	13.575329780578615
1689416043340169947	32643	1689416043340037899	imu_link	24.931314468383793	67.11473846435548	13.575246810913086
1689416043342312668	32644	1689416043342060605	imu_link	24.931314468383793	67.11473846435548	13.5712366104126
1689416043346253165	32645	1689416043346076527	imu_link	24.931314468383793	67.11473846435548	13.57114887237549
1689416043346262772	32646	1689416043346089262	imu_link	24.931314468383793	67.11473846435548	13.571059226989748
1689416043350192030	32647	1689416043350094003	imu_link	24.931314468383793	67.11473846435548	13.570969581604006
1689416043352243229	32648	1689416043352094080	imu_link	24.931314468383793	67.11473846435548	13.572383880615234
1689416043356377752	32649	1689416043356130959	imu_link	24.931314468383793	67.11473846435548	13.572297096252443
1689416043356379813	32650	1689416043356141085	imu_link	24.931314468383793	67.11473846435548	13.572210311889648
1689416043360329753	32651	1689416043360166840	imu_link	24.931314468383793	67.11473846435548	13.572126388549805
1689416043362437245	32652	1689416043362200454	imu_link	24.931314468383793	67.11473846435548	13.572045326232912
1689416043366387094	32653	1689416043366225907	imu_link	24.931316375732422	67.11473846435548	13.571965217590334
1689416043366411862	32654	1689416043366238088	imu_link	24.931316375732422	67.11473846435548	13.571887969970703
1689416043370400426	32655	1689416043370273842	imu_link	24.931316375732422	67.11473846435548	13.571812629699709
1689416043372611230	32656	1689416043372290142	imu_link	24.931316375732422	67.11473846435548	13.574007987976076
1689416043376604380	32657	1689416043376331139	imu_link	24.931316375732422	67.11473846435548	13.573934555053711
1689416043376606785	32658	1689416043376343284	imu_link	24.931316375732422	67.11473846435548	13.57386112213135
1689416043380497723	32659	1689416043380385477	imu_link	24.931316375732422	67.11473846435548	13.573785781860352
1689416043382475542	32660	1689416043382361705	imu_link	24.931316375732422	67.11473846435548	13.573706626892092
1689416043386857097	32661	1689416043386609189	imu_link	24.931316375732422	67.11473846435548	13.573626518249513
1689416043386861944	32662	1689416043386621360	imu_link	24.931316375732422	67.11473846435548	13.573545455932617
1689416043390511724	32663	1689416043390421224	imu_link	24.931316375732422	67.11473846435548	13.573463439941406
1689416043392535299	32664	1689416043392430913	imu_link	24.931316375732422	67.11473846435548	13.57023334503174
1689416043395587484	32665	1689416043395466561	imu_link	24.931316375732422	67.11473846435548	13.570148468017578
1689416043397576580	32666	1689416043397462990	imu_link	24.931316375732422	67.11473846435548	13.570064544677734
1689416043400624451	32667	1689416043400501022	imu_link	24.931316375732422	67.11473846435548	13.569983482360842
1689416043402650419	32668	1689416043402502709	imu_link	24.931316375732422	67.11473846435548	13.569910049438477
1689416043405632041	32669	1689416043405512311	imu_link	24.931316375732422	67.11473846435548	13.569835662841797
1689416043407663571	32670	1689416043407521357	imu_link	24.931316375732422	67.11473846435548	13.569765090942383
1689416043410656303	32671	1689416043410535509	imu_link	24.931316375732422	67.11473846435548	13.569699287414553
1689416043412833300	32672	1689416043412573315	imu_link	24.931316375732422	67.11473846435548	13.568039894104006
1689416043415790688	32673	1689416043415601268	imu_link	24.931316375732422	67.11473846435548	13.567975997924805
1689416043417719393	32674	1689416043417599939	imu_link	24.931316375732422	67.11473846435548	13.567913055419922
1689416043420697812	32675	1689416043420608030	imu_link	24.931316375732422	67.11473846435548	13.567849159240724
1689416043420770890	32676	1689416043420622069	imu_link	24.931316375732422	67.11473846435548	13.567777633666992
1689416043425872423	32677	1689416043425658454	imu_link	24.931316375732422	67.11473846435548	13.56770992279053
1689416043427748615	32678	1689416043427642512	imu_link	24.931316375732422	67.11473846435548	13.56764030456543
1689416043430783971	32679	1689416043430677715	imu_link	24.931316375732422	67.11473846435548	13.567569732666016
1689416043430832838	32680	1689416043430689529	imu_link	24.931316375732422	67.11473846435548	13.56045436859131
1689416043435953282	32681	1689416043435708894	imu_link	24.931316375732422	67.11473846435548	13.560376167297365
1689416043436045479	32682	1689416043435739903	imu_link	24.931316375732422	67.11473846435548	13.560298919677734
1689416043440915724	32683	1689416043440786902	imu_link	24.931316375732422	67.11473846435548	13.560221672058107
1689416043441031853	32684	1689416043440799878	imu_link	24.931316375732422	67.11473846435548	13.560147285461428
1689416043446030651	32685	1689416043445842882	imu_link	24.931316375732422	67.11473846435548	13.560072898864748
1689416043446058833	32686	1689416043445857488	imu_link	24.931316375732422	67.11473846435548	13.560000419616701
1689416043451034106	32687	1689416043450816596	imu_link	24.931316375732422	67.11473846435548	13.559927940368654
1689416043451177645	32688	1689416043450845284	imu_link	24.93131828308106	67.11473846435548	13.561485290527344
1689416043456108278	32689	1689416043455867299	imu_link	24.93131828308106	67.11473846435548	13.561412811279297
1689416043456110314	32690	1689416043455906861	imu_link	24.93131828308106	67.11473846435548	13.561338424682617
1689416043461072307	32691	1689416043460885135	imu_link	24.93131828308106	67.11473846435548	13.561260223388672
1689416043461081968	32692	1689416043460897278	imu_link	24.93131828308106	67.11473846435548	13.561175346374513
1689416043465089075	32693	1689416043464941486	imu_link	24.93131828308106	67.11473846435548	13.561090469360352
1689416043467118637	32694	1689416043466957570	imu_link	24.93131828308106	67.11473846435548	13.561001777648928
1689416043471138627	32695	1689416043471004741	imu_link	24.93131828308106	67.11473846435548	13.560909271240234
1689416043471202088	32696	1689416043471016407	imu_link	24.93131828308106	67.11473846435548	13.558492660522461
1689416043475124177	32697	1689416043474983634	imu_link	24.93131828308106	67.11473846435548	13.55839252471924
1689416043477150772	32698	1689416043476992440	imu_link	24.93131828308106	67.11473846435548	13.558290481567383
1689416043481211231	32699	1689416043481020771	imu_link	24.93131828308106	67.11473846435548	13.558186531066896
1689416043481214105	32700	1689416043481035624	imu_link	24.93131828308106	67.11473846435548	13.558086395263672
1689416043485146341	32701	1689416043485052109	imu_link	24.93131828308106	67.11473846435548	13.557982444763185
1689416043487183882	32702	1689416043487058239	imu_link	24.93131828308106	67.11473846435548	13.557878494262695
1689416043492593194	32703	1689416043491094645	imu_link	24.93131828308106	67.11473846435548	13.557774543762209
1689416043492600339	32704	1689416043491117901	imu_link	24.93131828308106	67.11473846435548	13.56013584136963
1689416043495218878	32705	1689416043495113009	imu_link	24.93131828308106	67.11473846435548	13.560034751892092
1689416043497302152	32706	1689416043497136096	imu_link	24.93131828308106	67.11473846435548	13.55993175506592
1689416043501367414	32707	1689416043501141382	imu_link	24.93131828308106	67.11473846435548	13.559826850891115
1689416043501369285	32708	1689416043501161364	imu_link	24.93131828308106	67.11473846435548	13.559716224670412
1689416043505314111	32709	1689416043505168132	imu_link	24.93131828308106	67.11473846435548	13.559606552124023
1689416043507287853	32710	1689416043507166405	imu_link	24.93131828308106	67.11473846435548	13.559494972229006
1689416043511489793	32711	1689416043511190856	imu_link	24.93131828308106	67.11473846435548	13.559381484985352
1689416043511494144	32712	1689416043511203910	imu_link	24.93131828308106	67.11473846435548	13.559336662292482
1689416043515475935	32713	1689416043515227525	imu_link	24.93131828308106	67.11473846435548	13.559223175048828
1689416043517376595	32714	1689416043517230407	imu_link	24.93131828308106	67.11473846435548	13.559112548828125
1689416043521409801	32715	1689416043521268840	imu_link	24.93131828308106	67.11473846435548	13.559006690979006
1689416043521412501	32716	1689416043521298678	imu_link	24.93131828308106	67.11473846435548	13.5589075088501
1689416043525482518	32717	1689416043525348004	imu_link	24.93131828308106	67.11473846435548	13.558809280395508
1689416043527532275	32718	1689416043527355352	imu_link	24.93131828308106	67.11473846435548	13.558714866638185
1689416043531687018	32719	1689416043531393372	imu_link	24.93131828308106	67.11473846435548	13.55862331390381
1689416043531827566	32720	1689416043531648241	imu_link	24.93131828308106	67.11473846435548	13.561013221740724
1689416043535499281	32721	1689416043535397194	imu_link	24.93131828308106	67.11473846435548	13.560928344726562
1689416043537621190	32722	1689416043537448087	imu_link	24.93131828308106	67.11473846435548	13.560843467712404
1689416043540550980	32723	1689416043540456382	imu_link	24.931320190429688	67.11473846435548	13.56075954437256
1689416043542672386	32724	1689416043542499345	imu_link	24.931320190429688	67.11473846435548	13.560673713684084
1689416043545624486	32725	1689416043545483698	imu_link	24.931320190429688	67.11473846435548	13.56058979034424
1689416043547823236	32726	1689416043547517982	imu_link	24.931320190429688	67.11473846435548	13.560504913330078
1689416043550643708	32727	1689416043550505054	imu_link	24.931320190429688	67.11473846435548	13.560419082641602
1689416043552612363	32728	1689416043552513796	imu_link	24.931320190429688	67.11473846435548	13.553953170776367
1689416043555621958	32729	1689416043555521864	imu_link	24.931320190429688	67.11473846435548	13.553861618041992
1689416043557741999	32730	1689416043557554609	imu_link	24.931320190429688	67.11473846435548	13.553771018981935
1689416043560729404	32731	1689416043560567816	imu_link	24.931320190429688	67.11473846435548	13.553681373596193
1689416043562689913	32732	1689416043562589268	imu_link	24.931320190429688	67.11473846435548	13.553592681884766
1689416043565745563	32733	1689416043565582993	imu_link	24.931320190429688	67.11473846435548	13.553505897521974
1689416043567669149	32734	1689416043567587128	imu_link	24.931320190429688	67.11473846435548	13.553420066833498
1689416043570715060	32735	1689416043570601403	imu_link	24.931320190429688	67.11473846435548	13.553335189819336
1689416043572748531	32736	1689416043572616510	imu_link	24.931320190429688	67.11473846435548	13.553373336791992
1689416043575777365	32737	1689416043575639399	imu_link	24.931320190429688	67.11473846435548	13.553289413452148
1689416043575831653	32738	1689416043575657514	imu_link	24.931320190429688	67.11473846435548	13.553205490112305
1689416043580824834	32739	1689416043580664652	imu_link	24.931320190429688	67.11473846435548	13.553121566772461
1689416043582795582	32740	1689416043582662986	imu_link	24.931320190429688	67.11473846435548	13.537948608398438
1689416043585837929	32741	1689416043585697154	imu_link	24.931320190429688	67.11473846435548	13.537839889526367
1689416043585940544	32742	1689416043585712156	imu_link	24.931320190429688	67.11473846435548	13.537729263305664
1689416043590917881	32743	1689416043590763256	imu_link	24.931320190429688	67.11473846435548	13.537616729736328
1689416043591029128	32744	1689416043590792099	imu_link	24.931320190429688	67.11473846435548	13.539241790771484
1689416043597945164	32745	1689416043595793332	imu_link	24.931320190429688	67.11473846435548	13.539129257202148
1689416043598094282	32746	1689416043595817829	imu_link	24.931320190429688	67.11473846435548	13.53901767730713
1689416043601035074	32747	1689416043600814713	imu_link	24.931320190429688	67.11473846435548	13.538907051086428
1689416043601095265	32748	1689416043600832304	imu_link	24.931320190429688	67.11473846435548	13.538797378540039
1689416043606054219	32749	1689416043605852577	imu_link	24.931320190429688	67.11473846435548	13.538688659667969
1689416043606063795	32750	1689416043605880126	imu_link	24.931320190429688	67.11473846435548	13.538579940795898
1689416043611196812	32751	1689416043610877622	imu_link	24.931320190429688	67.11473846435548	13.538471221923828
1689416043611211838	32752	1689416043610893063	imu_link	24.931320190429688	67.11473846435548	13.535449028015138
1689416043616030935	32753	1689416043615874098	imu_link	24.931322097778324	67.11473846435548	13.53533458709717
1689416043616075570	32754	1689416043615891437	imu_link	24.931322097778324	67.11473846435548	13.535219192504883
1689416043621219227	32755	1689416043620957005	imu_link	24.931322097778324	67.11473846435548	13.535101890563967
1689416043621226817	32756	1689416043620987089	imu_link	24.931322097778324	67.11473846435548	13.534977912902834
1689416043625173216	32757	1689416043625029040	imu_link	24.931322097778324	67.11473846435548	13.534853935241701
1689416043627264852	32758	1689416043627060115	imu_link	24.931322097778324	67.11473083496094	13.534726142883303
1689416043631322599	32759	1689416043631065844	imu_link	24.931322097778324	67.11473083496094	13.534595489501953
1689416043631328318	32760	1689416043631077570	imu_link	24.931322097778324	67.11473083496094	13.527671813964844
1689416043635292615	32761	1689416043635111821	imu_link	24.931322097778324	67.11473083496094	13.527530670166016
1689416043637346958	32762	1689416043637120893	imu_link	24.931322097778324	67.11473083496094	13.527389526367188
1689416043641457563	32763	1689416043641154218	imu_link	24.931322097778324	67.11473083496094	13.52724838256836
1689416043641462761	32764	1689416043641170026	imu_link	24.931322097778324	67.11473083496094	13.527112007141115
1689416043645436806	32765	1689416043645199407	imu_link	24.931322097778324	67.11473083496094	13.52697277069092
1689416043647461982	32766	1689416043647210051	imu_link	24.931322097778324	67.11473083496094	13.526836395263672
1689416043651424318	32767	1689416043651238653	imu_link	24.931322097778324	67.11473083496094	13.526700019836428
1689416043651471354	32768	1689416043651265811	imu_link	24.931322097778324	67.11473083496094	13.526066780090334
1689416043655373462	32769	1689416043655229466	imu_link	24.931322097778324	67.11473083496094	13.525931358337404
1689416043657449854	32770	1689416043657239536	imu_link	24.931322097778324	67.11473083496094	13.525794982910156
1689416043661472848	32771	1689416043661251620	imu_link	24.931322097778324	67.11473083496094	13.52565670013428
1689416043661480789	32772	1689416043661264174	imu_link	24.931322097778324	67.11473083496094	13.525510787963867
1689416043665404186	32773	1689416043665279550	imu_link	24.931322097778324	67.11473083496094	13.525365829467773
1689416043667420679	32774	1689416043667322624	imu_link	24.931322097778324	67.11473083496094	13.525218963623047
1689416043671560123	32775	1689416043671323631	imu_link	24.931322097778324	67.11473083496094	13.525068283081055
1689416043671561997	32776	1689416043671335320	imu_link	24.931322097778324	67.11473083496094	13.525227546691896
1689416043675457710	32777	1689416043675353722	imu_link	24.931322097778324	67.11473083496094	13.525075912475586
1689416043677616455	32778	1689416043677357177	imu_link	24.931322097778324	67.11473083496094	13.524925231933594
1689416043681652992	32779	1689416043681415868	imu_link	24.931322097778324	67.11473083496094	13.524777412414553
1689416043681658393	32780	1689416043681451417	imu_link	24.931322097778324	67.11473083496094	13.524634361267092
1689416043685661221	32781	1689416043685466612	imu_link	24.931322097778324	67.11473083496094	13.52449131011963
1689416043687624188	32782	1689416043687467734	imu_link	24.931322097778324	67.11473083496094	13.524350166320803
1689416043690666812	32783	1689416043690509098	imu_link	24.931322097778324	67.11473083496094	13.524211883544922
1689416043692627444	32784	1689416043692517640	imu_link	24.931322097778324	67.11473083496094	13.522013664245607
1689416043695742390	32785	1689416043695545003	imu_link	24.931322097778324	67.11473083496094	13.52187728881836
1689416043697728244	32786	1689416043697579686	imu_link	24.931322097778324	67.11473083496094	13.52174186706543
1689416043700719707	32787	1689416043700589823	imu_link	24.931322097778324	67.11473083496094	13.5216064453125
1689416043702846150	32788	1689416043702639466	imu_link	24.931324005126953	67.11473083496094	13.521465301513672
1689416043705810941	32789	1689416043705632732	imu_link	24.931324005126953	67.11473083496094	13.521327018737795
1689416043707780545	32790	1689416043707652471	imu_link	24.931324005126953	67.11473083496094	13.521186828613281
1689416043711042229	32791	1689416043710713023	imu_link	24.931324005126953	67.11473083496094	13.521044731140138
1689416043711061528	32792	1689416043710752220	imu_link	24.931324005126953	67.11473083496094	13.52124881744385
1689416043715991698	32793	1689416043715744774	imu_link	24.931324005126953	67.11473083496094	13.521103858947756
1689416043716033319	32794	1689416043715776542	imu_link	24.931324005126953	67.11473083496094	13.520958900451662
1689416043720884744	32795	1689416043720754413	imu_link	24.931324005126953	67.11473083496094	13.520813941955568
1689416043720929479	32796	1689416043720768369	imu_link	24.931324005126953	67.11473083496094	13.520671844482422
1689416043725907512	32797	1689416043725777378	imu_link	24.931324005126953	67.11473083496094	13.520527839660646
1689416043725979805	32798	1689416043725789896	imu_link	24.931324005126953	67.11473083496094	13.5203857421875
1689416043730992192	32799	1689416043730827550	imu_link	24.931324005126953	67.11473083496094	13.520244598388672
1689416043730995418	32800	1689416043730841954	imu_link	24.931324005126953	67.11473083496094	13.518060684204102
1689416043735963142	32801	1689416043735827496	imu_link	24.931324005126953	67.11473083496094	13.517919540405273
1689416043735984176	32802	1689416043735840045	imu_link	24.931324005126953	67.11473083496094	13.517779350280763
1689416043741090516	32803	1689416043740842737	imu_link	24.931324005126953	67.11473083496094	13.517637252807617
1689416043741097036	32804	1689416043740853988	imu_link	24.931324005126953	67.11473083496094	13.517489433288576
1689416043746052231	32805	1689416043745868048	imu_link	24.931324005126953	67.11473083496094	13.517344474792482
1689416043746055422	32806	1689416043745881929	imu_link	24.931324005126953	67.11473083496094	13.517199516296388
1689416043751084305	32807	1689416043750903469	imu_link	24.931324005126953	67.11473083496094	13.517053604125977
1689416043751188040	32808	1689416043750918043	imu_link	24.931324005126953	67.11473083496094	13.512499809265138
1689416043755065214	32809	1689416043754931687	imu_link	24.931324005126953	67.11473083496094	13.51235103607178
1689416043757088988	32810	1689416043756938722	imu_link	24.931324005126953	67.11473083496094	13.512206077575685
1689416043761144089	32811	1689416043761001423	imu_link	24.931324005126953	67.11473083496094	13.512063026428224
1689416043761237176	32812	1689416043761032347	imu_link	24.931324005126953	67.11473083496094	13.51192378997803
1689416043765263488	32813	1689416043765045062	imu_link	24.931324005126953	67.11473083496094	13.511786460876467
1689416043767275077	32814	1689416043767062328	imu_link	24.931324005126953	67.11473083496094	13.51165294647217
1689416043771387304	32815	1689416043771101445	imu_link	24.931324005126953	67.11473083496094	13.51152229309082
[truncated: 66,209 more rows]
