# Supplementary material for: Enhanced vehicle localization with low-cost sensor fusion for urban 3D mapping
Source: PLoS One. 2025 May 2;20(5):e0318710. doi: 10.1371/journal.pone.0318710 (PMC12047803; doi:10.1371/journal.pone.0318710)
Supplement: S1 Data — (ZIP) [file pone.0318710.s001.zip › Supporting information/hor_scan.csv]

%time	field.header.seq	field.header.stamp	field.header.frame_id	field.angle_min	field.angle_max	field.angle_increment	field.time_increment	field.scan_time	field.range_min	field.range_max	field.ranges0	field.ranges1	field.ranges2	field.ranges3	field.ranges4	field.ranges5	field.ranges6	field.ranges7	field.ranges8	field.ranges9	field.ranges10	field.ranges11	field.ranges12	field.ranges13	field.ranges14	field.ranges15	field.ranges16	field.ranges17	field.ranges18	field.ranges19	field.ranges20	field.ranges21	field.ranges22	field.ranges23	field.ranges24	field.ranges25	field.ranges26	field.ranges27	field.ranges28	field.ranges29	field.ranges30	field.ranges31	field.ranges32	field.ranges33	field.ranges34	field.ranges35	field.ranges36	field.ranges37	field.ranges38
1689416038776595360	3075	1689416038759820382	laser1	-2.356194496154785	2.356194496154785	0.004363323096185923	1.736111516947858e-05	0.02500000037252903	0.023000000044703484	60.0	60.0	60.0	60.0	60.0	60.0	60.0	60.0	60.0	60.0	60.0	60.0	60.0	60.0	60.0	60.0	60.0	60.0	60.0	60.0	60.0	60.0	60.0	60.0	60.0	60.0	60.0	60.0	60.0	60.0	60.0	60.0	60.0	60.0	60.0	60.0	60.0	60.0	60.0	60.0
1689416038801611068	3076	1689416038784812645	laser1	-2.356194496154785	2.356194496154785	0.004363323096185923	1.736111516947858e-05	0.02500000037252903	0.023000000044703484	60.0	60.0	60.0	60.0	60.0	60.0	60.0	60.0	60.0	60.0	60.0	60.0	60.0	60.0	60.0	60.0	60.0	60.0	60.0	60.0	60.0	60.0	60.0	60.0	60.0	60.0	60.0	60.0	60.0	60.0	60.0	60.0	60.0	60.0	60.0	60.0	60.0	60.0	60.0	7.296999931335449
1689416038826682211	3077	1689416038809812767	laser1	-2.356194496154785	2.356194496154785	0.004363323096185923	1.736111516947858e-05	0.02500000037252903	0.023000000044703484	60.0	60.0	60.0	60.0	60.0	60.0	60.0	60.0	60.0	60.0	60.0	60.0	60.0	60.0	60.0	60.0	60.0	60.0	60.0	60.0	60.0	60.0	60.0	60.0	60.0	60.0	60.0	60.0	60.0	60.0	60.0	60.0	60.0	60.0	60.0	60.0	60.0	60.0	7.336999893188477	7.335000038146973
1689416038851655233	3078	1689416038834862464	laser1	-2.356194496154785	2.356194496154785	0.004363323096185923	1.736111516947858e-05	0.02500000037252903	0.023000000044703484	60.0	60.0	60.0	60.0	60.0	60.0	60.0	60.0	60.0	60.0	60.0	60.0	60.0	60.0	60.0	60.0	60.0	60.0	60.0	60.0	60.0	60.0	60.0	60.0	60.0	60.0	60.0	60.0	60.0	60.0	60.0	60.0	60.0	60.0	60.0	60.0	7.385000228881836	7.364999771118164	7.322999954223633	7.318999767303467
1689416038876589115	3079	1689416038859816263	laser1	-2.356194496154785	2.356194496154785	0.004363323096185923	1.736111516947858e-05	0.02500000037252903	0.023000000044703484	60.0	60.0	60.0	60.0	60.0	60.0	60.0	60.0	60.0	60.0	60.0	60.0	60.0	60.0	60.0	60.0	60.0	60.0	60.0	60.0	60.0	60.0	60.0	60.0	60.0	60.0	60.0	60.0	60.0	60.0	60.0	60.0	60.0	60.0	60.0	7.4079999923706055	7.395999908447266	7.375999927520752	7.36899995803833	7.301000118255615
1689416038901588673	3080	1689416038884776636	laser1	-2.356194496154785	2.356194496154785	0.004363323096185923	1.736111516947858e-05	0.02500000037252903	0.023000000044703484	60.0	60.0	60.0	60.0	60.0	60.0	60.0	60.0	60.0	60.0	60.0	60.0	60.0	60.0	60.0	60.0	60.0	60.0	60.0	60.0	60.0	60.0	60.0	60.0	60.0	60.0	60.0	60.0	60.0	60.0	60.0	60.0	60.0	7.440000057220459	7.434000015258789	7.416999816894531	7.40500020980835	7.364999771118164	7.2789998054504395	7.241000175476074
1689416038926598887	3081	1689416038909747328	laser1	-2.356194496154785	2.356194496154785	0.004363323096185923	1.736111516947858e-05	0.02500000037252903	0.023000000044703484	60.0	60.0	60.0	60.0	60.0	60.0	60.0	60.0	60.0	60.0	60.0	60.0	60.0	60.0	60.0	60.0	60.0	60.0	60.0	60.0	60.0	60.0	60.0	60.0	60.0	60.0	60.0	60.0	60.0	60.0	60.0	7.5279998779296875	7.502999782562256	7.4679999351501465	7.464000225067139	7.464000225067139	7.464000225067139	7.255000114440918	7.251999855041504	7.255000114440918
1689416038951583734	3082	1689416038934767012	laser1	-2.356194496154785	2.356194496154785	0.004363323096185923	1.736111516947858e-05	0.02500000037252903	0.023000000044703484	60.0	60.0	60.0	60.0	60.0	60.0	60.0	60.0	60.0	60.0	60.0	60.0	60.0	60.0	60.0	60.0	60.0	60.0	60.0	60.0	60.0	60.0	60.0	60.0	60.0	60.0	60.0	60.0	60.0	60.0	7.556000232696533	7.514999866485596	7.514999866485596	7.514999866485596	7.416999816894531	7.291999816894531	7.275000095367432	7.291999816894531	7.303999900817871	7.570000171661377
1689416038976517490	3083	1689416038959744134	laser1	-2.356194496154785	2.356194496154785	0.004363323096185923	1.736111516947858e-05	0.02500000037252903	0.023000000044703484	60.0	60.0	60.0	60.0	60.0	60.0	60.0	60.0	60.0	60.0	60.0	60.0	60.0	60.0	60.0	60.0	60.0	60.0	60.0	60.0	60.0	60.0	60.0	60.0	60.0	60.0	60.0	60.0	7.568999767303467	7.565000057220459	7.565000057220459	7.550000190734863	7.49399995803833	7.35699987411499	7.34499979019165	7.34499979019165	7.349999904632568	7.60099983215332	7.656000137329102	7.63700008392334
1689416039001661161	3084	1689416038984731722	laser1	-2.356194496154785	2.356194496154785	0.004363323096185923	1.736111516947858e-05	0.02500000037252903	0.023000000044703484	60.0	60.0	60.0	60.0	60.0	60.0	60.0	60.0	60.0	60.0	60.0	60.0	60.0	60.0	60.0	60.0	60.0	60.0	60.0	60.0	60.0	60.0	60.0	60.0	60.0	60.0	60.0	7.625999927520752	7.5929999351501465	7.590000152587891	7.565999984741211	7.473999977111816	7.4120001792907715	7.394000053405762	7.4120001792907715	60.0	60.0	7.699999809265137	7.681000232696533	7.681000232696533
1689416039026559328	3085	1689416039009763014	laser1	-2.356194496154785	2.356194496154785	0.004363323096185923	1.736111516947858e-05	0.02500000037252903	0.023000000044703484	60.0	60.0	60.0	60.0	60.0	60.0	60.0	60.0	60.0	60.0	60.0	60.0	60.0	60.0	60.0	60.0	60.0	60.0	60.0	60.0	60.0	60.0	60.0	60.0	60.0	7.671999931335449	7.618000030517578	7.618000030517578	7.618000030517578	7.550000190734863	7.442999839782715	7.442999839782715	7.447999954223633	60.0	60.0	7.714000225067139	7.714000225067139	7.714000225067139	7.684999942779541	7.684999942779541
1689416039051539252	3086	1689416039034704956	laser1	-2.356194496154785	2.356194496154785	0.004363323096185923	1.736111516947858e-05	0.02500000037252903	0.023000000044703484	60.0	60.0	60.0	60.0	60.0	60.0	60.0	60.0	60.0	60.0	60.0	60.0	60.0	60.0	60.0	60.0	60.0	60.0	60.0	60.0	60.0	60.0	60.0	60.0	7.677999973297119	7.677999973297119	7.677999973297119	7.64900016784668	7.511000156402588	7.432000160217285	7.432000160217285	7.446000099182129	7.710000038146973	7.710000038146973	7.710000038146973	7.747000217437744	7.747000217437744	7.715000152587891	7.703999996185303	6.4029998779296875
1689416039076569167	3087	1689416039059715602	laser1	-2.356194496154785	2.356194496154785	0.004363323096185923	1.736111516947858e-05	0.02500000037252903	0.023000000044703484	60.0	60.0	60.0	60.0	60.0	60.0	60.0	60.0	60.0	60.0	60.0	60.0	60.0	60.0	60.0	60.0	60.0	60.0	60.0	60.0	60.0	60.0	7.723999977111816	7.699999809265137	7.692999839782715	7.677000045776367	7.673999786376953	7.493000030517578	7.484000205993652	7.484000205993652	60.0	60.0	7.7870001792907715	7.754000186920166	7.754000186920166	7.752999782562256	7.752999782562256	7.752999782562256	6.459000110626221	6.449999809265137
1689416039101498722	3088	1689416039084691897	laser1	-2.356194496154785	2.356194496154785	0.004363323096185923	1.736111516947858e-05	0.02500000037252903	0.023000000044703484	60.0	60.0	60.0	60.0	60.0	60.0	60.0	60.0	60.0	60.0	60.0	60.0	60.0	60.0	60.0	60.0	60.0	60.0	60.0	60.0	60.0	7.7779998779296875	7.7769999504089355	7.7769999504089355	7.7230000495910645	7.629000186920166	7.538000106811523	7.538000106811523	60.0	60.0	7.8379998207092285	7.8379998207092285	7.802999973297119	7.796999931335449	7.791999816894531	7.785999774932861	6.51200008392334	6.51200008392334	6.482999801635742	6.482999801635742
1689416039142590474	3089	1689416039109715982	laser1	-2.356194496154785	2.356194496154785	0.004363323096185923	1.736111516947858e-05	0.02500000037252903	0.023000000044703484	60.0	60.0	60.0	60.0	60.0	60.0	60.0	60.0	60.0	60.0	60.0	60.0	60.0	60.0	60.0	60.0	60.0	60.0	60.0	7.801000118255615	7.789000034332275	7.789000034332275	7.769999980926514	7.683000087738037	7.650000095367432	7.60099983215332	7.60099983215332	60.0	60.0	7.885000228881836	7.8480000495910645	7.8480000495910645	7.8480000495910645	7.8520002365112305	7.8520002365112305	7.863999843597412	6.5329999923706055	6.5279998779296875	6.513000011444092	6.513000011444092
1689416039184058005	3090	1689416039134776190	laser1	-2.356194496154785	2.356194496154785	0.004363323096185923	1.736111516947858e-05	0.02500000037252903	0.023000000044703484	60.0	60.0	60.0	60.0	60.0	60.0	60.0	60.0	60.0	60.0	60.0	60.0	60.0	60.0	60.0	60.0	60.0	60.0	7.879000186920166	7.854000091552734	7.815000057220459	7.796999931335449	7.684999942779541	7.625999927520752	7.625999927520752	7.706999778747559	60.0	60.0	7.9079999923706055	7.906000137329102	7.9039998054504395	7.9039998054504395	7.913000106811523	7.914000034332275	7.913000106811523	6.551000118255615	6.548999786376953	6.546000003814697	6.546000003814697	7.703999996185303
1689416039184214979	3091	1689416039159792564	laser1	-2.356194496154785	2.356194496154785	0.004363323096185923	1.736111516947858e-05	0.02500000037252903	0.023000000044703484	60.0	60.0	60.0	60.0	60.0	60.0	60.0	60.0	60.0	60.0	60.0	60.0	60.0	60.0	60.0	60.0	60.0	7.933000087738037	7.861999988555908	7.8520002365112305	7.809999942779541	7.671999931335449	7.6620001792907715	7.671999931335449	60.0	60.0	7.985000133514404	7.936999797821045	7.940000057220459	7.934000015258789	7.906000137329102	6.660999774932861	6.5960001945495605	6.5960001945495605	6.583000183105469	6.578000068664551	6.578000068664551	7.755000114440918	7.755000114440918	7.7129998207092285
1689416039224590518	3092	1689416039184719021	laser1	-2.356194496154785	2.356194496154785	0.004363323096185923	1.736111516947858e-05	0.02500000037252903	0.023000000044703484	60.0	60.0	60.0	60.0	60.0	60.0	60.0	60.0	60.0	60.0	60.0	60.0	60.0	60.0	60.0	7.901000022888184	7.900000095367432	7.900000095367432	7.900000095367432	7.896999835968018	7.7179999351501465	7.690000057220459	7.690000057220459	60.0	60.0	8.003000259399414	7.968999862670898	7.953000068664551	7.936999797821045	6.642000198364258	6.633999824523926	6.624000072479248	6.625999927520752	6.625999927520752	6.6579999923706055	7.815999984741211	7.815999984741211	7.803999900817871	7.781000137329102	7.781000137329102
1689416039226552924	3093	1689416039209672645	laser1	-2.356194496154785	2.356194496154785	0.004363323096185923	1.736111516947858e-05	0.02500000037252903	0.023000000044703484	60.0	60.0	60.0	60.0	60.0	60.0	60.0	60.0	60.0	60.0	60.0	60.0	60.0	60.0	7.984000205993652	7.931000232696533	7.960999965667725	7.931000232696533	7.7779998779296875	7.736999988555908	7.736999988555908	60.0	60.0	8.048999786376953	8.029999732971191	8.029999732971191	8.015999794006348	8.003000259399414	6.663000106811523	6.663000106811523	6.663000106811523	6.646999835968018	6.675000190734863	6.704999923706055	7.748000144958496	7.757999897003174	7.757999897003174	7.757999897003174	7.806000232696533	7.806000232696533
1689416039266564178	3094	1689416039234657753	laser1	-2.356194496154785	2.356194496154785	0.004363323096185923	1.736111516947858e-05	0.02500000037252903	0.023000000044703484	60.0	60.0	60.0	60.0	60.0	60.0	60.0	60.0	60.0	60.0	60.0	60.0	8.027999877929688	7.995999813079834	7.986000061035156	7.951000213623047	7.941999912261963	7.760000228881836	7.760000228881836	7.815000057220459	60.0	60.0	8.085000038146973	8.055999755859375	8.050000190734863	8.041000366210938	6.776000022888184	6.73799991607666	6.699999809265137	6.699999809265137	6.699999809265137	6.701000213623047	60.0	60.0	7.835000038146973	7.828999996185303	7.835000038146973	60.0	60.0	7.104000091552734
1689416039307551805	3095	1689416039259635776	laser1	-2.356194496154785	2.356194496154785	0.004363323096185923	1.736111516947858e-05	0.02500000037252903	0.023000000044703484	60.0	60.0	60.0	60.0	60.0	60.0	60.0	60.0	60.0	60.0	60.0	60.0	8.04800033569336	8.02400016784668	7.992000102996826	7.86899995803833	7.835000038146973	7.835000038146973	60.0	60.0	8.128000259399414	8.116000175476074	8.086000442504883	8.07699966430664	8.0600004196167	8.0600004196167	6.75	6.73799991607666	6.730000019073486	6.706999778747559	6.706999778747559	7.915999889373779	60.0	60.0	7.906000137329102	7.906000137329102	7.906000137329102	7.182000160217285	7.1539998054504395	7.136000156402588
1689416039307561722	3096	1689416039284764572	laser1	-2.356194496154785	2.356194496154785	0.004363323096185923	1.736111516947858e-05	0.02500000037252903	0.023000000044703484	60.0	60.0	60.0	60.0	60.0	60.0	60.0	60.0	60.0	60.0	60.0	8.100000381469727	8.041999816894531	8.001999855041504	7.892000198364258	7.86299991607666	7.892000198364258	60.0	60.0	8.14799976348877	8.128999710083008	8.142999649047852	8.128999710083008	8.128999710083008	8.118000030517578	6.803999900817871	6.7870001792907715	6.769999980926514	6.769999980926514	60.0	60.0	60.0	7.896999835968018	7.896999835968018	60.0	60.0	7.193999767303467	7.192999839782715	7.173999786376953	7.192999839782715
1689416039348617282	3097	1689416039309757815	laser1	-2.356194496154785	2.356194496154785	0.004363323096185923	1.736111516947858e-05	0.02500000037252903	0.023000000044703484	60.0	60.0	60.0	60.0	60.0	60.0	60.0	60.0	8.07800006866455	8.07800006866455	8.090999603271484	8.090999603271484	7.980000019073486	7.927999973297119	7.900000095367432	7.927999973297119	60.0	60.0	8.182000160217285	8.175000190734863	8.166999816894531	8.166999816894531	8.166999816894531	6.835999965667725	6.7729997634887695	6.7729997634887695	6.801000118255615	60.0	60.0	60.0	60.0	7.959000110626221	7.959000110626221	7.959000110626221	7.252999782562256	7.23199987411499	7.2179999351501465	7.224999904632568	7.224999904632568	7.258999824523926
1689416039351516225	3098	1689416039334703727	laser1	-2.356194496154785	2.356194496154785	0.004363323096185923	1.736111516947858e-05	0.02500000037252903	0.023000000044703484	60.0	60.0	60.0	60.0	60.0	60.0	60.0	60.0	8.178000450134277	8.178000450134277	60.0	60.0	7.980000019073486	7.980000019073486	60.0	60.0	8.229999542236328	8.211999893188477	8.201000213623047	8.1899995803833	8.1899995803833	8.180999755859375	6.877999782562256	6.861999988555908	6.828999996185303	6.861999988555908	60.0	60.0	60.0	7.9730000495910645	7.9730000495910645	7.958000183105469	7.283999919891357	7.269999980926514	7.260000228881836	7.260000228881836	7.26800012588501	7.275000095367432	60.0	60.0
1689416039391571401	3099	1689416039359735490	laser1	-2.356194496154785	2.356194496154785	0.004363323096185923	1.736111516947858e-05	0.02500000037252903	0.023000000044703484	60.0	60.0	60.0	60.0	60.0	60.0	60.0	8.234999656677246	8.20199966430664	8.20199966430664	8.20199966430664	8.001999855041504	8.001999855041504	60.0	60.0	8.251999855041504	8.251999855041504	8.255999565124512	8.267000198364258	8.255999565124512	6.916999816894531	6.885000228881836	6.873000144958496	6.885000228881836	60.0	60.0	60.0	8.022000312805176	8.022000312805176	8.050999641418457	8.050999641418457	7.309999942779541	7.283999919891357	7.2820000648498535	7.283999919891357	7.298999786376953	7.328999996185303	60.0	60.0	60.0
1689416039433575146	3100	1689416039384678307	laser1	-2.356194496154785	2.356194496154785	0.004363323096185923	1.736111516947858e-05	0.02500000037252903	0.023000000044703484	60.0	60.0	60.0	60.0	60.0	60.0	8.276000022888184	8.244000434875488	8.08899974822998	8.020000457763672	8.020000457763672	60.0	60.0	60.0	8.324999809265137	8.324000358581543	8.307999610900879	8.272000312805176	6.951000213623047	6.951000213623047	6.934999942779541	6.953999996185303	8.288999557495117	60.0	60.0	60.0	8.041000366210938	8.041000366210938	8.008999824523926	7.386000156402588	7.334000110626221	7.333000183105469	7.333000183105469	7.333000183105469	7.364999771118164	60.0	60.0	60.0	60.0	60.0
1689416039433578722	3101	1689416039409750394	laser1	-2.356194496154785	2.356194496154785	0.004363323096185923	1.736111516947858e-05	0.02500000037252903	0.023000000044703484	60.0	60.0	60.0	60.0	8.364999771118164	8.29699993133545	8.29699993133545	8.281999588012695	8.104999542236328	8.104999542236328	60.0	60.0	60.0	8.362000465393066	8.34000015258789	8.34000015258789	8.34000015258789	7.0229997634887695	7.013000011444092	6.98199987411499	6.98199987411499	60.0	60.0	60.0	60.0	60.0	60.0	60.0	7.39900016784668	7.380000114440918	7.361999988555908	7.363999843597412	7.363999843597412	60.0	60.0	60.0	60.0	60.0	60.0	60.0
1689416039474618143	3102	1689416039434721311	laser1	-2.356194496154785	2.356194496154785	0.004363323096185923	1.736111516947858e-05	0.02500000037252903	0.023000000044703484	60.0	60.0	60.0	60.0	8.37399959564209	8.265999794006348	8.130999565124512	8.130999565124512	60.0	60.0	60.0	8.434000015258789	8.361000061035156	8.41100025177002	8.361000061035156	8.41100025177002	7.034999847412109	6.997000217437744	6.997000217437744	60.0	60.0	60.0	60.0	8.145000457763672	8.145000457763672	8.145000457763672	7.428999900817871	7.421999931335449	7.406000137329102	7.4019999504089355	7.4019999504089355	7.4039998054504395	60.0	60.0	60.0	60.0	60.0	60.0	60.0	60.0
1689416039476449395	3103	1689416039459752189	laser1	-2.356194496154785	2.356194496154785	0.004363323096185923	1.736111516947858e-05	0.02500000037252903	0.023000000044703484	60.0	60.0	60.0	60.0	60.0	60.0	60.0	60.0	60.0	60.0	8.461000442504883	8.432000160217285	8.432000160217285	60.0	60.0	7.051000118255615	7.051000118255615	60.0	60.0	60.0	60.0	60.0	60.0	60.0	60.0	7.4720001220703125	7.442999839782715	7.440000057220459	7.442999839782715	7.478000164031982	60.0	60.0	60.0	60.0	60.0	60.0	60.0	60.0	60.0	60.0
1689416039516585101	3104	1689416039484697579	laser1	-2.356194496154785	2.356194496154785	0.004363323096185923	1.736111516947858e-05	0.02500000037252903	0.023000000044703484	60.0	60.0	60.0	60.0	60.0	60.0	60.0	60.0	60.0	8.517999649047852	8.501999855041504	8.501999855041504	8.501999855041504	7.089000225067139	7.089000225067139	7.104000091552734	60.0	60.0	60.0	60.0	8.253000259399414	8.253000259399414	8.227999687194824	7.521999835968018	7.485000133514404	7.485000133514404	7.480999946594238	7.506999969482422	60.0	60.0	60.0	60.0	60.0	60.0	60.0	60.0	60.0	60.0	20.17799949645996	20.17799949645996
1689416039558575830	3105	1689416039509685895	laser1	-2.356194496154785	2.356194496154785	0.004363323096185923	1.736111516947858e-05	0.02500000037252903	0.023000000044703484	60.0	8.545000076293945	60.0	60.0	60.0	60.0	60.0	8.527000427246094	8.51200008392334	8.51200008392334	60.0	60.0	7.188000202178955	7.188000202178955	60.0	60.0	60.0	60.0	60.0	60.0	8.248000144958496	7.557000160217285	7.525000095367432	7.521999835968018	7.521999835968018	7.51800012588501	7.51800012588501	60.0	60.0	60.0	60.0	60.0	60.0	60.0	60.0	60.0	60.0	60.0	60.0	60.0
1689416039558583547	3106	1689416039534694775	laser1	-2.356194496154785	2.356194496154785	0.004363323096185923	1.736111516947858e-05	0.02500000037252903	0.023000000044703484	60.0	60.0	60.0	60.0	60.0	60.0	8.557999610900879	8.538000106811523	8.538000106811523	8.534000396728516	7.197000026702881	7.188000202178955	7.188000202178955	60.0	60.0	60.0	60.0	8.321999549865723	8.321999549865723	8.321999549865723	7.572999954223633	7.567999839782715	7.564000129699707	7.564000129699707	7.565999984741211	60.0	60.0	60.0	60.0	60.0	60.0	60.0	60.0	60.0	60.0	60.0	60.0	60.0	20.413000106811523	60.0
1689416039600637750	3107	1689416039559716199	laser1	-2.356194496154785	2.356194496154785	0.004363323096185923	1.736111516947858e-05	0.02500000037252903	0.023000000044703484	60.0	60.0	60.0	60.0	60.0	8.604999542236328	8.598999977111816	8.598999977111816	8.598999977111816	7.236999988555908	7.236999988555908	60.0	60.0	60.0	60.0	60.0	8.373000144958496	8.369000434875488	7.684000015258789	7.605000019073486	7.598999977111816	7.598999977111816	7.609000205993652	7.609000205993652	60.0	60.0	60.0	60.0	60.0	60.0	60.0	60.0	60.0	60.0	60.0	60.0	60.0	60.0	60.0	60.0
1689416039601456720	3108	1689416039584687968	laser1	-2.356194496154785	2.356194496154785	0.004363323096185923	1.736111516947858e-05	0.02500000037252903	0.023000000044703484	60.0	60.0	60.0	60.0	60.0	8.65999984741211	8.609000205993652	7.3480000495910645	7.322999954223633	7.322999954223633	60.0	60.0	60.0	60.0	60.0	60.0	8.39900016784668	7.651000022888184	7.6479997634887695	7.64300012588501	7.642000198364258	7.64300012588501	60.0	60.0	60.0	60.0	60.0	60.0	60.0	60.0	60.0	60.0	60.0	60.0	60.0	60.0	60.0	60.0	60.0	60.0
1689416039641650934	3109	1689416039609676962	laser1	-2.356194496154785	2.356194496154785	0.004363323096185923	1.736111516947858e-05	0.02500000037252903	0.023000000044703484	60.0	60.0	60.0	8.668999671936035	8.668999671936035	8.663999557495117	7.357999801635742	7.357999801635742	60.0	60.0	60.0	60.0	60.0	8.437000274658203	8.430999755859375	7.730000019073486	7.728000164031982	7.692999839782715	7.673999786376953	7.673999786376953	60.0	60.0	60.0	60.0	60.0	60.0	60.0	60.0	60.0	60.0	60.0	60.0	60.0	60.0	60.0	60.0	20.43899917602539	20.43899917602539	60.0	60.0
1689416039682630166	3110	1689416039634720579	laser1	-2.356194496154785	2.356194496154785	0.004363323096185923	1.736111516947858e-05	0.02500000037252903	0.023000000044703484	60.0	60.0	8.715999603271484	8.715999603271484	8.715999603271484	60.0	60.0	60.0	60.0	60.0	60.0	60.0	60.0	8.503000259399414	7.771999835968018	7.750999927520752	7.749000072479248	7.728000164031982	7.728000164031982	60.0	60.0	60.0	60.0	60.0	60.0	60.0	60.0	60.0	60.0	60.0	60.0	60.0	60.0	60.0	20.375999450683594	20.375999450683594	20.41699981689453	60.0	60.0	60.0
1689416039682636151	3111	1689416039659708328	laser1	-2.356194496154785	2.356194496154785	0.004363323096185923	1.736111516947858e-05	0.02500000037252903	0.023000000044703484	60.0	60.0	8.746000289916992	7.435999870300293	7.435999870300293	60.0	60.0	60.0	60.0	60.0	60.0	8.600000381469727	7.820000171661377	7.7769999504089355	7.7769999504089355	7.790999889373779	7.793000221252441	60.0	60.0	60.0	60.0	60.0	60.0	60.0	60.0	60.0	60.0	60.0	60.0	60.0	60.0	60.0	60.0	60.0	20.43199920654297	20.43199920654297	60.0	60.0	60.0	60.0
1689416039723575491	3112	1689416039684692958	laser1	-2.356194496154785	2.356194496154785	0.004363323096185923	1.736111516947858e-05	0.02500000037252903	0.023000000044703484	60.0	8.833999633789062	60.0	60.0	60.0	60.0	60.0	60.0	60.0	60.0	60.0	7.88700008392334	7.809999942779541	7.809999942779541	7.834000110626221	60.0	60.0	60.0	60.0	60.0	60.0	60.0	60.0	60.0	60.0	60.0	60.0	60.0	60.0	60.0	60.0	60.0	60.0	20.44300079345703	20.44300079345703	20.513999938964844	20.857999801635742	60.0	60.0	60.0
1689416039726478368	3113	1689416039709673501	laser1	-2.356194496154785	2.356194496154785	0.004363323096185923	1.736111516947858e-05	0.02500000037252903	0.023000000044703484	60.0	7.539000034332275	60.0	60.0	60.0	60.0	60.0	60.0	8.562000274658203	7.935999870300293	7.889999866485596	7.879000186920166	7.889999866485596	7.89300012588501	60.0	60.0	60.0	60.0	60.0	60.0	60.0	60.0	60.0	60.0	60.0	60.0	60.0	60.0	60.0	60.0	60.0	60.0	60.0	60.0	60.0	60.0	60.0	60.0	60.0	60.0
1689416039766578940	3114	1689416039734700067	laser1	-2.356194496154785	2.356194496154785	0.004363323096185923	1.736111516947858e-05	0.02500000037252903	0.023000000044703484	60.0	60.0	60.0	60.0	60.0	60.0	60.0	60.0	7.935999870300293	7.935999870300293	7.942999839782715	7.945000171661377	60.0	60.0	60.0	60.0	60.0	60.0	60.0	60.0	60.0	60.0	60.0	60.0	60.0	60.0	60.0	60.0	60.0	60.0	60.0	60.0	60.0	60.0	60.0	60.0	60.0	60.0	60.0	60.0
1689416039808567159	3115	1689416039759712065	laser1	-2.356194496154785	2.356194496154785	0.004363323096185923	1.736111516947858e-05	0.02500000037252903	0.023000000044703484	60.0	60.0	60.0	60.0	60.0	60.0	8.02400016784668	7.956999778747559	7.954999923706055	7.954999923706055	7.978000164031982	60.0	60.0	60.0	60.0	60.0	60.0	60.0	60.0	60.0	60.0	60.0	60.0	60.0	60.0	60.0	60.0	60.0	60.0	60.0	60.0	60.0	60.0	60.0	60.0	60.0	60.0	60.0	60.0	20.084999084472656
1689416039808573577	3116	1689416039784674464	laser1	-2.356194496154785	2.356194496154785	0.004363323096185923	1.736111516947858e-05	0.02500000037252903	0.023000000044703484	60.0	60.0	60.0	60.0	60.0	8.015999794006348	8.013999938964844	8.013999938964844	8.013999938964844	8.019000053405762	60.0	60.0	60.0	60.0	60.0	60.0	60.0	60.0	60.0	60.0	60.0	60.0	60.0	60.0	60.0	60.0	60.0	60.0	60.0	60.0	60.0	60.0	60.0	60.0	60.0	60.0	60.0	20.280000686645508	60.0	60.0
1689416039849581673	3117	1689416039809691432	laser1	-2.356194496154785	2.356194496154785	0.004363323096185923	1.736111516947858e-05	0.02500000037252903	0.023000000044703484	60.0	60.0	60.0	60.0	8.059000015258789	8.055000305175781	8.055000305175781	8.055000305175781	60.0	60.0	60.0	60.0	60.0	60.0	60.0	60.0	60.0	60.0	60.0	60.0	60.0	60.0	60.0	60.0	60.0	60.0	60.0	60.0	60.0	60.0	60.0	60.0	60.0	60.0	60.0	60.0	60.0	60.0	60.0	60.0
1689416039851524575	3118	1689416039834698351	laser1	-2.356194496154785	2.356194496154785	0.004363323096185923	1.736111516947858e-05	0.02500000037252903	0.023000000044703484	60.0	60.0	8.097999572753906	8.097999572753906	8.10099983215332	8.131999969482422	8.135000228881836	60.0	60.0	60.0	60.0	60.0	60.0	60.0	60.0	60.0	60.0	60.0	60.0	60.0	60.0	60.0	60.0	60.0	60.0	60.0	60.0	60.0	60.0	60.0	60.0	60.0	60.0	60.0	60.0	60.0	60.0	60.0	60.0	60.0
1689416039893376884	3119	1689416039859814564	laser1	-2.356194496154785	2.356194496154785	0.004363323096185923	1.736111516947858e-05	0.02500000037252903	0.023000000044703484	60.0	8.157999992370605	8.128999710083008	8.128999710083008	8.133000373840332	60.0	60.0	60.0	60.0	60.0	60.0	60.0	60.0	60.0	60.0	60.0	60.0	60.0	60.0	60.0	60.0	60.0	60.0	60.0	60.0	60.0	60.0	60.0	60.0	60.0	60.0	60.0	60.0	60.0	60.0	60.0	20.349000930786133	60.0	60.0	60.0
1689416039933577274	3120	1689416039884747021	laser1	-2.356194496154785	2.356194496154785	0.004363323096185923	1.736111516947858e-05	0.02500000037252903	0.023000000044703484	60.0	8.184000015258789	8.20300006866455	60.0	60.0	60.0	60.0	60.0	60.0	60.0	60.0	60.0	60.0	60.0	60.0	60.0	60.0	60.0	60.0	60.0	60.0	60.0	60.0	60.0	60.0	60.0	60.0	60.0	60.0	60.0	60.0	60.0	60.0	60.0	60.0	60.0	19.913000106811523	19.902999877929688	19.913000106811523	60.0
1689416039933587138	3121	1689416039909761538	laser1	-2.356194496154785	2.356194496154785	0.004363323096185923	1.736111516947858e-05	0.02500000037252903	0.023000000044703484	60.0	8.218000411987305	60.0	60.0	60.0	60.0	60.0	60.0	60.0	60.0	60.0	60.0	60.0	60.0	60.0	60.0	60.0	60.0	60.0	60.0	60.0	60.0	60.0	60.0	60.0	60.0	60.0	60.0	60.0	60.0	60.0	60.0	60.0	60.0	60.0	60.0	60.0	60.0	60.0	60.0
1689416039974648727	3122	1689416039934777512	laser1	-2.356194496154785	2.356194496154785	0.004363323096185923	1.736111516947858e-05	0.02500000037252903	0.023000000044703484	60.0	60.0	60.0	60.0	60.0	60.0	60.0	60.0	60.0	60.0	60.0	60.0	60.0	60.0	60.0	60.0	60.0	60.0	60.0	60.0	60.0	60.0	60.0	60.0	60.0	60.0	60.0	60.0	60.0	60.0	60.0	60.0	60.0	60.0	60.0	60.0	19.983999252319336	19.983999252319336	60.0	60.0
1689416039976511177	3123	1689416039959777350	laser1	-2.356194496154785	2.356194496154785	0.004363323096185923	1.736111516947858e-05	0.02500000037252903	0.023000000044703484	60.0	60.0	60.0	60.0	60.0	60.0	60.0	60.0	60.0	60.0	60.0	60.0	60.0	60.0	60.0	60.0	60.0	60.0	60.0	60.0	60.0	60.0	60.0	60.0	60.0	60.0	60.0	60.0	60.0	60.0	60.0	60.0	60.0	60.0	60.0	19.999000549316406	19.999000549316406	60.0	60.0	60.0
1689416040016588827	3124	1689416039984868468	laser1	-2.356194496154785	2.356194496154785	0.004363323096185923	1.736111516947858e-05	0.02500000037252903	0.023000000044703484	60.0	60.0	60.0	60.0	60.0	60.0	60.0	60.0	60.0	60.0	60.0	60.0	60.0	60.0	60.0	60.0	60.0	60.0	60.0	60.0	60.0	60.0	60.0	60.0	60.0	60.0	60.0	60.0	60.0	60.0	21.23900032043457	20.584999084472656	20.584999084472656	20.49799919128418	60.0	60.0	60.0	60.0	60.0	60.0
1689416040058594843	3125	1689416040009802476	laser1	-2.356194496154785	2.356194496154785	0.004363323096185923	1.736111516947858e-05	0.02500000037252903	0.023000000044703484	60.0	60.0	60.0	60.0	60.0	60.0	60.0	60.0	60.0	60.0	60.0	60.0	60.0	60.0	60.0	60.0	60.0	60.0	60.0	60.0	60.0	60.0	60.0	60.0	60.0	60.0	20.965999603271484	20.965999603271484	60.0	60.0	60.0	60.0	60.0	60.0	60.0	60.0	60.0	60.0	19.795000076293945	19.795000076293945
1689416040058602867	3126	1689416040034867071	laser1	-2.356194496154785	2.356194496154785	0.004363323096185923	1.736111516947858e-05	0.02500000037252903	0.023000000044703484	60.0	60.0	60.0	60.0	60.0	60.0	60.0	60.0	60.0	60.0	60.0	60.0	60.0	60.0	60.0	60.0	60.0	60.0	60.0	60.0	60.0	60.0	60.0	60.0	60.0	60.0	60.0	60.0	60.0	60.0	60.0	60.0	60.0	60.0	60.0	60.0	60.0	60.0	19.87299919128418	19.87299919128418
1689416040100600335	3127	1689416040059878870	laser1	-2.356194496154785	2.356194496154785	0.004363323096185923	1.736111516947858e-05	0.02500000037252903	0.023000000044703484	60.0	60.0	60.0	60.0	60.0	60.0	60.0	60.0	60.0	60.0	60.0	60.0	60.0	60.0	60.0	60.0	60.0	60.0	60.0	60.0	60.0	60.0	60.0	60.0	60.0	60.0	60.0	60.0	60.0	60.0	60.0	60.0	60.0	60.0	60.0	60.0	60.0	60.0	60.0	60.0
1689416040101580923	3128	1689416040084873977	laser1	-2.356194496154785	2.356194496154785	0.004363323096185923	1.736111516947858e-05	0.02500000037252903	0.023000000044703484	60.0	60.0	60.0	60.0	60.0	60.0	60.0	60.0	60.0	60.0	60.0	60.0	60.0	60.0	60.0	60.0	60.0	60.0	60.0	60.0	60.0	60.0	60.0	60.0	60.0	60.0	60.0	60.0	60.0	60.0	60.0	60.0	60.0	60.0	60.0	60.0	19.917999267578125	19.917999267578125	60.0	60.0
1689416040143569009	3129	1689416040109823343	laser1	-2.356194496154785	2.356194496154785	0.004363323096185923	1.736111516947858e-05	0.02500000037252903	0.023000000044703484	60.0	60.0	60.0	60.0	60.0	60.0	60.0	60.0	60.0	60.0	60.0	60.0	60.0	60.0	60.0	60.0	60.0	60.0	60.0	60.0	60.0	60.0	60.0	60.0	60.0	60.0	60.0	60.0	60.0	60.0	60.0	60.0	60.0	60.0	60.0	60.0	19.92799949645996	19.92799949645996	60.0	60.0
1689416040185595591	3130	1689416040134826387	laser1	-2.356194496154785	2.356194496154785	0.004363323096185923	1.736111516947858e-05	0.02500000037252903	0.023000000044703484	60.0	60.0	60.0	60.0	60.0	60.0	60.0	60.0	60.0	60.0	60.0	60.0	60.0	60.0	60.0	60.0	60.0	60.0	60.0	60.0	60.0	60.0	60.0	60.0	60.0	60.0	60.0	60.0	60.0	60.0	60.0	60.0	60.0	60.0	60.0	60.0	60.0	60.0	60.0	60.0
1689416040185603268	3131	1689416040159852557	laser1	-2.356194496154785	2.356194496154785	0.004363323096185923	1.736111516947858e-05	0.02500000037252903	0.023000000044703484	60.0	60.0	60.0	60.0	60.0	60.0	60.0	60.0	60.0	60.0	60.0	60.0	60.0	60.0	60.0	60.0	60.0	60.0	60.0	60.0	60.0	60.0	60.0	60.0	60.0	60.0	60.0	60.0	60.0	60.0	60.0	60.0	60.0	60.0	60.0	60.0	60.0	60.0	60.0	60.0
1689416040226623837	3132	1689416040184969624	laser1	-2.356194496154785	2.356194496154785	0.004363323096185923	1.736111516947858e-05	0.02500000037252903	0.023000000044703484	60.0	60.0	60.0	60.0	60.0	60.0	60.0	60.0	60.0	60.0	60.0	60.0	60.0	60.0	60.0	60.0	60.0	60.0	60.0	60.0	60.0	60.0	60.0	60.0	60.0	60.0	60.0	60.0	60.0	20.45800018310547	60.0	60.0	60.0	60.0	20.106000900268555	20.106000900268555	60.0	60.0	60.0	60.0
1689416040226778903	3133	1689416040209979172	laser1	-2.356194496154785	2.356194496154785	0.004363323096185923	1.736111516947858e-05	0.02500000037252903	0.023000000044703484	60.0	60.0	60.0	60.0	60.0	60.0	60.0	60.0	60.0	60.0	60.0	60.0	60.0	60.0	60.0	60.0	60.0	60.0	60.0	60.0	60.0	60.0	60.0	60.0	60.0	60.0	60.0	60.0	60.0	60.0	60.0	60.0	60.0	60.0	60.0	60.0	60.0	60.0	60.0	60.0
1689416040267584083	3134	1689416040235031753	laser1	-2.356194496154785	2.356194496154785	0.004363323096185923	1.736111516947858e-05	0.02500000037252903	0.023000000044703484	60.0	60.0	60.0	60.0	60.0	60.0	60.0	60.0	60.0	60.0	60.0	60.0	60.0	60.0	60.0	60.0	60.0	60.0	60.0	60.0	60.0	60.0	60.0	60.0	60.0	60.0	60.0	60.0	60.0	60.0	60.0	60.0	60.0	60.0	60.0	60.0	60.0	60.0	60.0	60.0
1689416040308567065	3135	1689416040260178646	laser1	-2.356194496154785	2.356194496154785	0.004363323096185923	1.736111516947858e-05	0.02500000037252903	0.023000000044703484	60.0	60.0	60.0	60.0	60.0	60.0	60.0	60.0	60.0	60.0	60.0	60.0	60.0	60.0	60.0	60.0	60.0	60.0	60.0	60.0	60.0	60.0	60.0	60.0	60.0	60.0	60.0	60.0	60.0	60.0	60.0	60.0	60.0	60.0	60.0	60.0	60.0	60.0	60.0	60.0
1689416040308575309	3136	1689416040285238709	laser1	-2.356194496154785	2.356194496154785	0.004363323096185923	1.736111516947858e-05	0.02500000037252903	0.023000000044703484	60.0	60.0	60.0	60.0	60.0	60.0	60.0	60.0	60.0	60.0	60.0	60.0	60.0	60.0	60.0	60.0	60.0	60.0	60.0	60.0	60.0	60.0	60.0	60.0	60.0	21.042999267578125	60.0	20.586999893188477	60.0	60.0	60.0	60.0	60.0	60.0	60.0	60.0	60.0	60.0	60.0	60.0
1689416040349580961	3137	1689416040310328003	laser1	-2.356194496154785	2.356194496154785	0.004363323096185923	1.736111516947858e-05	0.02500000037252903	0.023000000044703484	60.0	60.0	60.0	60.0	60.0	60.0	60.0	60.0	60.0	60.0	60.0	60.0	60.0	60.0	60.0	60.0	60.0	60.0	60.0	60.0	60.0	60.0	60.0	60.0	60.0	60.0	60.0	60.0	60.0	60.0	60.0	20.350000381469727	20.350000381469727	60.0	60.0	60.0	60.0	60.0	60.0	60.0
1689416040352158977	3138	1689416040335355769	laser1	-2.356194496154785	2.356194496154785	0.004363323096185923	1.736111516947858e-05	0.02500000037252903	0.023000000044703484	60.0	60.0	60.0	60.0	60.0	60.0	60.0	60.0	60.0	60.0	60.0	60.0	60.0	60.0	60.0	60.0	60.0	60.0	60.0	60.0	60.0	60.0	60.0	60.0	60.0	60.0	60.0	60.0	60.0	60.0	60.0	60.0	60.0	60.0	60.0	60.0	60.0	60.0	60.0	60.0
1689416040392576909	3139	1689416040360480339	laser1	-2.356194496154785	2.356194496154785	0.004363323096185923	1.736111516947858e-05	0.02500000037252903	0.023000000044703484	60.0	60.0	60.0	60.0	60.0	60.0	60.0	60.0	60.0	60.0	60.0	60.0	60.0	60.0	60.0	60.0	60.0	60.0	60.0	60.0	60.0	60.0	60.0	60.0	60.0	60.0	60.0	60.0	60.0	60.0	60.0	60.0	60.0	60.0	60.0	60.0	60.0	60.0	60.0	60.0
1689416040433554318	3140	1689416040385529008	laser1	-2.356194496154785	2.356194496154785	0.004363323096185923	1.736111516947858e-05	0.02500000037252903	0.023000000044703484	60.0	60.0	60.0	60.0	60.0	60.0	60.0	60.0	60.0	60.0	60.0	60.0	60.0	60.0	60.0	60.0	60.0	60.0	60.0	60.0	60.0	60.0	60.0	60.0	60.0	60.0	60.0	60.0	60.0	60.0	60.0	60.0	60.0	60.0	60.0	60.0	60.0	60.0	60.0	60.0
1689416040433560319	3141	1689416040410574289	laser1	-2.356194496154785	2.356194496154785	0.004363323096185923	1.736111516947858e-05	0.02500000037252903	0.023000000044703484	60.0	60.0	60.0	60.0	60.0	60.0	60.0	60.0	60.0	60.0	60.0	60.0	60.0	60.0	60.0	60.0	60.0	60.0	60.0	60.0	60.0	60.0	60.0	60.0	60.0	60.0	60.0	60.0	60.0	60.0	60.0	60.0	60.0	60.0	60.0	60.0	20.020999908447266	20.020999908447266	20.01300048828125	60.0
1689416040474581345	3142	1689416040435696042	laser1	-2.356194496154785	2.356194496154785	0.004363323096185923	1.736111516947858e-05	0.02500000037252903	0.023000000044703484	60.0	60.0	60.0	60.0	60.0	60.0	60.0	60.0	60.0	60.0	60.0	60.0	60.0	60.0	60.0	60.0	60.0	60.0	60.0	60.0	60.0	60.0	60.0	60.0	60.0	60.0	60.0	60.0	60.0	60.0	60.0	60.0	60.0	60.0	60.0	60.0	60.0	60.0	60.0	60.0
1689416040477413520	3143	1689416040460624119	laser1	-2.356194496154785	2.356194496154785	0.004363323096185923	1.736111516947858e-05	0.02500000037252903	0.023000000044703484	60.0	60.0	60.0	60.0	60.0	60.0	60.0	60.0	60.0	60.0	60.0	60.0	60.0	60.0	60.0	60.0	60.0	60.0	60.0	60.0	60.0	21.39299964904785	20.844999313354492	20.844999313354492	60.0	60.0	60.0	60.0	60.0	60.0	60.0	60.0	60.0	60.0	60.0	60.0	60.0	60.0	60.0	60.0
1689416040517559980	3144	1689416040485677357	laser1	-2.356194496154785	2.356194496154785	0.004363323096185923	1.736111516947858e-05	0.02500000037252903	0.023000000044703484	60.0	60.0	60.0	60.0	60.0	60.0	60.0	60.0	60.0	60.0	60.0	60.0	60.0	60.0	60.0	60.0	60.0	60.0	60.0	60.0	60.0	60.0	60.0	60.0	60.0	60.0	60.0	60.0	20.591999053955078	20.55699920654297	20.55699920654297	60.0	60.0	60.0	60.0	60.0	60.0	60.0	60.0	60.0
1689416040558565681	3145	1689416040510685073	laser1	-2.356194496154785	2.356194496154785	0.004363323096185923	1.736111516947858e-05	0.02500000037252903	0.023000000044703484	60.0	60.0	60.0	60.0	60.0	60.0	60.0	60.0	60.0	60.0	60.0	60.0	60.0	60.0	60.0	60.0	60.0	60.0	60.0	60.0	60.0	60.0	60.0	60.0	60.0	60.0	60.0	60.0	60.0	60.0	60.0	60.0	60.0	60.0	60.0	60.0	60.0	60.0	60.0	60.0
1689416040558580310	3146	1689416040535627231	laser1	-2.356194496154785	2.356194496154785	0.004363323096185923	1.736111516947858e-05	0.02500000037252903	0.023000000044703484	60.0	60.0	60.0	60.0	60.0	60.0	60.0	60.0	60.0	60.0	60.0	60.0	60.0	60.0	60.0	60.0	60.0	60.0	60.0	60.0	60.0	60.0	60.0	60.0	60.0	60.0	60.0	60.0	60.0	60.0	60.0	60.0	60.0	60.0	60.0	60.0	60.0	60.0	60.0	60.0
1689416040599568414	3147	1689416040560661422	laser1	-2.356194496154785	2.356194496154785	0.004363323096185923	1.736111516947858e-05	0.02500000037252903	0.023000000044703484	60.0	60.0	60.0	60.0	60.0	60.0	60.0	60.0	60.0	60.0	60.0	60.0	60.0	60.0	60.0	60.0	60.0	60.0	60.0	60.0	60.0	60.0	60.0	60.0	60.0	60.0	60.0	60.0	60.0	60.0	60.0	60.0	60.0	60.0	60.0	60.0	60.0	60.0	60.0	60.0
1689416040602506477	3148	1689416040585668767	laser1	-2.356194496154785	2.356194496154785	0.004363323096185923	1.736111516947858e-05	0.02500000037252903	0.023000000044703484	60.0	60.0	60.0	60.0	60.0	60.0	60.0	60.0	60.0	60.0	60.0	60.0	60.0	60.0	60.0	60.0	60.0	60.0	60.0	60.0	60.0	60.0	60.0	60.0	60.0	60.0	60.0	60.0	60.0	60.0	60.0	60.0	60.0	60.0	60.0	60.0	60.0	60.0	6.980000019073486	6.926000118255615
1689416040642568331	3149	1689416040610638442	laser1	-2.356194496154785	2.356194496154785	0.004363323096185923	1.736111516947858e-05	0.02500000037252903	0.023000000044703484	60.0	60.0	60.0	60.0	60.0	60.0	60.0	60.0	60.0	60.0	60.0	60.0	60.0	60.0	60.0	60.0	60.0	60.0	60.0	60.0	60.0	60.0	60.0	60.0	60.0	60.0	60.0	60.0	60.0	60.0	60.0	60.0	60.0	60.0	60.0	60.0	7.0879998207092285	6.9710001945495605	6.966000080108643	6.949999809265137
1689416040683707201	3150	1689416040635636421	laser1	-2.356194496154785	2.356194496154785	0.004363323096185923	1.736111516947858e-05	0.02500000037252903	0.023000000044703484	60.0	60.0	60.0	60.0	60.0	60.0	60.0	60.0	60.0	60.0	60.0	60.0	60.0	60.0	60.0	60.0	60.0	60.0	60.0	60.0	60.0	60.0	60.0	60.0	60.0	60.0	60.0	60.0	60.0	60.0	60.0	60.0	60.0	60.0	60.0	7.065999984741211	7.008999824523926	7.008999824523926	7.011000156402588	7.015999794006348
1689416040683711791	3151	1689416040660630539	laser1	-2.356194496154785	2.356194496154785	0.004363323096185923	1.736111516947858e-05	0.02500000037252903	0.023000000044703484	60.0	60.0	60.0	60.0	60.0	60.0	60.0	60.0	60.0	60.0	60.0	60.0	60.0	60.0	60.0	60.0	60.0	60.0	60.0	60.0	60.0	60.0	60.0	60.0	60.0	60.0	60.0	60.0	60.0	60.0	60.0	60.0	60.0	7.0920000076293945	7.059999942779541	7.052999973297119	7.044000148773193	7.044000148773193	7.0980000495910645	7.107999801635742
1689416040724686744	3152	1689416040685692795	laser1	-2.356194496154785	2.356194496154785	0.004363323096185923	1.736111516947858e-05	0.02500000037252903	0.023000000044703484	60.0	60.0	60.0	60.0	60.0	60.0	60.0	60.0	60.0	60.0	60.0	60.0	60.0	60.0	60.0	60.0	60.0	60.0	60.0	60.0	60.0	60.0	60.0	60.0	60.0	60.0	60.0	60.0	60.0	60.0	60.0	7.178999900817871	7.103000164031982	7.090000152587891	7.0970001220703125	7.0970001220703125	7.125	7.131999969482422	7.131999969482422	7.110000133514404
1689416040727494744	3153	1689416040710689486	laser1	-2.356194496154785	2.356194496154785	0.004363323096185923	1.736111516947858e-05	0.02500000037252903	0.023000000044703484	60.0	60.0	60.0	60.0	60.0	60.0	60.0	60.0	60.0	60.0	60.0	60.0	60.0	60.0	60.0	60.0	60.0	60.0	60.0	60.0	60.0	60.0	60.0	60.0	60.0	60.0	60.0	60.0	60.0	60.0	7.144000053405762	7.140999794006348	7.132999897003174	7.132999897003174	7.1539998054504395	7.190000057220459	7.191999912261963	7.190000057220459	7.13700008392334	7.135000228881836
1689416040767587801	3154	1689416040735701135	laser1	-2.356194496154785	2.356194496154785	0.004363323096185923	1.736111516947858e-05	0.02500000037252903	0.023000000044703484	60.0	60.0	60.0	60.0	60.0	60.0	60.0	60.0	60.0	60.0	60.0	60.0	60.0	60.0	60.0	60.0	60.0	60.0	60.0	60.0	60.0	60.0	60.0	60.0	60.0	60.0	60.0	60.0	7.210999965667725	7.197000026702881	7.192999839782715	7.192999839782715	7.197000026702881	7.201000213623047	7.250999927520752	7.250999927520752	7.204999923706055	7.184999942779541	7.184999942779541	7.188000202178955
1689416040809584005	3155	1689416040760757705	laser1	-2.356194496154785	2.356194496154785	0.004363323096185923	1.736111516947858e-05	0.02500000037252903	0.023000000044703484	60.0	60.0	60.0	60.0	60.0	60.0	60.0	60.0	60.0	60.0	60.0	60.0	60.0	60.0	60.0	60.0	60.0	60.0	60.0	60.0	60.0	60.0	60.0	60.0	60.0	60.0	7.261000156402588	7.239999771118164	7.239999771118164	7.239999771118164	7.241000175476074	7.263000011444092	7.291999816894531	7.291999816894531	7.252999782562256	7.228000164031982	7.228000164031982	7.232999801635742	7.244999885559082	7.2729997634887695
1689416040809593474	3156	1689416040785796705	laser1	-2.356194496154785	2.356194496154785	0.004363323096185923	1.736111516947858e-05	0.02500000037252903	0.023000000044703484	60.0	60.0	60.0	60.0	60.0	60.0	60.0	60.0	60.0	60.0	60.0	60.0	60.0	60.0	60.0	60.0	60.0	60.0	60.0	60.0	60.0	60.0	60.0	60.0	60.0	7.293000221252441	7.28000020980835	7.28000020980835	7.284999847412109	7.285999774932861	7.322999954223633	7.322999954223633	7.316999912261963	7.291999816894531	7.254000186920166	7.254000186920166	7.296000003814697	7.307000160217285	7.307000160217285	7.355000019073486
1689416040850587805	3157	1689416040810790502	laser1	-2.356194496154785	2.356194496154785	0.004363323096185923	1.736111516947858e-05	0.02500000037252903	0.023000000044703484	60.0	60.0	60.0	60.0	60.0	60.0	60.0	60.0	60.0	60.0	60.0	60.0	60.0	60.0	60.0	60.0	60.0	60.0	60.0	60.0	60.0	60.0	60.0	7.326000213623047	7.321000099182129	7.302000045776367	7.302000045776367	7.341000080108643	7.355000019073486	7.359000205993652	7.359000205993652	7.355999946594238	7.321000099182129	7.307000160217285	7.307000160217285	7.331999778747559	7.35099983215332	7.370999813079834	7.435999870300293	7.745999813079834
1689416040852613536	3158	1689416040835813223	laser1	-2.356194496154785	2.356194496154785	0.004363323096185923	1.736111516947858e-05	0.02500000037252903	0.023000000044703484	60.0	60.0	60.0	60.0	60.0	60.0	60.0	60.0	60.0	60.0	60.0	60.0	60.0	60.0	60.0	60.0	60.0	60.0	60.0	60.0	60.0	60.0	7.375999927520752	7.354000091552734	7.370999813079834	7.370999813079834	7.389999866485596	7.426000118255615	7.426000118255615	7.36899995803833	7.363999843597412	7.357999801635742	7.357999801635742	7.38700008392334	7.400000095367432	7.400000095367432	7.4629998207092285	7.566999912261963	7.678999900817871	7.955999851226807
1689416040894572759	3159	1689416040860848454	laser1	-2.356194496154785	2.356194496154785	0.004363323096185923	1.736111516947858e-05	0.02500000037252903	0.023000000044703484	60.0	60.0	60.0	60.0	60.0	60.0	60.0	60.0	60.0	60.0	60.0	60.0	60.0	60.0	60.0	60.0	60.0	60.0	60.0	60.0	7.414999961853027	7.414000034332275	7.414000034332275	7.427000045776367	7.429999828338623	7.439000129699707	7.453999996185303	7.458000183105469	7.458000183105469	7.39900016784668	7.39900016784668	7.428999900817871	7.428999900817871	7.438000202178955	7.4720001220703125	7.563000202178955	7.861000061035156	7.88700008392334	60.0	60.0
1689416040935560584	3160	1689416040885869445	laser1	-2.356194496154785	2.356194496154785	0.004363323096185923	1.736111516947858e-05	0.02500000037252903	0.023000000044703484	60.0	60.0	60.0	60.0	60.0	60.0	60.0	60.0	60.0	60.0	60.0	60.0	60.0	60.0	60.0	60.0	60.0	60.0	7.480999946594238	7.480000019073486	7.442999839782715	7.440000057220459	7.440000057220459	7.460000038146973	7.4770002365112305	7.489999771118164	7.489999771118164	7.453000068664551	7.453000068664551	7.455999851226807	7.460999965667725	7.4710001945495605	7.4710001945495605	7.586999893188477	7.874000072479248	7.919000148773193	7.997000217437744	60.0	60.0	7.458000183105469
1689416040935570588	3161	1689416040910966914	laser1	-2.356194496154785	2.356194496154785	0.004363323096185923	1.736111516947858e-05	0.02500000037252903	0.023000000044703484	60.0	60.0	60.0	60.0	60.0	60.0	60.0	60.0	60.0	60.0	60.0	60.0	60.0	60.0	60.0	60.0	60.0	7.5229997634887695	7.47599983215332	7.47599983215332	7.499000072479248	7.52400016784668	7.533999919891357	7.52400016784668	7.515999794006348	7.50600004196167	7.515999794006348	7.511000156402588	7.511000156402588	7.507999897003174	7.507999897003174	7.692999839782715	7.888000011444092	8.008999824523926	8.01099967956543	60.0	60.0	60.0	60.0	60.0
1689416040976592562	3162	1689416040935939993	laser1	-2.356194496154785	2.356194496154785	0.004363323096185923	1.736111516947858e-05	0.02500000037252903	0.023000000044703484	60.0	60.0	60.0	60.0	60.0	60.0	60.0	60.0	60.0	60.0	60.0	60.0	60.0	60.0	60.0	60.0	7.539000034332275	7.539000034332275	7.539999961853027	7.552999973297119	7.571000099182129	7.580999851226807	7.580999851226807	7.572000026702881	7.533999919891357	7.533999919891357	7.533999919891357	7.573999881744385	7.573999881744385	7.610000133514404	7.883999824523926	8.027999877929688	8.027999877929688	8.079000473022461	60.0	60.0	60.0	60.0	60.0	60.0
1689416040977703686	3163	1689416040960917958	laser1	-2.356194496154785	2.356194496154785	0.004363323096185923	1.736111516947858e-05	0.02500000037252903	0.023000000044703484	60.0	60.0	60.0	60.0	60.0	60.0	60.0	60.0	60.0	60.0	60.0	60.0	60.0	60.0	7.593999862670898	7.563000202178955	7.593999862670898	7.611999988555908	7.617000102996826	7.635000228881836	7.635000228881836	7.623000144958496	7.610000133514404	7.598999977111816	7.598999977111816	7.5980000495910645	7.60099983215332	7.638000011444092	7.8420000076293945	8.079000473022461	8.079000473022461	8.100000381469727	60.0	60.0	60.0	60.0	60.0	60.0	60.0	60.0
1689416041018579352	3164	1689416040985918893	laser1	-2.356194496154785	2.356194496154785	0.004363323096185923	1.736111516947858e-05	0.02500000037252903	0.023000000044703484	60.0	60.0	60.0	60.0	60.0	60.0	60.0	60.0	60.0	60.0	60.0	60.0	7.6479997634887695	7.624000072479248	7.624000072479248	7.631999969482422	7.645999908447266	7.665999889373779	7.665999889373779	7.664999961853027	7.642000198364258	7.603000164031982	7.603000164031982	7.633999824523926	7.640999794006348	7.640999794006348	7.7829999923706055	8.020000457763672	8.163999557495117	8.178999900817871	60.0	60.0	60.0	60.0	60.0	60.0	60.0	60.0	60.0	60.0
1689416041059558925	3165	1689416041010918652	laser1	-2.356194496154785	2.356194496154785	0.004363323096185923	1.736111516947858e-05	0.02500000037252903	0.023000000044703484	60.0	60.0	60.0	60.0	60.0	60.0	60.0	60.0	60.0	60.0	60.0	7.706999778747559	7.690000057220459	7.677999973297119	7.677999973297119	7.705999851226807	7.711999893188477	7.728000164031982	7.728000164031982	7.703000068664551	7.697000026702881	7.697000026702881	7.701000213623047	7.701000213623047	7.710999965667725	7.941999912261963	8.152000427246094	8.208999633789062	8.229999542236328	60.0	60.0	60.0	60.0	60.0	60.0	60.0	60.0	60.0	60.0	60.0
1689416041059563693	3166	1689416041035930820	laser1	-2.356194496154785	2.356194496154785	0.004363323096185923	1.736111516947858e-05	0.02500000037252903	0.023000000044703484	60.0	60.0	60.0	60.0	60.0	60.0	60.0	60.0	60.0	7.73799991607666	7.734000205993652	7.7230000495910645	7.734000205993652	7.730000019073486	7.741000175476074	7.754000186920166	7.758999824523926	7.754000186920166	7.7270002365112305	7.7270002365112305	7.743000030517578	7.744999885559082	7.747000217437744	7.874000072479248	8.140000343322754	8.197999954223633	8.206999778747559	60.0	60.0	60.0	60.0	60.0	60.0	60.0	60.0	60.0	60.0	60.0	60.0	60.0
1689416041100617803	3167	1689416041060895291	laser1	-2.356194496154785	2.356194496154785	0.004363323096185923	1.736111516947858e-05	0.02500000037252903	0.023000000044703484	60.0	60.0	60.0	60.0	60.0	60.0	60.0	60.0	7.7779998779296875	7.760000228881836	7.760000228881836	7.7829999923706055	7.7829999923706055	7.7829999923706055	7.800000190734863	7.800000190734863	7.7789998054504395	7.7789998054504395	7.7789998054504395	7.775000095367432	7.775000095367432	7.813000202178955	8.112000465393066	8.246999740600586	8.246999740600586	8.274999618530273	60.0	60.0	60.0	60.0	60.0	60.0	60.0	60.0	60.0	60.0	60.0	60.0	60.0	60.0
1689416041102587949	3168	1689416041085876012	laser1	-2.356194496154785	2.356194496154785	0.004363323096185923	1.736111516947858e-05	0.02500000037252903	0.023000000044703484	60.0	60.0	60.0	60.0	60.0	60.0	7.861000061035156	7.830999851226807	7.815000057220459	7.829999923706055	7.821000099182129	7.829999923706055	7.840000152587891	7.840000152587891	7.798999786376953	7.798999786376953	7.822000026702881	7.822999954223633	7.829999923706055	7.867000102996826	8.234000205993652	8.369999885559082	8.310999870300293	8.369999885559082	60.0	60.0	60.0	60.0	60.0	60.0	60.0	60.0	60.0	60.0	60.0	60.0	60.0	60.0	60.0	60.0
1689416041143580374	3169	1689416041110851750	laser1	-2.356194496154785	2.356194496154785	0.004363323096185923	1.736111516947858e-05	0.02500000037252903	0.023000000044703484	60.0	60.0	60.0	60.0	60.0	60.0	7.861999988555908	7.861000061035156	7.861999988555908	7.881999969482422	7.886000156402588	7.881999969482422	7.881999969482422	7.881999969482422	7.881999969482422	7.85099983215332	7.85099983215332	7.88100004196167	7.968999862670898	8.24899959564209	8.338000297546387	8.354000091552734	60.0	60.0	60.0	60.0	60.0	60.0	60.0	60.0	60.0	60.0	60.0	60.0	60.0	60.0	60.0	60.0	60.0	60.0
1689416041185581726	3170	1689416041135785204	laser1	-2.356194496154785	2.356194496154785	0.004363323096185923	1.736111516947858e-05	0.02500000037252903	0.023000000044703484	60.0	60.0	60.0	60.0	60.0	7.947000026702881	7.940000057220459	7.936999797821045	7.936999797821045	7.947999954223633	7.947999954223633	7.914999961853027	7.914999961853027	7.914999961853027	7.915999889373779	7.936999797821045	7.979000091552734	8.359000205993652	8.409000396728516	8.409000396728516	8.475000381469727	60.0	60.0	60.0	60.0	60.0	60.0	60.0	60.0	60.0	60.0	60.0	60.0	60.0	60.0	60.0	60.0	60.0	60.0	60.0
1689416041185596206	3171	1689416041160796969	laser1	-2.356194496154785	2.356194496154785	0.004363323096185923	1.736111516947858e-05	0.02500000037252903	0.023000000044703484	60.0	60.0	60.0	7.988999843597412	7.980000019073486	7.968999862670898	7.959000110626221	7.959000110626221	7.965000152587891	7.968999862670898	7.965000152587891	7.964000225067139	7.954999923706055	7.956999778747559	7.956999778747559	8.067999839782715	8.451000213623047	8.454999923706055	8.467000007629395	60.0	60.0	60.0	60.0	60.0	60.0	60.0	60.0	60.0	60.0	60.0	60.0	60.0	60.0	60.0	60.0	60.0	60.0	60.0	60.0	60.0
1689416041227580163	3172	1689416041185751957	laser1	-2.356194496154785	2.356194496154785	0.004363323096185923	1.736111516947858e-05	0.02500000037252903	0.023000000044703484	60.0	60.0	8.017000198364258	8.006999969482422	7.992000102996826	7.992000102996826	7.995999813079834	8.012999534606934	7.995999813079834	7.989999771118164	7.989999771118164	8.01200008392334	8.02400016784668	8.027999877929688	8.1899995803833	8.472999572753906	8.48900032043457	8.524999618530273	60.0	60.0	60.0	60.0	60.0	60.0	60.0	60.0	60.0	60.0	60.0	60.0	60.0	60.0	60.0	60.0	60.0	60.0	60.0	60.0	60.0	60.0
1689416041227588502	3173	1689416041210769601	laser1	-2.356194496154785	2.356194496154785	0.004363323096185923	1.736111516947858e-05	0.02500000037252903	0.023000000044703484	60.0	8.055999755859375	8.04699993133545	8.04699993133545	8.055000305175781	8.055000305175781	8.052000045776367	8.048999786376953	8.032999992370605	8.043999671936035	8.043999671936035	8.053999900817871	8.12600040435791	8.4399995803833	8.565999984741211	8.569999694824219	8.581000328063965	60.0	60.0	60.0	60.0	60.0	60.0	60.0	60.0	60.0	60.0	60.0	60.0	60.0	60.0	60.0	60.0	60.0	60.0	60.0	60.0	60.0	60.0	60.0
1689416041269576368	3174	1689416041235731957	laser1	-2.356194496154785	2.356194496154785	0.004363323096185923	1.736111516947858e-05	0.02500000037252903	0.023000000044703484	60.0	8.109999656677246	8.121000289916992	8.121000289916992	8.102999687194824	8.090999603271484	8.090999603271484	8.104000091552734	8.104000091552734	8.104000091552734	8.12600040435791	8.60099983215332	8.60099983215332	8.60099983215332	8.607999801635742	60.0	60.0	60.0	60.0	60.0	60.0	60.0	60.0	60.0	60.0	60.0	60.0	60.0	60.0	60.0	60.0	60.0	60.0	60.0	60.0	60.0	60.0	60.0	60.0	60.0
1689416041277489794	3175	1689416041260737032	laser1	-2.356194496154785	2.356194496154785	0.004363323096185923	1.736111516947858e-05	0.02500000037252903	0.023000000044703484	60.0	8.145000457763672	8.13700008392334	8.133999824523926	8.125	8.116000175476074	8.104999542236328	8.104999542236328	8.137999534606934	8.151000022888184	8.654999732971191	8.654999732971191	8.654999732971191	60.0	60.0	60.0	60.0	60.0	60.0	60.0	60.0	60.0	60.0	60.0	60.0	60.0	60.0	60.0	60.0	60.0	60.0	60.0	60.0	60.0	60.0	60.0	60.0	60.0	60.0	60.0
1689416041317613695	3176	1689416041285790809	laser1	-2.356194496154785	2.356194496154785	0.004363323096185923	1.736111516947858e-05	0.02500000037252903	0.023000000044703484	60.0	8.23799991607666	8.208000183105469	8.187999725341797	8.173999786376953	8.178999900817871	8.178999900817871	8.20199966430664	8.645000457763672	8.708999633789062	8.708999633789062	8.743000030517578	60.0	60.0	60.0	60.0	60.0	60.0	60.0	60.0	60.0	60.0	60.0	60.0	60.0	60.0	60.0	60.0	60.0	60.0	60.0	60.0	60.0	60.0	60.0	60.0	60.0	60.0	60.0	60.0
1689416041358586918	3177	1689416041310741679	laser1	-2.356194496154785	2.356194496154785	0.004363323096185923	1.736111516947858e-05	0.02500000037252903	0.023000000044703484	60.0	8.222000122070312	8.213000297546387	8.213000297546387	8.223999977111816	8.22700023651123	60.0	60.0	8.793000221252441	8.793000221252441	60.0	60.0	60.0	60.0	60.0	60.0	60.0	60.0	60.0	60.0	60.0	60.0	60.0	60.0	60.0	60.0	60.0	60.0	60.0	60.0	60.0	60.0	60.0	60.0	60.0	60.0	60.0	60.0	60.0	60.0
1689416041358593955	3178	1689416041335817899	laser1	-2.356194496154785	2.356194496154785	0.004363323096185923	1.736111516947858e-05	0.02500000037252903	0.023000000044703484	60.0	8.302000045776367	8.28600025177002	8.27299976348877	8.28600025177002	8.822999954223633	8.822999954223633	8.802000045776367	8.802000045776367	60.0	60.0	60.0	60.0	60.0	60.0	60.0	60.0	60.0	60.0	60.0	60.0	60.0	60.0	60.0	60.0	60.0	60.0	60.0	60.0	60.0	60.0	60.0	60.0	60.0	60.0	60.0	60.0	60.0	60.0	60.0
1689416041399572108	3179	1689416041360864549	laser1	-2.356194496154785	2.356194496154785	0.004363323096185923	1.736111516947858e-05	0.02500000037252903	0.023000000044703484	60.0	8.324999809265137	8.331000328063965	8.362000465393066	8.904000282287598	60.0	60.0	60.0	60.0	60.0	60.0	60.0	60.0	60.0	60.0	60.0	60.0	60.0	60.0	60.0	60.0	60.0	60.0	60.0	60.0	60.0	60.0	60.0	60.0	60.0	60.0	60.0	60.0	60.0	60.0	60.0	60.0	60.0	60.0	60.0
1689416041402850596	3180	1689416041385999903	laser1	-2.356194496154785	2.356194496154785	0.004363323096185923	1.736111516947858e-05	0.02500000037252903	0.023000000044703484	60.0	8.395999908447266	60.0	60.0	8.954000473022461	8.940999984741211	8.940999984741211	60.0	60.0	60.0	60.0	60.0	60.0	60.0	60.0	60.0	60.0	60.0	60.0	60.0	60.0	60.0	60.0	60.0	60.0	60.0	60.0	60.0	60.0	60.0	60.0	60.0	60.0	60.0	60.0	60.0	60.0	60.0	60.0	60.0
1689416041444568889	3181	1689416041411033370	laser1	-2.356194496154785	2.356194496154785	0.004363323096185923	1.736111516947858e-05	0.02500000037252903	0.023000000044703484	60.0	60.0	60.0	60.0	60.0	60.0	60.0	60.0	60.0	60.0	60.0	60.0	60.0	60.0	60.0	60.0	60.0	60.0	60.0	60.0	60.0	60.0	60.0	60.0	60.0	60.0	60.0	60.0	60.0	60.0	60.0	60.0	60.0	60.0	60.0	60.0	60.0	60.0	60.0	60.0
1689416041486587242	3182	1689416041436116528	laser1	-2.356194496154785	2.356194496154785	0.004363323096185923	1.736111516947858e-05	0.02500000037252903	0.023000000044703484	60.0	60.0	9.04800033569336	60.0	60.0	60.0	60.0	60.0	60.0	60.0	60.0	60.0	60.0	60.0	60.0	60.0	60.0	60.0	60.0	60.0	60.0	60.0	60.0	60.0	60.0	60.0	60.0	60.0	60.0	60.0	60.0	60.0	60.0	60.0	60.0	60.0	60.0	60.0	60.0	60.0
1689416041486608188	3183	1689416041461258226	laser1	-2.356194496154785	2.356194496154785	0.004363323096185923	1.736111516947858e-05	0.02500000037252903	0.023000000044703484	60.0	9.083000183105469	9.083000183105469	60.0	60.0	60.0	60.0	60.0	60.0	60.0	60.0	60.0	60.0	60.0	60.0	60.0	60.0	60.0	60.0	60.0	60.0	60.0	60.0	60.0	60.0	60.0	60.0	60.0	60.0	60.0	60.0	60.0	60.0	60.0	60.0	60.0	60.0	60.0	60.0	60.0
1689416041527577499	3184	1689416041486401684	laser1	-2.356194496154785	2.356194496154785	0.004363323096185923	1.736111516947858e-05	0.02500000037252903	0.023000000044703484	60.0	60.0	60.0	60.0	60.0	60.0	60.0	60.0	60.0	60.0	60.0	60.0	60.0	60.0	60.0	60.0	60.0	60.0	60.0	60.0	60.0	60.0	60.0	60.0	60.0	60.0	60.0	60.0	60.0	60.0	60.0	60.0	60.0	60.0	60.0	60.0	60.0	60.0	60.0	60.0
1689416041528214858	3185	1689416041511384419	laser1	-2.356194496154785	2.356194496154785	0.004363323096185923	1.736111516947858e-05	0.02500000037252903	0.023000000044703484	60.0	60.0	60.0	60.0	60.0	60.0	60.0	60.0	60.0	60.0	60.0	60.0	60.0	60.0	60.0	60.0	60.0	60.0	60.0	60.0	60.0	60.0	60.0	60.0	60.0	60.0	60.0	60.0	60.0	60.0	60.0	60.0	60.0	60.0	60.0	60.0	60.0	60.0	60.0	60.0
1689416041569557834	3186	1689416041536424388	laser1	-2.356194496154785	2.356194496154785	0.004363323096185923	1.736111516947858e-05	0.02500000037252903	0.023000000044703484	60.0	60.0	60.0	60.0	60.0	60.0	60.0	60.0	60.0	60.0	60.0	60.0	60.0	60.0	60.0	60.0	60.0	60.0	60.0	60.0	60.0	60.0	60.0	60.0	60.0	60.0	60.0	60.0	60.0	60.0	60.0	60.0	60.0	60.0	60.0	60.0	60.0	60.0	60.0	60.0
1689416041611559375	3187	1689416041561457792	laser1	-2.356194496154785	2.356194496154785	0.004363323096185923	1.736111516947858e-05	0.02500000037252903	0.023000000044703484	60.0	60.0	60.0	60.0	60.0	60.0	60.0	60.0	60.0	60.0	60.0	60.0	60.0	60.0	60.0	60.0	60.0	60.0	60.0	60.0	60.0	60.0	60.0	60.0	60.0	60.0	60.0	60.0	60.0	60.0	60.0	60.0	60.0	60.0	60.0	60.0	60.0	60.0	60.0	60.0
1689416041611562261	3188	1689416041586469209	laser1	-2.356194496154785	2.356194496154785	0.004363323096185923	1.736111516947858e-05	0.02500000037252903	0.023000000044703484	60.0	60.0	60.0	60.0	60.0	60.0	60.0	60.0	60.0	60.0	60.0	60.0	60.0	60.0	60.0	60.0	60.0	60.0	60.0	60.0	60.0	60.0	60.0	60.0	60.0	60.0	60.0	60.0	60.0	60.0	60.0	60.0	60.0	60.0	60.0	60.0	60.0	60.0	60.0	60.0
1689416041652569010	3189	1689416041611493128	laser1	-2.356194496154785	2.356194496154785	0.004363323096185923	1.736111516947858e-05	0.02500000037252903	0.023000000044703484	60.0	60.0	60.0	60.0	60.0	60.0	60.0	60.0	60.0	60.0	60.0	60.0	60.0	60.0	60.0	60.0	60.0	60.0	60.0	60.0	60.0	60.0	60.0	60.0	60.0	60.0	60.0	60.0	60.0	60.0	60.0	60.0	60.0	60.0	60.0	60.0	60.0	60.0	60.0	60.0
1689416041653421576	3190	1689416041636589643	laser1	-2.356194496154785	2.356194496154785	0.004363323096185923	1.736111516947858e-05	0.02500000037252903	0.023000000044703484	60.0	60.0	60.0	60.0	60.0	60.0	60.0	60.0	60.0	60.0	60.0	60.0	60.0	60.0	60.0	60.0	60.0	60.0	60.0	60.0	60.0	60.0	60.0	60.0	60.0	60.0	60.0	60.0	60.0	60.0	60.0	60.0	60.0	60.0	60.0	60.0	60.0	60.0	60.0	60.0
1689416041694561360	3191	1689416041661603520	laser1	-2.356194496154785	2.356194496154785	0.004363323096185923	1.736111516947858e-05	0.02500000037252903	0.023000000044703484	60.0	60.0	60.0	60.0	60.0	60.0	60.0	60.0	60.0	60.0	60.0	60.0	60.0	60.0	60.0	60.0	60.0	60.0	60.0	60.0	60.0	60.0	60.0	60.0	60.0	60.0	60.0	60.0	60.0	60.0	60.0	60.0	60.0	60.0	60.0	60.0	60.0	60.0	60.0	60.0
1689416041736561135	3192	1689416041686551895	laser1	-2.356194496154785	2.356194496154785	0.004363323096185923	1.736111516947858e-05	0.02500000037252903	0.023000000044703484	60.0	60.0	60.0	60.0	60.0	60.0	60.0	60.0	60.0	60.0	60.0	60.0	60.0	60.0	60.0	60.0	60.0	60.0	60.0	60.0	60.0	60.0	60.0	60.0	60.0	60.0	60.0	60.0	60.0	60.0	60.0	60.0	60.0	60.0	60.0	60.0	60.0	60.0	60.0	60.0
1689416041736573339	3193	1689416041711629257	laser1	-2.356194496154785	2.356194496154785	0.004363323096185923	1.736111516947858e-05	0.02500000037252903	0.023000000044703484	60.0	60.0	60.0	60.0	60.0	60.0	60.0	60.0	60.0	60.0	60.0	60.0	60.0	60.0	60.0	60.0	60.0	60.0	60.0	60.0	60.0	60.0	60.0	60.0	60.0	60.0	60.0	60.0	60.0	60.0	60.0	60.0	60.0	60.0	60.0	60.0	60.0	60.0	60.0	60.0
1689416041777714541	3194	1689416041736635136	laser1	-2.356194496154785	2.356194496154785	0.004363323096185923	1.736111516947858e-05	0.02500000037252903	0.023000000044703484	60.0	60.0	60.0	60.0	60.0	60.0	60.0	60.0	60.0	60.0	60.0	60.0	60.0	60.0	60.0	60.0	60.0	60.0	60.0	60.0	60.0	60.0	60.0	60.0	60.0	60.0	60.0	60.0	60.0	60.0	60.0	60.0	60.0	60.0	60.0	60.0	60.0	60.0	60.0	60.0
1689416041778671915	3195	1689416041761662564	laser1	-2.356194496154785	2.356194496154785	0.004363323096185923	1.736111516947858e-05	0.02500000037252903	0.023000000044703484	60.0	60.0	60.0	60.0	60.0	60.0	60.0	60.0	60.0	60.0	60.0	60.0	60.0	60.0	60.0	60.0	60.0	60.0	60.0	60.0	60.0	60.0	60.0	60.0	60.0	60.0	60.0	60.0	60.0	60.0	60.0	60.0	60.0	60.0	60.0	60.0	60.0	60.0	60.0	60.0
1689416041819582685	3196	1689416041786656728	laser1	-2.356194496154785	2.356194496154785	0.004363323096185923	1.736111516947858e-05	0.02500000037252903	0.023000000044703484	60.0	60.0	60.0	60.0	60.0	60.0	60.0	60.0	60.0	60.0	60.0	60.0	60.0	60.0	60.0	60.0	60.0	60.0	60.0	60.0	60.0	60.0	60.0	60.0	60.0	60.0	60.0	60.0	60.0	60.0	60.0	60.0	60.0	60.0	60.0	60.0	60.0	60.0	60.0	60.0
1689416041860582075	3197	1689416041811651669	laser1	-2.356194496154785	2.356194496154785	0.004363323096185923	1.736111516947858e-05	0.02500000037252903	0.023000000044703484	60.0	60.0	60.0	60.0	60.0	60.0	60.0	60.0	60.0	60.0	60.0	60.0	60.0	60.0	60.0	60.0	60.0	60.0	60.0	60.0	60.0	60.0	60.0	60.0	60.0	60.0	60.0	60.0	60.0	60.0	60.0	60.0	60.0	60.0	60.0	60.0	60.0	60.0	60.0	60.0
1689416041860595950	3198	1689416041836658433	laser1	-2.356194496154785	2.356194496154785	0.004363323096185923	1.736111516947858e-05	0.02500000037252903	0.023000000044703484	60.0	60.0	60.0	60.0	60.0	60.0	60.0	60.0	60.0	60.0	60.0	60.0	60.0	60.0	60.0	60.0	60.0	60.0	60.0	60.0	60.0	60.0	60.0	60.0	60.0	60.0	60.0	60.0	60.0	60.0	60.0	60.0	60.0	60.0	60.0	60.0	60.0	60.0	60.0	60.0
1689416041901584812	3199	1689416041861706561	laser1	-2.356194496154785	2.356194496154785	0.004363323096185923	1.736111516947858e-05	0.02500000037252903	0.023000000044703484	60.0	60.0	60.0	60.0	60.0	60.0	60.0	60.0	60.0	60.0	60.0	60.0	60.0	60.0	60.0	60.0	60.0	60.0	60.0	60.0	60.0	60.0	60.0	60.0	60.0	60.0	60.0	60.0	60.0	60.0	60.0	60.0	60.0	60.0	60.0	60.0	60.0	60.0	60.0	60.0
1689416041903705604	3200	1689416041886747445	laser1	-2.356194496154785	2.356194496154785	0.004363323096185923	1.736111516947858e-05	0.02500000037252903	0.023000000044703484	60.0	60.0	60.0	60.0	60.0	60.0	60.0	60.0	60.0	60.0	60.0	60.0	60.0	60.0	60.0	60.0	60.0	60.0	60.0	60.0	60.0	60.0	60.0	60.0	60.0	60.0	60.0	60.0	60.0	60.0	60.0	60.0	60.0	60.0	60.0	60.0	60.0	60.0	60.0	60.0
1689416041945590413	3201	1689416041911856821	laser1	-2.356194496154785	2.356194496154785	0.004363323096185923	1.736111516947858e-05	0.02500000037252903	0.023000000044703484	60.0	60.0	60.0	60.0	60.0	60.0	60.0	60.0	60.0	60.0	60.0	60.0	60.0	60.0	60.0	60.0	60.0	60.0	60.0	60.0	60.0	60.0	60.0	60.0	60.0	60.0	60.0	60.0	60.0	60.0	60.0	60.0	60.0	60.0	60.0	60.0	60.0	60.0	60.0	60.0
1689416041986599784	3202	1689416041936974565	laser1	-2.356194496154785	2.356194496154785	0.004363323096185923	1.736111516947858e-05	0.02500000037252903	0.023000000044703484	60.0	60.0	60.0	60.0	60.0	60.0	60.0	60.0	60.0	60.0	60.0	60.0	60.0	60.0	60.0	60.0	60.0	60.0	60.0	60.0	60.0	60.0	60.0	60.0	60.0	60.0	60.0	60.0	60.0	60.0	60.0	60.0	60.0	60.0	60.0	60.0	60.0	60.0	60.0	60.0
1689416041986633286	3203	1689416041962029705	laser1	-2.356194496154785	2.356194496154785	0.004363323096185923	1.736111516947858e-05	0.02500000037252903	0.023000000044703484	60.0	60.0	60.0	60.0	60.0	60.0	60.0	60.0	60.0	60.0	60.0	60.0	60.0	60.0	60.0	60.0	60.0	60.0	60.0	60.0	60.0	60.0	60.0	60.0	60.0	60.0	60.0	60.0	60.0	60.0	60.0	60.0	60.0	60.0	60.0	60.0	60.0	60.0	60.0	60.0
1689416042027587385	3204	1689416041987107370	laser1	-2.356194496154785	2.356194496154785	0.004363323096185923	1.736111516947858e-05	0.02500000037252903	0.023000000044703484	60.0	60.0	60.0	60.0	60.0	60.0	60.0	60.0	60.0	60.0	60.0	60.0	60.0	60.0	60.0	60.0	60.0	60.0	60.0	60.0	60.0	60.0	60.0	60.0	60.0	60.0	60.0	60.0	60.0	60.0	60.0	60.0	60.0	60.0	60.0	60.0	60.0	60.0	60.0	60.0
1689416042029121209	3205	1689416042012182006	laser1	-2.356194496154785	2.356194496154785	0.004363323096185923	1.736111516947858e-05	0.02500000037252903	0.023000000044703484	60.0	60.0	60.0	60.0	60.0	60.0	60.0	60.0	60.0	60.0	60.0	60.0	60.0	60.0	60.0	60.0	60.0	60.0	60.0	60.0	60.0	60.0	60.0	60.0	60.0	60.0	60.0	60.0	60.0	60.0	60.0	60.0	60.0	60.0	60.0	60.0	60.0	60.0	60.0	60.0
1689416042069571597	3206	1689416042037232123	laser1	-2.356194496154785	2.356194496154785	0.004363323096185923	1.736111516947858e-05	0.02500000037252903	0.023000000044703484	60.0	60.0	60.0	60.0	60.0	60.0	60.0	60.0	60.0	60.0	60.0	60.0	60.0	60.0	60.0	60.0	60.0	60.0	60.0	60.0	60.0	60.0	60.0	60.0	60.0	60.0	60.0	60.0	60.0	60.0	60.0	60.0	60.0	60.0	60.0	60.0	60.0	60.0	60.0	60.0
1689416042111583639	3207	1689416042062246303	laser1	-2.356194496154785	2.356194496154785	0.004363323096185923	1.736111516947858e-05	0.02500000037252903	0.023000000044703484	60.0	60.0	60.0	60.0	60.0	60.0	60.0	60.0	60.0	60.0	60.0	60.0	60.0	60.0	60.0	60.0	60.0	60.0	60.0	60.0	60.0	60.0	60.0	60.0	60.0	60.0	60.0	60.0	60.0	60.0	60.0	60.0	60.0	60.0	60.0	60.0	60.0	60.0	60.0	60.0
1689416042111598141	3208	1689416042087280095	laser1	-2.356194496154785	2.356194496154785	0.004363323096185923	1.736111516947858e-05	0.02500000037252903	0.023000000044703484	60.0	60.0	60.0	60.0	60.0	60.0	60.0	60.0	60.0	60.0	60.0	60.0	60.0	60.0	60.0	60.0	60.0	60.0	60.0	60.0	60.0	60.0	60.0	60.0	60.0	60.0	60.0	60.0	60.0	60.0	60.0	60.0	60.0	60.0	60.0	60.0	60.0	60.0	60.0	60.0
1689416042152576006	3209	1689416042112296048	laser1	-2.356194496154785	2.356194496154785	0.004363323096185923	1.736111516947858e-05	0.02500000037252903	0.023000000044703484	60.0	60.0	60.0	60.0	60.0	60.0	60.0	60.0	60.0	60.0	60.0	60.0	60.0	60.0	60.0	60.0	60.0	60.0	60.0	60.0	60.0	60.0	60.0	60.0	60.0	60.0	60.0	60.0	60.0	60.0	60.0	60.0	60.0	60.0	60.0	60.0	60.0	60.0	60.0	60.0
1689416042154159854	3210	1689416042137354751	laser1	-2.356194496154785	2.356194496154785	0.004363323096185923	1.736111516947858e-05	0.02500000037252903	0.023000000044703484	60.0	60.0	60.0	60.0	60.0	60.0	60.0	60.0	60.0	60.0	60.0	60.0	60.0	60.0	60.0	60.0	60.0	60.0	60.0	60.0	60.0	60.0	60.0	60.0	60.0	60.0	60.0	60.0	60.0	60.0	60.0	60.0	60.0	60.0	60.0	60.0	60.0	60.0	60.0	60.0
1689416042194663141	3211	1689416042162452290	laser1	-2.356194496154785	2.356194496154785	0.004363323096185923	1.736111516947858e-05	0.02500000037252903	0.023000000044703484	60.0	60.0	60.0	60.0	60.0	60.0	60.0	60.0	60.0	60.0	60.0	60.0	60.0	60.0	60.0	60.0	60.0	60.0	60.0	60.0	60.0	60.0	60.0	60.0	60.0	60.0	60.0	60.0	60.0	60.0	60.0	60.0	60.0	60.0	60.0	22.5	60.0	60.0	60.0	60.0
1689416042235691780	3212	1689416042187469514	laser1	-2.356194496154785	2.356194496154785	0.004363323096185923	1.736111516947858e-05	0.02500000037252903	0.023000000044703484	60.0	60.0	60.0	60.0	60.0	60.0	60.0	60.0	60.0	60.0	60.0	60.0	60.0	60.0	60.0	60.0	60.0	60.0	60.0	60.0	60.0	60.0	60.0	60.0	60.0	60.0	60.0	60.0	60.0	60.0	60.0	60.0	60.0	60.0	60.0	60.0	60.0	60.0	60.0	60.0
1689416042235699364	3213	1689416042212482495	laser1	-2.356194496154785	2.356194496154785	0.004363323096185923	1.736111516947858e-05	0.02500000037252903	0.023000000044703484	60.0	60.0	60.0	60.0	60.0	60.0	60.0	60.0	60.0	60.0	60.0	60.0	60.0	60.0	60.0	60.0	60.0	60.0	60.0	60.0	60.0	60.0	60.0	60.0	60.0	60.0	60.0	60.0	60.0	60.0	60.0	60.0	60.0	60.0	60.0	60.0	60.0	60.0	60.0	60.0
1689416042276570553	3214	1689416042237504013	laser1	-2.356194496154785	2.356194496154785	0.004363323096185923	1.736111516947858e-05	0.02500000037252903	0.023000000044703484	60.0	60.0	60.0	60.0	60.0	60.0	60.0	60.0	60.0	60.0	60.0	60.0	60.0	60.0	60.0	60.0	60.0	60.0	60.0	60.0	60.0	60.0	60.0	60.0	60.0	60.0	60.0	60.0	60.0	60.0	60.0	60.0	60.0	60.0	60.0	60.0	60.0	60.0	60.0	60.0
1689416042279285127	3215	1689416042262484713	laser1	-2.356194496154785	2.356194496154785	0.004363323096185923	1.736111516947858e-05	0.02500000037252903	0.023000000044703484	60.0	60.0	60.0	60.0	60.0	60.0	60.0	60.0	60.0	60.0	60.0	60.0	60.0	60.0	60.0	60.0	60.0	60.0	60.0	60.0	60.0	60.0	60.0	60.0	60.0	60.0	60.0	60.0	60.0	60.0	60.0	60.0	60.0	60.0	60.0	60.0	60.0	60.0	60.0	60.0
1689416042319571250	3216	1689416042287494090	laser1	-2.356194496154785	2.356194496154785	0.004363323096185923	1.736111516947858e-05	0.02500000037252903	0.023000000044703484	60.0	60.0	60.0	60.0	60.0	60.0	60.0	60.0	60.0	60.0	60.0	60.0	60.0	60.0	60.0	60.0	60.0	60.0	60.0	60.0	60.0	60.0	60.0	60.0	60.0	60.0	60.0	60.0	60.0	60.0	60.0	60.0	60.0	60.0	60.0	60.0	60.0	60.0	60.0	60.0
1689416042360556632	3217	1689416042312522722	laser1	-2.356194496154785	2.356194496154785	0.004363323096185923	1.736111516947858e-05	0.02500000037252903	0.023000000044703484	60.0	60.0	60.0	60.0	60.0	60.0	60.0	60.0	60.0	60.0	60.0	60.0	60.0	60.0	60.0	60.0	60.0	60.0	60.0	60.0	60.0	60.0	60.0	60.0	60.0	60.0	60.0	60.0	60.0	60.0	60.0	60.0	60.0	60.0	60.0	60.0	60.0	60.0	60.0	60.0
1689416042360563497	3218	1689416042337514320	laser1	-2.356194496154785	2.356194496154785	0.004363323096185923	1.736111516947858e-05	0.02500000037252903	0.023000000044703484	60.0	60.0	60.0	60.0	60.0	60.0	60.0	60.0	60.0	60.0	60.0	60.0	60.0	60.0	60.0	60.0	60.0	60.0	60.0	60.0	60.0	60.0	60.0	60.0	60.0	60.0	60.0	60.0	60.0	60.0	60.0	60.0	60.0	60.0	60.0	60.0	60.0	60.0	60.0	60.0
1689416042401687565	3219	1689416042362566360	laser1	-2.356194496154785	2.356194496154785	0.004363323096185923	1.736111516947858e-05	0.02500000037252903	0.023000000044703484	60.0	60.0	60.0	60.0	60.0	60.0	60.0	60.0	60.0	60.0	60.0	60.0	60.0	60.0	60.0	60.0	60.0	60.0	60.0	60.0	60.0	60.0	60.0	60.0	60.0	60.0	60.0	60.0	60.0	60.0	60.0	60.0	60.0	60.0	60.0	60.0	60.0	60.0	60.0	60.0
1689416042404362730	3220	1689416042387543222	laser1	-2.356194496154785	2.356194496154785	0.004363323096185923	1.736111516947858e-05	0.02500000037252903	0.023000000044703484	60.0	60.0	60.0	60.0	60.0	60.0	60.0	60.0	60.0	60.0	60.0	60.0	60.0	60.0	60.0	60.0	60.0	60.0	60.0	60.0	60.0	60.0	60.0	60.0	60.0	60.0	60.0	60.0	60.0	60.0	60.0	60.0	60.0	60.0	60.0	60.0	60.0	60.0	60.0	60.0
1689416042444580027	3221	1689416042412614928	laser1	-2.356194496154785	2.356194496154785	0.004363323096185923	1.736111516947858e-05	0.02500000037252903	0.023000000044703484	60.0	60.0	60.0	60.0	60.0	60.0	60.0	60.0	60.0	60.0	60.0	60.0	60.0	60.0	60.0	60.0	60.0	60.0	60.0	60.0	60.0	60.0	60.0	60.0	60.0	60.0	60.0	60.0	60.0	60.0	60.0	60.0	60.0	60.0	60.0	60.0	60.0	60.0	60.0	60.0
1689416042485564930	3222	1689416042437649072	laser1	-2.356194496154785	2.356194496154785	0.004363323096185923	1.736111516947858e-05	0.02500000037252903	0.023000000044703484	60.0	60.0	60.0	60.0	60.0	60.0	60.0	60.0	60.0	60.0	60.0	60.0	60.0	60.0	60.0	60.0	60.0	60.0	60.0	60.0	60.0	60.0	60.0	60.0	60.0	60.0	60.0	60.0	60.0	60.0	60.0	60.0	60.0	60.0	60.0	60.0	60.0	60.0	60.0	60.0
1689416042485568973	3223	1689416042462785861	laser1	-2.356194496154785	2.356194496154785	0.004363323096185923	1.736111516947858e-05	0.02500000037252903	0.023000000044703484	60.0	60.0	60.0	60.0	60.0	60.0	60.0	60.0	60.0	60.0	60.0	60.0	60.0	60.0	60.0	60.0	60.0	60.0	60.0	60.0	60.0	60.0	60.0	60.0	60.0	60.0	60.0	60.0	60.0	60.0	60.0	60.0	60.0	60.0	60.0	60.0	60.0	60.0	60.0	60.0
1689416042526577162	3224	1689416042487813600	laser1	-2.356194496154785	2.356194496154785	0.004363323096185923	1.736111516947858e-05	0.02500000037252903	0.023000000044703484	60.0	60.0	60.0	60.0	60.0	60.0	60.0	60.0	60.0	60.0	60.0	60.0	60.0	60.0	60.0	60.0	60.0	60.0	60.0	60.0	60.0	60.0	60.0	60.0	60.0	60.0	60.0	60.0	60.0	60.0	60.0	60.0	60.0	60.0	60.0	60.0	60.0	60.0	60.0	60.0
1689416042529632562	3225	1689416042512808992	laser1	-2.356194496154785	2.356194496154785	0.004363323096185923	1.736111516947858e-05	0.02500000037252903	0.023000000044703484	60.0	60.0	60.0	60.0	60.0	60.0	60.0	60.0	60.0	60.0	60.0	60.0	60.0	60.0	60.0	60.0	60.0	60.0	60.0	60.0	60.0	60.0	60.0	60.0	60.0	60.0	60.0	60.0	60.0	60.0	60.0	60.0	60.0	60.0	60.0	60.0	60.0	60.0	60.0	60.0
1689416042570610646	3226	1689416042537851598	laser1	-2.356194496154785	2.356194496154785	0.004363323096185923	1.736111516947858e-05	0.02500000037252903	0.023000000044703484	60.0	60.0	60.0	60.0	60.0	60.0	60.0	60.0	60.0	60.0	60.0	60.0	60.0	60.0	60.0	60.0	60.0	60.0	60.0	60.0	60.0	60.0	60.0	60.0	60.0	60.0	60.0	60.0	60.0	60.0	60.0	60.0	60.0	60.0	60.0	60.0	60.0	60.0	7.25	7.247000217437744
1689416042611569923	3227	1689416042562909554	laser1	-2.356194496154785	2.356194496154785	0.004363323096185923	1.736111516947858e-05	0.02500000037252903	0.023000000044703484	60.0	60.0	60.0	60.0	60.0	60.0	60.0	60.0	60.0	60.0	60.0	60.0	60.0	60.0	60.0	60.0	60.0	60.0	60.0	60.0	60.0	60.0	60.0	60.0	60.0	60.0	60.0	60.0	60.0	60.0	60.0	60.0	60.0	60.0	60.0	60.0	7.296000003814697	7.2829999923706055	7.2729997634887695	7.2729997634887695
1689416042611574972	3228	1689416042587921719	laser1	-2.356194496154785	2.356194496154785	0.004363323096185923	1.736111516947858e-05	0.02500000037252903	0.023000000044703484	60.0	60.0	60.0	60.0	60.0	60.0	60.0	60.0	60.0	60.0	60.0	60.0	60.0	60.0	60.0	60.0	60.0	60.0	60.0	60.0	60.0	60.0	60.0	60.0	60.0	60.0	60.0	60.0	60.0	60.0	60.0	60.0	60.0	60.0	7.366000175476074	7.336999893188477	7.323999881744385	7.309000015258789	7.309000015258789	60.0
1689416042652570845	3229	1689416042612907234	laser1	-2.356194496154785	2.356194496154785	0.004363323096185923	1.736111516947858e-05	0.02500000037252903	0.023000000044703484	60.0	60.0	60.0	60.0	60.0	60.0	60.0	60.0	60.0	60.0	60.0	60.0	60.0	60.0	60.0	60.0	60.0	60.0	60.0	60.0	60.0	60.0	60.0	60.0	60.0	60.0	60.0	60.0	60.0	60.0	60.0	60.0	7.394999980926514	7.385000228881836	7.377999782562256	7.361999988555908	7.360000133514404	7.185999870300293	7.14900016784668	7.000999927520752
1689416042654815514	3230	1689416042637892191	laser1	-2.356194496154785	2.356194496154785	0.004363323096185923	1.736111516947858e-05	0.02500000037252903	0.023000000044703484	60.0	60.0	60.0	60.0	60.0	60.0	60.0	60.0	60.0	60.0	60.0	60.0	60.0	60.0	60.0	60.0	60.0	60.0	60.0	60.0	60.0	60.0	60.0	60.0	60.0	60.0	60.0	60.0	60.0	60.0	60.0	7.431000232696533	7.426000118255615	7.426000118255615	7.426000118255615	7.2210001945495605	7.21999979019165	7.172999858856201	6.908999919891357	6.716000080108643
1689416042695594941	3231	1689416042662899208	laser1	-2.356194496154785	2.356194496154785	0.004363323096185923	1.736111516947858e-05	0.02500000037252903	0.023000000044703484	60.0	60.0	60.0	60.0	60.0	60.0	60.0	60.0	60.0	60.0	60.0	60.0	60.0	60.0	60.0	60.0	60.0	60.0	60.0	60.0	60.0	60.0	60.0	60.0	60.0	60.0	60.0	60.0	60.0	7.4730000495910645	7.460000038146973	7.460000038146973	7.460000038146973	7.366000175476074	7.26200008392334	7.239999771118164	7.11899995803833	6.771999835968018	6.7210001945495605	6.671999931335449
1689416042736566946	3232	1689416042687891425	laser1	-2.356194496154785	2.356194496154785	0.004363323096185923	1.736111516947858e-05	0.02500000037252903	0.023000000044703484	60.0	60.0	60.0	60.0	60.0	60.0	60.0	60.0	60.0	60.0	60.0	60.0	60.0	60.0	60.0	60.0	60.0	60.0	60.0	60.0	60.0	60.0	60.0	60.0	60.0	60.0	60.0	7.525000095367432	7.50600004196167	7.5	7.5	7.486999988555908	7.355000019073486	7.288000106811523	7.247000217437744	6.836999893188477	6.756999969482422	6.754000186920166	6.705999851226807	6.705999851226807
1689416042736576434	3233	1689416042712799126	laser1	-2.356194496154785	2.356194496154785	0.004363323096185923	1.736111516947858e-05	0.02500000037252903	0.023000000044703484	60.0	60.0	60.0	60.0	60.0	60.0	60.0	60.0	60.0	60.0	60.0	60.0	60.0	60.0	60.0	60.0	60.0	60.0	60.0	60.0	60.0	60.0	60.0	60.0	60.0	7.559000015258789	7.553999900817871	7.553999900817871	7.552000045776367	7.552000045776367	7.552000045776367	7.36899995803833	7.298999786376953	6.875999927520752	6.804999828338623	6.801000118255615	6.751999855041504	6.750999927520752	6.750999927520752	6.63100004196167
1689416042777575700	3234	1689416042737793096	laser1	-2.356194496154785	2.356194496154785	0.004363323096185923	1.736111516947858e-05	0.02500000037252903	0.023000000044703484	60.0	60.0	60.0	60.0	60.0	60.0	60.0	60.0	60.0	60.0	60.0	60.0	60.0	60.0	60.0	60.0	60.0	60.0	60.0	60.0	60.0	60.0	60.0	60.0	7.626999855041504	7.599999904632568	7.599999904632568	7.613999843597412	7.613999843597412	7.386000156402588	7.15500020980835	6.883999824523926	6.857999801635742	6.796999931335449	6.783999919891357	6.7820000648498535	6.775000095367432	6.775000095367432	6.71999979019165	6.677999973297119
1689416042779707309	3235	1689416042762702493	laser1	-2.356194496154785	2.356194496154785	0.004363323096185923	1.736111516947858e-05	0.02500000037252903	0.023000000044703484	60.0	60.0	60.0	60.0	60.0	60.0	60.0	60.0	60.0	60.0	60.0	60.0	60.0	60.0	60.0	60.0	60.0	60.0	60.0	60.0	60.0	60.0	7.703000068664551	7.64300012588501	7.64300012588501	7.6579999923706055	7.6579999923706055	7.458000183105469	7.125999927520752	6.998000144958496	6.875999927520752	6.828999996185303	6.828999996185303	6.823999881744385	6.810999870300293	6.810999870300293	6.784999847412109	6.665999889373779	6.625	6.616000175476074
1689416042820601234	3236	1689416042787657751	laser1	-2.356194496154785	2.356194496154785	0.004363323096185923	1.736111516947858e-05	0.02500000037252903	0.023000000044703484	60.0	60.0	60.0	60.0	60.0	60.0	60.0	60.0	60.0	60.0	60.0	60.0	60.0	60.0	60.0	60.0	60.0	60.0	60.0	60.0	60.0	7.697000026702881	7.697000026702881	7.697000026702881	7.735000133514404	7.735000133514404	7.198999881744385	7.0329999923706055	6.929999828338623	6.923999786376953	6.923999786376953	6.923999786376953	6.886000156402588	6.857999801635742	6.828999996185303	6.683000087738037	6.670000076293945	6.669000148773193	6.669000148773193	6.670000076293945
1689416042861559469	3237	1689416042812658660	laser1	-2.356194496154785	2.356194496154785	0.004363323096185923	1.736111516947858e-05	0.02500000037252903	0.023000000044703484	60.0	60.0	60.0	60.0	60.0	60.0	60.0	60.0	60.0	60.0	60.0	60.0	60.0	60.0	60.0	60.0	60.0	60.0	60.0	7.764999866485596	7.741000175476074	7.741000175476074	7.730999946594238	7.623000144958496	7.360000133514404	7.059999942779541	7.0269999504089355	6.99399995803833	6.988999843597412	6.953000068664551	6.919000148773193	6.885000228881836	6.833000183105469	6.72599983215332	6.7179999351501465	6.72599983215332	6.7210001945495605	6.730000019073486	6.73199987411499	6.909999847412109
1689416042861573915	3238	1689416042837622751	laser1	-2.356194496154785	2.356194496154785	0.004363323096185923	1.736111516947858e-05	0.02500000037252903	0.023000000044703484	60.0	60.0	60.0	60.0	60.0	60.0	60.0	60.0	60.0	60.0	60.0	60.0	60.0	60.0	60.0	60.0	60.0	7.823999881744385	7.771999835968018	7.771999835968018	7.791999816894531	7.791999816894531	7.186999797821045	7.120999813079834	7.045000076293945	7.040999889373779	7.021999835968018	6.986000061035156	6.915999889373779	6.894999980926514	6.797999858856201	6.770999908447266	6.769999980926514	6.756999969482422	6.756999969482422	6.76200008392334	6.76800012588501	6.947999954223633	7.21999979019165	7.223999977111816
1689416042902559107	3239	1689416042862565618	laser1	-2.356194496154785	2.356194496154785	0.004363323096185923	1.736111516947858e-05	0.02500000037252903	0.023000000044703484	60.0	60.0	60.0	60.0	60.0	60.0	60.0	60.0	60.0	60.0	60.0	60.0	60.0	60.0	60.0	7.877999782562256	7.86299991607666	7.828000068664551	7.828000068664551	7.817999839782715	7.261000156402588	7.193999767303467	7.113999843597412	7.0920000076293945	7.089000225067139	7.013999938964844	6.992000102996826	6.960000038146973	6.822000026702881	6.815999984741211	6.815000057220459	6.815000057220459	6.811999797821045	6.815999984741211	6.8379998207092285	7.001999855041504	7.257999897003174	7.289999961853027	7.289999961853027	7.185999870300293
1689416042904619717	3240	1689416042887602817	laser1	-2.356194496154785	2.356194496154785	0.004363323096185923	1.736111516947858e-05	0.02500000037252903	0.023000000044703484	60.0	60.0	60.0	60.0	60.0	60.0	60.0	60.0	60.0	60.0	60.0	60.0	60.0	60.0	7.910999774932861	7.88100004196167	7.88100004196167	7.88100004196167	7.88100004196167	7.26200008392334	7.165999889373779	7.139999866485596	7.127999782562256	7.0920000076293945	7.072000026702881	6.96999979019165	6.9039998054504395	6.860000133514404	6.860000133514404	6.857999801635742	6.855999946594238	6.855999946594238	6.873000144958496	7.053999900817871	7.321000099182129	7.335000038146973	7.335000038146973	7.234000205993652	7.1579999923706055	7.136000156402588
1689416042946588034	3241	1689416042912635892	laser1	-2.356194496154785	2.356194496154785	0.004363323096185923	1.736111516947858e-05	0.02500000037252903	0.023000000044703484	60.0	60.0	60.0	60.0	60.0	60.0	60.0	60.0	60.0	60.0	60.0	60.0	7.978000164031982	7.953000068664551	7.949999809265137	7.949999809265137	7.949999809265137	7.368000030517578	7.229000091552734	7.188000202178955	7.182000160217285	7.1579999923706055	7.130000114440918	7.004000186920166	6.954999923706055	6.939000129699707	6.9120001792907715	6.90500020980835	6.90500020980835	6.9079999923706055	6.928999900817871	7.146999835968018	7.422999858856201	7.422999858856201	7.386000156402588	7.281000137329102	7.223999977111816	7.2220001220703125	7.190000057220459	7.185999870300293
1689416042987562793	3242	1689416042937645434	laser1	-2.356194496154785	2.356194496154785	0.004363323096185923	1.736111516947858e-05	0.02500000037252903	0.023000000044703484	60.0	60.0	60.0	60.0	60.0	60.0	60.0	60.0	60.0	60.0	60.0	8.017000198364258	7.992000102996826	7.98199987411499	7.927000045776367	7.584000110626221	7.2829999923706055	7.24399995803833	7.230999946594238	7.199999809265137	7.175000190734863	7.063000202178955	7.047999858856201	7.044000148773193	6.9629998207092285	6.9629998207092285	6.978000164031982	6.978000164031982	6.978000164031982	7.234000205993652	7.4720001220703125	7.4720001220703125	7.447000026702881	7.331999778747559	7.302999973297119	7.293000221252441	7.296999931335449	7.293000221252441	7.214000225067139	7.214000225067139
1689416042987570679	3243	1689416042962768971	laser1	-2.356194496154785	2.356194496154785	0.004363323096185923	1.736111516947858e-05	0.02500000037252903	0.023000000044703484	60.0	60.0	60.0	60.0	60.0	60.0	60.0	60.0	60.0	8.062000274658203	8.04699993133545	8.036999702453613	8.026000022888184	7.752999782562256	7.383999824523926	7.281000137329102	7.28000020980835	7.238999843597412	7.230000019073486	7.144000053405762	7.099999904632568	7.043000221252441	7.008999824523926	7.002999782562256	6.998000144958496	7.002999782562256	7.002999782562256	7.304999828338623	7.53000020980835	7.53000020980835	7.479000091552734	7.341000080108643	7.3379998207092285	7.3379998207092285	7.3379998207092285	7.328999996185303	7.2779998779296875	7.2779998779296875	7.296000003814697	7.297999858856201
1689416043028574671	3244	1689416042987848652	laser1	-2.356194496154785	2.356194496154785	0.004363323096185923	1.736111516947858e-05	0.02500000037252903	0.023000000044703484	60.0	60.0	60.0	60.0	60.0	60.0	60.0	60.0	8.10200023651123	8.10200023651123	8.09000015258789	7.90500020980835	7.60099983215332	7.366000175476074	7.326000213623047	7.314000129699707	7.295000076293945	7.238999843597412	7.13100004196167	7.073999881744385	7.061999797821045	7.045000076293945	7.044000148773193	7.045000076293945	7.046000003814697	7.25600004196167	7.488999843597412	7.511000156402588	7.511000156402588	7.400000095367432	7.380000114440918	7.380000114440918	7.380000114440918	7.326000213623047	7.289999961853027	7.27400016784668	7.27400016784668	7.343999862670898	7.394999980926514	7.394999980926514
1689416043029939393	3245	1689416043012890783	laser1	-2.356194496154785	2.356194496154785	0.004363323096185923	1.736111516947858e-05	0.02500000037252903	0.023000000044703484	60.0	60.0	60.0	60.0	60.0	60.0	8.170999526977539	8.140000343322754	8.133000373840332	8.104000091552734	7.539000034332275	7.421999931335449	7.394000053405762	7.381999969482422	7.34499979019165	7.329999923706055	7.171999931335449	7.159999847412109	7.127999782562256	7.099999904632568	7.089000225067139	7.089000225067139	7.105000019073486	7.228000164031982	7.506999969482422	7.573999881744385	7.573999881744385	7.439000129699707	7.392000198364258	7.392000198364258	7.392000198364258	7.331999778747559	7.327000141143799	7.326000213623047	7.326000213623047	7.36899995803833	7.36899995803833	7.341000080108643	7.326000213623047	7.326000213623047
1689416043071562166	3246	1689416043037954995	laser1	-2.356194496154785	2.356194496154785	0.004363323096185923	1.736111516947858e-05	0.02500000037252903	0.023000000044703484	60.0	60.0	60.0	60.0	60.0	8.23799991607666	8.182000160217285	8.180999755859375	7.565000057220459	7.5370001792907715	7.423999786376953	7.421999931335449	7.414999961853027	7.383999824523926	7.301000118255615	7.183000087738037	7.14900016784668	7.140999794006348	7.109000205993652	7.109000205993652	7.122000217437744	7.1620001792907715	7.478000164031982	7.603000164031982	7.603000164031982	7.520999908447266	7.4070000648498535	7.4070000648498535	7.4070000648498535	7.377999782562256	7.330999851226807	7.313000202178955	7.313000202178955	7.401000022888184	7.401000022888184	7.370999813079834	7.370999813079834	7.3470001220703125	7.372000217437744	7.438000202178955
1689416043113555327	3247	1689416043062990835	laser1	-2.356194496154785	2.356194496154785	0.004363323096185923	1.736111516947858e-05	0.02500000037252903	0.023000000044703484	60.0	60.0	60.0	60.0	8.239999771118164	8.229999542236328	8.192999839782715	7.691999912261963	7.493000030517578	7.486999988555908	7.480999946594238	7.442999839782715	7.39900016784668	7.238999843597412	7.228000164031982	7.210999965667725	7.210000038146973	7.188000202178955	7.188000202178955	7.210999965667725	7.497000217437744	7.6539998054504395	7.6539998054504395	7.632999897003174	7.486000061035156	7.486000061035156	7.454999923706055	7.480999946594238	7.425000190734863	7.3979997634887695	7.3979997634887695	7.434000015258789	7.521999835968018	7.521999835968018	7.420000076293945	7.420000076293945	7.420000076293945	7.563000202178955	7.611999988555908	7.625999927520752
1689416043113570485	3248	1689416043088067144	laser1	-2.356194496154785	2.356194496154785	0.004363323096185923	1.736111516947858e-05	0.02500000037252903	0.023000000044703484	60.0	60.0	8.321999549865723	8.29800033569336	8.276000022888184	7.644000053405762	7.610000133514404	7.559000015258789	7.5320000648498535	7.482999801635742	7.48199987411499	7.3979997634887695	7.275000095367432	7.256999969482422	7.256999969482422	7.25	7.256999969482422	7.26200008392334	7.4720001220703125	7.701000213623047	7.7220001220703125	7.7220001220703125	7.585999965667725	7.552000045776367	7.53000020980835	7.53000020980835	7.48199987411499	7.47599983215332	7.47599983215332	7.51800012588501	7.547999858856201	7.624000072479248	7.624000072479248	7.480999946594238	7.480999946594238	7.619999885559082	7.664000034332275	7.682000160217285	60.0	60.0
1689416043154556165	3249	1689416043113017904	laser1	-2.356194496154785	2.356194496154785	0.004363323096185923	1.736111516947858e-05	0.02500000037252903	0.023000000044703484	60.0	8.359999656677246	8.347000122070312	7.744999885559082	7.611999988555908	7.5879998207092285	7.574999809265137	7.547999858856201	7.510000228881836	7.505000114440918	7.361999988555908	7.301000118255615	7.2829999923706055	7.2829999923706055	7.283999919891357	7.2870001792907715	7.370999813079834	7.64900016784668	7.763000011444092	7.763000011444092	7.702000141143799	7.611000061035156	7.585999965667725	7.585999965667725	7.563000202178955	7.508999824523926	7.508999824523926	7.585999965667725	7.59499979019165	7.585999965667725	7.48199987411499	7.48199987411499	7.541999816894531	7.64300012588501	7.699999809265137	7.750999927520752	60.0	60.0	60.0	60.0
1689416043155084345	3250	1689416043138073006	laser1	-2.356194496154785	2.356194496154785	0.004363323096185923	1.736111516947858e-05	0.02500000037252903	0.023000000044703484	60.0	8.371999740600586	8.265000343322754	7.645999908447266	7.630000114440918	7.619999885559082	7.598999977111816	7.564000129699707	7.50600004196167	7.375	7.328999996185303	7.328999996185303	7.335999965667725	7.3420000076293945	7.375999927520752	7.642000198364258	7.810999870300293	7.835000038146973	7.810999870300293	7.696000099182129	7.670000076293945	7.664999961853027	7.638000011444092	7.664999961853027	7.658999919891357	7.658999919891357	7.658999919891357	7.604000091552734	7.568999767303467	7.559999942779541	7.559999942779541	7.668000221252441	7.757999897003174	7.828999996185303	8.430000305175781	60.0	60.0	60.0	60.0	8.652999877929688
1689416043195587432	3251	1689416043163072782	laser1	-2.356194496154785	2.356194496154785	0.004363323096185923	1.736111516947858e-05	0.02500000037252903	0.023000000044703484	60.0	7.74399995803833	7.690999984741211	7.644999980926514	7.633999824523926	7.5920000076293945	7.586999893188477	7.446000099182129	7.401000022888184	7.377999782562256	7.377999782562256	7.382999897003174	7.396999835968018	7.539000034332275	7.815999984741211	7.855999946594238	7.855999946594238	7.807000160217285	7.705999851226807	7.705999851226807	7.709000110626221	7.709000110626221	7.7129998207092285	7.668000221252441	7.7179999351501465	7.7179999351501465	7.7179999351501465	7.580999851226807	7.580999851226807	7.696000099182129	7.771999835968018	7.809999942779541	8.482000350952148	8.50100040435791	60.0	60.0	60.0	60.0	8.729000091552734	8.729000091552734
1689416043236566957	3252	1689416043188016944	laser1	-2.356194496154785	2.356194496154785	0.004363323096185923	1.736111516947858e-05	0.02500000037252903	0.023000000044703484	60.0	7.710000038146973	7.710000038146973	7.650000095367432	7.644000053405762	7.571000099182129	7.460999965667725	7.428999900817871	7.427000045776367	7.428999900817871	7.440000057220459	7.464000225067139	7.703999996185303	7.921000003814697	7.921000003814697	7.909999847412109	7.763999938964844	7.757999897003174	7.757999897003174	7.736000061035156	7.785999774932861	7.734000205993652	7.767000198364258	7.767000198364258	7.767000198364258	7.625999927520752	7.625999927520752	7.681000232696533	7.821000099182129	7.821000099182129	7.869999885559082	8.583000183105469	60.0	60.0	60.0	60.0	60.0	8.746000289916992	8.746000289916992	8.746000289916992
1689416043236573349	3253	1689416043212998036	laser1	-2.356194496154785	2.356194496154785	0.004363323096185923	1.736111516947858e-05	0.02500000037252903	0.023000000044703484	60.0	7.761000156402588	7.693999767303467	7.685999870300293	7.559000015258789	7.494999885559082	7.489999771118164	7.489999771118164	7.494999885559082	7.521999835968018	7.7230000495910645	7.964000225067139	8.003999710083008	7.964000225067139	7.861999988555908	7.835999965667725	7.835999965667725	7.828000068664551	7.815000057220459	7.815000057220459	7.815000057220459	7.848999977111816	7.853000164031982	7.853000164031982	7.711999893188477	7.711999893188477	7.8460001945495605	7.88700008392334	7.927999973297119	8.482000350952148	8.5649995803833	60.0	60.0	60.0	60.0	60.0	8.843000411987305	8.777999877929688	8.718999862670898	6.535999774932861
1689416043277599652	3254	1689416043237980850	laser1	-2.356194496154785	2.356194496154785	0.004363323096185923	1.736111516947858e-05	0.02500000037252903	0.023000000044703484	60.0	7.729000091552734	7.63700008392334	7.552999973297119	7.540999889373779	7.533999919891357	7.5329999923706055	7.533999919891357	7.645999908447266	7.88700008392334	8.039999961853027	8.039999961853027	7.980000019073486	7.86899995803833	7.85699987411499	7.84499979019165	7.815999984741211	7.815999984741211	7.822000026702881	7.879000186920166	7.879000186920166	7.879000186920166	7.742000102996826	7.742000102996826	7.840000152587891	7.932000160217285	7.947999954223633	8.607000350952148	8.616999626159668	60.0	60.0	60.0	60.0	60.0	8.87600040435791	8.826000213623047	6.610000133514404	6.584000110626221	6.584000110626221	7.882999897003174
1689416043280120541	3255	1689416043262961377	laser1	-2.356194496154785	2.356194496154785	0.004363323096185923	1.736111516947858e-05	0.02500000037252903	0.023000000044703484	60.0	7.630000114440918	7.590000152587891	7.590000152587891	7.59499979019165	7.5970001220703125	7.635000228881836	7.888999938964844	8.064000129699707	8.079999923706055	8.064000129699707	7.952000141143799	7.913000106811523	7.89900016784668	7.889999866485596	7.89900016784668	7.880000114440918	7.880000114440918	7.880000114440918	7.874000072479248	7.796999931335449	7.796999931335449	7.861999988555908	7.960000038146973	8.020000457763672	8.088000297546387	8.621999740600586	60.0	60.0	60.0	60.0	60.0	8.928000450134277	8.859000205993652	8.0	6.651000022888184	6.651000022888184	7.940999984741211	7.953000068664551	60.0
1689416043320584343	3256	1689416043287913988	laser1	-2.356194496154785	2.356194496154785	0.004363323096185923	1.736111516947858e-05	0.02500000037252903	0.023000000044703484	60.0	7.644999980926514	7.644999980926514	7.645999908447266	7.701000213623047	7.86299991607666	8.04800033569336	8.163000106811523	8.163000106811523	8.055999755859375	7.98199987411499	7.98199987411499	7.894000053405762	7.992000102996826	7.927999973297119	7.927999973297119	7.927999973297119	8.008000373840332	8.008000373840332	7.870999813079834	7.870999813079834	7.991000175476074	8.0600004196167	8.088000297546387	8.732000350952148	60.0	60.0	60.0	60.0	60.0	8.970000267028809	8.876999855041504	6.739999771118164	6.739999771118164	8.017000198364258	8.017000198364258	7.941999912261963	7.941999912261963	60.0	60.0
1689416043362619121	3257	1689416043312867018	laser1	-2.356194496154785	2.356194496154785	0.004363323096185923	1.736111516947858e-05	0.02500000037252903	0.023000000044703484	60.0	7.723999977111816	7.74399995803833	7.855000019073486	8.041999816894531	8.161999702453613	8.189000129699707	8.161999702453613	8.026000022888184	8.026000022888184	7.965000152587891	7.943999767303467	7.943999767303467	7.980000019073486	8.024999618530273	8.024999618530273	8.024999618530273	7.896999835968018	7.896999835968018	8.012999534606934	8.08899974822998	8.121000289916992	8.751999855041504	8.791000366210938	8.751999855041504	60.0	8.937000274658203	60.0	8.987000465393066	8.987000465393066	6.760000228881836	6.760000228881836	6.817999839782715	8.017000198364258	8.017000198364258	8.017000198364258	60.0	60.0	60.0	60.0
1689416043362626109	3258	1689416043337869544	laser1	-2.356194496154785	2.356194496154785	0.004363323096185923	1.736111516947858e-05	0.02500000037252903	0.023000000044703484	60.0	7.932000160217285	8.11299991607666	8.267000198364258	8.300000190734863	8.267000198364258	8.135000228881836	8.119000434875488	8.107999801635742	8.107999801635742	8.107999801635742	8.088000297546387	8.04699993133545	8.04699993133545	8.064000129699707	8.064000129699707	8.013999938964844	8.013999938964844	8.116000175476074	8.152000427246094	8.786999702453613	8.857999801635742	8.786999702453613	60.0	8.480999946594238	60.0	9.060999870300293	9.060999870300293	9.019000053405762	8.996999740600586	8.067999839782715	8.081999778747559	8.067999839782715	8.062000274658203	8.062000274658203	60.0	60.0	60.0	60.0	60.0
1689416043404572772	3259	1689416043362797489	laser1	-2.356194496154785	2.356194496154785	0.004363323096185923	1.736111516947858e-05	0.02500000037252903	0.023000000044703484	60.0	8.357000350952148	8.357000350952148	8.324999809265137	8.293999671936035	8.164999961853027	8.164999961853027	8.137999534606934	8.180000305175781	8.25100040435791	8.25100040435791	8.154000282287598	8.154000282287598	8.154000282287598	8.041999816894531	8.041999816894531	8.12600040435791	8.189000129699707	8.234999656677246	8.635000228881836	8.635000228881836	8.562000274658203	8.562000274658203	9.095999717712402	60.0	9.095999717712402	9.114999771118164	9.07699966430664	8.206999778747559	8.178999900817871	8.133000373840332	8.095999717712402	8.095999717712402	8.109999656677246	8.913999557495117	60.0	60.0	60.0	60.0	60.0
1689416043405037360	3260	1689416043387790425	laser1	-2.356194496154785	2.356194496154785	0.004363323096185923	1.736111516947858e-05	0.02500000037252903	0.023000000044703484	60.0	8.39799976348877	8.366999626159668	8.26200008392334	8.232000350952148	8.197999954223633	8.232000350952148	8.291000366210938	8.291000366210938	8.152000427246094	8.152000427246094	8.27400016784668	8.27400016784668	8.130000114440918	8.130000114440918	8.218000411987305	8.263999938964844	8.96399974822998	8.96399974822998	8.595000267028809	8.571999549865723	8.595000267028809	9.12399959564209	9.180000305175781	9.12399959564209	9.109000205993652	9.097999572753906	8.277999877929688	8.210000038146973	8.196999549865723	8.196999549865723	8.911999702453613	60.0	60.0	60.0	60.0	60.0	60.0	60.0	60.0
1689416043446555516	3261	1689416043412838301	laser1	-2.356194496154785	2.356194496154785	0.004363323096185923	1.736111516947858e-05	0.02500000037252903	0.023000000044703484	60.0	8.402000427246094	8.315999984741211	8.279999732971191	8.279999732971191	8.279999732971191	8.404999732971191	8.404999732971191	8.286999702453613	8.286999702453613	8.286999702453613	8.12600040435791	8.12600040435791	8.21500015258789	8.29699993133545	8.312000274658203	9.006999969482422	9.006999969482422	8.663000106811523	8.618000030517578	8.618000030517578	9.225000381469727	9.225000381469727	9.225000381469727	9.210000038146973	9.130000114440918	9.128000259399414	8.303000450134277	8.241000175476074	8.241000175476074	8.954999923706055	60.0	60.0	60.0	60.0	60.0	60.0	60.0	60.0	60.0
1689416043487558228	3262	1689416043437777026	laser1	-2.356194496154785	2.356194496154785	0.004363323096185923	1.736111516947858e-05	0.02500000037252903	0.023000000044703484	60.0	8.345000267028809	8.298999786376953	8.345000267028809	8.380999565124512	8.380999565124512	8.255999565124512	8.255999565124512	8.255999565124512	8.156999588012695	8.156999588012695	8.243000030517578	8.329000473022461	8.329000473022461	8.352999687194824	9.020000457763672	9.020000457763672	60.0	60.0	60.0	60.0	9.239999771118164	9.239999771118164	9.175999641418457	9.243000030517578	9.267999649047852	9.267999649047852	8.291000366210938	8.291000366210938	8.968000411987305	60.0	60.0	60.0	60.0	60.0	60.0	60.0	60.0	60.0	60.0
1689416043487563182	3263	1689416043462795383	laser1	-2.356194496154785	2.356194496154785	0.004363323096185923	1.736111516947858e-05	0.02500000037252903	0.023000000044703484	60.0	8.38599967956543	8.38599967956543	8.503000259399414	8.503000259399414	8.373000144958496	8.373000144958496	8.373000144958496	8.25	8.25	8.392999649047852	8.404999732971191	8.414999961853027	9.119999885559082	9.119999885559082	8.770999908447266	8.753999710083008	8.770999908447266	9.343000411987305	9.343000411987305	9.291000366210938	9.262999534606934	9.255999565124512	9.255999565124512	60.0	60.0	60.0	9.079000473022461	60.0	60.0	60.0	60.0	60.0	60.0	60.0	60.0	60.0	60.0	60.0	60.0
1689416043528556908	3264	1689416043487762077	laser1	-2.356194496154785	2.356194496154785	0.004363323096185923	1.736111516947858e-05	0.02500000037252903	0.023000000044703484	60.0	8.536999702453613	8.536999702453613	8.378000259399414	8.378000259399414	8.395999908447266	8.395999908447266	8.343999862670898	8.343999862670898	8.458999633789062	8.461000442504883	8.902000427246094	8.902000427246094	8.836000442504883	8.77299976348877	8.77299976348877	8.788999557495117	9.359000205993652	9.359999656677246	9.359000205993652	9.317999839782715	9.317999839782715	60.0	60.0	8.380000114440918	8.380000114440918	9.104000091552734	60.0	60.0	60.0	60.0	60.0	60.0	60.0	60.0	60.0	60.0	60.0	60.0	60.0
1689416043529936720	3265	1689416043512732125	laser1	-2.356194496154785	2.356194496154785	0.004363323096185923	1.736111516947858e-05	0.02500000037252903	0.023000000044703484	60.0	8.668999671936035	8.479000091552734	8.479000091552734	8.479000091552734	8.397000312805176	8.397000312805176	8.451000213623047	8.527000427246094	9.170999526977539	9.170999526977539	8.932999610900879	8.890000343322754	8.826000213623047	8.826000213623047	9.404999732971191	9.404999732971191	9.387999534606934	9.357999801635742	9.345999717712402	9.345999717712402	60.0	60.0	9.194999694824219	9.151000022888184	9.194999694824219	60.0	60.0	60.0	60.0	60.0	9.045999526977539	9.045999526977539	60.0	60.0	60.0	60.0	60.0	60.0	60.0
1689416043571567529	3266	1689416043537697515	laser1	-2.356194496154785	2.356194496154785	0.004363323096185923	1.736111516947858e-05	0.02500000037252903	0.023000000044703484	60.0	8.496000289916992	8.560999870300293	8.560999870300293	8.425999641418457	8.425999641418457	8.550999641418457	8.571999549865723	9.088000297546387	9.088000297546387	8.918999671936035	8.885000228881836	8.885000228881836	60.0	60.0	9.456999778747559	9.423999786376953	9.42300033569336	9.39799976348877	9.39799976348877	60.0	60.0	60.0	60.0	60.0	60.0	60.0	60.0	60.0	60.0	60.0	60.0	60.0	60.0	60.0	60.0	60.0	60.0	60.0	60.0
1689416043612572378	3267	1689416043562576456	laser1	-2.356194496154785	2.356194496154785	0.004363323096185923	1.736111516947858e-05	0.02500000037252903	0.023000000044703484	60.0	8.538000106811523	8.463000297546387	8.463000297546387	8.522000312805176	8.597000122070312	8.611000061035156	9.161999702453613	9.343999862670898	9.161999702453613	60.0	60.0	60.0	9.486000061035156	9.480999946594238	9.480999946594238	9.454000473022461	9.454000473022461	60.0	60.0	60.0	60.0	60.0	60.0	60.0	60.0	60.0	60.0	60.0	60.0	60.0	60.0	60.0	60.0	60.0	60.0	60.0	60.0	60.0	60.0
1689416043612581367	3268	1689416043587587997	laser1	-2.356194496154785	2.356194496154785	0.004363323096185923	1.736111516947858e-05	0.02500000037252903	0.023000000044703484	60.0	8.548999786376953	8.548999786376953	8.645000457763672	8.656000137329102	9.361000061035156	9.361000061035156	9.243000030517578	9.243000030517578	9.03600025177002	9.503999710083008	9.503999710083008	9.506999969482422	9.506999969482422	9.487000465393066	9.487000465393066	60.0	60.0	60.0	60.0	60.0	60.0	60.0	60.0	60.0	60.0	60.0	60.0	60.0	60.0	60.0	60.0	60.0	60.0	60.0	60.0	60.0	60.0	60.0	60.0
1689416043653585670	3269	1689416043612521984	laser1	-2.356194496154785	2.356194496154785	0.004363323096185923	1.736111516947858e-05	0.02500000037252903	0.023000000044703484	60.0	8.656999588012695	8.730999946594238	8.753999710083008	9.29800033569336	9.29800033569336	9.112000465393066	9.055000305175781	9.055000305175781	9.604000091552734	9.61400032043457	9.604000091552734	9.559000015258789	9.557000160217285	9.557000160217285	9.557000160217285	9.557000160217285	60.0	9.420000076293945	60.0	60.0	60.0	60.0	60.0	60.0	60.0	60.0	60.0	60.0	60.0	60.0	60.0	60.0	60.0	60.0	60.0	60.0	60.0	60.0	60.0
1689416043654776604	3270	1689416043637467410	laser1	-2.356194496154785	2.356194496154785	0.004363323096185923	1.736111516947858e-05	0.02500000037252903	0.023000000044703484	60.0	8.78600025177002	9.467000007629395	9.467000007629395	9.26099967956543	9.093999862670898	9.07699966430664	9.07699966430664	9.670000076293945	9.670000076293945	9.645999908447266	9.645999908447266	9.614999771118164	9.614999771118164	9.61400032043457	8.67300033569336	8.67300033569336	9.451000213623047	60.0	9.451000213623047	60.0	60.0	60.0	60.0	60.0	60.0	60.0	60.0	60.0	60.0	60.0	60.0	60.0	60.0	60.0	60.0	60.0	60.0	60.0	60.0
1689416043695577538	3271	1689416043662502180	laser1	-2.356194496154785	2.356194496154785	0.004363323096185923	1.736111516947858e-05	0.02500000037252903	0.023000000044703484	60.0	9.310999870300293	9.310999870300293	9.15999984741211	9.137999534606934	9.13599967956543	9.13599967956543	9.708000183105469	9.708000183105469	9.685999870300293	9.684000015258789	9.684000015258789	9.656999588012695	8.722999572753906	8.722999572753906	9.468000411987305	9.472000122070312	9.472000122070312	9.472000122070312	60.0	60.0	60.0	60.0	60.0	60.0	60.0	60.0	60.0	60.0	60.0	60.0	60.0	60.0	60.0	60.0	60.0	60.0	60.0	60.0	60.0
1689416043736584456	3272	1689416043687427479	laser1	-2.356194496154785	2.356194496154785	0.004363323096185923	1.736111516947858e-05	0.02500000037252903	0.023000000044703484	60.0	9.234000205993652	9.22599983215332	9.217000007629395	9.217000007629395	9.770000457763672	9.770000457763672	9.75	9.746000289916992	9.718999862670898	9.715999603271484	8.777999877929688	8.77299976348877	8.77299976348877	9.473999977111816	60.0	9.473999977111816	8.947999954223633	8.947999954223633	60.0	60.0	60.0	60.0	60.0	60.0	60.0	60.0	60.0	60.0	60.0	60.0	60.0	60.0	60.0	60.0	60.0	60.0	60.0	60.0	60.0
1689416043736589197	3273	1689416043712387940	laser1	-2.356194496154785	2.356194496154785	0.004363323096185923	1.736111516947858e-05	0.02500000037252903	0.023000000044703484	60.0	9.265999794006348	9.227999687194824	9.227999687194824	9.798999786376953	9.802000045776367	9.802000045776367	9.802000045776367	9.777999877929688	9.755000114440918	8.782999992370605	8.782999992370605	8.814000129699707	9.571999549865723	60.0	9.571999549865723	60.0	60.0	60.0	60.0	60.0	60.0	60.0	60.0	60.0	60.0	60.0	60.0	60.0	60.0	60.0	60.0	60.0	60.0	60.0	60.0	60.0	60.0	60.0	60.0
1689416043778604176	3274	1689416043737366869	laser1	-2.356194496154785	2.356194496154785	0.004363323096185923	1.736111516947858e-05	0.02500000037252903	0.023000000044703484	60.0	9.298999786376953	9.298999786376953	9.868000030517578	9.883999824523926	9.868000030517578	9.821000099182129	9.786999702453613	8.894000053405762	8.85200023651123	8.85200023651123	9.638999938964844	60.0	60.0	60.0	60.0	60.0	60.0	60.0	60.0	60.0	60.0	60.0	60.0	60.0	60.0	60.0	60.0	60.0	60.0	60.0	60.0	60.0	60.0	60.0	60.0	60.0	60.0	60.0	60.0
1689416043779777994	3275	1689416043762327971	laser1	-2.356194496154785	2.356194496154785	0.004363323096185923	1.736111516947858e-05	0.02500000037252903	0.023000000044703484	60.0	60.0	9.892999649047852	9.916000366210938	9.892999649047852	9.859000205993652	9.859000205993652	9.847999572753906	9.894000053405762	60.0	60.0	60.0	60.0	60.0	60.0	60.0	60.0	60.0	60.0	60.0	60.0	60.0	60.0	60.0	60.0	60.0	60.0	60.0	60.0	60.0	60.0	60.0	60.0	60.0	60.0	60.0	60.0	60.0	60.0	60.0
1689416043820561925	3276	1689416043787300712	laser1	-2.356194496154785	2.356194496154785	0.004363323096185923	1.736111516947858e-05	0.02500000037252903	0.023000000044703484	60.0	9.973999977111816	9.973999977111816	9.934000015258789	9.909000396728516	9.909000396728516	9.899999618530273	9.958000183105469	60.0	60.0	60.0	60.0	60.0	60.0	60.0	60.0	60.0	60.0	60.0	60.0	60.0	60.0	60.0	60.0	60.0	60.0	60.0	60.0	60.0	60.0	60.0	60.0	60.0	60.0	60.0	60.0	60.0	60.0	60.0	60.0
1689416043861582724	3277	1689416043812294209	laser1	-2.356194496154785	2.356194496154785	0.004363323096185923	1.736111516947858e-05	0.02500000037252903	0.023000000044703484	60.0	10.001999855041504	9.991999626159668	9.989999771118164	9.920999526977539	9.029999732971191	9.029999732971191	60.0	60.0	60.0	60.0	60.0	60.0	60.0	60.0	60.0	60.0	60.0	60.0	60.0	60.0	60.0	60.0	60.0	60.0	60.0	60.0	60.0	60.0	60.0	60.0	60.0	60.0	60.0	60.0	60.0	60.0	60.0	60.0	60.0
1689416043861586695	3278	1689416043837232542	laser1	-2.356194496154785	2.356194496154785	0.004363323096185923	1.736111516947858e-05	0.02500000037252903	0.023000000044703484	60.0	10.057000160217285	10.031000137329102	10.027000427246094	9.116000175476074	9.116000175476074	60.0	60.0	60.0	9.847000122070312	60.0	60.0	60.0	60.0	60.0	60.0	60.0	60.0	60.0	60.0	60.0	60.0	60.0	60.0	60.0	60.0	60.0	60.0	60.0	60.0	60.0	60.0	60.0	60.0	60.0	60.0	60.0	60.0	60.0	60.0
1689416043903585034	3279	1689416043862220716	laser1	-2.356194496154785	2.356194496154785	0.004363323096185923	1.736111516947858e-05	0.02500000037252903	0.023000000044703484	60.0	10.076000213623047	10.076000213623047	9.121000289916992	9.121000289916992	9.982999801635742	9.982999801635742	9.895000457763672	9.895000457763672	60.0	60.0	60.0	60.0	60.0	60.0	60.0	60.0	60.0	60.0	60.0	60.0	60.0	60.0	60.0	60.0	60.0	60.0	60.0	60.0	60.0	60.0	60.0	60.0	60.0	60.0	60.0	60.0	60.0	60.0	60.0
1689416043904644894	3280	1689416043887145694	laser1	-2.356194496154785	2.356194496154785	0.004363323096185923	1.736111516947858e-05	0.02500000037252903	0.023000000044703484	60.0	10.11299991607666	10.11299991607666	9.996000289916992	9.996000289916992	9.996000289916992	9.939000129699707	60.0	60.0	60.0	60.0	60.0	60.0	60.0	60.0	60.0	60.0	60.0	60.0	60.0	60.0	60.0	60.0	60.0	60.0	60.0	60.0	60.0	60.0	60.0	60.0	60.0	60.0	60.0	60.0	60.0	60.0	60.0	60.0	60.0
1689416043945577060	3281	1689416043912160393	laser1	-2.356194496154785	2.356194496154785	0.004363323096185923	1.736111516947858e-05	0.02500000037252903	0.023000000044703484	60.0	10.20199966430664	10.20199966430664	10.045000076293945	10.045000076293945	9.982999801635742	60.0	60.0	60.0	60.0	60.0	60.0	60.0	60.0	60.0	60.0	60.0	60.0	60.0	60.0	60.0	60.0	60.0	60.0	60.0	60.0	60.0	60.0	60.0	60.0	60.0	60.0	60.0	60.0	60.0	60.0	60.0	60.0	6.796000003814697	6.765999794006348
1689416043986565836	3282	1689416043937117193	laser1	-2.356194496154785	2.356194496154785	0.004363323096185923	1.736111516947858e-05	0.02500000037252903	0.023000000044703484	60.0	10.156000137329102	10.097000122070312	10.008999824523926	9.46399974822998	9.46399974822998	60.0	60.0	60.0	60.0	60.0	60.0	60.0	60.0	60.0	60.0	60.0	60.0	60.0	60.0	60.0	60.0	60.0	60.0	60.0	60.0	60.0	60.0	60.0	60.0	60.0	60.0	60.0	60.0	60.0	60.0	6.85699987411499	6.821000099182129	6.802000045776367	6.78000020980835
1689416043986581034	3283	1689416043962095620	laser1	-2.356194496154785	2.356194496154785	0.004363323096185923	1.736111516947858e-05	0.02500000037252903	0.023000000044703484	60.0	10.130000114440918	10.10200023651123	10.10200023651123	60.0	60.0	60.0	60.0	60.0	60.0	60.0	60.0	60.0	60.0	60.0	60.0	60.0	60.0	60.0	60.0	60.0	60.0	60.0	60.0	60.0	60.0	60.0	60.0	60.0	60.0	60.0	60.0	60.0	60.0	6.885000228881836	6.879000186920166	6.8470001220703125	6.829999923706055	6.822999954223633	6.794000148773193
1689416044027553492	3284	1689416043987044075	laser1	-2.356194496154785	2.356194496154785	0.004363323096185923	1.736111516947858e-05	0.02500000037252903	0.023000000044703484	60.0	60.0	60.0	60.0	60.0	60.0	60.0	60.0	60.0	60.0	60.0	60.0	60.0	60.0	60.0	60.0	60.0	60.0	60.0	60.0	60.0	60.0	60.0	60.0	60.0	60.0	60.0	60.0	60.0	60.0	60.0	60.0	6.936999797821045	6.910999774932861	6.890999794006348	6.870999813079834	6.8420000076293945	6.841000080108643	6.822999954223633	6.822000026702881
1689416044029493866	3285	1689416044012011347	laser1	-2.356194496154785	2.356194496154785	0.004363323096185923	1.736111516947858e-05	0.02500000037252903	0.023000000044703484	60.0	60.0	60.0	60.0	60.0	60.0	60.0	60.0	60.0	60.0	60.0	60.0	60.0	60.0	60.0	60.0	60.0	60.0	60.0	60.0	60.0	60.0	60.0	60.0	60.0	60.0	60.0	60.0	60.0	60.0	6.980000019073486	6.947999954223633	6.940999984741211	6.918000221252441	6.913000106811523	6.874000072479248	6.874000072479248	6.857999801635742	6.826000213623047	6.826000213623047
1689416044069651441	3286	1689416044036999846	laser1	-2.356194496154785	2.356194496154785	0.004363323096185923	1.736111516947858e-05	0.02500000037252903	0.023000000044703484	60.0	60.0	60.0	60.0	60.0	60.0	60.0	60.0	60.0	60.0	60.0	60.0	60.0	60.0	60.0	60.0	60.0	60.0	60.0	60.0	60.0	60.0	60.0	60.0	60.0	60.0	60.0	60.0	7.0289998054504395	7.001999855041504	6.984000205993652	6.9710001945495605	6.952000141143799	6.932000160217285	6.915999889373779	6.906000137329102	6.885000228881836	6.881999969482422	6.885000228881836	60.0
1689416044110573477	3287	1689416044061931505	laser1	-2.356194496154785	2.356194496154785	0.004363323096185923	1.736111516947858e-05	0.02500000037252903	0.023000000044703484	60.0	60.0	60.0	60.0	60.0	60.0	60.0	60.0	60.0	60.0	60.0	60.0	60.0	60.0	60.0	60.0	60.0	60.0	60.0	60.0	60.0	60.0	60.0	60.0	60.0	7.064000129699707	7.060999870300293	7.059000015258789	7.0320000648498535	7.019000053405762	6.993000030517578	6.96999979019165	6.956999778747559	6.948999881744385	6.945000171661377	6.925000190734863	6.925000190734863	60.0	60.0	60.0
1689416044110587123	3288	1689416044086937197	laser1	-2.356194496154785	2.356194496154785	0.004363323096185923	1.736111516947858e-05	0.02500000037252903	0.023000000044703484	60.0	60.0	60.0	60.0	60.0	60.0	60.0	60.0	60.0	60.0	60.0	60.0	60.0	60.0	60.0	60.0	60.0	60.0	60.0	60.0	60.0	60.0	60.0	7.139999866485596	7.116000175476074	7.116000175476074	7.089000225067139	7.077000141143799	7.044000148773193	7.039999961853027	7.014999866485596	7.005000114440918	6.980999946594238	6.965000152587891	6.965000152587891	6.992000102996826	60.0	60.0	60.0	60.0
1689416044151583027	3289	1689416044111941071	laser1	-2.356194496154785	2.356194496154785	0.004363323096185923	1.736111516947858e-05	0.02500000037252903	0.023000000044703484	60.0	60.0	60.0	60.0	60.0	60.0	60.0	60.0	60.0	60.0	60.0	60.0	60.0	60.0	60.0	60.0	60.0	60.0	60.0	60.0	60.0	60.0	7.177999973297119	7.160999774932861	7.126999855041504	7.120999813079834	7.091000080108643	7.064000129699707	7.059999942779541	7.039999961853027	7.021999835968018	6.999000072479248	6.999000072479248	60.0	60.0	60.0	60.0	60.0	60.0	19.94499969482422
1689416044154430891	3290	1689416044136853666	laser1	-2.356194496154785	2.356194496154785	0.004363323096185923	1.736111516947858e-05	0.02500000037252903	0.023000000044703484	60.0	60.0	60.0	60.0	60.0	60.0	60.0	60.0	60.0	60.0	60.0	60.0	60.0	60.0	60.0	60.0	60.0	60.0	60.0	60.0	7.235000133514404	7.209000110626221	7.190000057220459	7.173999786376953	7.150000095367432	7.122000217437744	7.120999813079834	7.093999862670898	7.0920000076293945	7.053999900817871	7.053999900817871	60.0	60.0	60.0	60.0	60.0	60.0	60.0	60.0	60.0
1689416044194563246	3291	1689416044161903199	laser1	-2.356194496154785	2.356194496154785	0.004363323096185923	1.736111516947858e-05	0.02500000037252903	0.023000000044703484	60.0	60.0	60.0	60.0	60.0	60.0	60.0	60.0	60.0	60.0	60.0	60.0	60.0	60.0	60.0	60.0	60.0	60.0	7.26200008392334	7.251999855041504	7.236999988555908	7.2129998207092285	7.196000099182129	7.188000202178955	7.176000118255615	7.1479997634887695	7.111999988555908	7.104000091552734	7.104000091552734	60.0	60.0	60.0	60.0	60.0	60.0	60.0	60.0	19.966999053955078	19.966999053955078	60.0
1689416044235670001	3292	1689416044186797571	laser1	-2.356194496154785	2.356194496154785	0.004363323096185923	1.736111516947858e-05	0.02500000037252903	0.023000000044703484	60.0	60.0	60.0	60.0	60.0	60.0	60.0	60.0	60.0	60.0	60.0	60.0	60.0	60.0	60.0	60.0	7.335999965667725	7.330999851226807	7.301000118255615	7.2829999923706055	7.25600004196167	7.230999946594238	7.205999851226807	7.192999839782715	7.177999973297119	7.1570000648498535	7.144000053405762	7.144000053405762	60.0	60.0	60.0	60.0	60.0	60.0	60.0	60.0	60.0	60.0	60.0	60.0
1689416044235676277	3293	1689416044211820756	laser1	-2.356194496154785	2.356194496154785	0.004363323096185923	1.736111516947858e-05	0.02500000037252903	0.023000000044703484	60.0	60.0	60.0	60.0	60.0	60.0	60.0	60.0	60.0	60.0	60.0	60.0	60.0	60.0	7.375999927520752	7.372000217437744	7.353000164031982	7.335999965667725	7.306000232696533	7.296999931335449	7.26800012588501	7.252999782562256	7.229000091552734	7.205999851226807	7.188000202178955	7.188000202178955	60.0	60.0	60.0	60.0	60.0	60.0	60.0	60.0	60.0	60.0	60.0	60.0	60.0	60.0
1689416044276564892	3294	1689416044236757951	laser1	-2.356194496154785	2.356194496154785	0.004363323096185923	1.736111516947858e-05	0.02500000037252903	0.023000000044703484	60.0	60.0	60.0	60.0	60.0	60.0	60.0	60.0	60.0	60.0	60.0	60.0	60.0	7.431000232696533	7.4070000648498535	7.375999927520752	7.357999801635742	7.341000080108643	7.310999870300293	7.296999931335449	7.269000053405762	7.25600004196167	7.223999977111816	7.223999977111816	60.0	60.0	60.0	60.0	60.0	60.0	60.0	60.0	60.0	60.0	60.0	60.0	60.0	60.0	60.0	60.0
1689416044279411977	3295	1689416044261727571	laser1	-2.356194496154785	2.356194496154785	0.004363323096185923	1.736111516947858e-05	0.02500000037252903	0.023000000044703484	60.0	60.0	60.0	60.0	60.0	60.0	60.0	60.0	60.0	60.0	60.0	7.497000217437744	7.465000152587891	7.439000129699707	7.414000034332275	7.394999980926514	7.375999927520752	7.355000019073486	7.335999965667725	7.298999786376953	7.284999847412109	7.284999847412109	7.315000057220459	60.0	60.0	60.0	60.0	60.0	60.0	60.0	60.0	60.0	60.0	60.0	60.0	60.0	60.0	60.0	60.0	60.0
1689416044320564211	3296	1689416044286718622	laser1	-2.356194496154785	2.356194496154785	0.004363323096185923	1.736111516947858e-05	0.02500000037252903	0.023000000044703484	60.0	60.0	60.0	60.0	60.0	60.0	60.0	60.0	60.0	7.535999774932861	7.5289998054504395	7.5	7.468999862670898	7.445000171661377	7.427999973297119	7.39900016784668	7.388999938964844	7.36899995803833	7.349999904632568	7.311999797821045	7.311999797821045	60.0	60.0	60.0	60.0	60.0	60.0	60.0	60.0	60.0	60.0	60.0	60.0	60.0	60.0	60.0	60.0	60.0	60.0	60.0
1689416044361588905	3297	1689416044311720009	laser1	-2.356194496154785	2.356194496154785	0.004363323096185923	1.736111516947858e-05	0.02500000037252903	0.023000000044703484	60.0	60.0	60.0	60.0	60.0	60.0	60.0	60.0	7.568999767303467	7.550000190734863	7.534999847412109	7.510000228881836	7.488999843597412	7.465000152587891	7.440999984741211	7.428999900817871	7.389999866485596	7.389999866485596	7.39900016784668	60.0	60.0	60.0	60.0	60.0	60.0	60.0	60.0	60.0	60.0	60.0	60.0	60.0	60.0	60.0	60.0	60.0	60.0	60.0	60.0	60.0
1689416044361602264	3298	1689416044336726849	laser1	-2.356194496154785	2.356194496154785	0.004363323096185923	1.736111516947858e-05	0.02500000037252903	0.023000000044703484	60.0	60.0	60.0	60.0	60.0	60.0	7.638999938964844	7.622000217437744	7.593999862670898	7.5879998207092285	7.557000160217285	7.5279998779296875	7.49399995803833	7.48199987411499	7.453999996185303	7.427999973297119	7.427999973297119	60.0	60.0	60.0	60.0	60.0	60.0	60.0	60.0	60.0	60.0	60.0	60.0	60.0	60.0	60.0	60.0	60.0	60.0	60.0	60.0	60.0	60.0	60.0
1689416044402567502	3299	1689416044361684623	laser1	-2.356194496154785	2.356194496154785	0.004363323096185923	1.736111516947858e-05	0.02500000037252903	0.023000000044703484	60.0	60.0	60.0	60.0	60.0	7.688000202178955	7.664000034332275	7.617000102996826	7.5970001220703125	7.572999954223633	7.553999900817871	7.544000148773193	7.506999969482422	7.48799991607666	7.48799991607666	60.0	60.0	60.0	60.0	60.0	60.0	60.0	60.0	60.0	60.0	60.0	60.0	60.0	60.0	60.0	60.0	60.0	60.0	60.0	60.0	60.0	20.117000579833984	20.086999893188477	20.117000579833984	60.0
1689416044404200143	3300	1689416044386719962	laser1	-2.356194496154785	2.356194496154785	0.004363323096185923	1.736111516947858e-05	0.02500000037252903	0.023000000044703484	60.0	60.0	60.0	7.744999885559082	7.723999977111816	7.684999942779541	7.675000190734863	7.656000137329102	7.620999813079834	7.593999862670898	7.547999858856201	7.539000034332275	7.520999908447266	7.520999908447266	60.0	60.0	60.0	60.0	60.0	60.0	60.0	60.0	60.0	60.0	60.0	60.0	60.0	60.0	60.0	60.0	60.0	60.0	60.0	60.0	60.0	20.492000579833984	60.0	60.0	60.0	60.0
1689416044444577903	3301	1689416044411655974	laser1	-2.356194496154785	2.356194496154785	0.004363323096185923	1.736111516947858e-05	0.02500000037252903	0.023000000044703484	60.0	7.800000190734863	7.7820000648498535	7.767000198364258	7.739999771118164	7.706999778747559	7.690000057220459	7.656000137329102	7.642000198364258	7.6020002365112305	7.580999851226807	7.580999851226807	60.0	60.0	60.0	60.0	60.0	60.0	60.0	60.0	60.0	60.0	60.0	60.0	60.0	60.0	60.0	60.0	60.0	60.0	60.0	60.0	60.0	60.0	60.0	60.0	60.0	60.0	60.0	60.0
1689416044485669135	3302	1689416044436653050	laser1	-2.356194496154785	2.356194496154785	0.004363323096185923	1.736111516947858e-05	0.02500000037252903	0.023000000044703484	60.0	7.830999851226807	7.816999912261963	7.769000053405762	7.763999938964844	7.71999979019165	7.703000068664551	7.671000003814697	7.650000095367432	7.618000030517578	7.618000030517578	60.0	60.0	60.0	60.0	60.0	60.0	60.0	60.0	60.0	60.0	60.0	60.0	60.0	60.0	60.0	60.0	60.0	60.0	60.0	60.0	60.0	60.0	60.0	20.468000411987305	20.18400001525879	20.18400001525879	60.0	60.0	60.0
1689416044485677928	3303	1689416044461590417	laser1	-2.356194496154785	2.356194496154785	0.004363323096185923	1.736111516947858e-05	0.02500000037252903	0.023000000044703484	60.0	7.84499979019165	7.822000026702881	7.7829999923706055	7.763999938964844	7.709000110626221	7.696000099182129	7.671000003814697	7.671000003814697	60.0	60.0	60.0	60.0	60.0	60.0	60.0	60.0	60.0	60.0	60.0	60.0	60.0	60.0	60.0	60.0	60.0	60.0	60.0	60.0	60.0	60.0	60.0	60.0	60.0	60.0	60.0	60.0	60.0	60.0	60.0
1689416044526651509	3304	1689416044486567948	laser1	-2.356194496154785	2.356194496154785	0.004363323096185923	1.736111516947858e-05	0.02500000037252903	0.023000000044703484	60.0	7.848999977111816	7.821000099182129	7.7789998054504395	7.770999908447266	7.735000133514404	7.734000205993652	7.734000205993652	60.0	60.0	60.0	60.0	60.0	60.0	60.0	60.0	60.0	60.0	60.0	60.0	60.0	60.0	60.0	60.0	60.0	60.0	60.0	60.0	60.0	60.0	60.0	60.0	60.0	60.0	20.2810001373291	20.2810001373291	60.0	60.0	60.0	60.0
1689416044529048323	3305	1689416044511624490	laser1	-2.356194496154785	2.356194496154785	0.004363323096185923	1.736111516947858e-05	0.02500000037252903	0.023000000044703484	60.0	7.861999988555908	7.836999893188477	7.807000160217285	7.796999931335449	7.796999931335449	60.0	60.0	60.0	60.0	60.0	60.0	60.0	60.0	60.0	60.0	60.0	60.0	60.0	60.0	60.0	60.0	60.0	60.0	60.0	60.0	60.0	60.0	60.0	60.0	60.0	60.0	20.520000457763672	20.520000457763672	60.0	60.0	60.0	60.0	60.0	60.0
1689416044570558704	3306	1689416044536513840	laser1	-2.356194496154785	2.356194496154785	0.004363323096185923	1.736111516947858e-05	0.02500000037252903	0.023000000044703484	60.0	7.867000102996826	7.8470001220703125	7.8470001220703125	7.875999927520752	60.0	60.0	60.0	60.0	60.0	60.0	60.0	60.0	60.0	60.0	60.0	60.0	60.0	60.0	60.0	60.0	60.0	60.0	60.0	60.0	60.0	60.0	60.0	60.0	60.0	60.0	60.0	60.0	60.0	60.0	60.0	60.0	60.0	60.0	60.0
1689416044611596611	3307	1689416044561515088	laser1	-2.356194496154785	2.356194496154785	0.004363323096185923	1.736111516947858e-05	0.02500000037252903	0.023000000044703484	60.0	7.879000186920166	7.879000186920166	60.0	60.0	60.0	60.0	60.0	60.0	60.0	60.0	60.0	60.0	60.0	60.0	60.0	60.0	60.0	60.0	60.0	60.0	60.0	60.0	60.0	60.0	60.0	60.0	60.0	60.0	60.0	60.0	60.0	60.0	60.0	60.0	60.0	60.0	60.0	60.0	60.0
1689416044611612304	3308	1689416044586478828	laser1	-2.356194496154785	2.356194496154785	0.004363323096185923	1.736111516947858e-05	0.02500000037252903	0.023000000044703484	60.0	7.9120001792907715	60.0	60.0	60.0	60.0	60.0	60.0	60.0	60.0	60.0	60.0	60.0	60.0	60.0	60.0	60.0	60.0	60.0	60.0	60.0	60.0	60.0	60.0	60.0	60.0	60.0	60.0	60.0	60.0	60.0	60.0	60.0	60.0	60.0	60.0	60.0	60.0	60.0	60.0
1689416044652593854	3309	1689416044611485049	laser1	-2.356194496154785	2.356194496154785	0.004363323096185923	1.736111516947858e-05	0.02500000037252903	0.023000000044703484	60.0	60.0	60.0	60.0	60.0	60.0	60.0	60.0	60.0	60.0	60.0	60.0	60.0	60.0	60.0	60.0	60.0	60.0	60.0	60.0	60.0	60.0	60.0	60.0	60.0	60.0	60.0	60.0	60.0	60.0	60.0	60.0	60.0	60.0	60.0	60.0	60.0	60.0	60.0	60.0
1689416044653924716	3310	1689416044636468937	laser1	-2.356194496154785	2.356194496154785	0.004363323096185923	1.736111516947858e-05	0.02500000037252903	0.023000000044703484	60.0	60.0	60.0	60.0	60.0	60.0	60.0	60.0	60.0	60.0	60.0	60.0	60.0	60.0	60.0	60.0	60.0	60.0	60.0	60.0	60.0	60.0	60.0	60.0	60.0	60.0	60.0	60.0	60.0	60.0	60.0	60.0	60.0	60.0	60.0	60.0	60.0	60.0	60.0	60.0
1689416044694580185	3311	1689416044661474802	laser1	-2.356194496154785	2.356194496154785	0.004363323096185923	1.736111516947858e-05	0.02500000037252903	0.023000000044703484	60.0	60.0	60.0	60.0	60.0	60.0	60.0	60.0	60.0	60.0	60.0	60.0	60.0	60.0	60.0	60.0	60.0	60.0	60.0	60.0	60.0	60.0	60.0	60.0	60.0	60.0	60.0	60.0	60.0	60.0	60.0	60.0	60.0	60.0	60.0	60.0	60.0	60.0	60.0	19.850000381469727
1689416044735580781	3312	1689416044686422808	laser1	-2.356194496154785	2.356194496154785	0.004363323096185923	1.736111516947858e-05	0.02500000037252903	0.023000000044703484	60.0	60.0	60.0	60.0	60.0	60.0	60.0	60.0	60.0	60.0	60.0	60.0	60.0	60.0	60.0	60.0	60.0	60.0	60.0	60.0	60.0	60.0	60.0	60.0	60.0	60.0	60.0	60.0	60.0	60.0	60.0	60.0	60.0	60.0	60.0	60.0	60.0	60.0	19.920000076293945	60.0
1689416044735594405	3313	1689416044711434142	laser1	-2.356194496154785	2.356194496154785	0.004363323096185923	1.736111516947858e-05	0.02500000037252903	0.023000000044703484	60.0	60.0	60.0	60.0	60.0	60.0	60.0	60.0	60.0	60.0	60.0	60.0	60.0	60.0	60.0	60.0	60.0	60.0	60.0	60.0	60.0	60.0	60.0	60.0	60.0	60.0	60.0	60.0	60.0	60.0	60.0	60.0	60.0	60.0	60.0	60.0	60.0	60.0	19.972999572753906	60.0
1689416044776563309	3314	1689416044736425297	laser1	-2.356194496154785	2.356194496154785	0.004363323096185923	1.736111516947858e-05	0.02500000037252903	0.023000000044703484	60.0	60.0	60.0	60.0	60.0	60.0	60.0	60.0	60.0	60.0	60.0	60.0	60.0	60.0	60.0	60.0	60.0	60.0	60.0	60.0	60.0	60.0	60.0	60.0	60.0	60.0	60.0	60.0	60.0	60.0	60.0	60.0	60.0	60.0	60.0	60.0	60.0	20.024999618530273	20.024999618530273	60.0
1689416044778828434	3315	1689416044761385226	laser1	-2.356194496154785	2.356194496154785	0.004363323096185923	1.736111516947858e-05	0.02500000037252903	0.023000000044703484	60.0	60.0	60.0	60.0	60.0	60.0	60.0	60.0	60.0	60.0	60.0	60.0	60.0	60.0	60.0	60.0	60.0	60.0	60.0	60.0	60.0	60.0	60.0	60.0	60.0	60.0	60.0	60.0	60.0	60.0	60.0	60.0	60.0	60.0	60.0	60.0	60.0	60.0	60.0	60.0
1689416044820597637	3316	1689416044786405294	laser1	-2.356194496154785	2.356194496154785	0.004363323096185923	1.736111516947858e-05	0.02500000037252903	0.023000000044703484	60.0	60.0	60.0	60.0	60.0	60.0	60.0	60.0	60.0	60.0	60.0	60.0	60.0	60.0	60.0	60.0	60.0	60.0	60.0	60.0	60.0	60.0	60.0	60.0	60.0	60.0	60.0	60.0	60.0	60.0	60.0	60.0	60.0	60.0	60.0	60.0	60.0	60.0	60.0	60.0
1689416044861571278	3317	1689416044811412615	laser1	-2.356194496154785	2.356194496154785	0.004363323096185923	1.736111516947858e-05	0.02500000037252903	0.023000000044703484	60.0	60.0	60.0	60.0	60.0	60.0	60.0	60.0	60.0	60.0	60.0	60.0	60.0	60.0	60.0	60.0	60.0	60.0	60.0	60.0	60.0	60.0	60.0	60.0	60.0	60.0	60.0	60.0	60.0	60.0	60.0	60.0	60.0	60.0	60.0	60.0	20.231000900268555	20.231000900268555	60.0	60.0
1689416044861578511	3318	1689416044836419267	laser1	-2.356194496154785	2.356194496154785	0.004363323096185923	1.736111516947858e-05	0.02500000037252903	0.023000000044703484	60.0	60.0	60.0	60.0	60.0	60.0	60.0	60.0	60.0	60.0	60.0	60.0	60.0	60.0	60.0	60.0	60.0	60.0	60.0	60.0	60.0	60.0	60.0	60.0	60.0	60.0	60.0	60.0	60.0	60.0	60.0	60.0	60.0	60.0	60.0	60.0	60.0	60.0	60.0	60.0
1689416044903565420	3319	1689416044861407290	laser1	-2.356194496154785	2.356194496154785	0.004363323096185923	1.736111516947858e-05	0.02500000037252903	0.023000000044703484	60.0	60.0	60.0	60.0	60.0	60.0	60.0	60.0	60.0	60.0	60.0	60.0	60.0	60.0	60.0	60.0	60.0	60.0	60.0	60.0	60.0	60.0	60.0	60.0	60.0	60.0	60.0	60.0	60.0	60.0	60.0	60.0	60.0	60.0	60.0	60.0	60.0	60.0	60.0	60.0
1689416044903791391	3320	1689416044886403411	laser1	-2.356194496154785	2.356194496154785	0.004363323096185923	1.736111516947858e-05	0.02500000037252903	0.023000000044703484	60.0	60.0	60.0	60.0	60.0	60.0	60.0	60.0	60.0	60.0	60.0	60.0	60.0	60.0	60.0	60.0	60.0	60.0	60.0	60.0	60.0	60.0	60.0	60.0	60.0	60.0	60.0	60.0	60.0	60.0	60.0	60.0	60.0	60.0	60.0	60.0	60.0	60.0	60.0	60.0
1689416044944604524	3321	1689416044911412864	laser1	-2.356194496154785	2.356194496154785	0.004363323096185923	1.736111516947858e-05	0.02500000037252903	0.023000000044703484	60.0	60.0	60.0	60.0	60.0	60.0	60.0	60.0	60.0	60.0	60.0	60.0	60.0	60.0	60.0	60.0	60.0	60.0	60.0	60.0	60.0	60.0	60.0	60.0	60.0	60.0	60.0	60.0	60.0	60.0	60.0	60.0	60.0	60.0	60.0	60.0	60.0	60.0	60.0	60.0
1689416044986574207	3322	1689416044936360005	laser1	-2.356194496154785	2.356194496154785	0.004363323096185923	1.736111516947858e-05	0.02500000037252903	0.023000000044703484	60.0	60.0	60.0	60.0	60.0	60.0	60.0	60.0	60.0	60.0	60.0	60.0	60.0	60.0	60.0	60.0	60.0	60.0	60.0	60.0	60.0	60.0	60.0	60.0	60.0	60.0	60.0	60.0	60.0	60.0	60.0	60.0	60.0	60.0	60.0	60.0	60.0	60.0	60.0	60.0
1689416044986582987	3323	1689416044961401265	laser1	-2.356194496154785	2.356194496154785	0.004363323096185923	1.736111516947858e-05	0.02500000037252903	0.023000000044703484	60.0	60.0	60.0	60.0	60.0	60.0	60.0	60.0	60.0	60.0	60.0	60.0	60.0	60.0	60.0	60.0	60.0	60.0	60.0	60.0	60.0	60.0	60.0	60.0	60.0	60.0	60.0	60.0	60.0	60.0	60.0	60.0	60.0	60.0	60.0	60.0	60.0	60.0	60.0	60.0
1689416045028579062	3324	1689416044986334368	laser1	-2.356194496154785	2.356194496154785	0.004363323096185923	1.736111516947858e-05	0.02500000037252903	0.023000000044703484	60.0	60.0	60.0	60.0	60.0	60.0	60.0	60.0	60.0	60.0	60.0	60.0	60.0	60.0	60.0	60.0	60.0	60.0	60.0	60.0	60.0	60.0	60.0	60.0	60.0	60.0	60.0	60.0	60.0	60.0	60.0	60.0	60.0	60.0	60.0	60.0	60.0	60.0	60.0	60.0
1689416045028741922	3325	1689416045011309281	laser1	-2.356194496154785	2.356194496154785	0.004363323096185923	1.736111516947858e-05	0.02500000037252903	0.023000000044703484	60.0	60.0	60.0	60.0	60.0	60.0	60.0	60.0	60.0	60.0	60.0	60.0	60.0	60.0	60.0	60.0	60.0	60.0	60.0	60.0	60.0	60.0	60.0	60.0	60.0	60.0	60.0	60.0	60.0	60.0	60.0	60.0	60.0	60.0	60.0	60.0	60.0	20.319000244140625	20.319000244140625	20.393999099731445
1689416045069653361	3326	1689416045036330046	laser1	-2.356194496154785	2.356194496154785	0.004363323096185923	1.736111516947858e-05	0.02500000037252903	0.023000000044703484	60.0	60.0	60.0	60.0	60.0	60.0	60.0	60.0	60.0	60.0	60.0	60.0	60.0	60.0	60.0	60.0	60.0	60.0	60.0	60.0	60.0	60.0	60.0	60.0	60.0	60.0	60.0	60.0	60.0	60.0	60.0	60.0	60.0	60.0	60.0	60.0	60.0	60.0	60.0	60.0
1689416045110671157	3327	1689416045061347210	laser1	-2.356194496154785	2.356194496154785	0.004363323096185923	1.736111516947858e-05	0.02500000037252903	0.023000000044703484	60.0	60.0	60.0	60.0	60.0	60.0	60.0	60.0	60.0	60.0	60.0	60.0	60.0	60.0	60.0	60.0	60.0	60.0	60.0	60.0	60.0	60.0	60.0	60.0	60.0	60.0	60.0	60.0	60.0	60.0	60.0	60.0	60.0	60.0	60.0	60.0	60.0	60.0	60.0	60.0
1689416045110684713	3328	1689416045086306187	laser1	-2.356194496154785	2.356194496154785	0.004363323096185923	1.736111516947858e-05	0.02500000037252903	0.023000000044703484	60.0	60.0	60.0	60.0	60.0	60.0	60.0	60.0	60.0	60.0	60.0	60.0	60.0	60.0	60.0	60.0	60.0	60.0	60.0	60.0	60.0	60.0	60.0	60.0	60.0	60.0	60.0	60.0	60.0	60.0	60.0	60.0	60.0	60.0	60.0	60.0	60.0	60.0	60.0	60.0
1689416045151573414	3329	1689416045111279605	laser1	-2.356194496154785	2.356194496154785	0.004363323096185923	1.736111516947858e-05	0.02500000037252903	0.023000000044703484	60.0	60.0	60.0	60.0	60.0	60.0	60.0	60.0	60.0	60.0	60.0	60.0	60.0	60.0	60.0	60.0	60.0	60.0	60.0	60.0	60.0	60.0	60.0	60.0	60.0	60.0	60.0	60.0	60.0	60.0	60.0	60.0	60.0	60.0	60.0	60.0	60.0	60.0	60.0	60.0
1689416045153694033	3330	1689416045136245941	laser1	-2.356194496154785	2.356194496154785	0.004363323096185923	1.736111516947858e-05	0.02500000037252903	0.023000000044703484	60.0	60.0	60.0	60.0	60.0	60.0	60.0	60.0	60.0	60.0	60.0	60.0	60.0	60.0	60.0	60.0	60.0	60.0	60.0	60.0	60.0	60.0	60.0	60.0	60.0	60.0	60.0	60.0	60.0	60.0	60.0	60.0	60.0	60.0	60.0	60.0	60.0	60.0	60.0	60.0
1689416045194573526	3331	1689416045161226397	laser1	-2.356194496154785	2.356194496154785	0.004363323096185923	1.736111516947858e-05	0.02500000037252903	0.023000000044703484	60.0	60.0	60.0	60.0	60.0	60.0	60.0	60.0	60.0	60.0	60.0	60.0	60.0	60.0	60.0	60.0	60.0	60.0	60.0	60.0	60.0	60.0	60.0	60.0	60.0	60.0	60.0	60.0	60.0	60.0	60.0	60.0	60.0	60.0	60.0	60.0	60.0	60.0	60.0	60.0
1689416045235585694	3332	1689416045186279339	laser1	-2.356194496154785	2.356194496154785	0.004363323096185923	1.736111516947858e-05	0.02500000037252903	0.023000000044703484	60.0	60.0	60.0	60.0	60.0	60.0	60.0	60.0	60.0	60.0	60.0	60.0	60.0	60.0	60.0	60.0	60.0	60.0	60.0	60.0	60.0	60.0	60.0	60.0	60.0	60.0	60.0	60.0	60.0	60.0	60.0	60.0	60.0	60.0	60.0	60.0	60.0	60.0	60.0	60.0
1689416045235598815	3333	1689416045211251242	laser1	-2.356194496154785	2.356194496154785	0.004363323096185923	1.736111516947858e-05	0.02500000037252903	0.023000000044703484	60.0	60.0	60.0	60.0	60.0	60.0	60.0	60.0	60.0	60.0	60.0	60.0	60.0	60.0	60.0	60.0	60.0	60.0	60.0	60.0	60.0	60.0	60.0	60.0	60.0	60.0	60.0	60.0	60.0	60.0	60.0	60.0	60.0	60.0	20.808000564575195	20.808000564575195	60.0	60.0	60.0	60.0
1689416045277565606	3334	1689416045236238404	laser1	-2.356194496154785	2.356194496154785	0.004363323096185923	1.736111516947858e-05	0.02500000037252903	0.023000000044703484	60.0	60.0	60.0	60.0	60.0	60.0	60.0	60.0	60.0	60.0	60.0	60.0	60.0	60.0	60.0	60.0	60.0	60.0	60.0	60.0	60.0	60.0	60.0	60.0	60.0	60.0	60.0	60.0	60.0	60.0	60.0	60.0	60.0	60.0	60.0	60.0	60.0	60.0	60.0	60.0
1689416045278639249	3335	1689416045261249436	laser1	-2.356194496154785	2.356194496154785	0.004363323096185923	1.736111516947858e-05	0.02500000037252903	0.023000000044703484	60.0	60.0	60.0	60.0	60.0	60.0	60.0	60.0	60.0	60.0	60.0	60.0	60.0	60.0	60.0	60.0	60.0	60.0	60.0	60.0	60.0	60.0	60.0	60.0	60.0	60.0	60.0	60.0	60.0	60.0	60.0	60.0	20.9060001373291	20.893999099731445	20.9060001373291	20.893999099731445	60.0	20.85700035095215	60.0	60.0
1689416045319572282	3336	1689416045286233844	laser1	-2.356194496154785	2.356194496154785	0.004363323096185923	1.736111516947858e-05	0.02500000037252903	0.023000000044703484	60.0	60.0	60.0	60.0	60.0	60.0	60.0	60.0	60.0	60.0	60.0	60.0	60.0	60.0	60.0	60.0	60.0	60.0	60.0	60.0	60.0	60.0	60.0	60.0	60.0	60.0	60.0	60.0	60.0	60.0	60.0	60.0	60.0	60.0	60.0	60.0	60.0	60.0	60.0	60.0
1689416045360680035	3337	1689416045311223102	laser1	-2.356194496154785	2.356194496154785	0.004363323096185923	1.736111516947858e-05	0.02500000037252903	0.023000000044703484	60.0	60.0	60.0	60.0	60.0	60.0	60.0	60.0	60.0	60.0	60.0	60.0	60.0	60.0	60.0	60.0	60.0	60.0	60.0	60.0	60.0	60.0	60.0	60.0	60.0	60.0	60.0	60.0	60.0	60.0	60.0	60.0	60.0	60.0	60.0	60.0	60.0	60.0	60.0	60.0
1689416045360683784	3338	1689416045336230907	laser1	-2.356194496154785	2.356194496154785	0.004363323096185923	1.736111516947858e-05	0.02500000037252903	0.023000000044703484	60.0	60.0	60.0	60.0	60.0	60.0	60.0	60.0	60.0	60.0	60.0	60.0	60.0	60.0	60.0	60.0	60.0	60.0	60.0	60.0	60.0	60.0	60.0	60.0	60.0	60.0	60.0	60.0	60.0	60.0	20.98900032043457	20.98900032043457	60.0	60.0	60.0	60.0	60.0	60.0	60.0	60.0
1689416045402576372	3339	1689416045361260580	laser1	-2.356194496154785	2.356194496154785	0.004363323096185923	1.736111516947858e-05	0.02500000037252903	0.023000000044703484	60.0	60.0	60.0	60.0	60.0	60.0	60.0	60.0	60.0	60.0	60.0	60.0	60.0	60.0	60.0	60.0	60.0	60.0	60.0	60.0	60.0	60.0	60.0	60.0	60.0	60.0	60.0	60.0	60.0	60.0	60.0	60.0	60.0	21.038999557495117	21.02899932861328	21.038999557495117	60.0	60.0	60.0	60.0
1689416045403706881	3340	1689416045386328415	laser1	-2.356194496154785	2.356194496154785	0.004363323096185923	1.736111516947858e-05	0.02500000037252903	0.023000000044703484	60.0	60.0	60.0	60.0	60.0	60.0	60.0	60.0	60.0	60.0	60.0	60.0	60.0	60.0	60.0	60.0	60.0	60.0	60.0	60.0	60.0	60.0	60.0	60.0	60.0	60.0	60.0	60.0	60.0	60.0	60.0	60.0	60.0	60.0	60.0	60.0	60.0	60.0	60.0	60.0
1689416045445595916	3341	1689416045411225145	laser1	-2.356194496154785	2.356194496154785	0.004363323096185923	1.736111516947858e-05	0.02500000037252903	0.023000000044703484	60.0	60.0	60.0	60.0	60.0	60.0	60.0	60.0	60.0	60.0	60.0	60.0	60.0	60.0	60.0	60.0	60.0	60.0	60.0	60.0	60.0	60.0	60.0	60.0	60.0	60.0	60.0	60.0	60.0	60.0	60.0	60.0	60.0	60.0	21.09600067138672	60.0	60.0	60.0	60.0	60.0
1689416045486577182	3342	1689416045436216337	laser1	-2.356194496154785	2.356194496154785	0.004363323096185923	1.736111516947858e-05	0.02500000037252903	0.023000000044703484	60.0	60.0	60.0	60.0	60.0	60.0	60.0	60.0	60.0	60.0	60.0	60.0	60.0	60.0	60.0	60.0	60.0	60.0	60.0	60.0	60.0	60.0	60.0	60.0	60.0	60.0	60.0	60.0	60.0	60.0	60.0	60.0	60.0	60.0	60.0	60.0	60.0	60.0	60.0	60.0
1689416045486585168	3343	1689416045461234039	laser1	-2.356194496154785	2.356194496154785	0.004363323096185923	1.736111516947858e-05	0.02500000037252903	0.023000000044703484	60.0	60.0	60.0	60.0	60.0	60.0	60.0	60.0	60.0	60.0	60.0	60.0	60.0	60.0	60.0	60.0	60.0	60.0	60.0	60.0	60.0	60.0	60.0	60.0	60.0	60.0	60.0	60.0	60.0	60.0	60.0	60.0	60.0	60.0	60.0	60.0	60.0	60.0	60.0	60.0
1689416045527554352	3344	1689416045486249856	laser1	-2.356194496154785	2.356194496154785	0.004363323096185923	1.736111516947858e-05	0.02500000037252903	0.023000000044703484	60.0	60.0	60.0	60.0	60.0	60.0	60.0	60.0	60.0	60.0	60.0	60.0	60.0	60.0	60.0	60.0	60.0	60.0	60.0	60.0	60.0	60.0	60.0	60.0	60.0	60.0	60.0	60.0	60.0	60.0	60.0	60.0	60.0	60.0	60.0	60.0	60.0	60.0	60.0	60.0
1689416045528719461	3345	1689416045511276385	laser1	-2.356194496154785	2.356194496154785	0.004363323096185923	1.736111516947858e-05	0.02500000037252903	0.023000000044703484	60.0	60.0	60.0	60.0	60.0	60.0	60.0	60.0	60.0	60.0	60.0	60.0	60.0	60.0	60.0	60.0	60.0	60.0	60.0	60.0	60.0	60.0	60.0	60.0	60.0	60.0	60.0	60.0	60.0	60.0	60.0	60.0	60.0	60.0	60.0	60.0	60.0	60.0	60.0	60.0
1689416045569621449	3346	1689416045536322791	laser1	-2.356194496154785	2.356194496154785	0.004363323096185923	1.736111516947858e-05	0.02500000037252903	0.023000000044703484	60.0	60.0	60.0	60.0	60.0	60.0	60.0	60.0	60.0	60.0	60.0	60.0	60.0	60.0	60.0	60.0	60.0	60.0	60.0	60.0	60.0	60.0	60.0	60.0	60.0	60.0	60.0	60.0	60.0	60.0	60.0	60.0	60.0	60.0	60.0	60.0	60.0	60.0	60.0	60.0
1689416045611599060	3347	1689416045561301548	laser1	-2.356194496154785	2.356194496154785	0.004363323096185923	1.736111516947858e-05	0.02500000037252903	0.023000000044703484	60.0	60.0	60.0	60.0	60.0	60.0	60.0	60.0	60.0	60.0	60.0	60.0	60.0	60.0	60.0	60.0	60.0	60.0	60.0	60.0	60.0	60.0	60.0	60.0	60.0	60.0	60.0	60.0	60.0	60.0	60.0	60.0	60.0	60.0	60.0	60.0	60.0	60.0	60.0	60.0
1689416045611627728	3348	1689416045586272434	laser1	-2.356194496154785	2.356194496154785	0.004363323096185923	1.736111516947858e-05	0.02500000037252903	0.023000000044703484	60.0	60.0	60.0	60.0	60.0	60.0	60.0	60.0	60.0	60.0	60.0	60.0	60.0	60.0	60.0	60.0	60.0	60.0	60.0	60.0	60.0	60.0	60.0	60.0	60.0	60.0	60.0	60.0	60.0	60.0	60.0	60.0	60.0	60.0	60.0	60.0	60.0	60.0	60.0	60.0
1689416045652580158	3349	1689416045611365520	laser1	-2.356194496154785	2.356194496154785	0.004363323096185923	1.736111516947858e-05	0.02500000037252903	0.023000000044703484	60.0	60.0	60.0	60.0	60.0	60.0	60.0	60.0	60.0	60.0	60.0	60.0	60.0	60.0	60.0	60.0	60.0	60.0	60.0	60.0	60.0	60.0	60.0	60.0	60.0	60.0	60.0	60.0	60.0	60.0	60.0	60.0	60.0	60.0	60.0	60.0	60.0	60.0	60.0	60.0
1689416045653785395	3350	1689416045636288313	laser1	-2.356194496154785	2.356194496154785	0.004363323096185923	1.736111516947858e-05	0.02500000037252903	0.023000000044703484	60.0	60.0	60.0	60.0	60.0	60.0	60.0	60.0	60.0	60.0	60.0	60.0	60.0	60.0	60.0	60.0	60.0	60.0	60.0	60.0	60.0	60.0	60.0	60.0	60.0	60.0	60.0	60.0	60.0	60.0	60.0	60.0	60.0	60.0	60.0	60.0	60.0	60.0	60.0	60.0
1689416045694585622	3351	1689416045661256101	laser1	-2.356194496154785	2.356194496154785	0.004363323096185923	1.736111516947858e-05	0.02500000037252903	0.023000000044703484	60.0	60.0	60.0	60.0	60.0	60.0	60.0	60.0	60.0	60.0	60.0	60.0	60.0	60.0	60.0	60.0	60.0	60.0	60.0	60.0	60.0	60.0	60.0	60.0	60.0	60.0	60.0	60.0	60.0	60.0	60.0	60.0	60.0	60.0	60.0	60.0	60.0	60.0	60.0	60.0
1689416045735561797	3352	1689416045686281075	laser1	-2.356194496154785	2.356194496154785	0.004363323096185923	1.736111516947858e-05	0.02500000037252903	0.023000000044703484	60.0	60.0	60.0	60.0	60.0	60.0	60.0	60.0	60.0	60.0	60.0	60.0	60.0	60.0	60.0	60.0	60.0	60.0	60.0	60.0	60.0	60.0	21.716999053955078	21.716999053955078	60.0	60.0	60.0	60.0	60.0	60.0	21.490999221801758	60.0	60.0	60.0	60.0	60.0	60.0	60.0	60.0	60.0
1689416045735574889	3353	1689416045711252418	laser1	-2.356194496154785	2.356194496154785	0.004363323096185923	1.736111516947858e-05	0.02500000037252903	0.023000000044703484	60.0	60.0	60.0	60.0	60.0	60.0	60.0	60.0	60.0	60.0	60.0	60.0	60.0	60.0	60.0	60.0	60.0	60.0	60.0	60.0	60.0	60.0	60.0	60.0	60.0	60.0	60.0	60.0	60.0	60.0	60.0	60.0	60.0	60.0	60.0	60.0	60.0	60.0	60.0	60.0
1689416045776637260	3354	1689416045736276018	laser1	-2.356194496154785	2.356194496154785	0.004363323096185923	1.736111516947858e-05	0.02500000037252903	0.023000000044703484	60.0	60.0	60.0	60.0	60.0	60.0	60.0	60.0	60.0	60.0	60.0	60.0	60.0	60.0	60.0	60.0	60.0	60.0	60.0	60.0	60.0	60.0	60.0	60.0	60.0	60.0	60.0	60.0	60.0	60.0	60.0	60.0	60.0	60.0	60.0	60.0	60.0	60.0	60.0	60.0
1689416045778773657	3355	1689416045761237344	laser1	-2.356194496154785	2.356194496154785	0.004363323096185923	1.736111516947858e-05	0.02500000037252903	0.023000000044703484	60.0	60.0	60.0	60.0	60.0	60.0	60.0	60.0	60.0	60.0	60.0	60.0	60.0	60.0	60.0	60.0	60.0	60.0	60.0	60.0	60.0	60.0	60.0	60.0	60.0	60.0	60.0	60.0	60.0	60.0	60.0	60.0	60.0	60.0	60.0	60.0	60.0	60.0	60.0	60.0
1689416045819566248	3356	1689416045786255631	laser1	-2.356194496154785	2.356194496154785	0.004363323096185923	1.736111516947858e-05	0.02500000037252903	0.023000000044703484	60.0	60.0	60.0	60.0	60.0	60.0	60.0	60.0	60.0	60.0	60.0	60.0	60.0	60.0	60.0	60.0	60.0	60.0	60.0	60.0	60.0	60.0	60.0	60.0	60.0	60.0	60.0	60.0	60.0	60.0	60.0	60.0	60.0	60.0	60.0	60.0	60.0	60.0	60.0	60.0
1689416045861573899	3357	1689416045811237589	laser1	-2.356194496154785	2.356194496154785	0.004363323096185923	1.736111516947858e-05	0.02500000037252903	0.023000000044703484	60.0	60.0	60.0	60.0	60.0	60.0	60.0	60.0	60.0	60.0	60.0	60.0	60.0	60.0	60.0	60.0	60.0	60.0	60.0	60.0	60.0	60.0	60.0	60.0	60.0	60.0	60.0	60.0	60.0	60.0	60.0	60.0	60.0	60.0	60.0	60.0	60.0	60.0	60.0	60.0
1689416045861581713	3358	1689416045836228809	laser1	-2.356194496154785	2.356194496154785	0.004363323096185923	1.736111516947858e-05	0.02500000037252903	0.023000000044703484	60.0	60.0	60.0	60.0	60.0	60.0	60.0	60.0	60.0	60.0	60.0	60.0	60.0	60.0	60.0	60.0	60.0	60.0	60.0	60.0	60.0	60.0	60.0	60.0	60.0	60.0	60.0	60.0	60.0	60.0	60.0	60.0	60.0	60.0	60.0	60.0	60.0	60.0	60.0	60.0
1689416045902576202	3359	1689416045861175248	laser1	-2.356194496154785	2.356194496154785	0.004363323096185923	1.736111516947858e-05	0.02500000037252903	0.023000000044703484	60.0	60.0	60.0	60.0	60.0	60.0	60.0	60.0	60.0	60.0	60.0	60.0	60.0	60.0	60.0	60.0	60.0	60.0	60.0	60.0	60.0	60.0	60.0	60.0	60.0	60.0	60.0	60.0	60.0	60.0	60.0	60.0	60.0	60.0	60.0	60.0	60.0	60.0	60.0	60.0
1689416045903675084	3360	1689416045886136175	laser1	-2.356194496154785	2.356194496154785	0.004363323096185923	1.736111516947858e-05	0.02500000037252903	0.023000000044703484	60.0	60.0	60.0	60.0	60.0	60.0	60.0	60.0	60.0	60.0	60.0	60.0	60.0	60.0	60.0	60.0	60.0	60.0	60.0	60.0	60.0	60.0	60.0	60.0	60.0	60.0	60.0	60.0	60.0	60.0	60.0	60.0	60.0	60.0	60.0	60.0	60.0	60.0	60.0	60.0
1689416045945599428	3361	1689416045911134144	laser1	-2.356194496154785	2.356194496154785	0.004363323096185923	1.736111516947858e-05	0.02500000037252903	0.023000000044703484	60.0	60.0	60.0	60.0	60.0	60.0	60.0	60.0	60.0	60.0	60.0	60.0	60.0	60.0	60.0	60.0	60.0	60.0	60.0	60.0	60.0	60.0	60.0	60.0	21.89299964904785	60.0	60.0	60.0	60.0	60.0	60.0	60.0	60.0	60.0	60.0	60.0	60.0	60.0	60.0	60.0
1689416045986565686	3362	1689416045936034813	laser1	-2.356194496154785	2.356194496154785	0.004363323096185923	1.736111516947858e-05	0.02500000037252903	0.023000000044703484	60.0	60.0	60.0	60.0	60.0	60.0	60.0	60.0	60.0	60.0	60.0	60.0	60.0	60.0	60.0	60.0	60.0	60.0	60.0	60.0	60.0	60.0	60.0	60.0	60.0	60.0	60.0	60.0	60.0	60.0	60.0	60.0	60.0	60.0	60.0	60.0	60.0	60.0	60.0	60.0
1689416045986573210	3363	1689416045960966669	laser1	-2.356194496154785	2.356194496154785	0.004363323096185923	1.736111516947858e-05	0.02500000037252903	0.023000000044703484	60.0	60.0	60.0	60.0	60.0	60.0	60.0	60.0	60.0	60.0	60.0	60.0	60.0	60.0	60.0	60.0	60.0	60.0	60.0	60.0	60.0	60.0	60.0	60.0	60.0	60.0	60.0	60.0	60.0	60.0	60.0	60.0	60.0	60.0	60.0	60.0	60.0	60.0	60.0	60.0
1689416046028563309	3364	1689416045985918821	laser1	-2.356194496154785	2.356194496154785	0.004363323096185923	1.736111516947858e-05	0.02500000037252903	0.023000000044703484	60.0	60.0	60.0	60.0	60.0	60.0	60.0	60.0	60.0	60.0	60.0	60.0	60.0	60.0	60.0	60.0	60.0	60.0	60.0	60.0	60.0	60.0	60.0	60.0	60.0	60.0	60.0	60.0	60.0	60.0	60.0	60.0	60.0	60.0	60.0	60.0	60.0	60.0	60.0	60.0
1689416046028574165	3365	1689416046010909631	laser1	-2.356194496154785	2.356194496154785	0.004363323096185923	1.736111516947858e-05	0.02500000037252903	0.023000000044703484	60.0	60.0	60.0	60.0	60.0	60.0	60.0	60.0	60.0	60.0	60.0	60.0	60.0	60.0	60.0	60.0	60.0	60.0	60.0	60.0	60.0	60.0	60.0	60.0	60.0	60.0	60.0	60.0	60.0	60.0	60.0	60.0	60.0	60.0	60.0	60.0	60.0	60.0	60.0	6.920000076293945
1689416046069561917	3366	1689416046035839306	laser1	-2.356194496154785	2.356194496154785	0.004363323096185923	1.736111516947858e-05	0.02500000037252903	0.023000000044703484	60.0	60.0	60.0	60.0	60.0	60.0	60.0	60.0	60.0	60.0	60.0	60.0	60.0	60.0	60.0	60.0	60.0	60.0	60.0	60.0	60.0	60.0	60.0	60.0	60.0	60.0	60.0	60.0	60.0	60.0	60.0	60.0	60.0	60.0	60.0	60.0	60.0	6.958000183105469	6.89900016784668	6.879000186920166
1689416046078455079	3367	1689416046060838951	laser1	-2.356194496154785	2.356194496154785	0.004363323096185923	1.736111516947858e-05	0.02500000037252903	0.023000000044703484	60.0	60.0	60.0	60.0	60.0	60.0	60.0	60.0	60.0	60.0	60.0	60.0	60.0	60.0	60.0	60.0	60.0	60.0	60.0	60.0	60.0	60.0	60.0	60.0	60.0	60.0	60.0	60.0	60.0	60.0	60.0	60.0	60.0	60.0	7.008999824523926	7.008999824523926	6.935999870300293	6.901000022888184	6.855000019073486	6.781000137329102
1689416046119590331	3368	1689416046085786389	laser1	-2.356194496154785	2.356194496154785	0.004363323096185923	1.736111516947858e-05	0.02500000037252903	0.023000000044703484	60.0	60.0	60.0	60.0	60.0	60.0	60.0	60.0	60.0	60.0	60.0	60.0	60.0	60.0	60.0	60.0	60.0	60.0	60.0	60.0	60.0	60.0	60.0	60.0	60.0	60.0	60.0	60.0	60.0	60.0	60.0	60.0	7.046000003814697	7.025000095367432	6.932000160217285	6.919000148773193	6.875	6.757999897003174	6.743000030517578	6.718999862670898
1689416046160569159	3369	1689416046110753927	laser1	-2.356194496154785	2.356194496154785	0.004363323096185923	1.736111516947858e-05	0.02500000037252903	0.023000000044703484	60.0	60.0	60.0	60.0	60.0	60.0	60.0	60.0	60.0	60.0	60.0	60.0	60.0	60.0	60.0	60.0	60.0	60.0	60.0	60.0	60.0	60.0	60.0	60.0	60.0	60.0	60.0	60.0	60.0	60.0	7.107999801635742	7.0929999351501465	6.964000225067139	6.948999881744385	6.896999835968018	6.785999774932861	6.742000102996826	6.742000102996826	60.0	60.0
1689416046160576066	3370	1689416046135753470	laser1	-2.356194496154785	2.356194496154785	0.004363323096185923	1.736111516947858e-05	0.02500000037252903	0.023000000044703484	60.0	60.0	60.0	60.0	60.0	60.0	60.0	60.0	60.0	60.0	60.0	60.0	60.0	60.0	60.0	60.0	60.0	60.0	60.0	60.0	22.444000244140625	60.0	60.0	60.0	60.0	60.0	60.0	60.0	7.1579999923706055	7.109000205993652	7.039000034332275	7.01200008392334	6.931000232696533	6.879000186920166	6.828000068664551	6.828000068664551	60.0	60.0	60.0	60.0
1689416046201561591	3371	1689416046160805897	laser1	-2.356194496154785	2.356194496154785	0.004363323096185923	1.736111516947858e-05	0.02500000037252903	0.023000000044703484	60.0	60.0	60.0	60.0	60.0	60.0	60.0	60.0	60.0	60.0	60.0	60.0	60.0	60.0	60.0	60.0	60.0	60.0	60.0	60.0	60.0	60.0	60.0	60.0	60.0	60.0	60.0	7.159999847412109	7.103000164031982	7.053999900817871	7.040999889373779	6.877999782562256	6.875	6.875	60.0	60.0	60.0	60.0	60.0	60.0
1689416046203433896	3372	1689416046185762453	laser1	-2.356194496154785	2.356194496154785	0.004363323096185923	1.736111516947858e-05	0.02500000037252903	0.023000000044703484	60.0	60.0	60.0	60.0	60.0	60.0	60.0	60.0	60.0	60.0	60.0	60.0	60.0	60.0	60.0	60.0	60.0	60.0	60.0	60.0	60.0	60.0	60.0	60.0	60.0	7.208000183105469	7.13700008392334	7.105999946594238	7.104000091552734	6.947000026702881	6.90500020980835	6.90500020980835	60.0	60.0	60.0	60.0	60.0	60.0	6.936999797821045	6.916999816894531
1689416046244562398	3373	1689416046210776849	laser1	-2.356194496154785	2.356194496154785	0.004363323096185923	1.736111516947858e-05	0.02500000037252903	0.023000000044703484	60.0	60.0	60.0	60.0	60.0	60.0	60.0	60.0	60.0	60.0	60.0	60.0	60.0	60.0	60.0	60.0	60.0	60.0	60.0	60.0	60.0	60.0	60.0	7.25600004196167	7.184000015258789	7.163000106811523	7.13700008392334	6.989999771118164	6.942999839782715	6.942999839782715	60.0	60.0	60.0	60.0	60.0	60.0	7.010000228881836	6.9629998207092285	6.916999816894531	6.76200008392334
1689416046285600943	3374	1689416046235721913	laser1	-2.356194496154785	2.356194496154785	0.004363323096185923	1.736111516947858e-05	0.02500000037252903	0.023000000044703484	60.0	60.0	60.0	60.0	60.0	60.0	60.0	60.0	60.0	60.0	60.0	60.0	60.0	60.0	60.0	60.0	60.0	60.0	60.0	60.0	60.0	7.298999786376953	7.2230000495910645	7.2230000495910645	7.195000171661377	7.065999984741211	7.065999984741211	60.0	60.0	60.0	60.0	60.0	60.0	60.0	7.073999881744385	7.061999797821045	6.951000213623047	6.8429999351501465	6.776000022888184	6.776000022888184
1689416046285607901	3375	1689416046260738387	laser1	-2.356194496154785	2.356194496154785	0.004363323096185923	1.736111516947858e-05	0.02500000037252903	0.023000000044703484	60.0	60.0	60.0	60.0	60.0	60.0	60.0	60.0	60.0	60.0	60.0	60.0	60.0	60.0	60.0	60.0	60.0	60.0	60.0	7.309000015258789	7.289999961853027	7.244999885559082	7.241000175476074	7.125	7.125	60.0	60.0	60.0	60.0	60.0	60.0	60.0	7.13100004196167	7.119999885559082	6.98799991607666	6.868000030517578	6.843999862670898	6.843999862670898	6.965000152587891	6.965000152587891
1689416046326580718	3376	1689416046285712775	laser1	-2.356194496154785	2.356194496154785	0.004363323096185923	1.736111516947858e-05	0.02500000037252903	0.023000000044703484	60.0	60.0	60.0	60.0	60.0	60.0	60.0	60.0	60.0	60.0	60.0	60.0	60.0	60.0	60.0	60.0	60.0	7.354000091552734	7.330999851226807	7.297999858856201	7.281000137329102	7.216000080108643	7.216000080108643	60.0	60.0	60.0	60.0	60.0	60.0	60.0	7.138999938964844	7.125	7.03000020980835	6.875999927520752	6.853000164031982	6.853000164031982	7.011000156402588	7.011000156402588	7.00600004196167	7.00600004196167
1689416046328345978	3377	1689416046310669369	laser1	-2.356194496154785	2.356194496154785	0.004363323096185923	1.736111516947858e-05	0.02500000037252903	0.023000000044703484	60.0	60.0	60.0	60.0	60.0	60.0	60.0	60.0	60.0	60.0	60.0	60.0	60.0	60.0	60.0	60.0	7.419000148773193	7.373000144958496	7.320000171661377	7.313000202178955	7.313000202178955	60.0	60.0	60.0	60.0	60.0	60.0	60.0	7.206999778747559	7.188000202178955	7.085000038146973	6.943999767303467	6.936999797821045	6.936999797821045	7.059000015258789	7.059000015258789	7.067999839782715	7.171000003814697	7.263999938964844	7.263999938964844
1689416046368662143	3378	1689416046335679369	laser1	-2.356194496154785	2.356194496154785	0.004363323096185923	1.736111516947858e-05	0.02500000037252903	0.023000000044703484	60.0	60.0	60.0	60.0	60.0	60.0	60.0	60.0	60.0	60.0	60.0	60.0	60.0	60.0	7.479000091552734	7.453999996185303	7.367000102996826	7.35699987411499	7.35699987411499	60.0	60.0	60.0	60.0	60.0	60.0	60.0	7.252999782562256	7.241000175476074	7.110000133514404	7.000999927520752	6.97599983215332	6.97599983215332	7.086999893188477	7.086999893188477	7.086999893188477	7.181000232696533	7.254000186920166	7.254000186920166	7.170000076293945	7.138999938964844
1689416046409640578	3379	1689416046360647485	laser1	-2.356194496154785	2.356194496154785	0.004363323096185923	1.736111516947858e-05	0.02500000037252903	0.023000000044703484	60.0	60.0	60.0	60.0	60.0	60.0	60.0	60.0	60.0	60.0	60.0	60.0	60.0	7.501999855041504	7.452000141143799	7.4120001792907715	7.359000205993652	7.359000205993652	60.0	60.0	60.0	60.0	60.0	60.0	7.281000137329102	7.27400016784668	7.171999931335449	7.065000057220459	7.0279998779296875	7.0279998779296875	7.150000095367432	7.150000095367432	7.150000095367432	7.251999855041504	7.251999855041504	7.250999927520752	7.196000099182129	7.144000053405762	7.144000053405762	7.138999938964844
1689416046409648868	3380	1689416046385629866	laser1	-2.356194496154785	2.356194496154785	0.004363323096185923	1.736111516947858e-05	0.02500000037252903	0.023000000044703484	60.0	60.0	60.0	60.0	60.0	60.0	60.0	60.0	60.0	60.0	60.0	60.0	7.573999881744385	7.473999977111816	7.427999973297119	7.427999973297119	60.0	60.0	60.0	60.0	60.0	60.0	7.322999954223633	7.308000087738037	7.215000152587891	7.156000137329102	7.0929999351501465	7.0929999351501465	7.230000019073486	7.230000019073486	7.230000019073486	7.336999893188477	7.336999893188477	7.257999897003174	7.241000175476074	7.23799991607666	7.191999912261963	7.191999912261963	7.176000118255615	7.15500020980835
1689416046450645156	3381	1689416046410647607	laser1	-2.356194496154785	2.356194496154785	0.004363323096185923	1.736111516947858e-05	0.02500000037252903	0.023000000044703484	60.0	60.0	60.0	60.0	60.0	60.0	60.0	60.0	60.0	60.0	7.572000026702881	7.525000095367432	7.478000164031982	7.473999977111816	7.478000164031982	60.0	60.0	60.0	60.0	60.0	7.394000053405762	7.376999855041504	7.238999843597412	7.204999923706055	7.144999980926514	7.144999980926514	7.289999961853027	7.289999961853027	7.289999961853027	7.321000099182129	7.321000099182129	7.311999797821045	7.271999835968018	7.269000053405762	7.23799991607666	7.2230000495910645	7.2179999351501465	7.2129998207092285	7.159999847412109	7.159999847412109
1689416046453419105	3382	1689416046435610730	laser1	-2.356194496154785	2.356194496154785	0.004363323096185923	1.736111516947858e-05	0.02500000037252903	0.023000000044703484	60.0	60.0	60.0	60.0	60.0	60.0	60.0	60.0	60.0	7.664999961853027	7.635000228881836	7.568999767303467	7.568999767303467	60.0	60.0	60.0	60.0	60.0	7.432000160217285	7.421000003814697	7.290999889373779	7.260000228881836	7.257999897003174	7.257999897003174	7.315000057220459	7.322999954223633	7.322999954223633	7.39300012588501	7.39300012588501	7.381999969482422	7.336999893188477	7.336999893188477	7.296999931335449	7.263999938964844	7.263999938964844	7.234000205993652	7.205999851226807	7.205999851226807	7.308000087738037	7.3429999351501465
1689416046493561039	3383	1689416046460571223	laser1	-2.356194496154785	2.356194496154785	0.004363323096185923	1.736111516947858e-05	0.02500000037252903	0.023000000044703484	60.0	60.0	60.0	60.0	60.0	60.0	60.0	60.0	7.684999942779541	7.618000030517578	7.618000030517578	7.679999828338623	60.0	60.0	60.0	60.0	7.498000144958496	7.485000133514404	7.388999938964844	7.314000129699707	7.314000129699707	7.314000129699707	7.419000148773193	7.419000148773193	7.419000148773193	7.449999809265137	7.449999809265137	7.441999912261963	7.368000030517578	7.368000030517578	7.361000061035156	7.309000015258789	7.295000076293945	7.295000076293945	7.257999897003174	7.257999897003174	7.38700008392334	7.4019999504089355	7.4019999504089355	7.370999813079834
1689416046534582340	3384	1689416046485573409	laser1	-2.356194496154785	2.356194496154785	0.004363323096185923	1.736111516947858e-05	0.02500000037252903	0.023000000044703484	60.0	60.0	60.0	60.0	60.0	60.0	60.0	7.736999988555908	7.736999988555908	7.748000144958496	7.7779998779296875	60.0	60.0	60.0	60.0	7.565999984741211	7.534999847412109	7.441999912261963	7.392000198364258	7.392000198364258	7.495999813079834	7.495999813079834	7.495999813079834	7.540999889373779	7.540999889373779	7.505000114440918	7.505000114440918	7.473999977111816	7.431000232696533	7.360000133514404	7.3429999351501465	7.3429999351501465	7.320000171661377	7.320000171661377	7.4679999351501465	7.480999946594238	7.480999946594238	7.433000087738037	7.433000087738037	7.433000087738037
1689416046534594156	3385	1689416046510611749	laser1	-2.356194496154785	2.356194496154785	0.004363323096185923	1.736111516947858e-05	0.02500000037252903	0.023000000044703484	60.0	60.0	60.0	60.0	60.0	60.0	60.0	7.86299991607666	7.86299991607666	60.0	60.0	60.0	60.0	7.636000156402588	7.59499979019165	7.565999984741211	7.521999835968018	7.521999835968018	7.556000232696533	7.576000213623047	7.613999843597412	7.613999843597412	7.605999946594238	7.583000183105469	7.583000183105469	7.540999889373779	7.421000003814697	7.421000003814697	7.388999938964844	7.3420000076293945	7.3420000076293945	7.447999954223633	7.489999771118164	7.497000217437744	7.497000217437744	7.497000217437744	7.500999927520752	7.500999927520752	7.4720001220703125	7.316999912261963
1689416046576596416	3386	1689416046535603998	laser1	-2.356194496154785	2.356194496154785	0.004363323096185923	1.736111516947858e-05	0.02500000037252903	0.023000000044703484	60.0	60.0	60.0	60.0	60.0	60.0	60.0	60.0	60.0	60.0	60.0	7.656000137329102	7.656000137329102	7.656000137329102	7.590000152587891	7.590000152587891	7.59499979019165	7.633999824523926	7.6620001792907715	7.6620001792907715	7.663000106811523	7.65500020980835	7.627999782562256	7.60699987411499	7.4730000495910645	7.4730000495910645	7.441999912261963	7.422999858856201	7.422999858856201	7.5320000648498535	7.546000003814697	7.546000003814697	7.539999961853027	7.539999961853027	7.560999870300293	7.560999870300293	7.531000137329102	7.382999897003174	7.382999897003174	60.0
1689416046578249559	3387	1689416046560517979	laser1	-2.356194496154785	2.356194496154785	0.004363323096185923	1.736111516947858e-05	0.02500000037252903	0.023000000044703484	60.0	60.0	60.0	60.0	60.0	60.0	60.0	60.0	60.0	7.710000038146973	7.706999778747559	7.706999778747559	7.629000186920166	7.629000186920166	7.669000148773193	7.682000160217285	7.718999862670898	7.718999862670898	7.7179999351501465	7.672999858856201	7.672999858856201	7.64900016784668	7.500999927520752	7.495999813079834	7.494999885559082	7.452000141143799	7.452000141143799	7.617000102996826	7.61899995803833	7.617000102996826	7.593999862670898	7.593999862670898	7.5929999351501465	7.589000225067139	7.540999889373779	7.348999977111816	7.348999977111816	60.0	60.0	60.0
1689416046618655760	3388	1689416046585525508	laser1	-2.356194496154785	2.356194496154785	0.004363323096185923	1.736111516947858e-05	0.02500000037252903	0.023000000044703484	60.0	60.0	60.0	60.0	60.0	60.0	60.0	7.7769999504089355	7.754000186920166	7.754000186920166	7.685999870300293	7.685999870300293	7.7210001945495605	7.724999904632568	7.785999774932861	7.785999774932861	7.763999938964844	7.739999771118164	7.697000026702881	7.676000118255615	7.566999912261963	7.559999942779541	7.552000045776367	7.50600004196167	7.50600004196167	7.6539998054504395	7.660999774932861	7.6539998054504395	7.650000095367432	7.650000095367432	7.6519999504089355	7.6519999504089355	7.599999904632568	7.415999889373779	7.415999889373779	60.0	60.0	60.0	60.0	60.0
1689416046659574736	3389	1689416046610530654	laser1	-2.356194496154785	2.356194496154785	0.004363323096185923	1.736111516947858e-05	0.02500000037252903	0.023000000044703484	60.0	60.0	60.0	60.0	60.0	60.0	7.833000183105469	7.798999786376953	7.798999786376953	7.72599983215332	7.72599983215332	7.752999782562256	7.776000022888184	7.776000022888184	7.796000003814697	7.796000003814697	7.769999980926514	7.7170000076293945	7.630000114440918	7.625	7.578000068664551	7.578000068664551	7.578000068664551	7.684000015258789	7.689000129699707	7.693999767303467	7.689000129699707	7.693999767303467	7.697999954223633	7.710999965667725	7.697999954223633	7.501999855041504	7.501999855041504	60.0	60.0	60.0	60.0	60.0	60.0	60.0
1689416046659583901	3390	1689416046635483947	laser1	-2.356194496154785	2.356194496154785	0.004363323096185923	1.736111516947858e-05	0.02500000037252903	0.023000000044703484	60.0	60.0	60.0	60.0	7.8460001945495605	7.8460001945495605	7.84499979019165	7.751999855041504	7.751999855041504	7.807000160217285	7.814000129699707	7.8429999351501465	7.8480000495910645	7.864999771118164	7.8480000495910645	7.802000045776367	7.703999996185303	7.659999847412109	7.64900016784668	7.64900016784668	7.64900016784668	7.664000034332275	7.770999908447266	7.770999908447266	7.75	7.74399995803833	7.74399995803833	7.754000186920166	7.754000186920166	7.5929999351501465	7.5929999351501465	60.0	60.0	60.0	60.0	60.0	60.0	60.0	60.0	60.0
1689416046700668677	3391	1689416046660517803	laser1	-2.356194496154785	2.356194496154785	0.004363323096185923	1.736111516947858e-05	0.02500000037252903	0.023000000044703484	60.0	60.0	60.0	7.895999908447266	7.895999908447266	7.895999908447266	7.802000045776367	7.802000045776367	7.839000225067139	7.8460001945495605	7.85699987411499	7.877999782562256	7.85699987411499	7.828999996185303	7.7820000648498535	7.710000038146973	7.710000038146973	7.710000038146973	7.656000137329102	7.656000137329102	7.807000160217285	7.807000160217285	7.789999961853027	7.775000095367432	7.789999961853027	7.77400016784668	7.77400016784668	7.751999855041504	7.618000030517578	7.618000030517578	60.0	60.0	60.0	60.0	60.0	60.0	60.0	60.0	60.0	60.0
1689416046703085266	3392	1689416046685505988	laser1	-2.356194496154785	2.356194496154785	0.004363323096185923	1.736111516947858e-05	0.02500000037252903	0.023000000044703484	60.0	60.0	7.979000091552734	7.918000221252441	7.861000061035156	7.861000061035156	7.894999980926514	7.895999908447266	7.915999889373779	7.925000190734863	7.925000190734863	7.888999938964844	7.830999851226807	7.769000053405762	7.752999782562256	7.7230000495910645	7.697000026702881	7.697000026702881	7.829999923706055	7.855000019073486	7.855000019073486	7.84499979019165	7.84499979019165	7.85699987411499	7.85699987411499	7.827000141143799	7.650000095367432	7.650000095367432	60.0	60.0	60.0	60.0	60.0	60.0	60.0	60.0	60.0	60.0	60.0	60.0
1689416046743568901	3393	1689416046710465175	laser1	-2.356194496154785	2.356194496154785	0.004363323096185923	1.736111516947858e-05	0.02500000037252903	0.023000000044703484	60.0	7.991000175476074	7.991000175476074	7.922999858856201	7.922999858856201	7.931000232696533	7.938000202178955	7.951000213623047	7.96999979019165	7.96999979019165	7.894999980926514	7.839000225067139	7.810999870300293	7.7829999923706055	7.76800012588501	7.76800012588501	7.839000225067139	7.88100004196167	7.883999824523926	7.883999824523926	7.85699987411499	7.85699987411499	7.85699987411499	7.848999977111816	7.770999908447266	7.690000057220459	7.690000057220459	60.0	60.0	60.0	60.0	60.0	60.0	60.0	60.0	60.0	60.0	60.0	60.0	60.0
1689416046784622918	3394	1689416046735436174	laser1	-2.356194496154785	2.356194496154785	0.004363323096185923	1.736111516947858e-05	0.02500000037252903	0.023000000044703484	60.0	8.008999824523926	7.936999797821045	7.936999797821045	8.00100040435791	8.00100040435791	8.017999649047852	7.994999885559082	7.949999809265137	7.931000232696533	7.855999946594238	7.835999965667725	7.821000099182129	7.818999767303467	7.818999767303467	7.942999839782715	7.942999839782715	7.938000202178955	7.931000232696533	7.931000232696533	7.931000232696533	7.927999973297119	7.896999835968018	7.77400016784668	7.77400016784668	60.0	60.0	60.0	60.0	60.0	60.0	60.0	60.0	60.0	60.0	60.0	60.0	60.0	60.0	60.0
1689416046784629889	3395	1689416046760395361	laser1	-2.356194496154785	2.356194496154785	0.004363323096185923	1.736111516947858e-05	0.02500000037252903	0.023000000044703484	60.0	8.020000457763672	8.020000457763672	8.045000076293945	8.045999526977539	8.045000076293945	8.02299976348877	7.965000152587891	7.942999839782715	7.920000076293945	7.866000175476074	7.861999988555908	7.861999988555908	7.9770002365112305	7.992000102996826	7.992000102996826	7.968999862670898	7.968999862670898	7.994999885559082	7.994999885559082	7.96999979019165	7.8480000495910645	7.8480000495910645	60.0	60.0	60.0	60.0	60.0	60.0	60.0	60.0	60.0	60.0	60.0	60.0	60.0	60.0	60.0	60.0	60.0
1689416046825565795	3396	1689416046785415506	laser1	-2.356194496154785	2.356194496154785	0.004363323096185923	1.736111516947858e-05	0.02500000037252903	0.023000000044703484	60.0	8.111000061035156	8.104999542236328	8.107999801635742	8.104999542236328	8.050000190734863	8.020999908447266	7.960000038146973	7.934000015258789	7.927999973297119	7.927999973297119	8.003999710083008	8.071999549865723	8.071999549865723	8.038999557495117	8.038999557495117	8.072999954223633	8.072999954223633	8.029999732971191	7.935999870300293	7.881999969482422	7.881999969482422	60.0	60.0	60.0	60.0	60.0	60.0	60.0	60.0	60.0	60.0	60.0	60.0	60.0	60.0	60.0	60.0	60.0	60.0
1689416046827970783	3397	1689416046810374796	laser1	-2.356194496154785	2.356194496154785	0.004363323096185923	1.736111516947858e-05	0.02500000037252903	0.023000000044703484	60.0	8.163999557495117	8.163999557495117	8.163999557495117	8.092000007629395	8.029999732971191	8.010000228881836	7.993000030517578	7.955999851226807	7.955999851226807	8.093999862670898	8.100000381469727	8.100000381469727	8.097999572753906	8.097999572753906	8.097999572753906	8.092000007629395	8.04800033569336	7.951000213623047	7.951000213623047	60.0	60.0	60.0	60.0	60.0	60.0	60.0	60.0	60.0	60.0	60.0	60.0	60.0	60.0	60.0	60.0	60.0	60.0	60.0	60.0
1689416046868650734	3398	1689416046835410761	laser1	-2.356194496154785	2.356194496154785	0.004363323096185923	1.736111516947858e-05	0.02500000037252903	0.023000000044703484	60.0	8.199999809265137	8.128999710083008	8.11400032043457	8.07699966430664	8.050000190734863	8.043999671936035	8.043999671936035	8.092000007629395	8.149999618530273	8.149999618530273	8.133999824523926	8.133999824523926	8.190999984741211	8.190999984741211	8.079999923706055	8.012999534606934	8.012999534606934	60.0	60.0	60.0	60.0	60.0	60.0	60.0	60.0	60.0	60.0	60.0	60.0	60.0	60.0	60.0	60.0	60.0	60.0	60.0	60.0	60.0	60.0
1689416046909575600	3399	1689416046860468086	laser1	-2.356194496154785	2.356194496154785	0.004363323096185923	1.736111516947858e-05	0.02500000037252903	0.023000000044703484	60.0	8.241000175476074	8.16100025177002	8.109000205993652	8.098999977111816	8.079000473022461	8.079000473022461	8.218000411987305	8.218000411987305	8.178999900817871	8.178999900817871	8.232999801635742	8.232999801635742	8.199999809265137	8.095999717712402	8.072999954223633	8.072999954223633	60.0	60.0	60.0	60.0	60.0	60.0	60.0	60.0	60.0	60.0	60.0	60.0	60.0	60.0	60.0	60.0	60.0	60.0	60.0	60.0	60.0	60.0	60.0
1689416046909580145	3400	1689416046885490905	laser1	-2.356194496154785	2.356194496154785	0.004363323096185923	1.736111516947858e-05	0.02500000037252903	0.023000000044703484	60.0	8.184000015258789	8.152000427246094	8.145999908447266	8.145999908447266	8.211999893188477	8.253999710083008	8.253999710083008	8.253999710083008	8.277999877929688	8.277999877929688	8.27299976348877	8.24899959564209	8.128000259399414	8.128000259399414	60.0	60.0	60.0	60.0	60.0	60.0	60.0	60.0	60.0	60.0	60.0	60.0	60.0	60.0	60.0	60.0	60.0	60.0	60.0	60.0	60.0	60.0	60.0	60.0	60.0
1689416046950585293	3401	1689416046910495147	laser1	-2.356194496154785	2.356194496154785	0.004363323096185923	1.736111516947858e-05	0.02500000037252903	0.023000000044703484	60.0	8.222000122070312	8.196000099182129	8.196000099182129	8.305999755859375	8.305999755859375	8.305999755859375	8.321000099182129	8.321000099182129	8.362000465393066	8.319999694824219	8.215999603271484	8.215999603271484	60.0	60.0	60.0	60.0	60.0	60.0	60.0	60.0	60.0	60.0	60.0	60.0	60.0	60.0	60.0	60.0	60.0	60.0	60.0	60.0	60.0	60.0	60.0	60.0	60.0	60.0	60.0
1689416046953095722	3402	1689416046935537987	laser1	-2.356194496154785	2.356194496154785	0.004363323096185923	1.736111516947858e-05	0.02500000037252903	0.023000000044703484	60.0	8.28499984741211	8.357000350952148	8.357000350952148	8.35200023651123	8.35200023651123	8.352999687194824	8.404999732971191	8.404999732971191	8.404999732971191	8.435999870300293	60.0	60.0	60.0	60.0	60.0	60.0	60.0	60.0	60.0	60.0	60.0	60.0	60.0	60.0	60.0	60.0	60.0	60.0	60.0	60.0	60.0	60.0	60.0	60.0	60.0	60.0	60.0	60.0	60.0
1689416046993561307	3403	1689416046960554869	laser1	-2.356194496154785	2.356194496154785	0.004363323096185923	1.736111516947858e-05	0.02500000037252903	0.023000000044703484	60.0	8.39900016784668	8.39900016784668	8.39900016784668	8.401000022888184	8.430999755859375	8.439000129699707	8.439000129699707	8.524999618530273	60.0	60.0	60.0	60.0	60.0	60.0	60.0	60.0	60.0	60.0	60.0	60.0	60.0	60.0	60.0	60.0	60.0	60.0	60.0	60.0	60.0	60.0	60.0	60.0	60.0	60.0	60.0	60.0	60.0	60.0	60.0
1689416047034577574	3404	1689416046985582108	laser1	-2.356194496154785	2.356194496154785	0.004363323096185923	1.736111516947858e-05	0.02500000037252903	0.023000000044703484	60.0	8.484999656677246	8.487000465393066	8.487000465393066	8.508999824523926	8.512999534606934	8.512999534606934	8.512999534606934	60.0	60.0	60.0	60.0	60.0	60.0	60.0	60.0	60.0	60.0	60.0	60.0	60.0	60.0	60.0	60.0	60.0	60.0	60.0	60.0	60.0	60.0	60.0	60.0	60.0	60.0	60.0	60.0	60.0	60.0	60.0	60.0
1689416047034590401	3405	1689416047010658856	laser1	-2.356194496154785	2.356194496154785	0.004363323096185923	1.736111516947858e-05	0.02500000037252903	0.023000000044703484	60.0	8.515999794006348	8.553999900817871	8.567999839782715	8.567999839782715	8.51200008392334	8.51200008392334	60.0	60.0	60.0	60.0	60.0	60.0	60.0	60.0	60.0	60.0	60.0	60.0	60.0	60.0	60.0	60.0	60.0	60.0	60.0	60.0	60.0	60.0	60.0	60.0	60.0	60.0	60.0	60.0	60.0	60.0	60.0	60.0	60.0
1689416047075574792	3406	1689416047035641687	laser1	-2.356194496154785	2.356194496154785	0.004363323096185923	1.736111516947858e-05	0.02500000037252903	0.023000000044703484	60.0	8.619000434875488	8.640999794006348	8.640999794006348	8.652000427246094	60.0	60.0	60.0	60.0	60.0	60.0	60.0	60.0	60.0	60.0	60.0	60.0	60.0	60.0	60.0	60.0	60.0	60.0	60.0	60.0	60.0	60.0	60.0	60.0	60.0	60.0	60.0	60.0	60.0	60.0	60.0	60.0	60.0	60.0	60.0
1689416047078245805	3407	1689416047060661208	laser1	-2.356194496154785	2.356194496154785	0.004363323096185923	1.736111516947858e-05	0.02500000037252903	0.023000000044703484	60.0	8.645000457763672	8.72599983215332	60.0	60.0	60.0	60.0	60.0	60.0	60.0	60.0	60.0	60.0	60.0	60.0	60.0	60.0	60.0	60.0	60.0	60.0	60.0	60.0	60.0	60.0	60.0	60.0	60.0	60.0	60.0	60.0	60.0	60.0	60.0	60.0	60.0	60.0	60.0	60.0	60.0
1689416047119565204	3408	1689416047085640589	laser1	-2.356194496154785	2.356194496154785	0.004363323096185923	1.736111516947858e-05	0.02500000037252903	0.023000000044703484	60.0	8.807999610900879	60.0	60.0	60.0	60.0	60.0	60.0	60.0	60.0	60.0	60.0	60.0	60.0	60.0	60.0	60.0	60.0	60.0	60.0	60.0	60.0	60.0	60.0	60.0	60.0	60.0	60.0	60.0	60.0	60.0	60.0	60.0	60.0	60.0	60.0	60.0	60.0	60.0	60.0
1689416047160572902	3409	1689416047110634886	laser1	-2.356194496154785	2.356194496154785	0.004363323096185923	1.736111516947858e-05	0.02500000037252903	0.023000000044703484	60.0	60.0	60.0	60.0	60.0	60.0	60.0	60.0	60.0	60.0	60.0	60.0	60.0	60.0	60.0	60.0	60.0	60.0	60.0	60.0	60.0	60.0	60.0	60.0	60.0	60.0	60.0	60.0	60.0	60.0	60.0	60.0	60.0	60.0	60.0	60.0	60.0	60.0	60.0	60.0
1689416047160585320	3410	1689416047135658878	laser1	-2.356194496154785	2.356194496154785	0.004363323096185923	1.736111516947858e-05	0.02500000037252903	0.023000000044703484	60.0	60.0	60.0	60.0	60.0	60.0	60.0	60.0	60.0	60.0	60.0	60.0	60.0	60.0	60.0	60.0	60.0	60.0	60.0	60.0	60.0	60.0	60.0	60.0	60.0	60.0	60.0	60.0	60.0	60.0	60.0	60.0	60.0	60.0	60.0	60.0	60.0	60.0	60.0	60.0
1689416047201572756	3411	1689416047160642059	laser1	-2.356194496154785	2.356194496154785	0.004363323096185923	1.736111516947858e-05	0.02500000037252903	0.023000000044703484	60.0	60.0	60.0	60.0	60.0	60.0	60.0	60.0	60.0	60.0	60.0	60.0	60.0	60.0	60.0	60.0	60.0	60.0	60.0	60.0	60.0	60.0	60.0	60.0	60.0	60.0	60.0	60.0	60.0	60.0	60.0	60.0	60.0	60.0	60.0	60.0	60.0	60.0	60.0	60.0
1689416047203059334	3412	1689416047185663125	laser1	-2.356194496154785	2.356194496154785	0.004363323096185923	1.736111516947858e-05	0.02500000037252903	0.023000000044703484	60.0	60.0	60.0	60.0	60.0	60.0	60.0	60.0	60.0	60.0	60.0	60.0	60.0	60.0	60.0	60.0	60.0	60.0	60.0	60.0	60.0	60.0	60.0	60.0	60.0	60.0	60.0	60.0	60.0	60.0	60.0	60.0	60.0	60.0	60.0	60.0	60.0	60.0	60.0	60.0
1689416047243566391	3413	1689416047210631916	laser1	-2.356194496154785	2.356194496154785	0.004363323096185923	1.736111516947858e-05	0.02500000037252903	0.023000000044703484	60.0	60.0	60.0	60.0	60.0	60.0	60.0	60.0	60.0	60.0	60.0	60.0	60.0	60.0	60.0	60.0	60.0	60.0	60.0	60.0	60.0	60.0	60.0	60.0	60.0	60.0	60.0	60.0	60.0	60.0	60.0	60.0	60.0	60.0	60.0	60.0	60.0	60.0	60.0	60.0
1689416047285658011	3414	1689416047235620588	laser1	-2.356194496154785	2.356194496154785	0.004363323096185923	1.736111516947858e-05	0.02500000037252903	0.023000000044703484	60.0	60.0	60.0	60.0	60.0	60.0	60.0	60.0	60.0	60.0	60.0	60.0	60.0	60.0	60.0	60.0	60.0	60.0	60.0	60.0	60.0	60.0	60.0	60.0	60.0	60.0	60.0	60.0	60.0	60.0	60.0	60.0	60.0	60.0	60.0	60.0	60.0	60.0	60.0	60.0
1689416047285663782	3415	1689416047260585228	laser1	-2.356194496154785	2.356194496154785	0.004363323096185923	1.736111516947858e-05	0.02500000037252903	0.023000000044703484	60.0	60.0	60.0	60.0	60.0	60.0	60.0	60.0	60.0	60.0	60.0	60.0	60.0	60.0	60.0	60.0	60.0	60.0	60.0	60.0	60.0	60.0	60.0	60.0	60.0	60.0	60.0	60.0	60.0	60.0	60.0	60.0	60.0	60.0	60.0	60.0	60.0	60.0	60.0	60.0
1689416047327579975	3416	1689416047285640284	laser1	-2.356194496154785	2.356194496154785	0.004363323096185923	1.736111516947858e-05	0.02500000037252903	0.023000000044703484	60.0	60.0	60.0	60.0	60.0	60.0	60.0	60.0	60.0	60.0	60.0	60.0	60.0	60.0	60.0	60.0	60.0	60.0	60.0	60.0	60.0	60.0	60.0	60.0	60.0	60.0	60.0	60.0	60.0	60.0	60.0	60.0	60.0	60.0	60.0	60.0	60.0	60.0	60.0	60.0
1689416047328070333	3417	1689416047310624828	laser1	-2.356194496154785	2.356194496154785	0.004363323096185923	1.736111516947858e-05	0.02500000037252903	0.023000000044703484	60.0	60.0	60.0	60.0	60.0	60.0	60.0	60.0	60.0	60.0	60.0	60.0	60.0	60.0	60.0	60.0	60.0	60.0	60.0	60.0	60.0	60.0	60.0	60.0	60.0	60.0	60.0	60.0	60.0	60.0	60.0	60.0	60.0	60.0	60.0	60.0	60.0	60.0	60.0	60.0
1689416047368548680	3418	1689416047335642517	laser1	-2.356194496154785	2.356194496154785	0.004363323096185923	1.736111516947858e-05	0.02500000037252903	0.023000000044703484	60.0	60.0	60.0	60.0	60.0	60.0	60.0	60.0	60.0	60.0	60.0	60.0	60.0	60.0	60.0	60.0	60.0	60.0	60.0	60.0	60.0	60.0	60.0	60.0	60.0	60.0	60.0	60.0	60.0	60.0	60.0	60.0	60.0	60.0	60.0	60.0	60.0	60.0	60.0	60.0
1689416047409679607	3419	1689416047360645513	laser1	-2.356194496154785	2.356194496154785	0.004363323096185923	1.736111516947858e-05	0.02500000037252903	0.023000000044703484	60.0	60.0	60.0	60.0	60.0	60.0	60.0	60.0	60.0	60.0	60.0	60.0	60.0	60.0	60.0	60.0	60.0	60.0	60.0	60.0	60.0	60.0	60.0	60.0	60.0	60.0	60.0	60.0	60.0	60.0	60.0	60.0	60.0	60.0	60.0	60.0	60.0	60.0	60.0	60.0
1689416047409692975	3420	1689416047385726612	laser1	-2.356194496154785	2.356194496154785	0.004363323096185923	1.736111516947858e-05	0.02500000037252903	0.023000000044703484	60.0	60.0	60.0	60.0	60.0	60.0	60.0	60.0	60.0	60.0	60.0	60.0	60.0	60.0	60.0	60.0	60.0	60.0	60.0	60.0	60.0	60.0	60.0	60.0	60.0	60.0	60.0	60.0	60.0	60.0	60.0	60.0	60.0	60.0	60.0	60.0	60.0	60.0	60.0	60.0
1689416047450684391	3421	1689416047410751989	laser1	-2.356194496154785	2.356194496154785	0.004363323096185923	1.736111516947858e-05	0.02500000037252903	0.023000000044703484	60.0	60.0	60.0	60.0	60.0	60.0	60.0	60.0	60.0	60.0	60.0	60.0	60.0	60.0	60.0	60.0	60.0	60.0	60.0	60.0	60.0	60.0	60.0	60.0	60.0	60.0	60.0	60.0	60.0	60.0	60.0	60.0	60.0	60.0	60.0	60.0	60.0	60.0	60.0	60.0
1689416047453118512	3422	1689416047435831187	laser1	-2.356194496154785	2.356194496154785	0.004363323096185923	1.736111516947858e-05	0.02500000037252903	0.023000000044703484	60.0	60.0	60.0	60.0	60.0	60.0	60.0	60.0	60.0	60.0	60.0	60.0	60.0	60.0	60.0	60.0	60.0	60.0	60.0	60.0	60.0	60.0	60.0	60.0	60.0	60.0	60.0	60.0	60.0	60.0	60.0	60.0	60.0	60.0	60.0	60.0	60.0	60.0	60.0	60.0
1689416047493582041	3423	1689416047460881152	laser1	-2.356194496154785	2.356194496154785	0.004363323096185923	1.736111516947858e-05	0.02500000037252903	0.023000000044703484	60.0	60.0	60.0	60.0	60.0	60.0	60.0	60.0	60.0	60.0	60.0	60.0	60.0	60.0	60.0	60.0	60.0	60.0	60.0	60.0	60.0	60.0	60.0	60.0	60.0	60.0	60.0	60.0	60.0	60.0	60.0	60.0	60.0	60.0	60.0	60.0	60.0	60.0	60.0	60.0
1689416047535644484	3424	1689416047485872661	laser1	-2.356194496154785	2.356194496154785	0.004363323096185923	1.736111516947858e-05	0.02500000037252903	0.023000000044703484	60.0	60.0	60.0	60.0	60.0	60.0	60.0	60.0	60.0	60.0	60.0	60.0	60.0	60.0	60.0	60.0	60.0	60.0	60.0	60.0	60.0	60.0	60.0	60.0	60.0	60.0	60.0	60.0	60.0	60.0	60.0	60.0	60.0	60.0	60.0	60.0	60.0	60.0	60.0	60.0
1689416047535648536	3425	1689416047510924973	laser1	-2.356194496154785	2.356194496154785	0.004363323096185923	1.736111516947858e-05	0.02500000037252903	0.023000000044703484	60.0	60.0	60.0	60.0	60.0	60.0	60.0	60.0	60.0	60.0	60.0	60.0	60.0	60.0	60.0	60.0	60.0	60.0	60.0	60.0	60.0	60.0	60.0	60.0	60.0	60.0	60.0	60.0	60.0	60.0	60.0	60.0	60.0	60.0	60.0	60.0	60.0	60.0	60.0	60.0
1689416047576613671	3426	1689416047535957872	laser1	-2.356194496154785	2.356194496154785	0.004363323096185923	1.736111516947858e-05	0.02500000037252903	0.023000000044703484	60.0	60.0	60.0	60.0	60.0	60.0	60.0	60.0	60.0	60.0	60.0	60.0	60.0	60.0	60.0	60.0	60.0	60.0	60.0	60.0	60.0	60.0	60.0	60.0	60.0	60.0	60.0	60.0	60.0	60.0	60.0	60.0	60.0	60.0	60.0	60.0	60.0	60.0	60.0	60.0
1689416047578331696	3427	1689416047560925611	laser1	-2.356194496154785	2.356194496154785	0.004363323096185923	1.736111516947858e-05	0.02500000037252903	0.023000000044703484	60.0	60.0	60.0	60.0	60.0	60.0	60.0	60.0	60.0	60.0	60.0	60.0	60.0	60.0	60.0	60.0	60.0	60.0	60.0	60.0	60.0	60.0	60.0	60.0	60.0	60.0	60.0	60.0	60.0	60.0	60.0	60.0	60.0	60.0	60.0	60.0	60.0	60.0	60.0	60.0
1689416047619588295	3428	1689416047585925650	laser1	-2.356194496154785	2.356194496154785	0.004363323096185923	1.736111516947858e-05	0.02500000037252903	0.023000000044703484	60.0	60.0	60.0	60.0	60.0	60.0	60.0	60.0	60.0	60.0	60.0	60.0	60.0	60.0	60.0	60.0	60.0	60.0	60.0	60.0	60.0	60.0	60.0	60.0	60.0	60.0	60.0	60.0	60.0	60.0	60.0	60.0	60.0	60.0	60.0	60.0	60.0	60.0	60.0	60.0
1689416047660657173	3429	1689416047610935986	laser1	-2.356194496154785	2.356194496154785	0.004363323096185923	1.736111516947858e-05	0.02500000037252903	0.023000000044703484	60.0	60.0	60.0	60.0	60.0	60.0	60.0	60.0	60.0	60.0	60.0	60.0	60.0	60.0	60.0	60.0	60.0	60.0	60.0	60.0	60.0	60.0	60.0	60.0	60.0	60.0	60.0	60.0	60.0	60.0	60.0	60.0	60.0	60.0	60.0	60.0	60.0	60.0	60.0	60.0
1689416047660660906	3430	1689416047635886515	laser1	-2.356194496154785	2.356194496154785	0.004363323096185923	1.736111516947858e-05	0.02500000037252903	0.023000000044703484	60.0	60.0	60.0	60.0	60.0	60.0	60.0	60.0	60.0	60.0	60.0	60.0	60.0	60.0	60.0	60.0	60.0	60.0	60.0	60.0	60.0	60.0	60.0	60.0	60.0	60.0	60.0	60.0	60.0	60.0	60.0	60.0	60.0	60.0	60.0	60.0	60.0	60.0	60.0	60.0
1689416047701698347	3431	1689416047660888896	laser1	-2.356194496154785	2.356194496154785	0.004363323096185923	1.736111516947858e-05	0.02500000037252903	0.023000000044703484	60.0	60.0	60.0	60.0	60.0	60.0	60.0	60.0	60.0	60.0	60.0	60.0	60.0	60.0	60.0	60.0	60.0	60.0	60.0	60.0	60.0	60.0	60.0	60.0	60.0	60.0	60.0	60.0	60.0	60.0	60.0	60.0	60.0	60.0	60.0	60.0	60.0	60.0	60.0	60.0
1689416047703234846	3432	1689416047685880134	laser1	-2.356194496154785	2.356194496154785	0.004363323096185923	1.736111516947858e-05	0.02500000037252903	0.023000000044703484	60.0	60.0	60.0	60.0	60.0	60.0	60.0	60.0	60.0	60.0	60.0	60.0	60.0	60.0	60.0	60.0	60.0	60.0	60.0	60.0	60.0	60.0	60.0	60.0	60.0	60.0	60.0	60.0	60.0	60.0	60.0	60.0	60.0	60.0	60.0	60.0	60.0	60.0	60.0	60.0
1689416047744563193	3433	1689416047710848214	laser1	-2.356194496154785	2.356194496154785	0.004363323096185923	1.736111516947858e-05	0.02500000037252903	0.023000000044703484	60.0	60.0	60.0	60.0	60.0	60.0	60.0	60.0	60.0	60.0	60.0	60.0	60.0	60.0	60.0	60.0	60.0	60.0	60.0	60.0	60.0	60.0	60.0	60.0	60.0	60.0	60.0	60.0	60.0	60.0	60.0	60.0	60.0	60.0	60.0	60.0	60.0	60.0	60.0	60.0
1689416047785667108	3434	1689416047735836689	laser1	-2.356194496154785	2.356194496154785	0.004363323096185923	1.736111516947858e-05	0.02500000037252903	0.023000000044703484	60.0	60.0	60.0	60.0	60.0	60.0	60.0	60.0	60.0	60.0	60.0	60.0	60.0	60.0	60.0	60.0	60.0	60.0	60.0	60.0	60.0	60.0	60.0	60.0	60.0	60.0	60.0	60.0	60.0	60.0	60.0	60.0	60.0	60.0	60.0	60.0	60.0	60.0	60.0	60.0
1689416047785674053	3435	1689416047760838301	laser1	-2.356194496154785	2.356194496154785	0.004363323096185923	1.736111516947858e-05	0.02500000037252903	0.023000000044703484	60.0	60.0	60.0	60.0	60.0	60.0	60.0	60.0	60.0	60.0	60.0	60.0	60.0	60.0	60.0	60.0	60.0	60.0	60.0	60.0	60.0	60.0	60.0	60.0	60.0	60.0	60.0	60.0	60.0	60.0	60.0	60.0	60.0	60.0	60.0	60.0	60.0	60.0	60.0	60.0
1689416047826617799	3436	1689416047785822682	laser1	-2.356194496154785	2.356194496154785	0.004363323096185923	1.736111516947858e-05	0.02500000037252903	0.023000000044703484	60.0	60.0	60.0	60.0	60.0	60.0	60.0	60.0	60.0	60.0	60.0	60.0	60.0	60.0	60.0	60.0	60.0	60.0	60.0	60.0	60.0	60.0	60.0	60.0	60.0	60.0	60.0	60.0	60.0	60.0	60.0	60.0	60.0	60.0	60.0	60.0	60.0	60.0	60.0	60.0
1689416047828132109	3437	1689416047810767617	laser1	-2.356194496154785	2.356194496154785	0.004363323096185923	1.736111516947858e-05	0.02500000037252903	0.023000000044703484	60.0	60.0	60.0	60.0	60.0	60.0	60.0	60.0	60.0	60.0	60.0	60.0	60.0	60.0	60.0	60.0	60.0	60.0	60.0	60.0	60.0	60.0	60.0	60.0	60.0	60.0	60.0	60.0	60.0	60.0	60.0	60.0	60.0	60.0	60.0	60.0	60.0	60.0	60.0	60.0
1689416047869581398	3438	1689416047835815905	laser1	-2.356194496154785	2.356194496154785	0.004363323096185923	1.736111516947858e-05	0.02500000037252903	0.023000000044703484	60.0	60.0	60.0	60.0	60.0	60.0	60.0	60.0	60.0	60.0	60.0	60.0	60.0	60.0	60.0	60.0	60.0	60.0	60.0	60.0	60.0	60.0	60.0	60.0	60.0	60.0	60.0	60.0	60.0	60.0	60.0	60.0	60.0	60.0	60.0	60.0	60.0	60.0	60.0	60.0
1689416047910578999	3439	1689416047860766419	laser1	-2.356194496154785	2.356194496154785	0.004363323096185923	1.736111516947858e-05	0.02500000037252903	0.023000000044703484	60.0	60.0	60.0	60.0	60.0	60.0	60.0	60.0	60.0	60.0	60.0	60.0	60.0	60.0	60.0	60.0	60.0	60.0	60.0	60.0	60.0	60.0	60.0	60.0	60.0	60.0	60.0	60.0	60.0	60.0	60.0	60.0	60.0	60.0	60.0	60.0	60.0	60.0	60.0	60.0
1689416047910585856	3440	1689416047885756624	laser1	-2.356194496154785	2.356194496154785	0.004363323096185923	1.736111516947858e-05	0.02500000037252903	0.023000000044703484	60.0	60.0	60.0	60.0	60.0	60.0	60.0	60.0	60.0	60.0	60.0	60.0	60.0	60.0	60.0	60.0	60.0	60.0	60.0	60.0	60.0	60.0	60.0	60.0	60.0	60.0	60.0	60.0	60.0	60.0	60.0	60.0	60.0	60.0	60.0	60.0	60.0	60.0	60.0	60.0
1689416047952577480	3441	1689416047910857031	laser1	-2.356194496154785	2.356194496154785	0.004363323096185923	1.736111516947858e-05	0.02500000037252903	0.023000000044703484	60.0	60.0	60.0	60.0	60.0	60.0	60.0	60.0	60.0	60.0	60.0	60.0	60.0	60.0	60.0	60.0	60.0	60.0	60.0	60.0	60.0	60.0	60.0	60.0	60.0	60.0	60.0	60.0	60.0	60.0	60.0	60.0	60.0	60.0	60.0	60.0	60.0	60.0	60.0	60.0
1689416047953039702	3442	1689416047935742782	laser1	-2.356194496154785	2.356194496154785	0.004363323096185923	1.736111516947858e-05	0.02500000037252903	0.023000000044703484	60.0	60.0	60.0	60.0	60.0	60.0	60.0	60.0	60.0	60.0	60.0	60.0	60.0	60.0	60.0	60.0	60.0	60.0	60.0	60.0	60.0	60.0	60.0	60.0	60.0	60.0	60.0	60.0	60.0	60.0	60.0	60.0	60.0	60.0	60.0	60.0	60.0	60.0	60.0	60.0
1689416047994554983	3443	1689416047960704183	laser1	-2.356194496154785	2.356194496154785	0.004363323096185923	1.736111516947858e-05	0.02500000037252903	0.023000000044703484	60.0	60.0	60.0	60.0	60.0	60.0	60.0	60.0	60.0	60.0	60.0	60.0	60.0	60.0	60.0	60.0	60.0	60.0	60.0	60.0	60.0	60.0	60.0	60.0	60.0	60.0	60.0	60.0	60.0	60.0	60.0	60.0	60.0	60.0	60.0	60.0	60.0	60.0	60.0	60.0
1689416048035601291	3444	1689416047985695076	laser1	-2.356194496154785	2.356194496154785	0.004363323096185923	1.736111516947858e-05	0.02500000037252903	0.023000000044703484	60.0	60.0	60.0	60.0	60.0	60.0	60.0	60.0	60.0	60.0	60.0	60.0	60.0	60.0	60.0	60.0	60.0	60.0	60.0	60.0	60.0	60.0	60.0	60.0	60.0	60.0	60.0	60.0	60.0	60.0	60.0	60.0	60.0	60.0	60.0	60.0	60.0	60.0	60.0	60.0
1689416048035615697	3445	1689416048010751319	laser1	-2.356194496154785	2.356194496154785	0.004363323096185923	1.736111516947858e-05	0.02500000037252903	0.023000000044703484	60.0	60.0	60.0	60.0	60.0	60.0	60.0	60.0	60.0	60.0	60.0	60.0	60.0	60.0	60.0	60.0	60.0	60.0	60.0	60.0	60.0	60.0	60.0	60.0	60.0	60.0	60.0	60.0	60.0	60.0	60.0	60.0	60.0	60.0	60.0	60.0	60.0	60.0	60.0	60.0
1689416048076590006	3446	1689416048035784731	laser1	-2.356194496154785	2.356194496154785	0.004363323096185923	1.736111516947858e-05	0.02500000037252903	0.023000000044703484	60.0	60.0	60.0	60.0	60.0	60.0	60.0	60.0	60.0	60.0	60.0	60.0	60.0	60.0	60.0	60.0	60.0	60.0	60.0	60.0	60.0	60.0	60.0	60.0	60.0	60.0	60.0	60.0	60.0	60.0	60.0	60.0	60.0	60.0	60.0	60.0	60.0	60.0	60.0	60.0
1689416048078096817	3447	1689416048060809635	laser1	-2.356194496154785	2.356194496154785	0.004363323096185923	1.736111516947858e-05	0.02500000037252903	0.023000000044703484	60.0	60.0	60.0	60.0	60.0	60.0	60.0	60.0	60.0	60.0	60.0	60.0	60.0	60.0	60.0	60.0	60.0	60.0	60.0	60.0	60.0	60.0	60.0	60.0	60.0	60.0	60.0	60.0	60.0	60.0	60.0	60.0	60.0	60.0	60.0	60.0	60.0	60.0	60.0	60.0
1689416048119565928	3448	1689416048085829557	laser1	-2.356194496154785	2.356194496154785	0.004363323096185923	1.736111516947858e-05	0.02500000037252903	0.023000000044703484	60.0	60.0	60.0	60.0	60.0	60.0	60.0	60.0	60.0	60.0	60.0	60.0	60.0	60.0	60.0	60.0	60.0	60.0	60.0	60.0	60.0	60.0	60.0	60.0	60.0	60.0	60.0	60.0	60.0	60.0	60.0	60.0	60.0	60.0	60.0	60.0	60.0	60.0	60.0	60.0
1689416048160591694	3449	1689416048110853328	laser1	-2.356194496154785	2.356194496154785	0.004363323096185923	1.736111516947858e-05	0.02500000037252903	0.023000000044703484	60.0	60.0	60.0	60.0	60.0	60.0	60.0	60.0	60.0	60.0	60.0	60.0	60.0	60.0	60.0	60.0	60.0	60.0	60.0	60.0	60.0	60.0	60.0	60.0	60.0	60.0	60.0	60.0	60.0	60.0	60.0	60.0	60.0	60.0	60.0	60.0	60.0	60.0	60.0	60.0
1689416048160610142	3450	1689416048135880044	laser1	-2.356194496154785	2.356194496154785	0.004363323096185923	1.736111516947858e-05	0.02500000037252903	0.023000000044703484	60.0	60.0	60.0	60.0	60.0	60.0	60.0	60.0	60.0	60.0	60.0	60.0	60.0	60.0	60.0	60.0	60.0	60.0	60.0	60.0	60.0	60.0	60.0	60.0	60.0	60.0	60.0	60.0	60.0	60.0	60.0	60.0	60.0	60.0	60.0	60.0	60.0	60.0	60.0	60.0
1689416048201585799	3451	1689416048160880718	laser1	-2.356194496154785	2.356194496154785	0.004363323096185923	1.736111516947858e-05	0.02500000037252903	0.023000000044703484	60.0	60.0	60.0	60.0	60.0	60.0	60.0	60.0	60.0	60.0	60.0	60.0	60.0	60.0	60.0	60.0	60.0	60.0	60.0	60.0	60.0	60.0	60.0	60.0	60.0	60.0	60.0	60.0	60.0	60.0	60.0	60.0	60.0	60.0	60.0	60.0	60.0	60.0	60.0	60.0
1689416048203167905	3452	1689416048185913564	laser1	-2.356194496154785	2.356194496154785	0.004363323096185923	1.736111516947858e-05	0.02500000037252903	0.023000000044703484	60.0	60.0	60.0	60.0	60.0	60.0	60.0	60.0	60.0	60.0	60.0	60.0	60.0	60.0	60.0	60.0	60.0	60.0	60.0	60.0	60.0	60.0	60.0	60.0	60.0	60.0	60.0	60.0	60.0	60.0	60.0	60.0	60.0	60.0	60.0	60.0	60.0	60.0	60.0	60.0
1689416048243589092	3453	1689416048210914731	laser1	-2.356194496154785	2.356194496154785	0.004363323096185923	1.736111516947858e-05	0.02500000037252903	0.023000000044703484	60.0	60.0	60.0	60.0	60.0	60.0	60.0	60.0	60.0	60.0	60.0	60.0	60.0	60.0	60.0	60.0	60.0	60.0	60.0	60.0	60.0	60.0	60.0	60.0	60.0	60.0	60.0	60.0	60.0	60.0	60.0	60.0	60.0	60.0	60.0	60.0	60.0	60.0	60.0	60.0
1689416048285579120	3454	1689416048235960720	laser1	-2.356194496154785	2.356194496154785	0.004363323096185923	1.736111516947858e-05	0.02500000037252903	0.023000000044703484	60.0	60.0	60.0	60.0	60.0	60.0	60.0	60.0	60.0	60.0	60.0	60.0	60.0	60.0	60.0	60.0	60.0	60.0	60.0	60.0	60.0	60.0	60.0	60.0	60.0	60.0	60.0	60.0	60.0	60.0	60.0	60.0	60.0	60.0	60.0	60.0	60.0	60.0	60.0	60.0
1689416048285592270	3455	1689416048260943914	laser1	-2.356194496154785	2.356194496154785	0.004363323096185923	1.736111516947858e-05	0.02500000037252903	0.023000000044703484	60.0	60.0	60.0	60.0	60.0	60.0	60.0	60.0	60.0	60.0	60.0	60.0	60.0	60.0	60.0	60.0	60.0	60.0	60.0	60.0	60.0	60.0	60.0	60.0	60.0	60.0	60.0	60.0	60.0	60.0	60.0	60.0	60.0	60.0	60.0	60.0	60.0	60.0	60.0	60.0
1689416048326574486	3456	1689416048286002653	laser1	-2.356194496154785	2.356194496154785	0.004363323096185923	1.736111516947858e-05	0.02500000037252903	0.023000000044703484	60.0	60.0	60.0	60.0	60.0	60.0	60.0	60.0	60.0	60.0	60.0	60.0	60.0	60.0	60.0	60.0	60.0	60.0	60.0	60.0	60.0	60.0	60.0	60.0	60.0	60.0	60.0	60.0	60.0	60.0	60.0	60.0	60.0	60.0	60.0	60.0	60.0	60.0	60.0	60.0
1689416048328321006	3457	1689416048311040622	laser1	-2.356194496154785	2.356194496154785	0.004363323096185923	1.736111516947858e-05	0.02500000037252903	0.023000000044703484	60.0	60.0	60.0	60.0	60.0	60.0	60.0	60.0	60.0	60.0	60.0	60.0	60.0	60.0	60.0	60.0	60.0	60.0	60.0	60.0	60.0	60.0	60.0	60.0	60.0	60.0	60.0	60.0	60.0	60.0	60.0	60.0	60.0	60.0	60.0	60.0	60.0	60.0	60.0	60.0
1689416048369562981	3458	1689416048335981626	laser1	-2.356194496154785	2.356194496154785	0.004363323096185923	1.736111516947858e-05	0.02500000037252903	0.023000000044703484	60.0	60.0	60.0	60.0	60.0	60.0	60.0	60.0	60.0	60.0	60.0	60.0	60.0	60.0	60.0	60.0	60.0	60.0	60.0	60.0	60.0	60.0	60.0	60.0	60.0	60.0	60.0	60.0	60.0	60.0	60.0	60.0	60.0	60.0	60.0	60.0	60.0	60.0	60.0	60.0
1689416048410570536	3459	1689416048361013459	laser1	-2.356194496154785	2.356194496154785	0.004363323096185923	1.736111516947858e-05	0.02500000037252903	0.023000000044703484	60.0	60.0	60.0	60.0	60.0	60.0	60.0	60.0	60.0	60.0	60.0	60.0	60.0	60.0	60.0	60.0	60.0	60.0	60.0	60.0	60.0	60.0	60.0	60.0	60.0	60.0	60.0	60.0	60.0	60.0	60.0	60.0	60.0	60.0	60.0	60.0	60.0	60.0	60.0	60.0
1689416048410575698	3460	1689416048385998384	laser1	-2.356194496154785	2.356194496154785	0.004363323096185923	1.736111516947858e-05	0.02500000037252903	0.023000000044703484	60.0	60.0	60.0	60.0	60.0	60.0	60.0	60.0	60.0	60.0	60.0	60.0	60.0	60.0	60.0	60.0	60.0	60.0	60.0	60.0	60.0	60.0	60.0	60.0	60.0	60.0	60.0	60.0	60.0	60.0	60.0	60.0	60.0	60.0	60.0	60.0	60.0	60.0	60.0	60.0
1689416048451580064	3461	1689416048411024888	laser1	-2.356194496154785	2.356194496154785	0.004363323096185923	1.736111516947858e-05	0.02500000037252903	0.023000000044703484	60.0	60.0	60.0	60.0	60.0	60.0	60.0	60.0	60.0	60.0	60.0	60.0	60.0	60.0	60.0	60.0	60.0	60.0	60.0	60.0	60.0	60.0	60.0	60.0	60.0	60.0	60.0	60.0	60.0	60.0	60.0	60.0	60.0	60.0	60.0	60.0	60.0	60.0	60.0	60.0
1689416048453348869	3462	1689416048436009186	laser1	-2.356194496154785	2.356194496154785	0.004363323096185923	1.736111516947858e-05	0.02500000037252903	0.023000000044703484	60.0	60.0	60.0	60.0	60.0	60.0	60.0	60.0	60.0	60.0	60.0	60.0	60.0	60.0	60.0	60.0	60.0	60.0	60.0	60.0	60.0	60.0	60.0	60.0	60.0	60.0	60.0	60.0	60.0	60.0	60.0	60.0	60.0	60.0	60.0	60.0	60.0	60.0	60.0	60.0
1689416048493575631	3463	1689416048461064018	laser1	-2.356194496154785	2.356194496154785	0.004363323096185923	1.736111516947858e-05	0.02500000037252903	0.023000000044703484	60.0	60.0	60.0	60.0	60.0	60.0	60.0	60.0	60.0	60.0	60.0	60.0	60.0	60.0	60.0	60.0	60.0	60.0	60.0	60.0	60.0	60.0	60.0	60.0	60.0	60.0	60.0	60.0	60.0	60.0	60.0	60.0	60.0	60.0	60.0	60.0	60.0	60.0	60.0	60.0
1689416048534563509	3464	1689416048486039003	laser1	-2.356194496154785	2.356194496154785	0.004363323096185923	1.736111516947858e-05	0.02500000037252903	0.023000000044703484	60.0	60.0	60.0	60.0	60.0	60.0	60.0	60.0	60.0	60.0	60.0	60.0	60.0	60.0	60.0	60.0	60.0	60.0	60.0	60.0	60.0	60.0	60.0	60.0	60.0	60.0	60.0	60.0	60.0	60.0	60.0	60.0	60.0	60.0	60.0	60.0	60.0	60.0	60.0	60.0
1689416048534570106	3465	1689416048511034286	laser1	-2.356194496154785	2.356194496154785	0.004363323096185923	1.736111516947858e-05	0.02500000037252903	0.023000000044703484	60.0	60.0	60.0	60.0	60.0	60.0	60.0	60.0	60.0	60.0	60.0	60.0	60.0	60.0	60.0	60.0	60.0	60.0	60.0	60.0	60.0	60.0	60.0	60.0	60.0	60.0	60.0	60.0	60.0	60.0	60.0	60.0	60.0	60.0	60.0	60.0	60.0	60.0	60.0	60.0
1689416048575646515	3466	1689416048536092881	laser1	-2.356194496154785	2.356194496154785	0.004363323096185923	1.736111516947858e-05	0.02500000037252903	0.023000000044703484	60.0	60.0	60.0	60.0	60.0	60.0	60.0	60.0	60.0	60.0	60.0	60.0	60.0	60.0	60.0	60.0	60.0	60.0	60.0	60.0	60.0	60.0	60.0	60.0	60.0	60.0	60.0	60.0	60.0	60.0	60.0	60.0	60.0	60.0	60.0	60.0	60.0	60.0	60.0	60.0
1689416048578482619	3467	1689416048561114771	laser1	-2.356194496154785	2.356194496154785	0.004363323096185923	1.736111516947858e-05	0.02500000037252903	0.023000000044703484	60.0	60.0	60.0	60.0	60.0	60.0	60.0	60.0	60.0	60.0	60.0	60.0	60.0	60.0	60.0	60.0	60.0	60.0	60.0	60.0	60.0	60.0	60.0	60.0	60.0	60.0	60.0	60.0	60.0	60.0	60.0	60.0	60.0	60.0	60.0	60.0	60.0	60.0	60.0	60.0
1689416048618614656	3468	1689416048586121533	laser1	-2.356194496154785	2.356194496154785	0.004363323096185923	1.736111516947858e-05	0.02500000037252903	0.023000000044703484	60.0	60.0	60.0	60.0	60.0	60.0	60.0	60.0	60.0	60.0	60.0	60.0	60.0	60.0	60.0	60.0	60.0	60.0	60.0	60.0	60.0	60.0	60.0	60.0	60.0	60.0	60.0	60.0	60.0	60.0	60.0	60.0	60.0	60.0	60.0	60.0	60.0	60.0	60.0	60.0
1689416048660574906	3469	1689416048611131728	laser1	-2.356194496154785	2.356194496154785	0.004363323096185923	1.736111516947858e-05	0.02500000037252903	0.023000000044703484	60.0	60.0	60.0	60.0	60.0	60.0	60.0	60.0	60.0	60.0	60.0	60.0	60.0	60.0	60.0	60.0	60.0	60.0	60.0	60.0	60.0	60.0	60.0	60.0	60.0	60.0	60.0	60.0	60.0	60.0	60.0	60.0	60.0	60.0	60.0	60.0	60.0	60.0	60.0	60.0
1689416048660598932	3470	1689416048636132474	laser1	-2.356194496154785	2.356194496154785	0.004363323096185923	1.736111516947858e-05	0.02500000037252903	0.023000000044703484	60.0	60.0	60.0	60.0	60.0	60.0	60.0	60.0	60.0	60.0	60.0	60.0	60.0	60.0	60.0	60.0	60.0	60.0	60.0	60.0	60.0	60.0	60.0	60.0	60.0	60.0	60.0	60.0	60.0	60.0	60.0	60.0	60.0	60.0	60.0	60.0	60.0	60.0	60.0	60.0
1689416048701559705	3471	1689416048661137062	laser1	-2.356194496154785	2.356194496154785	0.004363323096185923	1.736111516947858e-05	0.02500000037252903	0.023000000044703484	60.0	60.0	60.0	60.0	60.0	60.0	60.0	60.0	60.0	60.0	60.0	60.0	60.0	60.0	60.0	60.0	60.0	60.0	60.0	60.0	60.0	60.0	60.0	60.0	60.0	60.0	60.0	60.0	60.0	60.0	60.0	60.0	60.0	60.0	60.0	60.0	60.0	60.0	60.0	60.0
1689416048703484756	3472	1689416048686180816	laser1	-2.356194496154785	2.356194496154785	0.004363323096185923	1.736111516947858e-05	0.02500000037252903	0.023000000044703484	60.0	60.0	60.0	60.0	60.0	60.0	60.0	60.0	60.0	60.0	60.0	60.0	60.0	60.0	60.0	60.0	60.0	60.0	60.0	60.0	60.0	60.0	60.0	60.0	60.0	60.0	60.0	60.0	60.0	60.0	60.0	60.0	60.0	60.0	60.0	60.0	60.0	60.0	60.0	60.0
1689416048744577735	3473	1689416048711105609	laser1	-2.356194496154785	2.356194496154785	0.004363323096185923	1.736111516947858e-05	0.02500000037252903	0.023000000044703484	60.0	60.0	60.0	60.0	60.0	60.0	60.0	60.0	60.0	60.0	60.0	60.0	60.0	60.0	60.0	60.0	60.0	60.0	60.0	60.0	60.0	60.0	60.0	60.0	60.0	60.0	60.0	60.0	60.0	60.0	60.0	60.0	60.0	60.0	60.0	60.0	60.0	60.0	60.0	60.0
1689416048786574293	3474	1689416048736181886	laser1	-2.356194496154785	2.356194496154785	0.004363323096185923	1.736111516947858e-05	0.02500000037252903	0.023000000044703484	60.0	60.0	60.0	60.0	60.0	60.0	60.0	60.0	60.0	60.0	60.0	60.0	60.0	60.0	60.0	60.0	60.0	60.0	60.0	60.0	60.0	60.0	60.0	60.0	60.0	60.0	60.0	60.0	60.0	60.0	60.0	60.0	60.0	60.0	60.0	60.0	60.0	60.0	60.0	60.0
1689416048786581169	3475	1689416048761174153	laser1	-2.356194496154785	2.356194496154785	0.004363323096185923	1.736111516947858e-05	0.02500000037252903	0.023000000044703484	60.0	60.0	60.0	60.0	60.0	60.0	60.0	60.0	60.0	60.0	60.0	60.0	60.0	60.0	60.0	60.0	60.0	60.0	60.0	60.0	60.0	60.0	60.0	60.0	60.0	60.0	60.0	60.0	60.0	60.0	60.0	60.0	60.0	60.0	60.0	60.0	60.0	60.0	60.0	60.0
1689416048827574599	3476	1689416048786248393	laser1	-2.356194496154785	2.356194496154785	0.004363323096185923	1.736111516947858e-05	0.02500000037252903	0.023000000044703484	60.0	60.0	60.0	60.0	60.0	60.0	60.0	60.0	60.0	60.0	60.0	60.0	60.0	60.0	60.0	60.0	60.0	60.0	60.0	60.0	60.0	60.0	60.0	60.0	60.0	60.0	60.0	60.0	60.0	60.0	60.0	60.0	60.0	60.0	60.0	60.0	60.0	60.0	60.0	60.0
1689416048828541497	3477	1689416048811168334	laser1	-2.356194496154785	2.356194496154785	0.004363323096185923	1.736111516947858e-05	0.02500000037252903	0.023000000044703484	60.0	60.0	60.0	60.0	60.0	60.0	60.0	60.0	60.0	60.0	60.0	60.0	60.0	60.0	60.0	60.0	60.0	60.0	60.0	60.0	60.0	60.0	60.0	60.0	60.0	60.0	60.0	60.0	60.0	60.0	60.0	60.0	60.0	60.0	60.0	60.0	60.0	60.0	60.0	60.0
1689416048869577777	3478	1689416048836147344	laser1	-2.356194496154785	2.356194496154785	0.004363323096185923	1.736111516947858e-05	0.02500000037252903	0.023000000044703484	60.0	60.0	60.0	60.0	60.0	60.0	60.0	60.0	60.0	60.0	60.0	60.0	60.0	60.0	60.0	60.0	60.0	60.0	60.0	60.0	60.0	60.0	60.0	60.0	60.0	60.0	60.0	60.0	60.0	60.0	60.0	60.0	60.0	60.0	60.0	60.0	60.0	60.0	60.0	60.0
1689416048910560383	3479	1689416048861143251	laser1	-2.356194496154785	2.356194496154785	0.004363323096185923	1.736111516947858e-05	0.02500000037252903	0.023000000044703484	60.0	60.0	60.0	60.0	60.0	60.0	60.0	60.0	60.0	60.0	60.0	60.0	60.0	60.0	60.0	60.0	60.0	60.0	60.0	60.0	60.0	60.0	60.0	60.0	60.0	60.0	60.0	60.0	60.0	60.0	60.0	60.0	60.0	60.0	60.0	60.0	60.0	60.0	60.0	60.0
1689416048910569077	3480	1689416048886231949	laser1	-2.356194496154785	2.356194496154785	0.004363323096185923	1.736111516947858e-05	0.02500000037252903	0.023000000044703484	60.0	60.0	60.0	60.0	60.0	60.0	60.0	60.0	60.0	60.0	60.0	60.0	60.0	60.0	60.0	60.0	60.0	60.0	60.0	60.0	60.0	60.0	60.0	60.0	60.0	60.0	60.0	60.0	60.0	60.0	60.0	60.0	60.0	60.0	60.0	60.0	60.0	60.0	60.0	60.0
1689416048951618943	3481	1689416048911090311	laser1	-2.356194496154785	2.356194496154785	0.004363323096185923	1.736111516947858e-05	0.02500000037252903	0.023000000044703484	60.0	60.0	60.0	60.0	60.0	60.0	60.0	60.0	60.0	60.0	60.0	60.0	60.0	60.0	60.0	60.0	60.0	60.0	60.0	60.0	60.0	60.0	60.0	60.0	60.0	60.0	60.0	60.0	60.0	60.0	60.0	60.0	60.0	60.0	60.0	60.0	60.0	60.0	60.0	60.0
1689416048953427213	3482	1689416048936124907	laser1	-2.356194496154785	2.356194496154785	0.004363323096185923	1.736111516947858e-05	0.02500000037252903	0.023000000044703484	60.0	60.0	60.0	60.0	60.0	60.0	60.0	60.0	60.0	60.0	60.0	60.0	60.0	60.0	60.0	60.0	60.0	60.0	60.0	60.0	60.0	60.0	60.0	60.0	60.0	60.0	60.0	60.0	60.0	60.0	60.0	60.0	60.0	60.0	6.815999984741211	6.815999984741211	60.0	60.0	6.501999855041504	6.449999809265137
1689416048993637005	3483	1689416048961065238	laser1	-2.356194496154785	2.356194496154785	0.004363323096185923	1.736111516947858e-05	0.02500000037252903	0.023000000044703484	60.0	60.0	60.0	60.0	60.0	60.0	60.0	60.0	60.0	60.0	60.0	60.0	60.0	60.0	60.0	60.0	60.0	60.0	60.0	60.0	60.0	60.0	60.0	60.0	60.0	60.0	60.0	60.0	60.0	60.0	6.935999870300293	6.880000114440918	6.880000114440918	60.0	60.0	6.646999835968018	6.511000156402588	6.501999855041504	6.497000217437744	6.485000133514404
1689416049034637436	3484	1689416048986056506	laser1	-2.356194496154785	2.356194496154785	0.004363323096185923	1.736111516947858e-05	0.02500000037252903	0.023000000044703484	60.0	60.0	60.0	60.0	60.0	60.0	60.0	60.0	60.0	60.0	60.0	60.0	60.0	60.0	60.0	60.0	60.0	60.0	60.0	60.0	60.0	60.0	60.0	60.0	60.0	60.0	60.0	6.98799991607666	6.98799991607666	60.0	60.0	60.0	60.0	6.619999885559082	6.539000034332275	6.539000034332275	6.545000076293945	6.546000003814697	6.546000003814697	6.479000091552734
1689416049034640383	3485	1689416049011047537	laser1	-2.356194496154785	2.356194496154785	0.004363323096185923	1.736111516947858e-05	0.02500000037252903	0.023000000044703484	60.0	60.0	60.0	60.0	60.0	60.0	60.0	60.0	60.0	60.0	60.0	60.0	60.0	60.0	60.0	60.0	60.0	60.0	60.0	60.0	60.0	60.0	60.0	60.0	60.0	60.0	60.0	60.0	60.0	60.0	6.683000087738037	6.589000225067139	6.589000225067139	6.589000225067139	6.572999954223633	6.570000171661377	6.554999828338623	6.510000228881836	6.49399995803833	6.506999969482422
1689416049075675575	3486	1689416049036029619	laser1	-2.356194496154785	2.356194496154785	0.004363323096185923	1.736111516947858e-05	0.02500000037252903	0.023000000044703484	60.0	60.0	60.0	60.0	60.0	60.0	60.0	60.0	60.0	60.0	60.0	60.0	60.0	60.0	60.0	60.0	60.0	60.0	60.0	60.0	60.0	60.0	60.0	60.0	60.0	60.0	60.0	60.0	6.65500020980835	6.630000114440918	6.614999771118164	6.609000205993652	6.609000205993652	6.59499979019165	6.593999862670898	6.526000022888184	6.5229997634887695	6.5229997634887695	6.5320000648498535	6.539999961853027
1689416049078314286	3487	1689416049061019180	laser1	-2.356194496154785	2.356194496154785	0.004363323096185923	1.736111516947858e-05	0.02500000037252903	0.023000000044703484	60.0	60.0	60.0	60.0	60.0	60.0	60.0	60.0	60.0	60.0	60.0	60.0	60.0	60.0	60.0	60.0	60.0	60.0	60.0	60.0	60.0	60.0	60.0	60.0	60.0	6.7220001220703125	6.692999839782715	6.658999919891357	6.644999980926514	6.644999980926514	6.63700008392334	6.622000217437744	6.611000061035156	6.572000026702881	6.566999912261963	6.566999912261963	6.603000164031982	60.0	60.0	60.0
1689416049119561347	3488	1689416049085978469	laser1	-2.356194496154785	2.356194496154785	0.004363323096185923	1.736111516947858e-05	0.02500000037252903	0.023000000044703484	60.0	60.0	60.0	60.0	60.0	60.0	60.0	60.0	60.0	60.0	60.0	60.0	60.0	60.0	60.0	60.0	60.0	60.0	60.0	60.0	60.0	60.0	60.0	6.724999904632568	6.698999881744385	6.691999912261963	6.691999912261963	6.686999797821045	6.686999797821045	6.64300012588501	6.610000133514404	6.5970001220703125	6.5970001220703125	60.0	60.0	60.0	60.0	60.0	60.0	60.0
1689416049160602335	3489	1689416049111034368	laser1	-2.356194496154785	2.356194496154785	0.004363323096185923	1.736111516947858e-05	0.02500000037252903	0.023000000044703484	60.0	60.0	60.0	60.0	60.0	60.0	60.0	60.0	60.0	60.0	60.0	60.0	60.0	60.0	60.0	60.0	60.0	60.0	60.0	60.0	6.815000057220459	6.74399995803833	6.728000164031982	6.7230000495910645	6.7210001945495605	6.7230000495910645	6.7210001945495605	6.64900016784668	6.618000030517578	6.617000102996826	6.618000030517578	60.0	60.0	60.0	60.0	60.0	60.0	60.0	60.0	60.0
1689416049160606196	3490	1689416049135982900	laser1	-2.356194496154785	2.356194496154785	0.004363323096185923	1.736111516947858e-05	0.02500000037252903	0.023000000044703484	60.0	60.0	60.0	60.0	60.0	60.0	60.0	60.0	60.0	60.0	60.0	60.0	60.0	60.0	60.0	60.0	60.0	60.0	6.798999786376953	6.791999816894531	6.776000022888184	6.776000022888184	6.7829999923706055	6.7829999923706055	6.664999961853027	6.6620001792907715	6.64900016784668	6.64900016784668	60.0	60.0	60.0	60.0	60.0	60.0	60.0	60.0	60.0	60.0	60.0	60.0
1689416049201585087	3491	1689416049160995493	laser1	-2.356194496154785	2.356194496154785	0.004363323096185923	1.736111516947858e-05	0.02500000037252903	0.023000000044703484	60.0	60.0	60.0	60.0	60.0	60.0	60.0	60.0	60.0	60.0	60.0	60.0	60.0	60.0	60.0	6.854000091552734	6.8379998207092285	6.828999996185303	6.817999839782715	6.817999839782715	6.788000106811523	6.706999778747559	6.696000099182129	6.689000129699707	6.696000099182129	60.0	60.0	60.0	60.0	60.0	60.0	60.0	60.0	60.0	60.0	60.0	60.0	60.0	60.0	60.0
1689416049203262879	3492	1689416049185992553	laser1	-2.356194496154785	2.356194496154785	0.004363323096185923	1.736111516947858e-05	0.02500000037252903	0.023000000044703484	60.0	60.0	60.0	60.0	60.0	60.0	60.0	60.0	60.0	60.0	60.0	60.0	60.0	6.915999889373779	6.9120001792907715	6.879000186920166	6.875999927520752	6.853000164031982	6.833000183105469	6.739999771118164	6.739999771118164	6.739999771118164	60.0	60.0	60.0	60.0	60.0	60.0	60.0	60.0	60.0	60.0	60.0	60.0	60.0	60.0	60.0	60.0	60.0	60.0
1689416049243566518	3493	1689416049210968117	laser1	-2.356194496154785	2.356194496154785	0.004363323096185923	1.736111516947858e-05	0.02500000037252903	0.023000000044703484	60.0	60.0	60.0	60.0	60.0	60.0	60.0	60.0	60.0	60.0	6.982999801635742	6.960999965667725	6.960999965667725	6.956999778747559	6.936999797821045	6.925000190734863	6.806000232696533	6.796999931335449	6.796999931335449	6.796999931335449	60.0	60.0	60.0	60.0	60.0	60.0	60.0	60.0	60.0	60.0	60.0	60.0	60.0	60.0	60.0	60.0	60.0	60.0	60.0	17.886999130249023
1689416049284615182	3494	1689416049235965439	laser1	-2.356194496154785	2.356194496154785	0.004363323096185923	1.736111516947858e-05	0.02500000037252903	0.023000000044703484	60.0	60.0	60.0	60.0	60.0	60.0	60.0	60.0	7.065000057220459	7.026000022888184	7.017000198364258	7.00600004196167	7.00600004196167	6.985000133514404	6.901000022888184	6.876999855041504	6.873000144958496	6.873000144958496	60.0	60.0	60.0	60.0	60.0	60.0	60.0	60.0	60.0	60.0	60.0	60.0	60.0	60.0	60.0	60.0	60.0	60.0	60.0	60.0	60.0	60.0
1689416049284627198	3495	1689416049260941409	laser1	-2.356194496154785	2.356194496154785	0.004363323096185923	1.736111516947858e-05	0.02500000037252903	0.023000000044703484	60.0	60.0	60.0	60.0	60.0	60.0	7.083000183105469	7.072000026702881	7.067999839782715	7.039999961853027	7.006999969482422	6.997000217437744	6.942999839782715	6.942999839782715	6.947999954223633	6.954999923706055	60.0	60.0	60.0	60.0	60.0	60.0	60.0	60.0	60.0	60.0	60.0	60.0	60.0	60.0	60.0	60.0	60.0	60.0	60.0	60.0	60.0	60.0	17.750999450683594	17.750999450683594
1689416049325595788	3496	1689416049285919826	laser1	-2.356194496154785	2.356194496154785	0.004363323096185923	1.736111516947858e-05	0.02500000037252903	0.023000000044703484	60.0	60.0	60.0	60.0	7.164000034332275	7.127999782562256	7.11899995803833	7.073999881744385	7.060999870300293	7.059000015258789	7.001999855041504	6.998000144958496	6.998000144958496	7.038000106811523	60.0	60.0	60.0	60.0	60.0	60.0	60.0	60.0	60.0	60.0	60.0	60.0	60.0	60.0	60.0	60.0	60.0	60.0	60.0	60.0	60.0	60.0	60.0	17.816999435424805	17.816999435424805	60.0
1689416049328266561	3497	1689416049310894382	laser1	-2.356194496154785	2.356194496154785	0.004363323096185923	1.736111516947858e-05	0.02500000037252903	0.023000000044703484	60.0	60.0	7.211999893188477	7.198999881744385	7.1579999923706055	7.13100004196167	7.125999927520752	7.111999988555908	7.053999900817871	7.041999816894531	7.041999816894531	7.065000057220459	60.0	60.0	60.0	60.0	60.0	60.0	60.0	60.0	60.0	60.0	60.0	60.0	60.0	60.0	60.0	60.0	60.0	60.0	60.0	60.0	60.0	60.0	60.0	60.0	60.0	60.0	60.0	60.0
1689416049368577034	3498	1689416049335906966	laser1	-2.356194496154785	2.356194496154785	0.004363323096185923	1.736111516947858e-05	0.02500000037252903	0.023000000044703484	60.0	7.245999813079834	7.211999893188477	7.188000202178955	7.176000118255615	7.169000148773193	7.125	7.111000061035156	7.111000061035156	7.117000102996826	60.0	60.0	60.0	60.0	60.0	60.0	60.0	60.0	60.0	60.0	60.0	60.0	60.0	60.0	60.0	60.0	60.0	60.0	60.0	60.0	60.0	60.0	60.0	60.0	60.0	60.0	60.0	60.0	60.0	60.0
1689416049409576723	3499	1689416049360924431	laser1	-2.356194496154785	2.356194496154785	0.004363323096185923	1.736111516947858e-05	0.02500000037252903	0.023000000044703484	60.0	7.251999855041504	7.238999843597412	7.218999862670898	7.193999767303467	7.182000160217285	7.1479997634887695	7.182000160217285	60.0	60.0	60.0	60.0	60.0	60.0	60.0	60.0	60.0	60.0	60.0	60.0	60.0	60.0	60.0	60.0	60.0	60.0	60.0	60.0	60.0	60.0	60.0	60.0	60.0	60.0	60.0	17.878999710083008	17.878999710083008	18.354999542236328	60.0	60.0
1689416049409579743	3500	1689416049385914500	laser1	-2.356194496154785	2.356194496154785	0.004363323096185923	1.736111516947858e-05	0.02500000037252903	0.023000000044703484	60.0	7.300000190734863	7.242000102996826	7.203999996185303	7.196000099182129	7.196000099182129	60.0	60.0	60.0	60.0	60.0	60.0	60.0	60.0	60.0	60.0	60.0	60.0	60.0	60.0	60.0	60.0	60.0	60.0	60.0	60.0	60.0	60.0	60.0	60.0	60.0	60.0	60.0	60.0	18.006999969482422	18.006999969482422	18.020000457763672	60.0	60.0	60.0
1689416049450655611	3501	1689416049410920012	laser1	-2.356194496154785	2.356194496154785	0.004363323096185923	1.736111516947858e-05	0.02500000037252903	0.023000000044703484	60.0	7.256999969482422	7.256999969482422	7.267000198364258	60.0	60.0	60.0	60.0	60.0	60.0	60.0	60.0	60.0	60.0	60.0	60.0	60.0	60.0	60.0	60.0	60.0	60.0	60.0	60.0	60.0	60.0	60.0	60.0	60.0	60.0	60.0	60.0	18.256000518798828	18.047000885009766	18.047000885009766	60.0	60.0	60.0	60.0	60.0
1689416049453006917	3502	1689416049435951294	laser1	-2.356194496154785	2.356194496154785	0.004363323096185923	1.736111516947858e-05	0.02500000037252903	0.023000000044703484	60.0	7.327000141143799	60.0	60.0	60.0	60.0	60.0	60.0	60.0	60.0	60.0	60.0	60.0	60.0	60.0	60.0	60.0	60.0	60.0	60.0	60.0	60.0	60.0	60.0	60.0	60.0	60.0	60.0	60.0	60.0	60.0	60.0	60.0	60.0	60.0	60.0	60.0	60.0	60.0	60.0
1689416049493602349	3503	1689416049460935343	laser1	-2.356194496154785	2.356194496154785	0.004363323096185923	1.736111516947858e-05	0.02500000037252903	0.023000000044703484	60.0	60.0	60.0	60.0	60.0	60.0	60.0	60.0	60.0	60.0	60.0	60.0	60.0	60.0	60.0	60.0	60.0	60.0	60.0	60.0	60.0	60.0	60.0	60.0	60.0	60.0	60.0	60.0	60.0	60.0	60.0	60.0	60.0	60.0	60.0	60.0	60.0	60.0	60.0	18.16200065612793
1689416049535562774	3504	1689416049485909811	laser1	-2.356194496154785	2.356194496154785	0.004363323096185923	1.736111516947858e-05	0.02500000037252903	0.023000000044703484	60.0	60.0	60.0	60.0	60.0	60.0	60.0	60.0	60.0	60.0	60.0	60.0	60.0	60.0	60.0	60.0	60.0	60.0	60.0	60.0	60.0	60.0	60.0	60.0	60.0	60.0	60.0	60.0	60.0	60.0	18.253000259399414	18.253000259399414	60.0	60.0	60.0	60.0	60.0	60.0	60.0	60.0
1689416049535569512	3505	1689416049510928331	laser1	-2.356194496154785	2.356194496154785	0.004363323096185923	1.736111516947858e-05	0.02500000037252903	0.023000000044703484	60.0	60.0	60.0	60.0	60.0	60.0	60.0	60.0	60.0	60.0	60.0	60.0	60.0	60.0	60.0	60.0	60.0	60.0	60.0	60.0	60.0	60.0	60.0	60.0	60.0	60.0	60.0	60.0	60.0	60.0	60.0	60.0	60.0	60.0	60.0	60.0	60.0	60.0	18.259000778198242	60.0
1689416049576626016	3506	1689416049536015104	laser1	-2.356194496154785	2.356194496154785	0.004363323096185923	1.736111516947858e-05	0.02500000037252903	0.023000000044703484	60.0	60.0	60.0	60.0	60.0	60.0	60.0	60.0	60.0	60.0	60.0	60.0	60.0	60.0	60.0	60.0	60.0	60.0	60.0	60.0	60.0	60.0	60.0	60.0	60.0	60.0	60.0	60.0	18.384000778198242	18.384000778198242	60.0	60.0	60.0	60.0	60.0	60.0	60.0	60.0	60.0	60.0
1689416049578036109	3507	1689416049560948041	laser1	-2.356194496154785	2.356194496154785	0.004363323096185923	1.736111516947858e-05	0.02500000037252903	0.023000000044703484	60.0	60.0	60.0	60.0	60.0	60.0	60.0	60.0	60.0	60.0	60.0	60.0	60.0	60.0	60.0	60.0	60.0	60.0	60.0	60.0	60.0	60.0	60.0	60.0	60.0	60.0	60.0	60.0	60.0	60.0	60.0	60.0	60.0	60.0	60.0	60.0	60.0	60.0	60.0	60.0
1689416049618568045	3508	1689416049585926875	laser1	-2.356194496154785	2.356194496154785	0.004363323096185923	1.736111516947858e-05	0.02500000037252903	0.023000000044703484	60.0	60.0	60.0	60.0	60.0	60.0	60.0	60.0	60.0	60.0	60.0	60.0	60.0	60.0	60.0	60.0	60.0	60.0	60.0	60.0	60.0	60.0	60.0	60.0	60.0	60.0	60.0	60.0	60.0	60.0	60.0	60.0	60.0	60.0	18.476999282836914	18.476999282836914	60.0	60.0	17.884000778198242	17.851999282836914
1689416049659588280	3509	1689416049610931187	laser1	-2.356194496154785	2.356194496154785	0.004363323096185923	1.736111516947858e-05	0.02500000037252903	0.023000000044703484	60.0	60.0	60.0	60.0	60.0	60.0	60.0	60.0	60.0	60.0	60.0	60.0	60.0	60.0	60.0	60.0	60.0	60.0	60.0	60.0	60.0	60.0	60.0	60.0	60.0	60.0	60.0	60.0	60.0	60.0	60.0	60.0	60.0	60.0	60.0	60.0	60.0	17.834999084472656	17.834999084472656	17.902999877929688
1689416049659611868	3510	1689416049635891826	laser1	-2.356194496154785	2.356194496154785	0.004363323096185923	1.736111516947858e-05	0.02500000037252903	0.023000000044703484	60.0	60.0	60.0	60.0	60.0	60.0	60.0	60.0	60.0	60.0	60.0	60.0	60.0	60.0	60.0	60.0	60.0	60.0	60.0	60.0	60.0	60.0	60.0	60.0	60.0	18.393999099731445	18.393999099731445	60.0	60.0	60.0	60.0	60.0	60.0	60.0	60.0	60.0	60.0	60.0	60.0	17.95400047302246
1689416049701592816	3511	1689416049660895256	laser1	-2.356194496154785	2.356194496154785	0.004363323096185923	1.736111516947858e-05	0.02500000037252903	0.023000000044703484	60.0	60.0	60.0	60.0	60.0	60.0	60.0	60.0	60.0	60.0	60.0	60.0	60.0	60.0	60.0	60.0	60.0	60.0	60.0	60.0	60.0	60.0	60.0	60.0	18.514999389648438	18.514999389648438	60.0	60.0	60.0	60.0	60.0	60.0	18.652000427246094	60.0	18.509000778198242	17.982999801635742	17.982999801635742	60.0	60.0	17.90999984741211
1689416049702965352	3512	1689416049685904875	laser1	-2.356194496154785	2.356194496154785	0.004363323096185923	1.736111516947858e-05	0.02500000037252903	0.023000000044703484	60.0	60.0	60.0	60.0	60.0	60.0	60.0	60.0	60.0	60.0	60.0	60.0	60.0	60.0	60.0	60.0	60.0	60.0	60.0	60.0	60.0	60.0	60.0	60.0	18.60300064086914	60.0	60.0	60.0	60.0	60.0	60.0	60.0	60.0	60.0	60.0	18.027999877929688	18.055999755859375	18.042999267578125	18.042999267578125	17.96500015258789
1689416049743568105	3513	1689416049710898015	laser1	-2.356194496154785	2.356194496154785	0.004363323096185923	1.736111516947858e-05	0.02500000037252903	0.023000000044703484	60.0	60.0	60.0	60.0	60.0	60.0	60.0	60.0	60.0	60.0	60.0	60.0	60.0	60.0	60.0	60.0	60.0	60.0	60.0	60.0	60.0	60.0	60.0	60.0	60.0	60.0	60.0	60.0	60.0	60.0	60.0	18.687999725341797	18.687999725341797	60.0	60.0	60.0	18.073999404907227	18.06800079345703	18.035999298095703	18.035999298095703
1689416049784592524	3514	1689416049735917268	laser1	-2.356194496154785	2.356194496154785	0.004363323096185923	1.736111516947858e-05	0.02500000037252903	0.023000000044703484	60.0	60.0	60.0	60.0	60.0	60.0	60.0	60.0	60.0	60.0	60.0	60.0	60.0	60.0	60.0	60.0	60.0	60.0	60.0	60.0	60.0	60.0	60.0	60.0	60.0	60.0	60.0	60.0	60.0	60.0	60.0	60.0	60.0	18.108999252319336	18.108999252319336	18.148000717163086	18.148000717163086	18.076000213623047	18.04199981689453	18.04199981689453
1689416049784611536	3515	1689416049760885353	laser1	-2.356194496154785	2.356194496154785	0.004363323096185923	1.736111516947858e-05	0.02500000037252903	0.023000000044703484	60.0	60.0	60.0	60.0	60.0	60.0	60.0	60.0	60.0	60.0	60.0	60.0	60.0	60.0	60.0	60.0	60.0	60.0	60.0	60.0	60.0	60.0	60.0	60.0	60.0	60.0	60.0	60.0	60.0	60.0	60.0	60.0	60.0	18.229999542236328	18.214000701904297	18.214000701904297	18.118000030517578	18.118000030517578	18.125999450683594	18.125999450683594
1689416049825597135	3516	1689416049785903271	laser1	-2.356194496154785	2.356194496154785	0.004363323096185923	1.736111516947858e-05	0.02500000037252903	0.023000000044703484	60.0	60.0	60.0	60.0	60.0	60.0	60.0	60.0	60.0	60.0	60.0	60.0	60.0	60.0	60.0	60.0	60.0	60.0	60.0	60.0	60.0	60.0	60.0	60.0	60.0	60.0	60.0	60.0	60.0	60.0	60.0	60.0	18.285999298095703	18.29400062561035	18.285999298095703	18.261999130249023	18.261999130249023	18.16200065612793	18.059999465942383	18.059999465942383
1689416049827862064	3517	1689416049810914528	laser1	-2.356194496154785	2.356194496154785	0.004363323096185923	1.736111516947858e-05	0.02500000037252903	0.023000000044703484	60.0	60.0	60.0	60.0	60.0	60.0	60.0	60.0	60.0	60.0	60.0	60.0	60.0	60.0	60.0	60.0	60.0	60.0	60.0	18.725000381469727	18.725000381469727	60.0	60.0	60.0	60.0	60.0	60.0	60.0	60.0	60.0	18.322999954223633	18.322999954223633	18.322999954223633	18.31399917602539	18.31399917602539	60.0	60.0	60.0	60.0	18.076000213623047
1689416049869558024	3518	1689416049835888465	laser1	-2.356194496154785	2.356194496154785	0.004363323096185923	1.736111516947858e-05	0.02500000037252903	0.023000000044703484	60.0	60.0	60.0	60.0	60.0	60.0	60.0	60.0	60.0	60.0	60.0	60.0	60.0	60.0	60.0	60.0	60.0	60.0	60.0	60.0	60.0	60.0	60.0	60.0	60.0	60.0	60.0	60.0	60.0	60.0	18.31399917602539	18.31399917602539	18.336999893188477	18.36400032043457	60.0	60.0	60.0	18.270999908447266	18.134000778198242	18.134000778198242
1689416049913547359	3519	1689416049860911849	laser1	-2.356194496154785	2.356194496154785	0.004363323096185923	1.736111516947858e-05	0.02500000037252903	0.023000000044703484	60.0	60.0	60.0	60.0	60.0	60.0	60.0	60.0	60.0	60.0	60.0	60.0	60.0	60.0	60.0	60.0	60.0	60.0	60.0	60.0	60.0	60.0	19.33300018310547	19.33300018310547	60.0	60.0	60.0	60.0	60.0	60.0	60.0	60.0	60.0	18.332000732421875	18.270999908447266	18.270999908447266	60.0	60.0	60.0	18.24799919128418
1689416049913551868	3520	1689416049885914691	laser1	-2.356194496154785	2.356194496154785	0.004363323096185923	1.736111516947858e-05	0.02500000037252903	0.023000000044703484	60.0	60.0	60.0	60.0	60.0	60.0	60.0	60.0	60.0	60.0	60.0	60.0	60.0	60.0	60.0	60.0	60.0	60.0	60.0	60.0	60.0	60.0	60.0	60.0	60.0	60.0	60.0	60.0	60.0	18.448999404907227	18.448999404907227	18.41900062561035	18.395000457763672	18.32200050354004	18.29599952697754	18.238000869750977	18.194000244140625	18.194000244140625	18.257999420166016	18.437999725341797
1689416049952609559	3521	1689416049910935480	laser1	-2.356194496154785	2.356194496154785	0.004363323096185923	1.736111516947858e-05	0.02500000037252903	0.023000000044703484	60.0	60.0	60.0	60.0	60.0	60.0	60.0	60.0	60.0	60.0	60.0	60.0	60.0	60.0	60.0	60.0	60.0	60.0	60.0	60.0	60.0	60.0	60.0	60.0	60.0	60.0	60.0	60.0	18.486000061035156	18.486000061035156	18.486000061035156	18.448999404907227	18.399999618530273	18.341999053955078	18.266000747680664	18.266000747680664	18.266000747680664	18.3700008392334	18.3700008392334	18.413000106811523
1689416049952801769	3522	1689416049935912608	laser1	-2.356194496154785	2.356194496154785	0.004363323096185923	1.736111516947858e-05	0.02500000037252903	0.023000000044703484	60.0	60.0	60.0	60.0	60.0	60.0	60.0	60.0	60.0	60.0	60.0	60.0	60.0	60.0	60.0	60.0	60.0	60.0	60.0	60.0	60.0	60.0	60.0	60.0	60.0	60.0	60.0	60.0	18.535999298095703	18.535999298095703	18.535999298095703	18.5049991607666	60.0	18.5049991607666	60.0	18.32200050354004	18.378999710083008	18.378999710083008	60.0	60.0
1689416049993578013	3523	1689416049960914701	laser1	-2.356194496154785	2.356194496154785	0.004363323096185923	1.736111516947858e-05	0.02500000037252903	0.023000000044703484	60.0	60.0	60.0	60.0	60.0	60.0	60.0	60.0	60.0	60.0	60.0	60.0	60.0	60.0	60.0	60.0	60.0	60.0	60.0	60.0	60.0	60.0	60.0	60.0	60.0	60.0	60.0	60.0	60.0	18.608999252319336	18.48900032043457	18.48900032043457	18.48900032043457	60.0	18.340999603271484	60.0	18.51099967956543	60.0	60.0	60.0
1689416050035584214	3524	1689416049985873972	laser1	-2.356194496154785	2.356194496154785	0.004363323096185923	1.736111516947858e-05	0.02500000037252903	0.023000000044703484	60.0	60.0	60.0	60.0	60.0	60.0	60.0	60.0	60.0	60.0	60.0	60.0	60.0	60.0	60.0	60.0	60.0	60.0	60.0	60.0	60.0	60.0	60.0	60.0	60.0	60.0	60.0	60.0	18.611000061035156	18.611000061035156	18.611000061035156	18.538999557495117	18.538999557495117	18.406999588012695	60.0	18.569000244140625	60.0	18.569000244140625	18.53499984741211	18.53499984741211
1689416050035596629	3525	1689416050010883037	laser1	-2.356194496154785	2.356194496154785	0.004363323096185923	1.736111516947858e-05	0.02500000037252903	0.023000000044703484	60.0	60.0	60.0	60.0	60.0	60.0	60.0	60.0	60.0	60.0	60.0	60.0	60.0	60.0	60.0	60.0	60.0	60.0	60.0	60.0	60.0	60.0	60.0	60.0	60.0	60.0	60.0	18.64699935913086	18.590999603271484	18.590999603271484	18.62299919128418	18.62299919128418	18.472000122070312	18.458999633789062	18.458999633789062	18.63800048828125	60.0	18.63800048828125	18.610000610351562	18.610000610351562
1689416050076582668	3526	1689416050035907183	laser1	-2.356194496154785	2.356194496154785	0.004363323096185923	1.736111516947858e-05	0.02500000037252903	0.023000000044703484	60.0	60.0	60.0	60.0	60.0	60.0	60.0	60.0	60.0	60.0	60.0	60.0	60.0	60.0	60.0	60.0	60.0	60.0	60.0	60.0	60.0	60.0	60.0	60.0	60.0	18.729999542236328	18.709999084472656	18.709999084472656	18.69499969482422	18.69499969482422	18.518999099731445	18.517000198364258	18.466999053955078	18.466999053955078	18.63599967956543	18.684999465942383	18.687999725341797	18.684999465942383	18.735000610351562	18.735000610351562
1689416050077748431	3527	1689416050060866240	laser1	-2.356194496154785	2.356194496154785	0.004363323096185923	1.736111516947858e-05	0.02500000037252903	0.023000000044703484	60.0	60.0	60.0	60.0	60.0	60.0	60.0	60.0	60.0	60.0	60.0	60.0	60.0	60.0	60.0	60.0	60.0	60.0	60.0	60.0	60.0	60.0	60.0	18.790000915527344	60.0	18.790000915527344	18.750999450683594	18.750999450683594	18.656999588012695	18.59000015258789	18.59000015258789	18.562999725341797	60.0	18.733999252319336	18.798999786376953	18.733999252319336	18.695999145507812	18.695999145507812	18.707000732421875	18.881000518798828
1689416050119567769	3528	1689416050085859008	laser1	-2.356194496154785	2.356194496154785	0.004363323096185923	1.736111516947858e-05	0.02500000037252903	0.023000000044703484	60.0	60.0	60.0	60.0	60.0	60.0	60.0	60.0	60.0	60.0	60.0	60.0	19.773000717163086	19.773000717163086	60.0	60.0	60.0	60.0	60.0	60.0	60.0	60.0	60.0	60.0	60.0	60.0	60.0	60.0	18.700000762939453	18.700000762939453	18.582000732421875	18.618999481201172	18.618999481201172	18.742000579833984	18.742000579833984	18.809999465942383	18.76300048828125	18.91699981689453	18.91699981689453	19.02400016784668
1689416050160591443	3529	1689416050110840023	laser1	-2.356194496154785	2.356194496154785	0.004363323096185923	1.736111516947858e-05	0.02500000037252903	0.023000000044703484	60.0	60.0	60.0	60.0	60.0	60.0	60.0	60.0	60.0	60.0	60.0	60.0	60.0	60.0	60.0	60.0	60.0	60.0	60.0	60.0	60.0	60.0	18.860000610351562	18.851999282836914	18.860000610351562	18.867000579833984	60.0	60.0	18.631000518798828	18.613000869750977	18.631000518798828	18.808000564575195	18.812999725341797	18.812999725341797	18.81800079345703	18.81800079345703	18.948999404907227	18.948999404907227	19.104999542236328	19.22100067138672
1689416050160599055	3530	1689416050135841822	laser1	-2.356194496154785	2.356194496154785	0.004363323096185923	1.736111516947858e-05	0.02500000037252903	0.023000000044703484	60.0	60.0	60.0	60.0	60.0	60.0	60.0	60.0	60.0	60.0	60.0	19.95199966430664	60.0	60.0	60.0	60.0	60.0	60.0	60.0	60.0	60.0	60.0	60.0	60.0	60.0	60.0	60.0	60.0	60.0	18.719999313354492	18.719999313354492	60.0	60.0	60.0	60.0	18.951000213623047	18.951000213623047	19.11400032043457	19.218000411987305	19.320999145507812
1689416050201554733	3531	1689416050160864764	laser1	-2.356194496154785	2.356194496154785	0.004363323096185923	1.736111516947858e-05	0.02500000037252903	0.023000000044703484	60.0	60.0	60.0	60.0	60.0	60.0	60.0	60.0	60.0	60.0	60.0	60.0	60.0	60.0	60.0	60.0	60.0	60.0	60.0	60.0	60.0	60.0	60.0	60.0	60.0	18.893999099731445	18.783000946044922	18.783000946044922	60.0	60.0	60.0	18.902999877929688	18.88800048828125	18.88800048828125	18.9060001373291	18.999000549316406	19.149999618530273	19.260000228881836	60.0	60.0
1689416050202754652	3532	1689416050185873604	laser1	-2.356194496154785	2.356194496154785	0.004363323096185923	1.736111516947858e-05	0.02500000037252903	0.023000000044703484	60.0	60.0	60.0	60.0	60.0	60.0	60.0	60.0	60.0	60.0	60.0	60.0	60.0	60.0	60.0	60.0	60.0	60.0	60.0	60.0	60.0	60.0	60.0	60.0	60.0	60.0	60.0	60.0	60.0	60.0	60.0	18.916000366210938	18.916000366210938	18.957000732421875	19.003000259399414	19.128000259399414	19.312000274658203	60.0	60.0	60.0
1689416050243645587	3533	1689416050210908346	laser1	-2.356194496154785	2.356194496154785	0.004363323096185923	1.736111516947858e-05	0.02500000037252903	0.023000000044703484	60.0	60.0	60.0	60.0	60.0	60.0	60.0	60.0	60.0	60.0	60.0	60.0	60.0	60.0	60.0	60.0	60.0	60.0	60.0	60.0	60.0	60.0	60.0	60.0	60.0	60.0	18.926000595092773	60.0	19.097999572753906	60.0	60.0	60.0	60.0	60.0	60.0	60.0	19.520999908447266	19.48699951171875	19.500999450683594	19.500999450683594
1689416050284625479	3534	1689416050235913822	laser1	-2.356194496154785	2.356194496154785	0.004363323096185923	1.736111516947858e-05	0.02500000037252903	0.023000000044703484	60.0	60.0	60.0	60.0	60.0	60.0	60.0	60.0	60.0	60.0	60.0	60.0	60.0	60.0	60.0	60.0	60.0	60.0	60.0	60.0	60.0	60.0	60.0	60.0	60.0	60.0	60.0	60.0	60.0	60.0	19.035999298095703	19.035999298095703	19.10099983215332	19.340999603271484	60.0	60.0	60.0	60.0	60.0	60.0
1689416050284629461	3535	1689416050260906285	laser1	-2.356194496154785	2.356194496154785	0.004363323096185923	1.736111516947858e-05	0.02500000037252903	0.023000000044703484	60.0	60.0	60.0	60.0	60.0	60.0	60.0	60.0	60.0	60.0	60.0	60.0	60.0	60.0	60.0	60.0	60.0	60.0	60.0	60.0	60.0	60.0	60.0	60.0	60.0	60.0	60.0	60.0	60.0	19.086000442504883	19.086000442504883	19.229999542236328	19.42300033569336	19.42300033569336	60.0	60.0	60.0	60.0	60.0	60.0
1689416050325586519	3536	1689416050285938974	laser1	-2.356194496154785	2.356194496154785	0.004363323096185923	1.736111516947858e-05	0.02500000037252903	0.023000000044703484	60.0	60.0	60.0	60.0	60.0	60.0	60.0	60.0	60.0	60.0	60.0	60.0	60.0	60.0	60.0	60.0	19.351999282836914	19.351999282836914	60.0	60.0	60.0	60.0	60.0	60.0	60.0	19.191999435424805	19.191999435424805	19.191999435424805	19.167999267578125	19.167999267578125	19.190000534057617	19.363000869750977	19.43899917602539	60.0	60.0	60.0	60.0	60.0	60.0	60.0
1689416050327725505	3537	1689416050310946819	laser1	-2.356194496154785	2.356194496154785	0.004363323096185923	1.736111516947858e-05	0.02500000037252903	0.023000000044703484	60.0	60.0	60.0	60.0	60.0	60.0	60.0	60.0	60.0	60.0	60.0	60.0	60.0	60.0	60.0	60.0	60.0	60.0	60.0	19.333999633789062	60.0	60.0	60.0	60.0	60.0	60.0	60.0	60.0	60.0	60.0	19.45400047302246	19.507999420166016	19.507999420166016	19.628000259399414	19.6560001373291	19.6560001373291	19.69099998474121	19.708999633789062	19.69099998474121	19.724000930786133
1689416050368575531	3538	1689416050335927607	laser1	-2.356194496154785	2.356194496154785	0.004363323096185923	1.736111516947858e-05	0.02500000037252903	0.023000000044703484	60.0	60.0	60.0	60.0	60.0	60.0	60.0	60.0	60.0	60.0	60.0	60.0	60.0	60.0	60.0	60.0	60.0	60.0	60.0	60.0	60.0	60.0	60.0	60.0	60.0	60.0	19.30900001525879	19.180999755859375	19.180999755859375	19.291000366210938	19.441999435424805	19.599000930786133	60.0	60.0	19.7450008392334	19.7450008392334	60.0	60.0	60.0	60.0
1689416050410550790	3539	1689416050360925228	laser1	-2.356194496154785	2.356194496154785	0.004363323096185923	1.736111516947858e-05	0.02500000037252903	0.023000000044703484	60.0	60.0	60.0	60.0	60.0	60.0	60.0	60.0	60.0	60.0	60.0	60.0	60.0	60.0	19.461000442504883	19.461000442504883	19.496000289916992	60.0	60.0	60.0	60.0	60.0	60.0	60.0	60.0	60.0	60.0	19.34000015258789	19.34000015258789	60.0	60.0	60.0	19.746999740600586	19.746999740600586	19.860000610351562	60.0	60.0	60.0	60.0	60.0
1689416050410557531	3540	1689416050385938150	laser1	-2.356194496154785	2.356194496154785	0.004363323096185923	1.736111516947858e-05	0.02500000037252903	0.023000000044703484	60.0	60.0	60.0	60.0	60.0	60.0	60.0	60.0	60.0	60.0	60.0	60.0	60.0	60.0	60.0	60.0	60.0	19.476999282836914	60.0	19.476999282836914	60.0	19.40399932861328	19.43199920654297	19.43199920654297	19.47800064086914	60.0	60.0	19.45599937438965	19.45599937438965	19.636999130249023	19.70400047302246	19.711999893188477	19.7810001373291	60.0	60.0	60.0	60.0	60.0	19.81599998474121	19.81599998474121
1689416050452607402	3541	1689416050410953744	laser1	-2.356194496154785	2.356194496154785	0.004363323096185923	1.736111516947858e-05	0.02500000037252903	0.023000000044703484	60.0	60.0	60.0	60.0	60.0	60.0	60.0	60.0	60.0	60.0	60.0	60.0	60.0	60.0	19.593000411987305	19.57200050354004	19.57200050354004	60.0	60.0	60.0	60.0	60.0	60.0	60.0	60.0	60.0	60.0	60.0	60.0	19.850000381469727	19.784000396728516	19.82900047302246	19.82900047302246	19.878000259399414	19.915000915527344	19.915000915527344	60.0	60.0	60.0	60.0
1689416050452721041	3542	1689416050435963704	laser1	-2.356194496154785	2.356194496154785	0.004363323096185923	1.736111516947858e-05	0.02500000037252903	0.023000000044703484	60.0	60.0	60.0	60.0	60.0	60.0	60.0	60.0	60.0	60.0	60.0	60.0	60.0	60.0	60.0	60.0	60.0	60.0	60.0	60.0	60.0	60.0	60.0	60.0	19.479000091552734	19.479000091552734	19.56100082397461	19.73699951171875	60.0	19.89299964904785	19.89299964904785	19.89299964904785	19.965999603271484	60.0	19.965999603271484	19.868999481201172	19.868999481201172	60.0	60.0	60.0
1689416050493679178	3543	1689416050460908747	laser1	-2.356194496154785	2.356194496154785	0.004363323096185923	1.736111516947858e-05	0.02500000037252903	0.023000000044703484	60.0	60.0	60.0	60.0	60.0	60.0	60.0	60.0	60.0	60.0	60.0	60.0	60.0	60.0	60.0	60.0	60.0	60.0	60.0	60.0	60.0	60.0	60.0	60.0	60.0	60.0	60.0	60.0	60.0	60.0	60.0	19.95599937438965	60.0	19.93899917602539	60.0	60.0	60.0	60.0	7.056000232696533	7.047999858856201
1689416050534571414	3544	1689416050485927255	laser1	-2.356194496154785	2.356194496154785	0.004363323096185923	1.736111516947858e-05	0.02500000037252903	0.023000000044703484	60.0	60.0	60.0	60.0	60.0	60.0	60.0	60.0	60.0	60.0	60.0	60.0	60.0	60.0	60.0	60.0	60.0	60.0	60.0	19.666000366210938	19.666000366210938	19.666000366210938	19.586999893188477	19.586999893188477	60.0	60.0	60.0	19.9689998626709	19.972999572753906	19.972999572753906	20.042999267578125	60.0	60.0	60.0	60.0	60.0	7.090000152587891	7.070000171661377	7.059000015258789	7.059000015258789
1689416050534574381	3545	1689416050510851345	laser1	-2.356194496154785	2.356194496154785	0.004363323096185923	1.736111516947858e-05	0.02500000037252903	0.023000000044703484	60.0	60.0	60.0	60.0	60.0	60.0	60.0	60.0	60.0	60.0	60.0	60.0	60.0	60.0	60.0	60.0	60.0	60.0	60.0	19.695999145507812	19.695999145507812	60.0	60.0	19.73900032043457	19.73900032043457	60.0	60.0	60.0	60.0	60.0	60.0	60.0	60.0	60.0	7.150000095367432	7.13700008392334	7.13700008392334	60.0	60.0	60.0
1689416050575615920	3546	1689416050535870639	laser1	-2.356194496154785	2.356194496154785	0.004363323096185923	1.736111516947858e-05	0.02500000037252903	0.023000000044703484	60.0	60.0	60.0	60.0	60.0	60.0	60.0	60.0	60.0	60.0	60.0	60.0	19.770000457763672	60.0	60.0	60.0	60.0	60.0	60.0	60.0	60.0	60.0	19.67300033569336	19.67300033569336	20.02199935913086	20.10700035095215	20.10700035095215	20.10700035095215	60.0	60.0	60.0	60.0	7.178999900817871	7.1579999923706055	7.178999900817871	60.0	60.0	60.0	60.0	60.0
1689416050577617938	3547	1689416050560805056	laser1	-2.356194496154785	2.356194496154785	0.004363323096185923	1.736111516947858e-05	0.02500000037252903	0.023000000044703484	60.0	60.0	60.0	60.0	60.0	60.0	60.0	60.0	60.0	60.0	60.0	60.0	19.763999938964844	60.0	19.722999572753906	60.0	60.0	60.0	60.0	60.0	60.0	19.81100082397461	19.85300064086914	19.85300064086914	20.089000701904297	60.0	20.132999420166016	60.0	60.0	60.0	7.234000205993652	7.230000019073486	7.234000205993652	60.0	60.0	60.0	20.03499984741211	19.840999603271484	19.840999603271484	60.0
1689416050618658245	3548	1689416050585779261	laser1	-2.356194496154785	2.356194496154785	0.004363323096185923	1.736111516947858e-05	0.02500000037252903	0.023000000044703484	60.0	60.0	60.0	60.0	60.0	60.0	60.0	19.9950008392334	19.9950008392334	19.9950008392334	60.0	60.0	60.0	60.0	60.0	19.698999404907227	19.698999404907227	19.768999099731445	19.81800079345703	60.0	60.0	19.909000396728516	19.909000396728516	60.0	60.0	60.0	20.16900062561035	7.294000148773193	7.293000221252441	7.257999897003174	7.257999897003174	60.0	60.0	60.0	60.0	60.0	60.0	60.0	60.0	60.0
1689416050660560442	3549	1689416050610776750	laser1	-2.356194496154785	2.356194496154785	0.004363323096185923	1.736111516947858e-05	0.02500000037252903	0.023000000044703484	60.0	60.0	60.0	60.0	60.0	60.0	60.0	60.0	19.989999771118164	19.989999771118164	60.0	60.0	60.0	19.711999893188477	19.711999893188477	60.0	60.0	60.0	60.0	60.0	60.0	60.0	60.0	60.0	60.0	60.0	7.3520002365112305	7.3470001220703125	7.3520002365112305	60.0	60.0	60.0	60.0	60.0	60.0	60.0	60.0	60.0	60.0	7.081999778747559
1689416050660567480	3550	1689416050635773299	laser1	-2.356194496154785	2.356194496154785	0.004363323096185923	1.736111516947858e-05	0.02500000037252903	0.023000000044703484	60.0	60.0	60.0	60.0	60.0	60.0	60.0	60.0	60.0	60.0	60.0	60.0	60.0	60.0	60.0	60.0	60.0	60.0	60.0	60.0	60.0	60.0	60.0	60.0	60.0	7.385000228881836	7.385000228881836	60.0	60.0	60.0	60.0	60.0	60.0	60.0	60.0	60.0	60.0	60.0	60.0	60.0
1689416050701573684	3551	1689416050660761538	laser1	-2.356194496154785	2.356194496154785	0.004363323096185923	1.736111516947858e-05	0.02500000037252903	0.023000000044703484	60.0	60.0	60.0	60.0	60.0	60.0	60.0	20.04400062561035	20.006000518798828	19.969999313354492	19.969999313354492	60.0	60.0	19.82699966430664	19.82699966430664	60.0	60.0	60.0	60.0	60.0	60.0	60.0	60.0	7.455999851226807	7.455999851226807	60.0	60.0	60.0	60.0	60.0	60.0	60.0	60.0	60.0	60.0	20.101999282836914	20.101999282836914	60.0	60.0	60.0
1689416050702564526	3552	1689416050685734089	laser1	-2.356194496154785	2.356194496154785	0.004363323096185923	1.736111516947858e-05	0.02500000037252903	0.023000000044703484	60.0	60.0	60.0	60.0	60.0	60.0	60.0	60.0	60.0	60.0	60.0	60.0	60.0	60.0	20.020999908447266	20.020999908447266	20.058000564575195	60.0	60.0	60.0	20.163999557495117	7.52400016784668	7.52400016784668	60.0	60.0	60.0	60.0	60.0	60.0	60.0	60.0	60.0	60.0	60.0	60.0	60.0	60.0	60.0	60.0	60.0
1689416050743655535	3553	1689416050710760050	laser1	-2.356194496154785	2.356194496154785	0.004363323096185923	1.736111516947858e-05	0.02500000037252903	0.023000000044703484	60.0	60.0	60.0	60.0	60.0	60.0	60.0	60.0	60.0	60.0	60.0	60.0	60.0	60.0	60.0	60.0	60.0	20.0310001373291	19.974000930786133	7.609000205993652	7.609000205993652	60.0	60.0	60.0	60.0	60.0	60.0	60.0	60.0	60.0	60.0	60.0	60.0	60.0	60.0	60.0	60.0	60.0	60.0	60.0
1689416050785581687	3554	1689416050735825058	laser1	-2.356194496154785	2.356194496154785	0.004363323096185923	1.736111516947858e-05	0.02500000037252903	0.023000000044703484	60.0	60.0	60.0	60.0	60.0	60.0	60.0	60.0	60.0	20.073999404907227	20.073999404907227	60.0	60.0	60.0	60.0	60.0	60.0	7.63100004196167	7.63100004196167	20.47100067138672	60.0	60.0	60.0	60.0	60.0	60.0	60.0	60.0	60.0	60.0	60.0	60.0	60.0	60.0	60.0	60.0	60.0	60.0	60.0	60.0
1689416050785591847	3555	1689416050760770892	laser1	-2.356194496154785	2.356194496154785	0.004363323096185923	1.736111516947858e-05	0.02500000037252903	0.023000000044703484	60.0	60.0	60.0	60.0	60.0	20.229999542236328	60.0	60.0	60.0	60.0	60.0	60.0	60.0	60.0	60.0	7.723999977111816	7.723999977111816	60.0	60.0	60.0	60.0	60.0	60.0	60.0	60.0	60.0	60.0	60.0	60.0	60.0	60.0	60.0	60.0	60.0	60.0	60.0	60.0	60.0	60.0	60.0
1689416050827562406	3556	1689416050785756698	laser1	-2.356194496154785	2.356194496154785	0.004363323096185923	1.736111516947858e-05	0.02500000037252903	0.023000000044703484	60.0	60.0	60.0	60.0	60.0	60.0	60.0	60.0	60.0	60.0	60.0	60.0	60.0	20.23699951171875	60.0	60.0	60.0	60.0	60.0	60.0	60.0	60.0	60.0	60.0	60.0	60.0	60.0	60.0	60.0	60.0	60.0	60.0	60.0	60.0	60.0	60.0	60.0	60.0	60.0	60.0
1689416050827570802	3557	1689416050810784159	laser1	-2.356194496154785	2.356194496154785	0.004363323096185923	1.736111516947858e-05	0.02500000037252903	0.023000000044703484	60.0	60.0	60.0	60.0	60.0	60.0	60.0	60.0	60.0	60.0	60.0	60.0	60.0	60.0	60.0	60.0	60.0	60.0	60.0	60.0	60.0	60.0	60.0	60.0	60.0	60.0	60.0	60.0	60.0	60.0	60.0	60.0	60.0	60.0	60.0	60.0	60.0	20.37299919128418	20.37299919128418	60.0
1689416050869567652	3558	1689416050835836280	laser1	-2.356194496154785	2.356194496154785	0.004363323096185923	1.736111516947858e-05	0.02500000037252903	0.023000000044703484	60.0	60.0	60.0	60.0	60.0	60.0	60.0	60.0	60.0	20.135000228881836	7.925000190734863	7.925000190734863	60.0	60.0	60.0	60.0	60.0	20.719999313354492	60.0	20.81599998474121	60.0	60.0	60.0	60.0	60.0	60.0	60.0	60.0	60.0	60.0	60.0	60.0	60.0	60.0	60.0	60.0	60.0	60.0	60.0	60.0
1689416050910559146	3559	1689416050860797287	laser1	-2.356194496154785	2.356194496154785	0.004363323096185923	1.736111516947858e-05	0.02500000037252903	0.023000000044703484	60.0	60.0	60.0	60.0	60.0	60.0	60.0	60.0	60.0	20.29599952697754	20.29599952697754	60.0	60.0	60.0	60.0	60.0	60.0	60.0	60.0	60.0	60.0	60.0	60.0	60.0	60.0	60.0	60.0	60.0	60.0	60.0	60.0	60.0	60.0	60.0	60.0	60.0	60.0	60.0	60.0	60.0
1689416050910564689	3560	1689416050885832628	laser1	-2.356194496154785	2.356194496154785	0.004363323096185923	1.736111516947858e-05	0.02500000037252903	0.023000000044703484	60.0	60.0	60.0	60.0	60.0	60.0	60.0	60.0	60.0	60.0	60.0	60.0	60.0	60.0	60.0	60.0	60.0	60.0	60.0	60.0	60.0	60.0	60.0	20.777999877929688	20.777999877929688	60.0	60.0	60.0	60.0	60.0	60.0	60.0	60.0	60.0	60.0	60.0	21.13800048828125	21.13800048828125	60.0	60.0
1689416050951583972	3561	1689416050910799888	laser1	-2.356194496154785	2.356194496154785	0.004363323096185923	1.736111516947858e-05	0.02500000037252903	0.023000000044703484	60.0	60.0	60.0	60.0	60.0	60.0	60.0	60.0	60.0	60.0	60.0	60.0	60.0	60.0	60.0	60.0	60.0	60.0	60.0	60.0	60.0	60.0	60.0	60.0	60.0	60.0	60.0	60.0	60.0	60.0	60.0	60.0	60.0	60.0	60.0	60.0	60.0	60.0	60.0	60.0
1689416050952659091	3562	1689416050935839752	laser1	-2.356194496154785	2.356194496154785	0.004363323096185923	1.736111516947858e-05	0.02500000037252903	0.023000000044703484	60.0	60.0	60.0	60.0	60.0	60.0	60.0	60.0	60.0	60.0	60.0	60.0	60.0	60.0	60.0	60.0	60.0	60.0	60.0	60.0	60.0	60.0	60.0	60.0	60.0	60.0	20.850000381469727	20.68600082397461	20.68600082397461	60.0	60.0	60.0	60.0	60.0	60.0	60.0	60.0	60.0	60.0	60.0
1689416050993591293	3563	1689416050960791515	laser1	-2.356194496154785	2.356194496154785	0.004363323096185923	1.736111516947858e-05	0.02500000037252903	0.023000000044703484	60.0	60.0	60.0	60.0	60.0	60.0	60.0	60.0	60.0	60.0	60.0	60.0	60.0	60.0	60.0	60.0	60.0	60.0	60.0	60.0	60.0	60.0	60.0	60.0	60.0	60.0	60.0	60.0	60.0	60.0	60.0	60.0	60.0	60.0	60.0	60.0	60.0	60.0	60.0	60.0
1689416051034586124	3564	1689416050985842385	laser1	-2.356194496154785	2.356194496154785	0.004363323096185923	1.736111516947858e-05	0.02500000037252903	0.023000000044703484	60.0	60.0	60.0	60.0	60.0	60.0	60.0	60.0	60.0	60.0	60.0	60.0	60.0	60.0	60.0	60.0	60.0	60.0	60.0	60.0	60.0	60.0	60.0	60.0	60.0	60.0	60.0	60.0	60.0	60.0	60.0	60.0	60.0	60.0	60.0	60.0	60.0	60.0	60.0	60.0
1689416051034594083	3565	1689416051010822000	laser1	-2.356194496154785	2.356194496154785	0.004363323096185923	1.736111516947858e-05	0.02500000037252903	0.023000000044703484	60.0	60.0	60.0	60.0	60.0	60.0	60.0	60.0	60.0	60.0	60.0	60.0	60.0	60.0	60.0	60.0	60.0	60.0	60.0	60.0	60.0	60.0	60.0	60.0	60.0	60.0	60.0	60.0	60.0	60.0	60.0	60.0	60.0	60.0	60.0	60.0	60.0	60.0	60.0	60.0
1689416051076704446	3566	1689416051035857056	laser1	-2.356194496154785	2.356194496154785	0.004363323096185923	1.736111516947858e-05	0.02500000037252903	0.023000000044703484	60.0	60.0	60.0	60.0	60.0	60.0	60.0	60.0	60.0	60.0	60.0	60.0	60.0	60.0	21.138999938964844	21.138999938964844	60.0	60.0	60.0	60.0	60.0	60.0	60.0	60.0	60.0	60.0	60.0	60.0	60.0	60.0	60.0	60.0	60.0	60.0	60.0	60.0	60.0	60.0	60.0	60.0
1689416051077599762	3567	1689416051060763010	laser1	-2.356194496154785	2.356194496154785	0.004363323096185923	1.736111516947858e-05	0.02500000037252903	0.023000000044703484	60.0	60.0	60.0	60.0	60.0	60.0	60.0	60.0	60.0	60.0	60.0	60.0	60.0	60.0	60.0	60.0	21.2810001373291	21.2810001373291	60.0	60.0	60.0	60.0	60.0	60.0	60.0	60.0	60.0	60.0	60.0	60.0	60.0	60.0	60.0	60.0	60.0	60.0	60.0	60.0	60.0	60.0
1689416051118567618	3568	1689416051085771684	laser1	-2.356194496154785	2.356194496154785	0.004363323096185923	1.736111516947858e-05	0.02500000037252903	0.023000000044703484	60.0	60.0	60.0	60.0	60.0	60.0	60.0	60.0	60.0	60.0	60.0	60.0	60.0	60.0	60.0	60.0	60.0	60.0	60.0	60.0	60.0	60.0	60.0	60.0	60.0	60.0	60.0	60.0	60.0	60.0	60.0	60.0	60.0	60.0	60.0	60.0	60.0	60.0	60.0	60.0
1689416051159576523	3569	1689416051110825267	laser1	-2.356194496154785	2.356194496154785	0.004363323096185923	1.736111516947858e-05	0.02500000037252903	0.023000000044703484	60.0	60.0	60.0	60.0	60.0	60.0	60.0	60.0	60.0	60.0	60.0	60.0	60.0	60.0	60.0	60.0	60.0	60.0	60.0	60.0	60.0	60.0	60.0	60.0	60.0	60.0	60.0	60.0	60.0	60.0	60.0	60.0	60.0	60.0	60.0	60.0	60.0	60.0	60.0	60.0
1689416051159588942	3570	1689416051135822814	laser1	-2.356194496154785	2.356194496154785	0.004363323096185923	1.736111516947858e-05	0.02500000037252903	0.023000000044703484	60.0	60.0	60.0	60.0	60.0	60.0	60.0	60.0	60.0	60.0	60.0	60.0	60.0	60.0	60.0	60.0	60.0	60.0	60.0	60.0	60.0	60.0	60.0	60.0	60.0	60.0	60.0	60.0	60.0	60.0	60.0	60.0	60.0	60.0	60.0	60.0	60.0	60.0	60.0	60.0
1689416051200586978	3571	1689416051160764674	laser1	-2.356194496154785	2.356194496154785	0.004363323096185923	1.736111516947858e-05	0.02500000037252903	0.023000000044703484	60.0	60.0	60.0	60.0	60.0	60.0	60.0	60.0	60.0	60.0	60.0	60.0	60.0	60.0	60.0	60.0	60.0	60.0	60.0	60.0	60.0	60.0	60.0	60.0	60.0	60.0	60.0	60.0	60.0	60.0	60.0	60.0	60.0	60.0	60.0	60.0	60.0	60.0	60.0	60.0
1689416051202636819	3572	1689416051185775063	laser1	-2.356194496154785	2.356194496154785	0.004363323096185923	1.736111516947858e-05	0.02500000037252903	0.023000000044703484	60.0	60.0	60.0	60.0	60.0	60.0	60.0	60.0	60.0	60.0	60.0	60.0	60.0	60.0	60.0	60.0	60.0	60.0	60.0	60.0	60.0	60.0	60.0	60.0	60.0	60.0	60.0	60.0	60.0	60.0	60.0	60.0	60.0	60.0	60.0	60.0	60.0	60.0	60.0	60.0
1689416051243579181	3573	1689416051210825831	laser1	-2.356194496154785	2.356194496154785	0.004363323096185923	1.736111516947858e-05	0.02500000037252903	0.023000000044703484	60.0	60.0	60.0	60.0	60.0	60.0	60.0	60.0	60.0	60.0	60.0	60.0	60.0	60.0	60.0	60.0	60.0	60.0	60.0	60.0	60.0	60.0	60.0	60.0	60.0	60.0	60.0	60.0	60.0	60.0	60.0	60.0	60.0	60.0	60.0	60.0	60.0	60.0	60.0	60.0
1689416051285591182	3574	1689416051235766499	laser1	-2.356194496154785	2.356194496154785	0.004363323096185923	1.736111516947858e-05	0.02500000037252903	0.023000000044703484	60.0	60.0	60.0	60.0	60.0	60.0	60.0	60.0	60.0	60.0	60.0	60.0	60.0	60.0	60.0	60.0	60.0	60.0	60.0	60.0	60.0	60.0	60.0	60.0	60.0	60.0	60.0	60.0	60.0	60.0	60.0	60.0	60.0	60.0	60.0	60.0	60.0	60.0	60.0	60.0
1689416051285597482	3575	1689416051260737764	laser1	-2.356194496154785	2.356194496154785	0.004363323096185923	1.736111516947858e-05	0.02500000037252903	0.023000000044703484	60.0	60.0	60.0	60.0	60.0	60.0	60.0	60.0	60.0	60.0	60.0	60.0	60.0	60.0	60.0	60.0	60.0	60.0	60.0	60.0	60.0	60.0	60.0	60.0	60.0	60.0	60.0	60.0	60.0	60.0	60.0	60.0	60.0	60.0	60.0	60.0	60.0	60.0	60.0	60.0
1689416051326648409	3576	1689416051285742532	laser1	-2.356194496154785	2.356194496154785	0.004363323096185923	1.736111516947858e-05	0.02500000037252903	0.023000000044703484	60.0	60.0	60.0	60.0	60.0	60.0	60.0	60.0	60.0	60.0	60.0	60.0	60.0	60.0	60.0	60.0	60.0	60.0	60.0	60.0	60.0	60.0	60.0	60.0	60.0	60.0	60.0	60.0	60.0	60.0	60.0	60.0	60.0	60.0	60.0	60.0	60.0	60.0	60.0	60.0
1689416051327565350	3577	1689416051310740068	laser1	-2.356194496154785	2.356194496154785	0.004363323096185923	1.736111516947858e-05	0.02500000037252903	0.023000000044703484	60.0	60.0	60.0	60.0	60.0	60.0	60.0	60.0	60.0	60.0	60.0	60.0	60.0	60.0	60.0	60.0	60.0	60.0	60.0	60.0	60.0	60.0	60.0	60.0	60.0	60.0	60.0	60.0	60.0	60.0	60.0	60.0	60.0	60.0	60.0	60.0	60.0	60.0	60.0	60.0
1689416051367601189	3578	1689416051335739359	laser1	-2.356194496154785	2.356194496154785	0.004363323096185923	1.736111516947858e-05	0.02500000037252903	0.023000000044703484	60.0	60.0	60.0	60.0	60.0	60.0	60.0	60.0	60.0	60.0	60.0	60.0	60.0	60.0	60.0	60.0	60.0	60.0	60.0	60.0	60.0	60.0	60.0	60.0	60.0	60.0	60.0	60.0	60.0	60.0	60.0	60.0	60.0	60.0	60.0	60.0	60.0	60.0	60.0	60.0
1689416051408590604	3579	1689416051360803339	laser1	-2.356194496154785	2.356194496154785	0.004363323096185923	1.736111516947858e-05	0.02500000037252903	0.023000000044703484	60.0	60.0	60.0	60.0	60.0	60.0	60.0	60.0	60.0	60.0	60.0	60.0	60.0	60.0	60.0	60.0	60.0	60.0	60.0	60.0	60.0	60.0	60.0	60.0	60.0	60.0	60.0	60.0	60.0	60.0	60.0	60.0	60.0	60.0	60.0	60.0	60.0	60.0	60.0	60.0
1689416051408599643	3580	1689416051385748032	laser1	-2.356194496154785	2.356194496154785	0.004363323096185923	1.736111516947858e-05	0.02500000037252903	0.023000000044703484	60.0	60.0	60.0	60.0	60.0	60.0	60.0	60.0	60.0	60.0	60.0	60.0	60.0	60.0	60.0	60.0	60.0	60.0	60.0	60.0	60.0	60.0	60.0	60.0	60.0	60.0	60.0	60.0	60.0	60.0	60.0	60.0	60.0	60.0	60.0	60.0	60.0	60.0	60.0	60.0
1689416051449566693	3581	1689416051410748445	laser1	-2.356194496154785	2.356194496154785	0.004363323096185923	1.736111516947858e-05	0.02500000037252903	0.023000000044703484	60.0	60.0	60.0	60.0	60.0	60.0	60.0	60.0	60.0	60.0	60.0	60.0	60.0	60.0	60.0	60.0	60.0	60.0	60.0	60.0	60.0	60.0	60.0	60.0	60.0	60.0	60.0	60.0	60.0	60.0	60.0	60.0	60.0	60.0	60.0	60.0	60.0	60.0	60.0	60.0
1689416051452576789	3582	1689416051435752866	laser1	-2.356194496154785	2.356194496154785	0.004363323096185923	1.736111516947858e-05	0.02500000037252903	0.023000000044703484	60.0	60.0	60.0	60.0	60.0	60.0	60.0	60.0	60.0	60.0	60.0	60.0	60.0	60.0	60.0	60.0	60.0	60.0	60.0	60.0	60.0	60.0	60.0	60.0	60.0	60.0	60.0	60.0	60.0	60.0	60.0	60.0	60.0	60.0	60.0	60.0	60.0	60.0	60.0	60.0
1689416051493564548	3583	1689416051460710645	laser1	-2.356194496154785	2.356194496154785	0.004363323096185923	1.736111516947858e-05	0.02500000037252903	0.023000000044703484	60.0	60.0	60.0	60.0	60.0	60.0	60.0	60.0	60.0	60.0	60.0	60.0	60.0	60.0	60.0	60.0	60.0	60.0	60.0	60.0	60.0	60.0	60.0	60.0	60.0	60.0	60.0	60.0	60.0	60.0	60.0	60.0	60.0	60.0	60.0	60.0	60.0	60.0	60.0	60.0
1689416051534575995	3584	1689416051485739447	laser1	-2.356194496154785	2.356194496154785	0.004363323096185923	1.736111516947858e-05	0.02500000037252903	0.023000000044703484	60.0	60.0	60.0	60.0	60.0	60.0	60.0	60.0	60.0	60.0	60.0	60.0	60.0	60.0	60.0	60.0	60.0	60.0	60.0	60.0	60.0	60.0	60.0	60.0	60.0	60.0	60.0	60.0	60.0	60.0	60.0	60.0	60.0	60.0	60.0	60.0	60.0	60.0	60.0	60.0
1689416051534581040	3585	1689416051510758249	laser1	-2.356194496154785	2.356194496154785	0.004363323096185923	1.736111516947858e-05	0.02500000037252903	0.023000000044703484	60.0	60.0	60.0	60.0	60.0	60.0	60.0	60.0	60.0	60.0	60.0	60.0	60.0	60.0	60.0	60.0	60.0	60.0	60.0	60.0	60.0	60.0	60.0	60.0	60.0	60.0	60.0	60.0	60.0	60.0	60.0	60.0	60.0	60.0	60.0	60.0	60.0	60.0	60.0	60.0
1689416051575592474	3586	1689416051535716563	laser1	-2.356194496154785	2.356194496154785	0.004363323096185923	1.736111516947858e-05	0.02500000037252903	0.023000000044703484	60.0	60.0	60.0	60.0	60.0	60.0	60.0	60.0	60.0	60.0	60.0	60.0	60.0	60.0	60.0	60.0	60.0	60.0	60.0	60.0	60.0	60.0	60.0	60.0	60.0	60.0	60.0	60.0	60.0	60.0	60.0	60.0	60.0	60.0	60.0	60.0	60.0	60.0	60.0	60.0
1689416051577613630	3587	1689416051560767641	laser1	-2.356194496154785	2.356194496154785	0.004363323096185923	1.736111516947858e-05	0.02500000037252903	0.023000000044703484	60.0	60.0	60.0	60.0	60.0	60.0	60.0	60.0	60.0	60.0	60.0	60.0	60.0	60.0	60.0	60.0	60.0	60.0	60.0	60.0	60.0	60.0	60.0	60.0	60.0	60.0	60.0	60.0	60.0	60.0	60.0	60.0	60.0	60.0	60.0	60.0	60.0	60.0	60.0	60.0
1689416051618575900	3588	1689416051585734816	laser1	-2.356194496154785	2.356194496154785	0.004363323096185923	1.736111516947858e-05	0.02500000037252903	0.023000000044703484	60.0	60.0	60.0	60.0	60.0	60.0	60.0	60.0	60.0	60.0	60.0	60.0	60.0	60.0	60.0	60.0	60.0	60.0	60.0	60.0	60.0	60.0	60.0	60.0	60.0	60.0	60.0	60.0	60.0	60.0	60.0	60.0	60.0	60.0	60.0	60.0	60.0	60.0	60.0	60.0
1689416051659587820	3589	1689416051610690807	laser1	-2.356194496154785	2.356194496154785	0.004363323096185923	1.736111516947858e-05	0.02500000037252903	0.023000000044703484	60.0	60.0	60.0	60.0	60.0	60.0	60.0	60.0	60.0	60.0	60.0	60.0	60.0	60.0	60.0	60.0	60.0	60.0	60.0	60.0	60.0	60.0	60.0	60.0	60.0	60.0	60.0	60.0	60.0	60.0	60.0	60.0	60.0	60.0	60.0	60.0	60.0	60.0	60.0	60.0
1689416051659592833	3590	1689416051635723879	laser1	-2.356194496154785	2.356194496154785	0.004363323096185923	1.736111516947858e-05	0.02500000037252903	0.023000000044703484	60.0	60.0	60.0	60.0	60.0	60.0	60.0	60.0	60.0	60.0	60.0	60.0	60.0	60.0	60.0	60.0	60.0	60.0	60.0	60.0	60.0	60.0	60.0	60.0	60.0	60.0	60.0	60.0	60.0	60.0	60.0	60.0	60.0	60.0	60.0	60.0	60.0	60.0	60.0	60.0
1689416051701560616	3591	1689416051660743875	laser1	-2.356194496154785	2.356194496154785	0.004363323096185923	1.736111516947858e-05	0.02500000037252903	0.023000000044703484	60.0	60.0	60.0	60.0	60.0	60.0	60.0	60.0	60.0	60.0	60.0	60.0	60.0	60.0	60.0	60.0	60.0	60.0	60.0	60.0	60.0	60.0	60.0	60.0	60.0	60.0	60.0	60.0	60.0	60.0	60.0	60.0	60.0	60.0	60.0	60.0	60.0	60.0	60.0	7.025000095367432
1689416051702686971	3592	1689416051685756241	laser1	-2.356194496154785	2.356194496154785	0.004363323096185923	1.736111516947858e-05	0.02500000037252903	0.023000000044703484	60.0	60.0	60.0	60.0	60.0	60.0	60.0	60.0	60.0	60.0	60.0	60.0	60.0	60.0	60.0	60.0	60.0	60.0	60.0	60.0	60.0	60.0	60.0	60.0	60.0	60.0	60.0	60.0	60.0	60.0	60.0	60.0	60.0	60.0	60.0	60.0	60.0	7.057000160217285	7.0320000648498535	7.0269999504089355
1689416051744584406	3593	1689416051710774596	laser1	-2.356194496154785	2.356194496154785	0.004363323096185923	1.736111516947858e-05	0.02500000037252903	0.023000000044703484	60.0	60.0	60.0	60.0	60.0	60.0	60.0	60.0	60.0	60.0	60.0	60.0	60.0	60.0	60.0	60.0	60.0	60.0	60.0	60.0	60.0	60.0	60.0	60.0	60.0	60.0	60.0	60.0	60.0	60.0	60.0	60.0	60.0	60.0	60.0	7.086999893188477	7.086999893188477	7.084000110626221	6.104000091552734	6.079999923706055
1689416051785583918	3594	1689416051735782213	laser1	-2.356194496154785	2.356194496154785	0.004363323096185923	1.736111516947858e-05	0.02500000037252903	0.023000000044703484	60.0	60.0	60.0	60.0	60.0	60.0	60.0	60.0	60.0	60.0	60.0	60.0	60.0	60.0	60.0	60.0	60.0	60.0	60.0	60.0	60.0	60.0	60.0	60.0	60.0	60.0	60.0	60.0	60.0	60.0	60.0	60.0	60.0	7.168000221252441	7.14900016784668	7.146999835968018	6.1620001792907715	6.1620001792907715	6.1519999504089355	6.1519999504089355
1689416051785591092	3595	1689416051760736348	laser1	-2.356194496154785	2.356194496154785	0.004363323096185923	1.736111516947858e-05	0.02500000037252903	0.023000000044703484	60.0	60.0	60.0	60.0	60.0	60.0	60.0	60.0	60.0	60.0	60.0	60.0	60.0	60.0	60.0	60.0	60.0	60.0	60.0	60.0	60.0	60.0	60.0	60.0	60.0	60.0	60.0	60.0	60.0	60.0	60.0	7.192999839782715	7.190000057220459	7.184000015258789	6.206999778747559	6.206999778747559	6.206999778747559	6.1539998054504395	6.1539998054504395	6.293000221252441
1689416051826568143	3596	1689416051785785635	laser1	-2.356194496154785	2.356194496154785	0.004363323096185923	1.736111516947858e-05	0.02500000037252903	0.023000000044703484	60.0	60.0	60.0	60.0	60.0	60.0	60.0	60.0	60.0	60.0	60.0	60.0	60.0	60.0	60.0	60.0	60.0	60.0	60.0	60.0	60.0	60.0	60.0	60.0	60.0	60.0	60.0	60.0	60.0	7.242000102996826	7.242000102996826	7.230999946594238	6.230000019073486	6.230000019073486	6.206999778747559	6.27400016784668	6.27400016784668	6.306000232696533	6.363999843597412	6.39900016784668
1689416051827626603	3597	1689416051810733917	laser1	-2.356194496154785	2.356194496154785	0.004363323096185923	1.736111516947858e-05	0.02500000037252903	0.023000000044703484	60.0	60.0	60.0	60.0	60.0	60.0	60.0	60.0	60.0	60.0	60.0	60.0	60.0	60.0	60.0	60.0	60.0	60.0	60.0	60.0	60.0	60.0	60.0	60.0	60.0	60.0	60.0	7.322000026702881	7.291999816894531	6.300000190734863	6.300000190734863	6.2789998054504395	6.2789998054504395	6.2789998054504395	6.283999919891357	6.375	6.449999809265137	6.505000114440918	6.88100004196167	6.664999961853027
1689416051868573198	3598	1689416051835748842	laser1	-2.356194496154785	2.356194496154785	0.004363323096185923	1.736111516947858e-05	0.02500000037252903	0.023000000044703484	60.0	60.0	60.0	60.0	60.0	60.0	60.0	60.0	60.0	60.0	60.0	60.0	60.0	60.0	60.0	60.0	60.0	60.0	60.0	60.0	60.0	60.0	60.0	60.0	60.0	7.355999946594238	7.35099983215332	6.302000045776367	6.302000045776367	6.302000045776367	6.284999847412109	6.284999847412109	6.364999771118164	6.40500020980835	6.501999855041504	6.857999801635742	6.9710001945495605	6.9710001945495605	6.730999946594238	6.599999904632568
1689416051910606771	3599	1689416051860771388	laser1	-2.356194496154785	2.356194496154785	0.004363323096185923	1.736111516947858e-05	0.02500000037252903	0.023000000044703484	60.0	60.0	60.0	60.0	60.0	60.0	60.0	60.0	60.0	60.0	60.0	60.0	60.0	60.0	60.0	60.0	60.0	60.0	60.0	60.0	60.0	60.0	60.0	7.420000076293945	7.4120001792907715	6.39900016784668	6.39900016784668	6.354000091552734	6.35699987411499	6.35699987411499	6.367000102996826	6.46999979019165	6.5929999351501465	6.61899995803833	6.999000072479248	6.999000072479248	6.7729997634887695	6.583000183105469	6.431000232696533	6.408999919891357
1689416051910633616	3600	1689416051885726104	laser1	-2.356194496154785	2.356194496154785	0.004363323096185923	1.736111516947858e-05	0.02500000037252903	0.023000000044703484	60.0	60.0	60.0	60.0	60.0	60.0	60.0	60.0	60.0	60.0	60.0	60.0	60.0	60.0	60.0	60.0	60.0	60.0	60.0	60.0	60.0	7.4770002365112305	7.454999923706055	6.458000183105469	6.458000183105469	6.458000183105469	6.431000232696533	6.431000232696533	6.449999809265137	6.556000232696533	6.690999984741211	6.784999847412109	6.795000076293945	6.796999931335449	6.795000076293945	6.624000072479248	6.4730000495910645	6.460999965667725	6.460999965667725	7.000999927520752
1689416051952558729	3601	1689416051910727589	laser1	-2.356194496154785	2.356194496154785	0.004363323096185923	1.736111516947858e-05	0.02500000037252903	0.023000000044703484	60.0	60.0	60.0	60.0	60.0	60.0	60.0	60.0	60.0	60.0	60.0	60.0	60.0	60.0	60.0	60.0	60.0	60.0	60.0	7.51200008392334	7.504000186920166	6.559000015258789	6.482999801635742	6.482999801635742	6.482999801635742	6.492000102996826	6.556000232696533	6.6020002365112305	6.669000148773193	6.868000030517578	7.031000137329102	7.031000137329102	6.8379998207092285	6.611999988555908	6.502999782562256	6.502999782562256	6.565999984741211	7.190999984741211	7.190999984741211	7.156000137329102
1689416051952566798	3602	1689416051935757560	laser1	-2.356194496154785	2.356194496154785	0.004363323096185923	1.736111516947858e-05	0.02500000037252903	0.023000000044703484	60.0	60.0	60.0	60.0	60.0	60.0	60.0	60.0	60.0	60.0	60.0	60.0	60.0	60.0	60.0	60.0	60.0	7.577000141143799	7.568999767303467	6.690000057220459	6.484000205993652	6.497000217437744	6.497000217437744	6.580999851226807	6.585999965667725	6.742000102996826	6.781000137329102	7.24399995803833	7.24399995803833	7.046999931335449	6.827000141143799	6.617000102996826	6.558000087738037	6.558000087738037	6.793000221252441	7.318999767303467	7.318999767303467	6.939000129699707	6.9120001792907715	6.888999938964844
1689416051994574190	3603	1689416051960672152	laser1	-2.356194496154785	2.356194496154785	0.004363323096185923	1.736111516947858e-05	0.02500000037252903	0.023000000044703484	60.0	60.0	60.0	60.0	60.0	60.0	60.0	60.0	60.0	60.0	60.0	60.0	60.0	60.0	60.0	7.656000137329102	6.578999996185303	6.578999996185303	6.546000003814697	6.553999900817871	6.553999900817871	6.586999893188477	6.630000114440918	6.744999885559082	6.921000003814697	7.309999942779541	7.309999942779541	7.060999870300293	6.781000137329102	6.640999794006348	6.622000217437744	6.622000217437744	7.034999847412109	7.426000118255615	7.426000118255615	7.223999977111816	6.98799991607666	6.939000129699707	6.939000129699707	6.960999965667725
1689416052002703137	3604	1689416051985647970	laser1	-2.356194496154785	2.356194496154785	0.004363323096185923	1.736111516947858e-05	0.02500000037252903	0.023000000044703484	60.0	60.0	60.0	60.0	60.0	60.0	60.0	60.0	60.0	60.0	60.0	60.0	60.0	6.677000045776367	6.666999816894531	6.619999885559082	6.60099983215332	6.61899995803833	6.61899995803833	6.640999794006348	6.690000057220459	6.747000217437744	6.89300012588501	7.308000087738037	7.308000087738037	7.019999980926514	6.760000228881836	6.664999961853027	6.664999961853027	6.723999977111816	7.191999912261963	7.519999980926514	7.519999980926514	7.0960001945495605	7.045000076293945	6.994999885559082	6.988999843597412	6.994999885559082	7.035999774932861	7.044000148773193
1689416052043623503	3605	1689416052010643171	laser1	-2.356194496154785	2.356194496154785	0.004363323096185923	1.736111516947858e-05	0.02500000037252903	0.023000000044703484	60.0	60.0	60.0	60.0	60.0	60.0	60.0	60.0	60.0	60.0	60.0	6.739999771118164	6.679999828338623	6.664000034332275	6.664000034332275	6.664000034332275	6.665999889373779	6.728000164031982	6.804999828338623	6.804999828338623	6.901000022888184	7.323999881744385	7.323999881744385	7.021999835968018	6.789999961853027	6.706999778747559	6.706999778747559	6.861000061035156	7.315999984741211	7.583000183105469	7.583000183105469	7.377999782562256	7.050000190734863	7.050000190734863	7.050000190734863	7.051000118255615	7.113999843597412	7.113999843597412	7.322999954223633	7.577000141143799
1689416052085561613	3606	1689416052035668524	laser1	-2.356194496154785	2.356194496154785	0.004363323096185923	1.736111516947858e-05	0.02500000037252903	0.023000000044703484	60.0	60.0	60.0	60.0	60.0	60.0	60.0	60.0	60.0	6.771999835968018	6.743000030517578	6.734000205993652	6.743000030517578	6.734000205993652	6.744999885559082	6.7769999504089355	6.860000133514404	6.919000148773193	7.5279998779296875	7.5279998779296875	7.355000019073486	6.986000061035156	6.815999984741211	6.765999794006348	6.765999794006348	7.043000221252441	7.4679999351501465	7.4679999351501465	7.26800012588501	7.173999786376953	7.117000102996826	7.081999778747559	7.081999778747559	7.123000144958496	7.178999900817871	7.230000019073486	7.4730000495910645	7.6519999504089355	7.6519999504089355	7.4679999351501465
1689416052085568459	3607	1689416052060622183	laser1	-2.356194496154785	2.356194496154785	0.004363323096185923	1.736111516947858e-05	0.02500000037252903	0.023000000044703484	60.0	60.0	60.0	60.0	60.0	60.0	6.849999904632568	6.815000057220459	6.809000015258789	6.758999824523926	6.791999816894531	6.758999824523926	6.791999816894531	6.814000129699707	6.894000053405762	6.9670000076293945	7.560999870300293	7.560999870300293	7.333000183105469	6.991000175476074	6.8429999351501465	6.802000045776367	6.802000045776367	7.098999977111816	7.675000190734863	7.728000164031982	7.728000164031982	7.5980000495910645	7.1570000648498535	7.1570000648498535	7.158999919891357	7.165999889373779	7.264999866485596	7.364999771118164	7.613999843597412	7.678999900817871	7.678999900817871	7.515999794006348	7.440000057220459	7.440000057220459
1689416052127588732	3608	1689416052085657123	laser1	-2.356194496154785	2.356194496154785	0.004363323096185923	1.736111516947858e-05	0.02500000037252903	0.023000000044703484	60.0	60.0	60.0	60.0	6.927000045776367	6.828999996185303	6.824999809265137	6.822000026702881	6.822000026702881	6.796999931335449	6.796999931335449	6.864999771118164	6.947999954223633	7.004000186920166	7.574999809265137	7.574999809265137	7.310999870300293	7.0269999504089355	6.894999980926514	6.876999855041504	6.876999855041504	7.165999889373779	7.796999931335449	7.796999931335449	7.783999919891357	7.705999851226807	7.238999843597412	7.184000015258789	7.184000015258789	7.24399995803833	7.4070000648498535	7.533999919891357	7.678999900817871	7.72599983215332	7.72599983215332	7.565000057220459	7.497000217437744	7.497000217437744	7.5229997634887695	7.735000133514404
1689416052127600514	3609	1689416052110654481	laser1	-2.356194496154785	2.356194496154785	0.004363323096185923	1.736111516947858e-05	0.02500000037252903	0.023000000044703484	60.0	60.0	6.908999919891357	6.9039998054504395	6.888999938964844	6.888999938964844	6.888999938964844	6.875999927520752	6.875999927520752	6.954999923706055	7.013000011444092	7.065000057220459	7.699999809265137	7.699999809265137	7.111999988555908	7.052999973297119	6.951000213623047	6.933000087738037	6.933000087738037	7.291999816894531	7.63100004196167	7.835999965667725	7.835999965667725	7.74399995803833	7.276000022888184	7.236000061035156	7.236000061035156	7.289000034332275	7.480999946594238	7.609000205993652	7.757999897003174	7.788000106811523	7.788000106811523	7.613999843597412	7.559000015258789	7.559000015258789	7.584000110626221	7.816999912261963	7.848999977111816	60.0
1689416052168556400	3610	1689416052135651388	laser1	-2.356194496154785	2.356194496154785	0.004363323096185923	1.736111516947858e-05	0.02500000037252903	0.023000000044703484	60.0	6.922999858856201	6.922999858856201	6.949999809265137	6.949999809265137	6.932000160217285	6.932000160217285	7.0289998054504395	7.039999961853027	7.072000026702881	7.798999786376953	7.798999786376953	7.144999980926514	7.122000217437744	6.993000030517578	6.988999843597412	6.988999843597412	7.441999912261963	7.86899995803833	7.882999897003174	7.882999897003174	7.716000080108643	7.302000045776367	7.302000045776367	7.302999973297119	7.3480000495910645	7.4710001945495605	7.6020002365112305	7.811999797821045	7.822000026702881	7.822000026702881	7.669000148773193	7.6020002365112305	7.6020002365112305	7.650000095367432	7.873000144958496	7.927999973297119	60.0	60.0	60.0
1689416052210560217	3611	1689416052160643420	laser1	-2.356194496154785	2.356194496154785	0.004363323096185923	1.736111516947858e-05	0.02500000037252903	0.023000000044703484	60.0	7.021999835968018	7.021999835968018	7.010000228881836	7.010000228881836	7.079999923706055	7.14900016784668	7.203000068664551	7.815000057220459	7.815000057220459	7.172999858856201	7.107999801635742	7.051000118255615	7.051000118255615	7.065000057220459	7.473999977111816	7.791999816894531	7.895999908447266	7.895999908447266	7.431000232696533	7.3429999351501465	7.3429999351501465	7.368000030517578	7.394999980926514	7.455999851226807	7.558000087738037	7.814000129699707	7.880000114440918	7.880000114440918	7.7179999351501465	7.656000137329102	7.656000137329102	7.682000160217285	7.940000057220459	7.97599983215332	60.0	60.0	60.0	60.0	60.0
1689416052210572394	3612	1689416052185597153	laser1	-2.356194496154785	2.356194496154785	0.004363323096185923	1.736111516947858e-05	0.02500000037252903	0.023000000044703484	60.0	7.072999954223633	7.072999954223633	7.124000072479248	7.215000152587891	7.28000020980835	7.885000228881836	7.885000228881836	7.285999774932861	7.245999813079834	7.116000175476074	7.098999977111816	7.098999977111816	7.335000038146973	7.75	7.85699987411499	7.85699987411499	7.4720001220703125	7.406000137329102	7.406000137329102	7.415999889373779	7.432000160217285	7.508999824523926	7.560999870300293	7.811999797821045	7.921000003814697	7.921000003814697	7.763000011444092	7.708000183105469	7.708000183105469	7.75	8.067000389099121	8.109000205993652	60.0	60.0	60.0	60.0	60.0	60.0	60.0
1689416052251578114	3613	1689416052210624018	laser1	-2.356194496154785	2.356194496154785	0.004363323096185923	1.736111516947858e-05	0.02500000037252903	0.023000000044703484	60.0	7.14300012588501	7.25	7.25	7.868000030517578	7.868000030517578	7.275000095367432	7.264999866485596	7.184999942779541	7.158999919891357	7.158999919891357	7.585000038146973	7.735000133514404	8.04800033569336	8.04800033569336	7.506999969482422	7.449999809265137	7.449999809265137	7.4730000495910645	7.505000114440918	7.552999973297119	7.666999816894531	7.870999813079834	7.982999801635742	7.982999801635742	7.8470001220703125	7.76200008392334	7.76200008392334	7.793000221252441	8.027000427246094	8.085000038146973	8.116999626159668	60.0	60.0	60.0	60.0	60.0	60.0	60.0	60.0
1689416052252752101	3614	1689416052235631090	laser1	-2.356194496154785	2.356194496154785	0.004363323096185923	1.736111516947858e-05	0.02500000037252903	0.023000000044703484	60.0	7.390999794006348	7.929999828338623	7.929999828338623	7.339000225067139	7.245999813079834	7.245999813079834	7.191999912261963	7.191999912261963	7.461999893188477	7.771999835968018	8.223999977111816	8.223999977111816	7.552000045776367	7.513999938964844	7.513999938964844	7.533999919891357	7.547999858856201	7.651000022888184	7.724999904632568	7.927999973297119	8.055000305175781	8.055000305175781	7.931000232696533	7.827000141143799	7.827000141143799	7.840000152587891	7.998000144958496	8.125	8.125	8.145999908447266	60.0	60.0	60.0	60.0	60.0	60.0	60.0	60.0	60.0
1689416052293567168	3615	1689416052260599313	laser1	-2.356194496154785	2.356194496154785	0.004363323096185923	1.736111516947858e-05	0.02500000037252903	0.023000000044703484	60.0	7.945000171661377	7.336999893188477	7.329999923706055	7.298999786376953	7.255000114440918	7.255000114440918	7.497000217437744	7.785999774932861	8.24899959564209	8.24899959564209	8.126999855041504	7.567999839782715	7.567999839782715	7.580999851226807	7.613999843597412	7.690999984741211	7.789999961853027	7.968999862670898	8.095000267028809	8.095000267028809	8.015000343322754	7.88100004196167	7.879000186920166	7.879000186920166	8.050000190734863	8.182000160217285	8.182000160217285	8.23799991607666	60.0	60.0	60.0	60.0	60.0	60.0	60.0	60.0	60.0	7.879000186920166	7.879000186920166
1689416052335604412	3616	1689416052285617478	laser1	-2.356194496154785	2.356194496154785	0.004363323096185923	1.736111516947858e-05	0.02500000037252903	0.023000000044703484	60.0	7.418000221252441	7.377999782562256	7.322000026702881	7.322000026702881	7.480000019073486	7.85699987411499	8.15999984741211	8.15999984741211	7.617000102996826	7.617000102996826	7.642000198364258	7.650000095367432	7.656000137329102	7.696000099182129	7.843999862670898	8.006999969482422	8.173999786376953	8.173999786376953	8.092000007629395	7.941999912261963	7.927000045776367	7.927000045776367	8.07800006866455	8.244999885559082	8.253000259399414	8.317999839782715	60.0	60.0	60.0	60.0	60.0	60.0	60.0	60.0	60.0	7.946000099182129	7.946000099182129	8.027000427246094	8.029999732971191
1689416052335609235	3617	1689416052310607924	laser1	-2.356194496154785	2.356194496154785	0.004363323096185923	1.736111516947858e-05	0.02500000037252903	0.023000000044703484	60.0	7.392000198364258	7.392000198364258	7.5	7.888000011444092	8.0649995803833	8.390000343322754	8.390000343322754	7.698999881744385	7.691999912261963	7.698999881744385	7.714000225067139	7.758999824523926	7.876999855041504	8.119000434875488	8.201000213623047	8.201000213623047	8.156999588012695	7.99399995803833	7.974999904632568	7.974999904632568	8.071000099182129	8.267000198364258	8.295999526977539	8.369000434875488	60.0	60.0	60.0	60.0	60.0	60.0	60.0	60.0	60.0	7.965000152587891	7.965000152587891	8.064000129699707	8.074999809265137	8.074999809265137	8.029999732971191
1689416052377588704	3618	1689416052335659412	laser1	-2.356194496154785	2.356194496154785	0.004363323096185923	1.736111516947858e-05	0.02500000037252903	0.023000000044703484	60.0	7.51200008392334	7.9039998054504395	8.107000350952148	8.479000091552734	8.479000091552734	7.743000030517578	7.723999977111816	7.743000030517578	7.758999824523926	7.824999809265137	8.079000473022461	8.1850004196167	8.243000030517578	8.243000030517578	8.239999771118164	8.085000038146973	8.043999671936035	8.043999671936035	8.098999977111816	8.317999839782715	8.373000144958496	8.418000221252441	8.427000045776367	60.0	60.0	60.0	60.0	60.0	60.0	60.0	60.0	8.008000373840332	8.008000373840332	8.079999923706055	8.105999946594238	8.105999946594238	8.0600004196167	8.0600004196167	60.0
1689416052377726627	3619	1689416052360560421	laser1	-2.356194496154785	2.356194496154785	0.004363323096185923	1.736111516947858e-05	0.02500000037252903	0.023000000044703484	60.0	8.281000137329102	8.550999641418457	8.550999641418457	7.8420000076293945	7.815999984741211	7.815000057220459	7.815999984741211	7.857999801635742	8.154999732971191	8.27299976348877	8.276000022888184	8.35200023651123	8.35200023651123	8.187999725341797	8.083000183105469	8.083000183105469	8.109999656677246	8.329000473022461	8.399999618530273	8.446000099182129	8.470000267028809	60.0	60.0	60.0	60.0	60.0	60.0	60.0	60.0	8.064000129699707	8.064000129699707	8.147000312805176	8.192000389099121	8.192000389099121	8.131999969482422	8.131999969482422	60.0	60.0	60.0
1689416052418595744	3620	1689416052385578005	laser1	-2.356194496154785	2.356194496154785	0.004363323096185923	1.736111516947858e-05	0.02500000037252903	0.023000000044703484	60.0	8.638999938964844	8.607000350952148	7.868000030517578	7.86299991607666	7.868000030517578	7.883999824523926	8.105999946594238	8.305000305175781	8.371999740600586	8.409000396728516	8.409000396728516	8.28600025177002	8.177000045776367	8.154999732971191	8.154999732971191	8.298999786376953	8.446999549865723	8.458999633789062	8.493000030517578	60.0	60.0	60.0	60.0	60.0	60.0	60.0	60.0	8.121000289916992	8.121000289916992	8.187999725341797	8.218000411987305	8.218000411987305	8.20300006866455	8.20300006866455	60.0	60.0	60.0	60.0	60.0
1689416052460591470	3621	1689416052410518092	laser1	-2.356194496154785	2.356194496154785	0.004363323096185923	1.736111516947858e-05	0.02500000037252903	0.023000000044703484	60.0	7.951000213623047	7.941999912261963	7.951000213623047	7.952000141143799	8.09000015258789	8.175000190734863	8.378999710083008	8.470999717712402	8.470999717712402	8.416999816894531	8.28499984741211	8.211000442504883	8.211000442504883	8.29800033569336	8.484999656677246	8.496999740600586	8.53600025177002	60.0	60.0	60.0	60.0	60.0	60.0	60.0	60.0	60.0	8.211000442504883	8.211000442504883	8.289999961853027	8.289999961853027	8.277000427246094	8.277000427246094	60.0	60.0	60.0	60.0	60.0	60.0	60.0
1689416052460599179	3622	1689416052435487472	laser1	-2.356194496154785	2.356194496154785	0.004363323096185923	1.736111516947858e-05	0.02500000037252903	0.023000000044703484	60.0	7.982999801635742	7.982999801635742	8.050999641418457	8.25100040435791	8.472000122070312	8.48799991607666	8.52299976348877	8.52299976348877	8.380999565124512	8.25100040435791	8.25100040435791	8.295999526977539	8.498000144958496	8.5649995803833	8.571000099182129	8.572999954223633	60.0	60.0	60.0	60.0	60.0	60.0	60.0	60.0	8.243000030517578	8.243000030517578	8.324999809265137	8.331000328063965	8.331000328063965	8.293999671936035	8.293999671936035	60.0	60.0	60.0	60.0	60.0	60.0	60.0	60.0
1689416052501587782	3623	1689416052460442892	laser1	-2.356194496154785	2.356194496154785	0.004363323096185923	1.736111516947858e-05	0.02500000037252903	0.023000000044703484	60.0	8.069999694824219	8.305999755859375	8.527000427246094	8.538000106811523	8.592000007629395	8.592000007629395	8.5	8.383999824523926	8.333000183105469	8.333000183105469	8.458999633789062	8.609000205993652	8.609000205993652	8.612000465393066	60.0	60.0	60.0	60.0	60.0	60.0	60.0	60.0	8.293999671936035	8.293999671936035	8.336999893188477	8.383000373840332	8.383000373840332	8.383000373840332	60.0	60.0	60.0	60.0	60.0	60.0	60.0	60.0	60.0	8.496999740600586	8.496999740600586
1689416052502820752	3624	1689416052485471177	laser1	-2.356194496154785	2.356194496154785	0.004363323096185923	1.736111516947858e-05	0.02500000037252903	0.023000000044703484	60.0	8.581000328063965	8.595000267028809	8.640000343322754	8.640000343322754	8.630999565124512	8.496999740600586	8.392999649047852	8.392999649047852	8.458000183105469	8.62600040435791	8.657999992370605	8.666000366210938	60.0	60.0	60.0	60.0	60.0	60.0	60.0	60.0	8.35200023651123	8.35200023651123	8.39799976348877	8.413999557495117	8.413999557495117	8.387999534606934	8.387999534606934	60.0	60.0	60.0	60.0	60.0	60.0	60.0	60.0	8.562000274658203	8.562000274658203	8.543999671936035	8.496000289916992
1689416052543573601	3625	1689416052510439345	laser1	-2.356194496154785	2.356194496154785	0.004363323096185923	1.736111516947858e-05	0.02500000037252903	0.023000000044703484	60.0	8.682000160217285	8.704999923706055	8.704999923706055	8.605999946594238	8.47700023651123	8.470000267028809	8.470000267028809	8.649999618530273	8.706000328063965	8.722000122070312	60.0	60.0	60.0	60.0	60.0	60.0	60.0	60.0	8.39799976348877	8.39799976348877	8.420999526977539	8.494000434875488	8.494000434875488	8.465999603271484	8.465999603271484	60.0	60.0	60.0	60.0	60.0	60.0	60.0	60.0	8.626999855041504	8.626999855041504	8.626999855041504	8.498000144958496	8.0649995803833	8.006999969482422
1689416052585576733	3626	1689416052535453022	laser1	-2.356194496154785	2.356194496154785	0.004363323096185923	1.736111516947858e-05	0.02500000037252903	0.023000000044703484	60.0	8.767000198364258	8.725000381469727	8.550000190734863	8.503999710083008	8.503999710083008	8.638999938964844	8.781999588012695	8.782999992370605	8.79800033569336	60.0	60.0	60.0	60.0	60.0	60.0	60.0	60.0	8.458000183105469	8.458000183105469	8.515999794006348	60.0	60.0	60.0	60.0	60.0	60.0	60.0	60.0	60.0	60.0	60.0	60.0	8.692000389099121	8.680000305175781	8.680000305175781	8.213000297546387	8.055999755859375	8.055999755859375	8.039999961853027
1689416052585583809	3627	1689416052560413930	laser1	-2.356194496154785	2.356194496154785	0.004363323096185923	1.736111516947858e-05	0.02500000037252903	0.023000000044703484	60.0	8.67199993133545	8.579999923706055	8.579999923706055	8.612000465393066	8.79699993133545	8.843999862670898	8.869000434875488	60.0	60.0	60.0	60.0	60.0	60.0	60.0	60.0	8.5	8.5	8.559000015258789	8.625	8.625	8.531999588012695	8.531999588012695	60.0	60.0	60.0	60.0	60.0	60.0	60.0	60.0	8.74899959564209	8.74899959564209	8.74899959564209	8.218999862670898	8.100000381469727	8.095999717712402	8.079000473022461	8.093999862670898	8.072999954223633
1689416052626561945	3628	1689416052585473786	laser1	-2.356194496154785	2.356194496154785	0.004363323096185923	1.736111516947858e-05	0.02500000037252903	0.023000000044703484	60.0	8.642999649047852	8.642999649047852	8.774999618530273	8.864999771118164	8.89900016784668	8.902000427246094	60.0	60.0	60.0	60.0	60.0	60.0	60.0	8.628999710083008	8.595999717712402	8.595999717712402	8.635000228881836	8.635000228881836	8.541000366210938	8.541000366210938	8.541000366210938	8.54699993133545	8.54699993133545	60.0	60.0	60.0	60.0	60.0	8.791000366210938	8.791000366210938	8.779000282287598	8.246000289916992	8.170999526977539	8.13700008392334	8.13700008392334	8.13700008392334	8.104000091552734	8.08899974822998	8.08899974822998
1689416052627555130	3629	1689416052610439003	laser1	-2.356194496154785	2.356194496154785	0.004363323096185923	1.736111516947858e-05	0.02500000037252903	0.023000000044703484	60.0	8.734999656677246	8.944999694824219	8.961000442504883	8.967000007629395	60.0	60.0	60.0	60.0	60.0	60.0	60.0	60.0	8.645999908447266	8.645999908447266	8.71500015258789	8.73799991607666	8.73799991607666	8.751999855041504	60.0	60.0	60.0	60.0	60.0	60.0	60.0	60.0	8.878999710083008	8.878999710083008	8.82800006866455	8.503000259399414	8.251999855041504	8.164999961853027	8.164999961853027	8.166999816894531	8.166999816894531	8.156999588012695	8.156999588012695	8.166000366210938	60.0
1689416052668577060	3630	1689416052635464438	laser1	-2.356194496154785	2.356194496154785	0.004363323096185923	1.736111516947858e-05	0.02500000037252903	0.023000000044703484	60.0	9.012999534606934	9.020000457763672	9.043000221252441	60.0	60.0	60.0	60.0	60.0	60.0	60.0	8.711999893188477	8.711999893188477	8.76200008392334	8.77400016784668	8.77400016784668	8.682000160217285	8.680000305175781	8.652000427246094	8.652000427246094	60.0	60.0	60.0	60.0	60.0	60.0	8.909000396728516	8.885000228881836	8.779000282287598	8.324000358581543	8.229999542236328	8.229000091552734	8.229000091552734	8.229000091552734	8.218999862670898	8.217000007629395	8.217000007629395	60.0	60.0	60.0
1689416052709580368	3631	1689416052660446115	laser1	-2.356194496154785	2.356194496154785	0.004363323096185923	1.736111516947858e-05	0.02500000037252903	0.023000000044703484	60.0	9.112000465393066	60.0	60.0	60.0	60.0	60.0	60.0	60.0	60.0	8.781000137329102	8.781000137329102	8.793999671936035	8.793999671936035	8.791000366210938	8.791000366210938	8.71500015258789	8.74899959564209	8.74899959564209	60.0	60.0	60.0	60.0	60.0	8.979000091552734	8.973999977111816	8.96399974822998	8.42300033569336	8.300999641418457	8.293999671936035	8.293999671936035	8.293999671936035	8.256999969482422	8.256999969482422	8.288000106811523	60.0	60.0	60.0	60.0	60.0
1689416052709598844	3632	1689416052685488670	laser1	-2.356194496154785	2.356194496154785	0.004363323096185923	1.736111516947858e-05	0.02500000037252903	0.023000000044703484	60.0	60.0	60.0	60.0	60.0	60.0	60.0	60.0	8.829999923706055	8.829999923706055	8.833000183105469	8.843999862670898	8.833000183105469	8.843999862670898	8.777999877929688	8.767000198364258	8.767000198364258	60.0	60.0	60.0	60.0	9.652000427246094	9.01099967956543	9.01099967956543	9.01099967956543	8.803000450134277	8.329000473022461	8.329000473022461	8.354000091552734	8.354000091552734	8.33899974822998	8.33899974822998	8.352999687194824	60.0	60.0	60.0	60.0	60.0	60.0	60.0
1689416052750590758	3633	1689416052710463700	laser1	-2.356194496154785	2.356194496154785	0.004363323096185923	1.736111516947858e-05	0.02500000037252903	0.023000000044703484	60.0	60.0	60.0	60.0	60.0	60.0	60.0	8.89799976348877	8.89799976348877	8.934000015258789	8.934000015258789	8.866999626159668	8.8149995803833	8.819000244140625	8.819000244140625	60.0	60.0	60.0	60.0	60.0	60.0	9.12399959564209	9.07699966430664	8.963000297546387	8.42199993133545	8.392999649047852	8.392999649047852	8.402999877929688	8.402999877929688	8.38700008392334	8.38700008392334	60.0	60.0	60.0	60.0	60.0	60.0	60.0	60.0	6.556000232696533
1689416052752667258	3634	1689416052735432984	laser1	-2.356194496154785	2.356194496154785	0.004363323096185923	1.736111516947858e-05	0.02500000037252903	0.023000000044703484	60.0	60.0	60.0	60.0	60.0	8.972999572753906	8.972999572753906	8.991000175476074	8.991000175476074	8.958999633789062	8.878999710083008	8.87399959564209	8.878999710083008	8.878999710083008	60.0	60.0	60.0	60.0	60.0	9.137999534606934	9.09000015258789	9.086999893188477	8.496999740600586	8.446999549865723	8.446999549865723	8.47599983215332	8.47599983215332	8.430000305175781	8.430000305175781	60.0	60.0	60.0	60.0	60.0	60.0	60.0	60.0	6.566999912261963	6.541999816894531	6.511000156402588
1689416052794576071	3635	1689416052760415864	laser1	-2.356194496154785	2.356194496154785	0.004363323096185923	1.736111516947858e-05	0.02500000037252903	0.023000000044703484	60.0	60.0	60.0	60.0	9.02400016784668	9.02400016784668	9.059000015258789	9.059000015258789	8.991999626159668	8.920999526977539	8.913999557495117	8.920999526977539	60.0	60.0	60.0	60.0	60.0	60.0	9.23900032043457	9.149999618530273	9.027000427246094	8.50100040435791	8.50100040435791	8.519000053405762	8.519000053405762	8.480999946594238	8.480999946594238	8.489999771118164	60.0	60.0	60.0	60.0	60.0	60.0	6.670000076293945	6.604000091552734	6.590000152587891	6.590000152587891	6.579999923706055	6.5229997634887695
1689416052835576757	3636	1689416052785465576	laser1	-2.356194496154785	2.356194496154785	0.004363323096185923	1.736111516947858e-05	0.02500000037252903	0.023000000044703484	60.0	60.0	9.07699966430664	9.07699966430664	9.116999626159668	9.116999626159668	9.11299991607666	8.996000289916992	8.991000175476074	8.991000175476074	60.0	60.0	60.0	60.0	60.0	60.0	9.246000289916992	9.23900032043457	9.177000045776367	8.682999610900879	8.555000305175781	8.555000305175781	8.586999893188477	8.586999893188477	8.531999588012695	8.531999588012695	8.539999961853027	60.0	60.0	60.0	60.0	60.0	6.71999979019165	6.646999835968018	6.640999794006348	6.640999794006348	6.632999897003174	6.550000190734863	6.428999900817871	6.428999900817871
1689416052835584808	3637	1689416052810410377	laser1	-2.356194496154785	2.356194496154785	0.004363323096185923	1.736111516947858e-05	0.02500000037252903	0.023000000044703484	60.0	9.111000061035156	9.111000061035156	9.163999557495117	9.163999557495117	9.100000381469727	9.086000442504883	9.031000137329102	9.031000137329102	60.0	60.0	60.0	60.0	60.0	60.0	9.329000473022461	9.289999961853027	9.144000053405762	8.590999603271484	8.590999603271484	8.637999534606934	8.637999534606934	8.609000205993652	8.592000007629395	8.592000007629395	8.631999969482422	8.631999969482422	60.0	60.0	60.0	6.736999988555908	6.702000141143799	6.701000213623047	6.679999828338623	6.63700008392334	6.598999977111816	6.466000080108643	6.466000080108643	6.505000114440918	6.505000114440918
1689416052876562888	3638	1689416052835412819	laser1	-2.356194496154785	2.356194496154785	0.004363323096185923	1.736111516947858e-05	0.02500000037252903	0.023000000044703484	60.0	9.20300006866455	9.201000213623047	9.180999755859375	9.180999755859375	9.118000030517578	9.105999946594238	9.105999946594238	60.0	60.0	60.0	60.0	60.0	9.390000343322754	9.371000289916992	9.32800006866455	8.75100040435791	8.666000366210938	8.666000366210938	8.680000305175781	8.680000305175781	8.621999740600586	8.621999740600586	8.635000228881836	8.635000228881836	60.0	60.0	60.0	6.818999767303467	6.765999794006348	6.72599983215332	6.72599983215332	6.689000129699707	6.656000137329102	6.513000011444092	6.513000011444092	6.526000022888184	6.544000148773193	6.544000148773193	6.544000148773193
1689416052877677399	3639	1689416052860454326	laser1	-2.356194496154785	2.356194496154785	0.004363323096185923	1.736111516947858e-05	0.02500000037252903	0.023000000044703484	60.0	9.262999534606934	9.288999557495117	60.0	60.0	60.0	60.0	60.0	60.0	60.0	60.0	60.0	9.39900016784668	9.375	9.14900016784668	8.75100040435791	8.75100040435791	8.75100040435791	8.75100040435791	8.744000434875488	8.701000213623047	8.701000213623047	8.71399974822998	8.71399974822998	60.0	8.668000221252441	6.863999843597412	6.789000034332275	6.7820000648498535	6.760000228881836	6.739999771118164	6.701000213623047	6.577000141143799	6.577000141143799	6.604000091552734	6.604000091552734	6.585000038146973	6.585000038146973	6.61299991607666	6.801000118255615
1689416052918585067	3640	1689416052885434405	laser1	-2.356194496154785	2.356194496154785	0.004363323096185923	1.736111516947858e-05	0.02500000037252903	0.023000000044703484	60.0	9.300999641418457	9.29800033569336	9.270999908447266	9.270999908447266	60.0	60.0	60.0	60.0	60.0	9.498000144958496	9.498000144958496	9.46500015258789	8.994999885559082	8.78499984741211	8.78499984741211	8.800999641418457	8.800999641418457	8.73900032043457	8.73900032043457	8.751999855041504	8.751999855041504	60.0	8.607000350952148	6.869999885559082	6.840000152587891	6.840000152587891	6.840000152587891	6.757999897003174	6.710000038146973	6.63100004196167	6.627999782562256	6.627999782562256	6.627999782562256	6.630000114440918	6.630000114440918	6.6620001792907715	6.882999897003174	6.979000091552734	6.980000019073486
1689416052959668131	3641	1689416052910407746	laser1	-2.356194496154785	2.356194496154785	0.004363323096185923	1.736111516947858e-05	0.02500000037252903	0.023000000044703484	60.0	9.272000312805176	9.272000312805176	60.0	60.0	60.0	60.0	60.0	60.0	9.52299976348877	9.51099967956543	9.23799991607666	8.871999740600586	8.85200023651123	8.871999740600586	8.842000007629395	8.842000007629395	8.821000099182129	8.819000244140625	8.821000099182129	8.819000244140625	7.831999778747559	6.943999767303467	6.89300012588501	6.8470001220703125	6.8470001220703125	6.830999851226807	6.758999824523926	6.663000106811523	6.663000106811523	6.672999858856201	6.672999858856201	6.669000148773193	6.669000148773193	6.769999980926514	6.9670000076293945	7.026000022888184	7.034999847412109	7.052000045776367	7.067999839782715
1689416052959671556	3642	1689416052935410567	laser1	-2.356194496154785	2.356194496154785	0.004363323096185923	1.736111516947858e-05	0.02500000037252903	0.023000000044703484	60.0	9.38700008392334	60.0	60.0	60.0	60.0	60.0	9.597999572753906	9.597999572753906	9.593000411987305	9.032999992370605	8.942999839782715	8.942999839782715	8.923999786376953	8.923999786376953	8.895000457763672	8.876999855041504	8.876999855041504	8.876999855041504	7.861000061035156	6.952000141143799	6.951000213623047	6.931000232696533	6.949999809265137	6.895999908447266	6.744999885559082	6.728000164031982	6.728000164031982	6.728000164031982	6.72599983215332	6.723999977111816	6.723999977111816	6.872000217437744	7.002999782562256	7.078000068664551	7.078000068664551	7.078000068664551	7.13700008392334	7.215000152587891	7.215000152587891
1689416053000636153	3643	1689416052960389155	laser1	-2.356194496154785	2.356194496154785	0.004363323096185923	1.736111516947858e-05	0.02500000037252903	0.023000000044703484	60.0	60.0	60.0	60.0	60.0	60.0	9.666000366210938	9.666000366210938	9.644000053405762	8.994999885559082	8.973999977111816	8.973999977111816	8.973999977111816	8.9350004196167	8.928999900817871	8.928999900817871	8.928999900817871	7.9710001945495605	7.943999767303467	7.00600004196167	7.002999782562256	6.96999979019165	6.951000213623047	6.8420000076293945	6.770999908447266	6.770999908447266	6.770999908447266	6.763000011444092	6.763000011444092	6.781000137329102	6.90500020980835	7.015999794006348	7.133999824523926	7.133999824523926	7.133999824523926	7.210999965667725	7.251999855041504	7.251999855041504	7.177999973297119	7.177999973297119
1689416053002677938	3644	1689416052985387952	laser1	-2.356194496154785	2.356194496154785	0.004363323096185923	1.736111516947858e-05	0.02500000037252903	0.023000000044703484	60.0	60.0	60.0	60.0	60.0	9.701000213623047	9.690999984741211	9.149999618530273	9.086000442504883	9.086000442504883	9.086000442504883	9.067000389099121	9.013999938964844	9.013999938964844	9.005999565124512	7.995999813079834	7.948999881744385	7.053999900817871	7.046000003814697	7.039999961853027	7.013999938964844	6.867000102996826	6.829999923706055	6.829999923706055	6.829999923706055	6.808000087738037	6.808000087738037	6.855999946594238	6.978000164031982	7.060999870300293	7.181000232696533	7.181000232696533	7.181000232696533	7.326000213623047	7.326000213623047	7.255000114440918	7.255000114440918	7.263999938964844	7.263999938964844	7.230000019073486
1689416053044772000	3645	1689416053010349078	laser1	-2.356194496154785	2.356194496154785	0.004363323096185923	1.736111516947858e-05	0.02500000037252903	0.023000000044703484	60.0	60.0	60.0	9.812999725341797	9.772000312805176	9.621000289916992	9.114999771118164	9.114999771118164	9.13700008392334	9.13700008392334	9.088000297546387	9.088000297546387	9.069000244140625	8.076000213623047	8.074999809265137	7.140999794006348	7.139999866485596	7.059000015258789	7.047999858856201	6.89900016784668	6.894000053405762	6.894000053405762	6.8979997634887695	6.8979997634887695	6.8979997634887695	6.921000003814697	7.0289998054504395	7.113999843597412	7.257999897003174	7.260000228881836	7.265999794006348	7.388000011444092	7.388000011444092	7.2870001792907715	7.2870001792907715	7.307000160217285	7.307000160217285	7.290999889373779	7.290999889373779	7.422999858856201
1689416053085578990	3646	1689416053035371333	laser1	-2.356194496154785	2.356194496154785	0.004363323096185923	1.736111516947858e-05	0.02500000037252903	0.023000000044703484	60.0	60.0	9.826000213623047	9.795999526977539	9.208000183105469	9.194000244140625	9.194000244140625	9.194000244140625	9.192999839782715	9.116999626159668	9.116000175476074	8.14900016784668	8.14900016784668	8.137999534606934	8.119999885559082	7.114999771118164	7.074999809265137	6.945000171661377	6.945000171661377	6.958000183105469	6.958000183105469	6.936999797821045	6.936999797821045	6.986999988555908	7.071000099182129	7.248000144958496	7.324999809265137	7.324999809265137	7.324999809265137	7.461999893188477	7.461999893188477	7.370999813079834	7.370999813079834	7.39300012588501	7.39300012588501	7.3429999351501465	7.3429999351501465	7.5	7.61299991607666	7.672999858856201
1689416053085583951	3647	1689416053060330744	laser1	-2.356194496154785	2.356194496154785	0.004363323096185923	1.736111516947858e-05	0.02500000037252903	0.023000000044703484	60.0	9.927000045776367	9.791000366210938	9.276000022888184	9.267999649047852	9.267999649047852	9.255000114440918	9.201000213623047	9.201000213623047	9.201000213623047	9.260000228881836	8.222999572753906	8.157999992370605	7.210999965667725	7.1020002365112305	6.993000030517578	6.993000030517578	6.993000030517578	7.004000186920166	6.980999946594238	7.004000186920166	7.074999809265137	7.166999816894531	7.3420000076293945	7.36899995803833	7.36899995803833	7.389999866485596	7.513000011444092	7.513000011444092	7.453999996185303	7.436999797821045	7.447000026702881	7.436999797821045	7.447000026702881	7.486000061035156	7.646999835968018	7.670000076293945	60.0	60.0	60.0
1689416053127646445	3648	1689416053085402596	laser1	-2.356194496154785	2.356194496154785	0.004363323096185923	1.736111516947858e-05	0.02500000037252903	0.023000000044703484	60.0	9.274999618530273	9.274999618530273	9.310999870300293	9.310999870300293	9.267000198364258	9.23799991607666	9.23799991607666	60.0	60.0	8.199999809265137	7.265999794006348	7.171000003814697	7.076000213623047	7.076000213623047	7.070000171661377	7.070000171661377	7.053999900817871	7.053999900817871	7.142000198364258	7.236000061035156	7.414000034332275	7.453000068664551	7.443999767303467	7.453000068664551	7.5879998207092285	7.5879998207092285	7.513000011444092	7.4770002365112305	7.4770002365112305	7.461999893188477	7.461999893188477	7.550000190734863	7.677000045776367	7.690000057220459	60.0	60.0	60.0	60.0	60.0
1689416053127714548	3649	1689416053110276247	laser1	-2.356194496154785	2.356194496154785	0.004363323096185923	1.736111516947858e-05	0.02500000037252903	0.023000000044703484	60.0	9.366999626159668	9.37600040435791	9.37600040435791	9.350000381469727	9.295000076293945	9.350000381469727	8.319000244140625	8.319000244140625	7.301000118255615	7.252999782562256	7.111000061035156	7.111000061035156	7.132999897003174	7.132999897003174	7.131999969482422	7.131999969482422	7.211999893188477	7.2129998207092285	7.414000034332275	7.495999813079834	7.495999813079834	7.550000190734863	7.63100004196167	7.63100004196167	7.558000087738037	7.519999980926514	7.531000137329102	7.514999866485596	7.531000137329102	7.616000175476074	7.7170000076293945	7.814000129699707	60.0	60.0	60.0	60.0	60.0	60.0	60.0
1689416053168581800	3650	1689416053135322983	laser1	-2.356194496154785	2.356194496154785	0.004363323096185923	1.736111516947858e-05	0.02500000037252903	0.023000000044703484	60.0	9.45300006866455	9.418999671936035	9.418999671936035	9.395000457763672	9.395000457763672	8.375	7.383999824523926	7.289000034332275	7.189000129699707	7.189000129699707	7.185999870300293	7.159999847412109	7.159999847412109	7.189000129699707	7.22599983215332	7.251999855041504	7.4679999351501465	7.550000190734863	7.550000190734863	7.574999809265137	7.673999786376953	7.673999786376953	7.60099983215332	7.60099983215332	7.60099983215332	7.578000068664551	7.578000068664551	7.658999919891357	7.794000148773193	7.830999851226807	60.0	60.0	60.0	60.0	60.0	60.0	60.0	60.0	60.0
1689416053209565038	3651	1689416053160332613	laser1	-2.356194496154785	2.356194496154785	0.004363323096185923	1.736111516947858e-05	0.02500000037252903	0.023000000044703484	60.0	9.456000328063965	9.456000328063965	8.468999862670898	8.45199966430664	7.432000160217285	7.359000205993652	7.276000022888184	7.26200008392334	7.242000102996826	7.241000175476074	7.241000175476074	7.252999782562256	7.298999786376953	7.390999794006348	7.630000114440918	7.630000114440918	7.630000114440918	7.638999938964844	7.7789998054504395	7.7789998054504395	7.646999835968018	7.646999835968018	7.646999835968018	7.64300012588501	7.64300012588501	7.684999942779541	7.836999893188477	7.8379998207092285	60.0	60.0	60.0	60.0	60.0	60.0	60.0	60.0	60.0	60.0	60.0
1689416053209572369	3652	1689416053185306375	laser1	-2.356194496154785	2.356194496154785	0.004363323096185923	1.736111516947858e-05	0.02500000037252903	0.023000000044703484	60.0	8.496000289916992	8.496000289916992	8.496000289916992	7.361000061035156	7.326000213623047	7.326000213623047	7.320000171661377	7.284999847412109	7.284999847412109	7.324999809265137	7.341000080108643	7.480999946594238	7.671000003814697	7.671000003814697	7.671000003814697	7.716000080108643	7.813000202178955	7.813000202178955	7.741000175476074	7.741000175476074	7.699999809265137	7.665999889373779	7.665999889373779	7.698999881744385	7.877999782562256	7.896999835968018	60.0	60.0	60.0	60.0	60.0	60.0	60.0	60.0	60.0	60.0	60.0	60.0	60.0
1689416053250585035	3653	1689416053210366878	laser1	-2.356194496154785	2.356194496154785	0.004363323096185923	1.736111516947858e-05	0.02500000037252903	0.023000000044703484	60.0	8.555000305175781	7.434999942779541	7.376999855041504	7.376999855041504	7.3520002365112305	7.3520002365112305	7.3520002365112305	7.4070000648498535	7.4629998207092285	7.566999912261963	8.517000198364258	8.517000198364258	7.76800012588501	7.76800012588501	7.85699987411499	7.85699987411499	7.818999767303467	7.818999767303467	7.77400016784668	7.77400016784668	7.77400016784668	7.803999900817871	7.942999839782715	7.994999885559082	60.0	60.0	60.0	60.0	60.0	60.0	60.0	60.0	60.0	60.0	60.0	60.0	60.0	60.0	60.0
1689416053252721715	3654	1689416053235336391	laser1	-2.356194496154785	2.356194496154785	0.004363323096185923	1.736111516947858e-05	0.02500000037252903	0.023000000044703484	60.0	7.479000091552734	7.456999778747559	7.441999912261963	7.441999912261963	7.441999912261963	7.480999946594238	7.515999794006348	7.610000133514404	8.598999977111816	8.598999977111816	7.85099983215332	7.85099983215332	7.921999931335449	7.921999931335449	7.885000228881836	7.881999969482422	7.861000061035156	7.7829999923706055	7.7829999923706055	7.89900016784668	7.96999979019165	8.026000022888184	60.0	60.0	60.0	60.0	60.0	60.0	60.0	60.0	60.0	60.0	60.0	60.0	60.0	60.0	60.0	60.0	60.0
1689416053294582462	3655	1689416053260315819	laser1	-2.356194496154785	2.356194496154785	0.004363323096185923	1.736111516947858e-05	0.02500000037252903	0.023000000044703484	60.0	7.514999866485596	7.514999866485596	7.514999866485596	7.525000095367432	7.568999767303467	8.640000343322754	60.0	8.640000343322754	7.9029998779296875	7.9029998779296875	7.960000038146973	7.985000133514404	7.985000133514404	7.938000202178955	7.931000232696533	7.857999801635742	7.857999801635742	7.995999813079834	8.093000411987305	8.11299991607666	60.0	60.0	60.0	60.0	60.0	60.0	60.0	60.0	60.0	60.0	60.0	60.0	60.0	60.0	60.0	60.0	60.0	60.0	60.0
1689416053335575135	3656	1689416053285340004	laser1	-2.356194496154785	2.356194496154785	0.004363323096185923	1.736111516947858e-05	0.02500000037252903	0.023000000044703484	60.0	7.605999946594238	7.605999946594238	7.625999927520752	60.0	60.0	8.685999870300293	7.9679999351501465	7.9679999351501465	7.96999979019165	8.059000015258789	8.059000015258789	8.043000221252441	8.020000457763672	7.926000118255615	7.926000118255615	7.984000205993652	8.166999816894531	8.196999549865723	60.0	60.0	60.0	60.0	60.0	60.0	60.0	60.0	60.0	60.0	60.0	60.0	60.0	60.0	60.0	60.0	60.0	60.0	60.0	60.0	60.0
1689416053335581734	3657	1689416053310312321	laser1	-2.356194496154785	2.356194496154785	0.004363323096185923	1.736111516947858e-05	0.02500000037252903	0.023000000044703484	60.0	7.6479997634887695	7.656000137329102	8.824999809265137	60.0	8.824999809265137	8.097999572753906	8.092000007629395	8.097999572753906	8.092000007629395	8.071000099182129	8.043000221252441	8.043000221252441	8.017000198364258	8.017000198364258	8.22599983215332	8.22700023651123	60.0	60.0	60.0	60.0	60.0	60.0	60.0	60.0	60.0	60.0	60.0	60.0	60.0	60.0	60.0	60.0	60.0	60.0	60.0	60.0	60.0	60.0	60.0
1689416053376588694	3658	1689416053335305504	laser1	-2.356194496154785	2.356194496154785	0.004363323096185923	1.736111516947858e-05	0.02500000037252903	0.023000000044703484	60.0	60.0	60.0	8.833999633789062	8.064000129699707	8.064000129699707	8.142000198364258	8.145000457763672	8.145000457763672	8.121999740600586	8.119999885559082	8.050999641418457	8.050999641418457	8.199999809265137	8.265000343322754	60.0	60.0	60.0	60.0	60.0	60.0	60.0	60.0	60.0	60.0	60.0	60.0	60.0	60.0	60.0	60.0	60.0	60.0	60.0	60.0	60.0	60.0	60.0	60.0	60.0
1689416053377933237	3659	1689416053360355600	laser1	-2.356194496154785	2.356194496154785	0.004363323096185923	1.736111516947858e-05	0.02500000037252903	0.023000000044703484	60.0	8.91100025177002	8.050000190734863	8.050000190734863	8.197999954223633	8.229000091552734	8.229000091552734	8.149999618530273	8.135000228881836	8.135000228881836	8.121999740600586	8.121999740600586	8.324999809265137	8.355999946594238	60.0	60.0	60.0	60.0	60.0	60.0	60.0	60.0	60.0	60.0	60.0	60.0	60.0	60.0	60.0	60.0	60.0	60.0	60.0	60.0	60.0	60.0	60.0	60.0	60.0	60.0
1689416053419557994	3660	1689416053385329966	laser1	-2.356194496154785	2.356194496154785	0.004363323096185923	1.736111516947858e-05	0.02500000037252903	0.023000000044703484	60.0	8.109000205993652	8.229999542236328	8.260000228881836	8.260000228881836	8.210000038146973	8.206000328063965	8.1899995803833	8.1899995803833	8.199999809265137	8.375	8.40999984741211	60.0	60.0	60.0	60.0	60.0	60.0	60.0	60.0	60.0	60.0	60.0	60.0	60.0	60.0	60.0	60.0	60.0	60.0	60.0	60.0	22.562000274658203	22.562000274658203	60.0	60.0	60.0	60.0	60.0	60.0
1689416053460589311	3661	1689416053410311915	laser1	-2.356194496154785	2.356194496154785	0.004363323096185923	1.736111516947858e-05	0.02500000037252903	0.023000000044703484	60.0	8.366000175476074	8.315999984741211	8.307000160217285	8.26099967956543	8.251999855041504	8.22599983215332	8.22599983215332	8.428999900817871	8.449999809265137	60.0	60.0	60.0	60.0	60.0	60.0	60.0	60.0	60.0	60.0	60.0	60.0	60.0	60.0	60.0	60.0	60.0	60.0	60.0	60.0	60.0	60.0	60.0	60.0	60.0	60.0	60.0	60.0	60.0	60.0
1689416053460595277	3662	1689416053435367839	laser1	-2.356194496154785	2.356194496154785	0.004363323096185923	1.736111516947858e-05	0.02500000037252903	0.023000000044703484	60.0	8.406999588012695	8.357999801635742	8.305999755859375	8.269000053405762	8.269000053405762	8.404999732971191	8.513999938964844	60.0	60.0	60.0	60.0	60.0	60.0	60.0	60.0	60.0	60.0	60.0	60.0	60.0	60.0	60.0	60.0	60.0	60.0	60.0	60.0	60.0	60.0	60.0	60.0	60.0	60.0	60.0	60.0	60.0	60.0	60.0	60.0
1689416053501578704	3663	1689416053460325274	laser1	-2.356194496154785	2.356194496154785	0.004363323096185923	1.736111516947858e-05	0.02500000037252903	0.023000000044703484	60.0	8.41100025177002	8.387999534606934	8.378999710083008	8.378999710083008	8.581999778747559	8.63700008392334	60.0	60.0	60.0	60.0	60.0	60.0	60.0	60.0	60.0	60.0	60.0	60.0	60.0	60.0	60.0	60.0	60.0	60.0	60.0	60.0	60.0	60.0	60.0	60.0	60.0	60.0	60.0	60.0	60.0	60.0	60.0	60.0	60.0
1689416053502765998	3664	1689416053485342681	laser1	-2.356194496154785	2.356194496154785	0.004363323096185923	1.736111516947858e-05	0.02500000037252903	0.023000000044703484	60.0	8.402999877929688	8.402999877929688	8.614999771118164	8.689000129699707	60.0	60.0	60.0	60.0	60.0	60.0	60.0	60.0	60.0	60.0	60.0	60.0	60.0	60.0	60.0	60.0	60.0	60.0	60.0	60.0	60.0	60.0	60.0	60.0	60.0	60.0	60.0	60.0	60.0	60.0	60.0	60.0	60.0	60.0	60.0
1689416053544633399	3665	1689416053510372538	laser1	-2.356194496154785	2.356194496154785	0.004363323096185923	1.736111516947858e-05	0.02500000037252903	0.023000000044703484	60.0	8.616999626159668	8.687999725341797	8.694999694824219	60.0	60.0	60.0	60.0	60.0	60.0	60.0	60.0	60.0	60.0	60.0	60.0	60.0	60.0	60.0	60.0	60.0	60.0	60.0	60.0	60.0	60.0	60.0	60.0	60.0	60.0	60.0	60.0	60.0	60.0	60.0	60.0	60.0	60.0	60.0	60.0
1689416053586563464	3666	1689416053535364383	laser1	-2.356194496154785	2.356194496154785	0.004363323096185923	1.736111516947858e-05	0.02500000037252903	0.023000000044703484	60.0	8.845000267028809	60.0	60.0	60.0	60.0	60.0	60.0	60.0	60.0	60.0	60.0	60.0	60.0	60.0	60.0	60.0	60.0	60.0	60.0	60.0	60.0	60.0	60.0	60.0	60.0	60.0	60.0	60.0	60.0	60.0	60.0	60.0	60.0	60.0	60.0	60.0	60.0	60.0	60.0
1689416053586573269	3667	1689416053560360066	laser1	-2.356194496154785	2.356194496154785	0.004363323096185923	1.736111516947858e-05	0.02500000037252903	0.023000000044703484	60.0	60.0	60.0	60.0	60.0	60.0	60.0	60.0	60.0	60.0	60.0	60.0	60.0	60.0	60.0	60.0	60.0	60.0	60.0	60.0	60.0	60.0	60.0	60.0	60.0	60.0	60.0	60.0	60.0	60.0	60.0	60.0	60.0	60.0	60.0	60.0	60.0	60.0	60.0	60.0
1689416053627672502	3668	1689416053585354940	laser1	-2.356194496154785	2.356194496154785	0.004363323096185923	1.736111516947858e-05	0.02500000037252903	0.023000000044703484	60.0	60.0	60.0	60.0	60.0	60.0	60.0	60.0	60.0	60.0	60.0	60.0	60.0	60.0	60.0	60.0	60.0	60.0	60.0	60.0	60.0	60.0	60.0	60.0	60.0	60.0	60.0	60.0	60.0	60.0	60.0	60.0	60.0	60.0	60.0	60.0	60.0	60.0	60.0	60.0
1689416053627795884	3669	1689416053610342699	laser1	-2.356194496154785	2.356194496154785	0.004363323096185923	1.736111516947858e-05	0.02500000037252903	0.023000000044703484	60.0	60.0	60.0	60.0	60.0	60.0	60.0	60.0	60.0	60.0	60.0	60.0	60.0	60.0	60.0	60.0	60.0	60.0	60.0	60.0	60.0	60.0	60.0	60.0	60.0	60.0	60.0	60.0	60.0	60.0	60.0	60.0	60.0	60.0	60.0	60.0	60.0	60.0	60.0	60.0
1689416053668560429	3670	1689416053635369315	laser1	-2.356194496154785	2.356194496154785	0.004363323096185923	1.736111516947858e-05	0.02500000037252903	0.023000000044703484	60.0	60.0	60.0	60.0	60.0	60.0	60.0	60.0	60.0	60.0	60.0	60.0	60.0	60.0	60.0	60.0	60.0	60.0	60.0	60.0	60.0	60.0	60.0	60.0	60.0	60.0	60.0	60.0	60.0	60.0	60.0	60.0	60.0	60.0	60.0	60.0	60.0	60.0	60.0	60.0
1689416053709571796	3671	1689416053660342893	laser1	-2.356194496154785	2.356194496154785	0.004363323096185923	1.736111516947858e-05	0.02500000037252903	0.023000000044703484	60.0	60.0	60.0	60.0	60.0	60.0	60.0	60.0	60.0	60.0	60.0	60.0	60.0	60.0	60.0	60.0	60.0	60.0	60.0	60.0	60.0	60.0	60.0	60.0	60.0	60.0	60.0	60.0	60.0	60.0	60.0	60.0	60.0	60.0	60.0	60.0	60.0	60.0	60.0	60.0
1689416053709580714	3672	1689416053685334182	laser1	-2.356194496154785	2.356194496154785	0.004363323096185923	1.736111516947858e-05	0.02500000037252903	0.023000000044703484	60.0	60.0	60.0	60.0	60.0	60.0	60.0	60.0	60.0	60.0	60.0	60.0	60.0	60.0	60.0	60.0	60.0	60.0	60.0	60.0	60.0	60.0	60.0	60.0	60.0	60.0	60.0	60.0	60.0	60.0	60.0	60.0	60.0	60.0	60.0	60.0	60.0	60.0	60.0	7.196000099182129
1689416053750670142	3673	1689416053710303733	laser1	-2.356194496154785	2.356194496154785	0.004363323096185923	1.736111516947858e-05	0.02500000037252903	0.023000000044703484	60.0	60.0	60.0	60.0	60.0	60.0	60.0	60.0	60.0	60.0	60.0	60.0	60.0	60.0	60.0	60.0	60.0	60.0	60.0	60.0	60.0	60.0	60.0	60.0	60.0	60.0	60.0	60.0	60.0	60.0	60.0	60.0	60.0	60.0	60.0	60.0	60.0	60.0	6.53000020980835	6.480999946594238
1689416053752822351	3674	1689416053735328545	laser1	-2.356194496154785	2.356194496154785	0.004363323096185923	1.736111516947858e-05	0.02500000037252903	0.023000000044703484	60.0	60.0	60.0	60.0	60.0	60.0	60.0	60.0	60.0	60.0	60.0	60.0	60.0	60.0	60.0	60.0	60.0	60.0	60.0	60.0	60.0	60.0	60.0	60.0	60.0	60.0	60.0	60.0	60.0	60.0	60.0	60.0	60.0	60.0	60.0	60.0	60.0	6.5279998779296875	6.5279998779296875	6.5279998779296875
1689416053794583574	3675	1689416053760303894	laser1	-2.356194496154785	2.356194496154785	0.004363323096185923	1.736111516947858e-05	0.02500000037252903	0.023000000044703484	60.0	60.0	60.0	60.0	60.0	60.0	60.0	60.0	60.0	60.0	60.0	60.0	60.0	60.0	60.0	60.0	60.0	60.0	60.0	60.0	60.0	60.0	60.0	60.0	60.0	60.0	60.0	60.0	60.0	60.0	60.0	60.0	60.0	60.0	6.570000171661377	6.570000171661377	6.570000171661377	6.5920000076293945	6.5920000076293945	6.636000156402588
1689416053835602666	3676	1689416053785274643	laser1	-2.356194496154785	2.356194496154785	0.004363323096185923	1.736111516947858e-05	0.02500000037252903	0.023000000044703484	60.0	60.0	60.0	60.0	60.0	60.0	60.0	60.0	60.0	60.0	60.0	60.0	60.0	60.0	60.0	60.0	60.0	60.0	60.0	60.0	60.0	60.0	60.0	60.0	60.0	60.0	60.0	60.0	60.0	60.0	60.0	6.609000205993652	6.609000205993652	6.646999835968018	6.646999835968018	6.646999835968018	6.690000057220459	6.690000057220459	6.669000148773193	6.620999813079834
1689416053835606146	3677	1689416053810268538	laser1	-2.356194496154785	2.356194496154785	0.004363323096185923	1.736111516947858e-05	0.02500000037252903	0.023000000044703484	60.0	60.0	60.0	60.0	60.0	60.0	60.0	60.0	60.0	60.0	60.0	60.0	60.0	60.0	60.0	60.0	60.0	60.0	60.0	60.0	60.0	60.0	60.0	60.0	60.0	60.0	60.0	60.0	60.0	6.699999809265137	6.699999809265137	6.699999809265137	6.692999839782715	6.692999839782715	6.751999855041504	6.751999855041504	6.711999893188477	6.646999835968018	6.63700008392334	6.543000221252441
1689416053876594961	3678	1689416053835282034	laser1	-2.356194496154785	2.356194496154785	0.004363323096185923	1.736111516947858e-05	0.02500000037252903	0.023000000044703484	60.0	60.0	60.0	60.0	60.0	60.0	60.0	60.0	60.0	60.0	60.0	60.0	60.0	60.0	60.0	60.0	60.0	60.0	60.0	60.0	60.0	60.0	60.0	60.0	60.0	60.0	6.760000228881836	6.760000228881836	6.760000228881836	6.738999843597412	6.738999843597412	6.784999847412109	6.784999847412109	6.756999969482422	6.685999870300293	6.668000221252441	6.610000133514404	6.610000133514404	6.610000133514404	6.642000198364258
1689416053877688325	3679	1689416053860240635	laser1	-2.356194496154785	2.356194496154785	0.004363323096185923	1.736111516947858e-05	0.02500000037252903	0.023000000044703484	60.0	60.0	60.0	60.0	60.0	60.0	60.0	60.0	60.0	60.0	60.0	60.0	60.0	60.0	60.0	60.0	60.0	60.0	60.0	60.0	60.0	60.0	60.0	60.0	6.798999786376953	6.798999786376953	6.776000022888184	6.77400016784668	6.77400016784668	6.7820000648498535	6.7820000648498535	6.752999782562256	6.706999778747559	6.690000057220459	6.658999919891357	6.658999919891357	6.693999767303467	6.702000141143799	6.716000080108643	6.747000217437744
1689416053918562718	3680	1689416053885253807	laser1	-2.356194496154785	2.356194496154785	0.004363323096185923	1.736111516947858e-05	0.02500000037252903	0.023000000044703484	60.0	60.0	60.0	60.0	60.0	60.0	60.0	60.0	60.0	60.0	60.0	60.0	60.0	60.0	60.0	60.0	60.0	60.0	60.0	60.0	60.0	60.0	6.9079999923706055	6.886000156402588	6.886000156402588	6.860000133514404	6.86899995803833	6.860000133514404	6.795000076293945	6.785999774932861	6.761000156402588	6.704999923706055	6.704999923706055	6.710999965667725	6.714000225067139	6.747000217437744	6.7870001792907715	7.875999927520752	7.906000137329102	7.906000137329102
1689416053959578639	3681	1689416053910243163	laser1	-2.356194496154785	2.356194496154785	0.004363323096185923	1.736111516947858e-05	0.02500000037252903	0.023000000044703484	60.0	60.0	60.0	60.0	60.0	60.0	60.0	60.0	60.0	60.0	60.0	60.0	60.0	60.0	60.0	60.0	60.0	60.0	60.0	60.0	60.0	6.948999881744385	6.921000003814697	6.915999889373779	6.894999980926514	6.8379998207092285	6.827000141143799	6.800000190734863	6.7870001792907715	6.7870001792907715	6.796999931335449	6.796999931335449	6.788000106811523	6.788000106811523	6.863999843597412	7.940000057220459	7.964000225067139	7.964000225067139	7.138999938964844	7.124000072479248
1689416053959583609	3682	1689416053935240084	laser1	-2.356194496154785	2.356194496154785	0.004363323096185923	1.736111516947858e-05	0.02500000037252903	0.023000000044703484	60.0	60.0	60.0	60.0	60.0	60.0	60.0	60.0	60.0	60.0	60.0	60.0	60.0	60.0	60.0	60.0	60.0	60.0	7.00600004196167	6.979000091552734	6.979000091552734	6.929999828338623	6.923999786376953	6.861999988555908	6.855999946594238	6.836999893188477	6.836999893188477	6.8379998207092285	6.8379998207092285	6.839000225067139	6.839000225067139	6.864999771118164	8.008999824523926	8.008999824523926	8.008999824523926	7.9770002365112305	7.184999942779541	7.1529998779296875	7.184999942779541	7.196000099182129
1689416054000580022	3683	1689416053960229718	laser1	-2.356194496154785	2.356194496154785	0.004363323096185923	1.736111516947858e-05	0.02500000037252903	0.023000000044703484	60.0	60.0	60.0	60.0	60.0	60.0	60.0	60.0	60.0	60.0	60.0	60.0	60.0	60.0	60.0	7.080999851226807	7.060999870300293	7.060999870300293	7.047999858856201	7.0279998779296875	6.984000205993652	6.959000110626221	6.889999866485596	6.875	6.88700008392334	6.88700008392334	6.890999794006348	6.926000118255615	6.927999973297119	6.941999912261963	8.057000160217285	8.057000160217285	8.052000045776367	8.045999526977539	7.184999942779541	7.184999942779541	7.184999942779541	7.23199987411499	7.492000102996826	7.492000102996826
1689416054002602815	3684	1689416053985206415	laser1	-2.356194496154785	2.356194496154785	0.004363323096185923	1.736111516947858e-05	0.02500000037252903	0.023000000044703484	60.0	60.0	60.0	60.0	60.0	60.0	60.0	60.0	60.0	60.0	60.0	60.0	60.0	7.0970001220703125	7.0970001220703125	7.0970001220703125	7.060999870300293	7.060999870300293	7.056000232696533	6.991000175476074	6.934999942779541	6.934999942779541	6.929999828338623	6.949999809265137	6.953999996185303	6.9629998207092285	6.986999988555908	8.145999908447266	60.0	8.145999908447266	8.109000205993652	8.060999870300293	7.27400016784668	7.270999908447266	7.270999908447266	6.942999839782715	6.795000076293945	6.795000076293945	6.822999954223633	6.829999923706055
1689416054044577245	3685	1689416054010225392	laser1	-2.356194496154785	2.356194496154785	0.004363323096185923	1.736111516947858e-05	0.02500000037252903	0.023000000044703484	60.0	60.0	60.0	60.0	60.0	60.0	60.0	60.0	60.0	60.0	60.0	7.158999919891357	7.11899995803833	7.123000144958496	7.11899995803833	7.11299991607666	7.107999801635742	7.035999774932861	6.998000144958496	6.998000144958496	7.007999897003174	7.0269999504089355	7.038000106811523	7.045000076293945	7.0970001220703125	60.0	60.0	8.128000259399414	8.123000144958496	7.289999961853027	7.289999961853027	7.289999961853027	7.125	6.8429999351501465	6.8429999351501465	6.85099983215332	6.881999969482422	6.881999969482422	7.114999771118164	7.164000034332275
1689416054085593533	3686	1689416054035249671	laser1	-2.356194496154785	2.356194496154785	0.004363323096185923	1.736111516947858e-05	0.02500000037252903	0.023000000044703484	60.0	60.0	60.0	60.0	60.0	60.0	60.0	60.0	60.0	7.230999946594238	7.158999919891357	7.173999786376953	7.1529998779296875	7.14300012588501	7.132999897003174	7.064000129699707	7.059999942779541	7.059999942779541	7.078999996185303	7.083000183105469	7.086999893188477	7.10699987411499	7.195000171661377	60.0	60.0	8.309000015258789	8.178000450134277	7.335999965667725	7.331999778747559	7.309000015258789	7.223999977111816	6.908999919891357	6.908999919891357	6.914999961853027	6.922999858856201	7.0370001792907715	7.1529998779296875	7.414999961853027	7.414999961853027	7.3460001945495605
1689416054085600348	3687	1689416054060274131	laser1	-2.356194496154785	2.356194496154785	0.004363323096185923	1.736111516947858e-05	0.02500000037252903	0.023000000044703484	60.0	60.0	60.0	60.0	60.0	60.0	60.0	60.0	7.238999843597412	7.232999801635742	7.230999946594238	7.229000091552734	7.171999931335449	7.127999782562256	7.109000205993652	7.109000205993652	7.117000102996826	7.135000228881836	7.150000095367432	7.1579999923706055	60.0	60.0	60.0	60.0	7.390999794006348	7.390999794006348	7.375	7.4019999504089355	7.335999965667725	7.008999824523926	6.989999771118164	7.008999824523926	7.008999824523926	7.1570000648498535	7.486000061035156	7.486000061035156	7.416999816894531	7.416999816894531	7.419000148773193	7.443999767303467
1689416054126578268	3688	1689416054085253063	laser1	-2.356194496154785	2.356194496154785	0.004363323096185923	1.736111516947858e-05	0.02500000037252903	0.023000000044703484	60.0	60.0	60.0	60.0	60.0	60.0	60.0	7.322000026702881	7.316999912261963	7.303999900817871	7.265999794006348	7.179999828338623	7.179999828338623	7.185999870300293	7.191999912261963	7.209000110626221	7.209000110626221	60.0	60.0	60.0	60.0	8.435999870300293	7.420000076293945	7.420000076293945	7.478000164031982	7.507999897003174	7.478000164031982	7.057000160217285	7.047999858856201	7.050000190734863	7.050000190734863	7.550000190734863	7.550000190734863	7.5229997634887695	7.484000205993652	7.484000205993652	7.517000198364258	7.517000198364258	7.4770002365112305	7.4770002365112305
1689416054127647411	3689	1689416054110306732	laser1	-2.356194496154785	2.356194496154785	0.004363323096185923	1.736111516947858e-05	0.02500000037252903	0.023000000044703484	60.0	60.0	60.0	60.0	60.0	7.394000053405762	7.367000102996826	7.35099983215332	7.322000026702881	7.25	7.25	7.255000114440918	7.255000114440918	7.255000114440918	7.265999794006348	60.0	60.0	60.0	60.0	60.0	7.464000225067139	7.464000225067139	7.60699987411499	7.60699987411499	7.122000217437744	7.114999771118164	7.114999771118164	7.125	7.178999900817871	7.6519999504089355	7.6519999504089355	7.584000110626221	7.539999961853027	7.533999919891357	7.533999919891357	7.5320000648498535	7.553999900817871	7.553999900817871	7.59499979019165	7.613999843597412
1689416054168558492	3690	1689416054135303068	laser1	-2.356194496154785	2.356194496154785	0.004363323096185923	1.736111516947858e-05	0.02500000037252903	0.023000000044703484	60.0	60.0	60.0	7.447000026702881	7.4079999923706055	7.4029998779296875	7.388000011444092	7.324999809265137	7.307000160217285	7.307000160217285	7.310999870300293	7.314000129699707	7.314000129699707	60.0	60.0	60.0	60.0	60.0	7.520999908447266	7.520999908447266	7.579999923706055	7.579999923706055	7.177000045776367	7.1579999923706055	7.177000045776367	7.2270002365112305	7.414000034332275	7.706999778747559	7.706999778747559	7.585999965667725	7.579999923706055	7.579999923706055	7.564000129699707	7.5929999351501465	7.5929999351501465	7.63100004196167	7.705999851226807	7.715000152587891	7.7179999351501465	60.0
1689416054209591871	3691	1689416054160332252	laser1	-2.356194496154785	2.356194496154785	0.004363323096185923	1.736111516947858e-05	0.02500000037252903	0.023000000044703484	60.0	7.485000133514404	7.478000164031982	7.4670000076293945	7.3979997634887695	7.355999946594238	7.355999946594238	7.370999813079834	7.38100004196167	7.39300012588501	7.409999847412109	60.0	60.0	60.0	60.0	60.0	7.604000091552734	7.604000091552734	7.625999927520752	7.625999927520752	7.185999870300293	7.185999870300293	7.2179999351501465	7.291999816894531	7.598999977111816	7.741000175476074	7.741000175476074	7.668000221252441	7.599999904632568	7.599999904632568	7.696000099182129	7.696000099182129	7.670000076293945	7.670000076293945	7.745999813079834	7.789000034332275	7.789000034332275	7.802999973297119	60.0	60.0
1689416054209603419	3692	1689416054185288583	laser1	-2.356194496154785	2.356194496154785	0.004363323096185923	1.736111516947858e-05	0.02500000037252903	0.023000000044703484	60.0	7.504000186920166	7.447999954223633	7.432000160217285	7.427000045776367	7.432000160217285	7.434000015258789	7.451000213623047	7.47599983215332	60.0	60.0	60.0	60.0	60.0	7.703000068664551	7.64900016784668	7.64900016784668	7.64900016784668	7.264999866485596	7.264999866485596	7.293000221252441	7.361999988555908	7.729000091552734	7.7769999504089355	7.7769999504089355	7.698999881744385	7.698999881744385	7.7170000076293945	7.7170000076293945	7.71999979019165	7.71999979019165	7.785999774932861	7.820000171661377	7.820000171661377	7.848999977111816	60.0	60.0	60.0	60.0	60.0
1689416054251570433	3693	1689416054210276506	laser1	-2.356194496154785	2.356194496154785	0.004363323096185923	1.736111516947858e-05	0.02500000037252903	0.023000000044703484	60.0	7.507999897003174	7.507999897003174	7.507999897003174	7.514999866485596	7.514999866485596	7.51800012588501	60.0	60.0	60.0	60.0	7.7220001220703125	7.677999973297119	7.7220001220703125	7.72599983215332	7.72599983215332	7.360000133514404	7.3429999351501465	7.360000133514404	7.459000110626221	7.8979997634887695	7.8979997634887695	7.820000171661377	7.811999797821045	7.820000171661377	7.795000076293945	7.795000076293945	7.783999919891357	7.783999919891357	7.854000091552734	7.879000186920166	7.879000186920166	7.934999942779541	60.0	60.0	60.0	60.0	60.0	60.0	60.0
1689416054252654377	3694	1689416054235363407	laser1	-2.356194496154785	2.356194496154785	0.004363323096185923	1.736111516947858e-05	0.02500000037252903	0.023000000044703484	60.0	7.574999809265137	7.559000015258789	7.553999900817871	7.559000015258789	60.0	60.0	60.0	60.0	60.0	60.0	7.879000186920166	7.879000186920166	7.879000186920166	7.415999889373779	7.401000022888184	7.401000022888184	7.459000110626221	7.96999979019165	7.96999979019165	7.860000133514404	7.860000133514404	7.870999813079834	60.0	60.0	7.849999904632568	7.849999904632568	7.958000183105469	7.958000183105469	7.958000183105469	7.97599983215332	60.0	60.0	60.0	60.0	60.0	60.0	60.0	60.0	60.0
1689416054293556723	3695	1689416054260260535	laser1	-2.356194496154785	2.356194496154785	0.004363323096185923	1.736111516947858e-05	0.02500000037252903	0.023000000044703484	60.0	7.629000186920166	60.0	60.0	60.0	60.0	60.0	60.0	60.0	8.109999656677246	8.109999656677246	8.109999656677246	7.454999923706055	7.454999923706055	7.505000114440918	8.069000244140625	8.069000244140625	8.062999725341797	7.940999984741211	7.940999984741211	7.949999809265137	60.0	60.0	7.938000202178955	7.938000202178955	7.980000019073486	8.064000129699707	8.072999954223633	60.0	60.0	60.0	60.0	60.0	60.0	60.0	60.0	60.0	60.0	60.0	60.0
1689416054334587318	3696	1689416054285289295	laser1	-2.356194496154785	2.356194496154785	0.004363323096185923	1.736111516947858e-05	0.02500000037252903	0.023000000044703484	60.0	60.0	60.0	60.0	60.0	60.0	60.0	60.0	8.454999923706055	8.277000427246094	7.543000221252441	7.5269999504089355	7.543000221252441	8.145000457763672	8.145000457763672	8.109000205993652	8.052000045776367	8.012999534606934	8.052000045776367	8.017000198364258	8.017000198364258	8.017000198364258	8.017000198364258	8.0600004196167	8.104000091552734	8.109999656677246	60.0	60.0	60.0	60.0	60.0	60.0	60.0	60.0	60.0	60.0	60.0	60.0	60.0	60.0
1689416054334594628	3697	1689416054310275488	laser1	-2.356194496154785	2.356194496154785	0.004363323096185923	1.736111516947858e-05	0.02500000037252903	0.023000000044703484	60.0	60.0	60.0	60.0	60.0	60.0	60.0	8.517000198364258	7.613999843597412	7.5920000076293945	7.613999843597412	8.196000099182129	8.196000099182129	8.185999870300293	8.107999801635742	8.09000015258789	8.107999801635742	60.0	60.0	8.097000122070312	8.097000122070312	8.125	8.152999877929688	8.166999816894531	60.0	60.0	60.0	60.0	60.0	60.0	60.0	60.0	60.0	60.0	60.0	60.0	60.0	60.0	60.0	60.0
1689416054375591966	3698	1689416054335273215	laser1	-2.356194496154785	2.356194496154785	0.004363323096185923	1.736111516947858e-05	0.02500000037252903	0.023000000044703484	60.0	60.0	60.0	8.039999961853027	8.039999961853027	8.039999961853027	7.670000076293945	7.645999908447266	7.6539998054504395	7.6539998054504395	8.230999946594238	8.230999946594238	8.166000366210938	8.145000457763672	8.166000366210938	60.0	60.0	8.11299991607666	8.11299991607666	8.159000396728516	8.208999633789062	8.222000122070312	60.0	60.0	60.0	60.0	60.0	60.0	60.0	60.0	60.0	60.0	60.0	60.0	60.0	60.0	60.0	60.0	60.0	60.0
1689416054377644136	3699	1689416054360275450	laser1	-2.356194496154785	2.356194496154785	0.004363323096185923	1.736111516947858e-05	0.02500000037252903	0.023000000044703484	60.0	8.13599967956543	8.13599967956543	8.48799991607666	8.48799991607666	7.704999923706055	7.704999923706055	7.72599983215332	8.3149995803833	8.3149995803833	8.215999603271484	8.215999603271484	8.23799991607666	60.0	60.0	8.170999526977539	8.170999526977539	8.246999740600586	8.255000114440918	8.255000114440918	8.27299976348877	60.0	60.0	60.0	60.0	60.0	60.0	60.0	60.0	60.0	60.0	60.0	60.0	60.0	60.0	60.0	60.0	60.0	60.0	60.0
1689416054419572558	3700	1689416054385268992	laser1	-2.356194496154785	2.356194496154785	0.004363323096185923	1.736111516947858e-05	0.02500000037252903	0.023000000044703484	60.0	8.475000381469727	8.475000381469727	7.809000015258789	7.7779998779296875	7.809000015258789	8.314000129699707	8.314000129699707	8.300999641418457	8.27299976348877	8.27299976348877	60.0	60.0	8.269000053405762	8.269000053405762	8.307999610900879	8.310999870300293	8.310999870300293	8.326000213623047	60.0	60.0	60.0	60.0	60.0	60.0	60.0	60.0	60.0	60.0	60.0	60.0	60.0	60.0	60.0	60.0	60.0	60.0	60.0	60.0	60.0
1689416054460595379	3701	1689416054410304015	laser1	-2.356194496154785	2.356194496154785	0.004363323096185923	1.736111516947858e-05	0.02500000037252903	0.023000000044703484	60.0	7.839000225067139	7.839000225067139	7.854000091552734	8.406999588012695	8.406999588012695	8.36299991607666	8.362000465393066	8.362000465393066	60.0	60.0	60.0	60.0	60.0	8.423999786376953	8.423999786376953	60.0	60.0	60.0	60.0	60.0	60.0	60.0	60.0	60.0	60.0	60.0	60.0	60.0	60.0	60.0	60.0	60.0	60.0	60.0	60.0	60.0	60.0	60.0	60.0
1689416054460599969	3702	1689416054435222383	laser1	-2.356194496154785	2.356194496154785	0.004363323096185923	1.736111516947858e-05	0.02500000037252903	0.023000000044703484	60.0	7.914999961853027	7.918000221252441	8.465999603271484	8.465999603271484	8.461000442504883	8.461000442504883	8.463000297546387	60.0	60.0	60.0	60.0	60.0	8.465999603271484	8.465999603271484	60.0	60.0	60.0	60.0	60.0	60.0	60.0	60.0	60.0	60.0	60.0	60.0	60.0	60.0	60.0	60.0	60.0	60.0	60.0	60.0	60.0	60.0	60.0	60.0	60.0
1689416054502570441	3703	1689416054460318744	laser1	-2.356194496154785	2.356194496154785	0.004363323096185923	1.736111516947858e-05	0.02500000037252903	0.023000000044703484	60.0	8.543000221252441	8.543000221252441	8.536999702453613	8.532999992370605	8.536999702453613	60.0	60.0	60.0	60.0	60.0	8.567000389099121	8.567000389099121	60.0	60.0	60.0	60.0	60.0	60.0	60.0	60.0	60.0	60.0	60.0	60.0	60.0	60.0	60.0	60.0	60.0	60.0	60.0	60.0	60.0	60.0	60.0	60.0	60.0	60.0	60.0
1689416054502574702	3704	1689416054485295246	laser1	-2.356194496154785	2.356194496154785	0.004363323096185923	1.736111516947858e-05	0.02500000037252903	0.023000000044703484	60.0	8.583000183105469	8.581000328063965	8.583000183105469	60.0	60.0	60.0	60.0	60.0	60.0	60.0	60.0	60.0	60.0	60.0	60.0	60.0	60.0	60.0	60.0	60.0	60.0	60.0	60.0	60.0	60.0	60.0	60.0	60.0	60.0	60.0	60.0	60.0	60.0	60.0	60.0	60.0	60.0	60.0	60.0
1689416054543608081	3705	1689416054510215833	laser1	-2.356194496154785	2.356194496154785	0.004363323096185923	1.736111516947858e-05	0.02500000037252903	0.023000000044703484	60.0	8.640000343322754	8.640000343322754	60.0	60.0	60.0	60.0	60.0	8.6850004196167	8.6850004196167	60.0	60.0	60.0	60.0	60.0	60.0	60.0	60.0	60.0	60.0	60.0	60.0	60.0	60.0	60.0	60.0	60.0	60.0	60.0	60.0	60.0	60.0	60.0	60.0	60.0	60.0	60.0	60.0	5.4770002365112305	5.4679999351501465
1689416054552419868	3706	1689416054535154477	laser1	-2.356194496154785	2.356194496154785	0.004363323096185923	1.736111516947858e-05	0.02500000037252903	0.023000000044703484	60.0	60.0	60.0	60.0	60.0	60.0	8.741999626159668	8.741999626159668	60.0	60.0	60.0	60.0	60.0	60.0	60.0	60.0	60.0	60.0	60.0	60.0	60.0	60.0	60.0	60.0	60.0	60.0	60.0	60.0	60.0	60.0	60.0	60.0	60.0	60.0	60.0	5.521999835968018	5.521999835968018	5.543000221252441	5.543000221252441	5.5269999504089355
1689416054592565990	3707	1689416054560174758	laser1	-2.356194496154785	2.356194496154785	0.004363323096185923	1.736111516947858e-05	0.02500000037252903	0.023000000044703484	60.0	60.0	60.0	60.0	60.0	60.0	60.0	60.0	60.0	60.0	60.0	60.0	60.0	60.0	60.0	60.0	60.0	60.0	60.0	60.0	60.0	60.0	60.0	60.0	60.0	60.0	60.0	60.0	60.0	60.0	60.0	60.0	5.574999809265137	5.574999809265137	5.581999778747559	5.581999778747559	5.572000026702881	5.572000026702881	5.605999946594238	5.688000202178955
1689416054633555262	3708	1689416054585094114	laser1	-2.356194496154785	2.356194496154785	0.004363323096185923	1.736111516947858e-05	0.02500000037252903	0.023000000044703484	60.0	60.0	60.0	60.0	60.0	60.0	60.0	60.0	60.0	60.0	60.0	60.0	60.0	60.0	60.0	60.0	60.0	60.0	60.0	60.0	60.0	60.0	60.0	60.0	60.0	60.0	60.0	60.0	60.0	5.639999866485596	5.635000228881836	5.627999782562256	5.625	5.60699987411499	5.60699987411499	5.677000045776367	5.696000099182129	5.793000221252441	5.793000221252441	5.795000076293945
1689416054633560473	3709	1689416054610127069	laser1	-2.356194496154785	2.356194496154785	0.004363323096185923	1.736111516947858e-05	0.02500000037252903	0.023000000044703484	60.0	60.0	60.0	60.0	60.0	60.0	60.0	60.0	60.0	60.0	60.0	60.0	60.0	60.0	60.0	60.0	60.0	60.0	60.0	60.0	60.0	60.0	60.0	60.0	60.0	60.0	5.695000171661377	5.690000057220459	5.690000057220459	5.690000057220459	5.670000076293945	5.670000076293945	5.72599983215332	5.784999847412109	5.8480000495910645	5.864999771118164	5.8480000495910645	5.841000080108643	5.802999973297119	5.802999973297119
1689416054674583736	3710	1689416054635137220	laser1	-2.356194496154785	2.356194496154785	0.004363323096185923	1.736111516947858e-05	0.02500000037252903	0.023000000044703484	60.0	60.0	60.0	60.0	60.0	60.0	60.0	60.0	60.0	60.0	60.0	60.0	60.0	60.0	60.0	60.0	60.0	60.0	60.0	60.0	60.0	60.0	60.0	60.0	5.732999801635742	5.73199987411499	5.72599983215332	5.724999904632568	5.724999904632568	5.775000095367432	5.814000129699707	5.9029998779296875	5.9029998779296875	5.895999908447266	5.86899995803833	5.85699987411499	5.85699987411499	5.85699987411499	5.879000186920166	5.916999816894531
1689416054677541178	3711	1689416054660172529	laser1	-2.356194496154785	2.356194496154785	0.004363323096185923	1.736111516947858e-05	0.02500000037252903	0.023000000044703484	60.0	60.0	60.0	60.0	60.0	60.0	60.0	60.0	60.0	60.0	60.0	60.0	60.0	60.0	60.0	60.0	60.0	60.0	60.0	60.0	60.0	5.809999942779541	5.808000087738037	5.797999858856201	5.783999919891357	5.783999919891357	5.790999889373779	5.88700008392334	5.956999778747559	5.956999778747559	5.931000232696533	5.931000232696533	5.931000232696533	5.916999816894531	5.916999816894531	5.954999923706055	5.959000110626221	5.982999801635742	5.999000072479248	6.730999946594238
1689416054718447601	3712	1689416054685152233	laser1	-2.356194496154785	2.356194496154785	0.004363323096185923	1.736111516947858e-05	0.02500000037252903	0.023000000044703484	60.0	60.0	60.0	60.0	60.0	60.0	60.0	60.0	60.0	60.0	60.0	60.0	60.0	60.0	60.0	60.0	60.0	60.0	5.85099983215332	5.85099983215332	5.85099983215332	5.84499979019165	5.822999954223633	5.822999954223633	5.876999855041504	5.96999979019165	5.98799991607666	5.98799991607666	5.98799991607666	5.98199987411499	5.960000038146973	5.960000038146973	5.982999801635742	6.001999855041504	6.006999969482422	6.033999919891357	6.752999782562256	6.784999847412109	6.803999900817871	6.839000225067139
1689416054758567959	3713	1689416054710102962	laser1	-2.356194496154785	2.356194496154785	0.004363323096185923	1.736111516947858e-05	0.02500000037252903	0.023000000044703484	60.0	60.0	60.0	60.0	60.0	60.0	60.0	60.0	60.0	60.0	60.0	60.0	60.0	60.0	60.0	60.0	5.922999858856201	5.919000148773193	5.894000053405762	5.88100004196167	5.88100004196167	5.927000045776367	6.004000186920166	6.090000152587891	6.090000152587891	6.057000160217285	6.041999816894531	6.010000228881836	6.010000228881836	6.010000228881836	6.0269999504089355	6.072000026702881	6.083000183105469	6.119999885559082	6.8420000076293945	6.860000133514404	6.870999813079834	6.929999828338623	60.0	60.0
1689416054758578285	3714	1689416054735098984	laser1	-2.356194496154785	2.356194496154785	0.004363323096185923	1.736111516947858e-05	0.02500000037252903	0.023000000044703484	60.0	60.0	60.0	60.0	60.0	60.0	60.0	60.0	60.0	60.0	60.0	60.0	60.0	5.991000175476074	5.980000019073486	5.946000099182129	5.935999870300293	5.935999870300293	5.961999893188477	6.060999870300293	7.070000171661377	7.070000171661377	6.1570000648498535	6.125	6.09499979019165	6.093999862670898	6.078999996185303	6.093999862670898	6.123000144958496	6.14300012588501	6.183000087738037	6.827000141143799	6.834000110626221	6.919000148773193	6.9730000495910645	7.00600004196167	60.0	60.0	60.0	60.0
1689416054800596649	3715	1689416054760106460	laser1	-2.356194496154785	2.356194496154785	0.004363323096185923	1.736111516947858e-05	0.02500000037252903	0.023000000044703484	60.0	60.0	60.0	60.0	60.0	60.0	60.0	60.0	60.0	60.0	60.0	6.053999900817871	6.040999889373779	6.000999927520752	5.994999885559082	6.000999927520752	6.046000003814697	6.084000110626221	6.21999979019165	6.21999979019165	6.209000110626221	6.173999786376953	6.13700008392334	6.133999824523926	6.13700008392334	6.140999794006348	6.183000087738037	6.252999782562256	6.4070000648498535	6.7220001220703125	6.8379998207092285	6.966000080108643	7.052000045776367	60.0	60.0	60.0	60.0	60.0	60.0	60.0
1689416054802395958	3716	1689416054785117097	laser1	-2.356194496154785	2.356194496154785	0.004363323096185923	1.736111516947858e-05	0.02500000037252903	0.023000000044703484	60.0	60.0	60.0	60.0	60.0	60.0	60.0	60.0	60.0	6.086999893188477	6.083000183105469	6.070000171661377	6.070000171661377	6.071000099182129	6.1539998054504395	60.0	60.0	6.26200008392334	6.258999824523926	6.205999851226807	6.205999851226807	6.188000202178955	6.206999778747559	6.218999862670898	6.247000217437744	6.364999771118164	6.901000022888184	6.994999885559082	6.994999885559082	7.039000034332275	60.0	60.0	60.0	60.0	60.0	60.0	60.0	60.0	60.0	6.7769999504089355
1689416054842576044	3717	1689416054810203895	laser1	-2.356194496154785	2.356194496154785	0.004363323096185923	1.736111516947858e-05	0.02500000037252903	0.023000000044703484	60.0	60.0	60.0	60.0	60.0	60.0	6.146999835968018	6.142000198364258	6.11899995803833	6.105000019073486	6.105000019073486	6.165999889373779	6.224999904632568	6.296999931335449	6.310999870300293	6.296999931335449	6.284999847412109	6.250999927520752	6.234000205993652	6.24399995803833	6.24399995803833	6.2870001792907715	6.315000057220459	7.0289998054504395	7.0289998054504395	7.057000160217285	7.103000164031982	7.109000205993652	60.0	60.0	60.0	60.0	60.0	60.0	60.0	60.0	60.0	6.8379998207092285	6.8379998207092285	60.0
1689416054884610182	3718	1689416054835123833	laser1	-2.356194496154785	2.356194496154785	0.004363323096185923	1.736111516947858e-05	0.02500000037252903	0.023000000044703484	60.0	60.0	60.0	60.0	6.197000026702881	6.196000099182129	6.184000015258789	6.172999858856201	6.172999858856201	6.23199987411499	60.0	60.0	6.361000061035156	6.331999778747559	6.309000015258789	6.2870001792907715	6.2870001792907715	6.313000202178955	6.334000110626221	6.3460001945495605	6.36899995803833	7.098999977111816	7.098999977111816	7.11899995803833	7.1529998779296875	7.177000045776367	60.0	60.0	60.0	60.0	60.0	60.0	60.0	60.0	60.0	6.866000175476074	6.866000175476074	60.0	60.0	6.892000198364258
1689416054884621055	3719	1689416054860108518	laser1	-2.356194496154785	2.356194496154785	0.004363323096185923	1.736111516947858e-05	0.02500000037252903	0.023000000044703484	60.0	6.290999889373779	6.270999908447266	6.25600004196167	6.241000175476074	6.241000175476074	6.247000217437744	6.349999904632568	60.0	60.0	6.431000232696533	6.381999969482422	6.355999946594238	6.355999946594238	6.355999946594238	6.368000030517578	6.394000053405762	6.408999919891357	6.419000148773193	7.170000076293945	7.177999973297119	7.170000076293945	7.177999973297119	7.203999996185303	60.0	60.0	60.0	60.0	60.0	60.0	60.0	60.0	60.0	60.0	60.0	60.0	60.0	6.931000232696533	6.931000232696533	60.0
1689416054925591764	3720	1689416054885092975	laser1	-2.356194496154785	2.356194496154785	0.004363323096185923	1.736111516947858e-05	0.02500000037252903	0.023000000044703484	60.0	6.328000068664551	6.300000190734863	6.300000190734863	6.343999862670898	6.388999938964844	6.513000011444092	6.513000011444092	6.485000133514404	6.4770002365112305	6.4079999923706055	6.4079999923706055	6.421999931335449	6.425000190734863	6.448999881744385	6.486000061035156	60.0	60.0	7.241000175476074	7.241000175476074	7.290999889373779	7.336999893188477	60.0	60.0	60.0	60.0	60.0	60.0	60.0	60.0	6.9670000076293945	6.9670000076293945	60.0	60.0	60.0	6.9710001945495605	6.9710001945495605	60.0	60.0	6.105999946594238
1689416054927475498	3721	1689416054910085707	laser1	-2.356194496154785	2.356194496154785	0.004363323096185923	1.736111516947858e-05	0.02500000037252903	0.023000000044703484	60.0	6.375	6.460000038146973	6.4629998207092285	6.567999839782715	6.574999809265137	6.567999839782715	6.526000022888184	6.47599983215332	6.47599983215332	6.47599983215332	6.506999969482422	6.540999889373779	6.577000141143799	60.0	60.0	7.336999893188477	7.330999851226807	7.336999893188477	7.375	60.0	60.0	60.0	60.0	60.0	60.0	60.0	60.0	7.060999870300293	7.060999870300293	60.0	60.0	7.085999965667725	7.085999965667725	60.0	60.0	6.145999908447266	6.145999908447266	6.53000020980835	6.53000020980835
1689416054967574026	3722	1689416054935156612	laser1	-2.356194496154785	2.356194496154785	0.004363323096185923	1.736111516947858e-05	0.02500000037252903	0.023000000044703484	60.0	60.0	60.0	6.60099983215332	6.578999996185303	6.571000099182129	6.541999816894531	6.531000137329102	6.531000137329102	6.552999973297119	6.611000061035156	6.6519999504089355	60.0	60.0	7.367000102996826	7.367000102996826	7.438000202178955	60.0	60.0	60.0	60.0	60.0	60.0	60.0	60.0	7.066999912261963	7.066999912261963	60.0	60.0	7.132999897003174	7.0970001220703125	7.132999897003174	60.0	60.0	6.190000057220459	6.190000057220459	6.567999839782715	6.573999881744385	6.573999881744385	6.7779998779296875
1689416055009594810	3723	1689416054960052416	laser1	-2.356194496154785	2.356194496154785	0.004363323096185923	1.736111516947858e-05	0.02500000037252903	0.023000000044703484	60.0	6.671000003814697	6.666999816894531	6.604000091552734	6.604000091552734	6.5879998207092285	6.610000133514404	6.638000011444092	6.659999847412109	6.790999889373779	60.0	60.0	7.439000129699707	7.439000129699707	7.479000091552734	60.0	60.0	60.0	60.0	60.0	60.0	60.0	60.0	7.151000022888184	7.151000022888184	7.151000022888184	60.0	7.127999782562256	7.188000202178955	7.188000202178955	7.188000202178955	6.284999847412109	6.284999847412109	60.0	60.0	6.7129998207092285	6.7129998207092285	6.7129998207092285	6.693999767303467	6.617000102996826
1689416055009607450	3724	1689416054985101850	laser1	-2.356194496154785	2.356194496154785	0.004363323096185923	1.736111516947858e-05	0.02500000037252903	0.023000000044703484	60.0	6.664000034332275	6.664000034332275	6.664999961853027	6.677000045776367	6.701000213623047	6.73799991607666	60.0	60.0	7.479000091552734	7.479000091552734	7.491000175476074	7.501999855041504	60.0	60.0	60.0	60.0	60.0	60.0	60.0	60.0	7.214000225067139	7.214000225067139	60.0	60.0	60.0	7.297999858856201	7.297999858856201	7.297999858856201	60.0	60.0	60.0	6.690999984741211	6.690999984741211	6.933000087738037	6.933000087738037	6.697999954223633	6.627999782562256	6.4079999923706055	6.4079999923706055
1689416055050630343	3725	1689416055010109316	laser1	-2.356194496154785	2.356194496154785	0.004363323096185923	1.736111516947858e-05	0.02500000037252903	0.023000000044703484	60.0	6.732999801635742	6.739999771118164	6.752999782562256	6.827000141143799	60.0	60.0	60.0	7.552000045776367	7.552000045776367	7.599999904632568	60.0	60.0	60.0	60.0	60.0	60.0	60.0	60.0	7.236000061035156	7.236000061035156	60.0	60.0	60.0	7.315999984741211	7.2820000648498535	6.385000228881836	6.385000228881836	60.0	60.0	6.801000118255615	6.801000118255615	6.9730000495910645	6.9730000495910645	6.705999851226807	6.420000076293945	6.401000022888184	6.401000022888184	6.61899995803833	6.620999813079834
1689416055052535733	3726	1689416055035084180	laser1	-2.356194496154785	2.356194496154785	0.004363323096185923	1.736111516947858e-05	0.02500000037252903	0.023000000044703484	60.0	6.816999912261963	6.921999931335449	60.0	60.0	60.0	7.656000137329102	7.656000137329102	60.0	60.0	60.0	60.0	60.0	60.0	60.0	60.0	60.0	60.0	60.0	60.0	60.0	7.38700008392334	7.38700008392334	7.382999897003174	60.0	60.0	60.0	6.818999767303467	6.818999767303467	6.955999851226807	6.958000183105469	6.958000183105469	6.599999904632568	6.382999897003174	6.382999897003174	6.629000186920166	6.664999961853027	6.693999767303467	6.767000198364258	6.830999851226807
1689416055092601548	3727	1689416055060095952	laser1	-2.356194496154785	2.356194496154785	0.004363323096185923	1.736111516947858e-05	0.02500000037252903	0.023000000044703484	60.0	60.0	60.0	60.0	7.683000087738037	7.683000087738037	60.0	60.0	60.0	60.0	60.0	60.0	60.0	60.0	60.0	60.0	60.0	60.0	60.0	7.428999900817871	7.413000106811523	6.504000186920166	6.504000186920166	60.0	60.0	6.828000068664551	6.828000068664551	7.054999828338623	7.054999828338623	6.89900016784668	6.413000106811523	6.413000106811523	6.633999824523926	6.699999809265137	6.7220001220703125	6.783999919891357	6.8480000495910645	6.913000106811523	60.0	60.0
1689416055134585285	3728	1689416055085095736	laser1	-2.356194496154785	2.356194496154785	0.004363323096185923	1.736111516947858e-05	0.02500000037252903	0.023000000044703484	60.0	60.0	7.74399995803833	7.74399995803833	7.751999855041504	60.0	60.0	60.0	60.0	60.0	60.0	60.0	60.0	60.0	60.0	60.0	60.0	7.458000183105469	7.363999843597412	7.458000183105469	60.0	60.0	60.0	6.85099983215332	6.85099983215332	7.086999893188477	7.086999893188477	6.789999961853027	6.63100004196167	6.63100004196167	6.7270002365112305	6.76800012588501	6.794000148773193	6.883999824523926	6.965000152587891	7.0	60.0	60.0	7.339000225067139	7.316999912261963
1689416055134590882	3729	1689416055109959767	laser1	-2.356194496154785	2.356194496154785	0.004363323096185923	1.736111516947858e-05	0.02500000037252903	0.023000000044703484	60.0	7.7829999923706055	60.0	60.0	60.0	60.0	60.0	60.0	60.0	60.0	60.0	60.0	60.0	60.0	60.0	7.539999961853027	6.617000102996826	6.617000102996826	60.0	60.0	60.0	6.922999858856201	6.922999858856201	7.132999897003174	7.132999897003174	6.565000057220459	6.565000057220459	6.7270002365112305	6.829999923706055	6.834000110626221	6.866000175476074	6.993000030517578	7.054999828338623	60.0	60.0	60.0	7.394000053405762	7.349999904632568	7.349999904632568	7.349999904632568
1689416055175571559	3730	1689416055134973600	laser1	-2.356194496154785	2.356194496154785	0.004363323096185923	1.736111516947858e-05	0.02500000037252903	0.023000000044703484	60.0	60.0	60.0	60.0	60.0	60.0	60.0	60.0	7.538000106811523	7.538000106811523	60.0	60.0	60.0	7.554999828338623	6.736000061035156	6.736000061035156	60.0	60.0	6.995999813079834	6.995999813079834	7.203000068664551	7.26200008392334	7.203000068664551	6.688000202178955	6.688000202178955	6.8460001945495605	6.894000053405762	6.901000022888184	6.991000175476074	7.105000019073486	7.107999801635742	60.0	60.0	60.0	7.434000015258789	7.390999794006348	7.390999794006348	60.0	60.0	7.413000106811523
1689416055177456263	3731	1689416055159934645	laser1	-2.356194496154785	2.356194496154785	0.004363323096185923	1.736111516947858e-05	0.02500000037252903	0.023000000044703484	60.0	60.0	60.0	60.0	60.0	60.0	7.605000019073486	7.605000019073486	60.0	60.0	60.0	6.752999782562256	6.752999782562256	60.0	60.0	60.0	7.046000003814697	7.046000003814697	7.2230000495910645	7.333000183105469	7.333000183105469	6.788000106811523	6.788000106811523	6.896999835968018	6.989999771118164	7.019000053405762	7.144999980926514	7.144999980926514	7.144999980926514	60.0	60.0	60.0	7.482999801635742	7.423999786376953	7.423999786376953	7.453999996185303	7.456999778747559	7.456999778747559	7.461999893188477	7.495999813079834
1689416055218566426	3732	1689416055184992731	laser1	-2.356194496154785	2.356194496154785	0.004363323096185923	1.736111516947858e-05	0.02500000037252903	0.023000000044703484	60.0	60.0	60.0	60.0	60.0	60.0	60.0	60.0	60.0	6.797999858856201	6.797999858856201	60.0	60.0	60.0	60.0	7.432000160217285	7.485000133514404	7.432000160217285	6.704999923706055	6.704999923706055	6.809000015258789	7.015999794006348	7.031000137329102	7.171000003814697	7.171000003814697	7.229000091552734	60.0	60.0	60.0	60.0	7.514999866485596	7.502999782562256	7.502999782562256	7.5229997634887695	7.52400016784668	7.525000095367432	7.526000022888184	7.526000022888184	7.520999908447266	7.520999908447266
1689416055259622823	3733	1689416055209903511	laser1	-2.356194496154785	2.356194496154785	0.004363323096185923	1.736111516947858e-05	0.02500000037252903	0.023000000044703484	60.0	60.0	60.0	60.0	60.0	60.0	60.0	6.85099983215332	6.85099983215332	60.0	60.0	60.0	60.0	7.447000026702881	7.501999855041504	7.447000026702881	6.9770002365112305	6.9770002365112305	7.113999843597412	7.113999843597412	7.113999843597412	7.252999782562256	7.252999782562256	7.263000011444092	60.0	60.0	60.0	60.0	7.590000152587891	7.590000152587891	7.565999984741211	7.5970001220703125	7.558000087738037	7.605000019073486	7.583000183105469	7.583000183105469	7.583000183105469	7.572999954223633	60.0	60.0
1689416055259635243	3734	1689416055234879757	laser1	-2.356194496154785	2.356194496154785	0.004363323096185923	1.736111516947858e-05	0.02500000037252903	0.023000000044703484	60.0	60.0	60.0	60.0	60.0	6.921999931335449	6.921999931335449	7.831999778747559	60.0	60.0	7.23199987411499	7.23199987411499	7.394000053405762	7.394000053405762	7.15500020980835	7.060999870300293	7.060999870300293	7.10099983215332	7.136000156402588	7.236999988555908	7.293000221252441	7.363999843597412	60.0	60.0	60.0	60.0	7.640999794006348	7.640999794006348	7.6479997634887695	7.650000095367432	7.650000095367432	7.633999824523926	7.633999824523926	7.6519999504089355	7.664999961853027	60.0	60.0	60.0	60.0	60.0
1689416055300574766	3735	1689416055259938884	laser1	-2.356194496154785	2.356194496154785	0.004363323096185923	1.736111516947858e-05	0.02500000037252903	0.023000000044703484	60.0	60.0	60.0	60.0	7.927999973297119	7.927999973297119	60.0	60.0	60.0	7.374000072479248	7.4770002365112305	7.374000072479248	7.2230000495910645	7.10699987411499	7.10699987411499	7.15500020980835	7.160999774932861	7.21999979019165	7.36299991607666	7.376999855041504	60.0	60.0	60.0	7.676000118255615	7.676000118255615	7.688000202178955	60.0	60.0	7.7230000495910645	7.678999900817871	7.678999900817871	7.71999979019165	60.0	60.0	60.0	60.0	60.0	60.0	60.0	60.0
1689416055302423383	3736	1689416055284835792	laser1	-2.356194496154785	2.356194496154785	0.004363323096185923	1.736111516947858e-05	0.02500000037252903	0.023000000044703484	60.0	7.053999900817871	7.053999900817871	7.973999977111816	60.0	60.0	60.0	7.400000095367432	7.5929999351501465	7.400000095367432	7.23799991607666	7.2129998207092285	7.210000038146973	7.210000038146973	7.210000038146973	7.328000068664551	7.408999919891357	7.4629998207092285	60.0	60.0	60.0	60.0	7.751999855041504	7.751999855041504	7.77400016784668	7.77400016784668	7.764999866485596	7.749000072479248	7.749000072479248	7.78000020980835	60.0	60.0	60.0	60.0	60.0	60.0	60.0	60.0	60.0	7.565999984741211
1689416055342579035	3737	1689416055309838450	laser1	-2.356194496154785	2.356194496154785	0.004363323096185923	1.736111516947858e-05	0.02500000037252903	0.023000000044703484	60.0	8.027999877929688	60.0	60.0	60.0	60.0	60.0	7.681000232696533	7.232999801635742	7.232999801635742	7.293000221252441	7.321000099182129	7.321000099182129	7.480000019073486	7.480999946594238	7.52400016784668	60.0	60.0	60.0	7.809000015258789	7.793000221252441	7.7820000648498535	7.771999835968018	7.771999835968018	7.776000022888184	7.807000160217285	7.807000160217285	7.827000141143799	60.0	60.0	60.0	60.0	60.0	60.0	60.0	60.0	7.6539998054504395	7.585999965667725	7.585999965667725	7.640999794006348
1689416055383590120	3738	1689416055334867512	laser1	-2.356194496154785	2.356194496154785	0.004363323096185923	1.736111516947858e-05	0.02500000037252903	0.023000000044703484	60.0	60.0	60.0	7.736000061035156	7.75600004196167	7.736000061035156	7.376999855041504	7.376999855041504	7.3979997634887695	7.440000057220459	7.479000091552734	7.564000129699707	7.564000129699707	7.564000129699707	60.0	60.0	60.0	60.0	7.867000102996826	7.867000102996826	7.864999771118164	7.867000102996826	7.864999771118164	7.89300012588501	7.861999988555908	7.864999771118164	7.864999771118164	7.864999771118164	60.0	60.0	60.0	60.0	7.749000072479248	7.710999965667725	7.658999919891357	7.644999980926514	7.644999980926514	7.695000171661377	7.701000213623047	7.723999977111816
1689416055383604577	3739	1689416055359840230	laser1	-2.356194496154785	2.356194496154785	0.004363323096185923	1.736111516947858e-05	0.02500000037252903	0.023000000044703484	60.0	7.77400016784668	7.8520002365112305	7.77400016784668	7.38100004196167	7.38100004196167	7.434000015258789	7.504000186920166	7.504000186920166	7.659999847412109	7.659999847412109	7.659999847412109	60.0	60.0	60.0	60.0	7.9079999923706055	7.90500020980835	7.90500020980835	7.954999923706055	7.954999923706055	7.932000160217285	7.918000221252441	7.918000221252441	7.918000221252441	60.0	60.0	60.0	60.0	60.0	7.822000026702881	7.818999767303467	7.695000171661377	7.695000171661377	7.716000080108643	7.73799991607666	7.75	7.7779998779296875	60.0	60.0
1689416055424580494	3740	1689416055384835042	laser1	-2.356194496154785	2.356194496154785	0.004363323096185923	1.736111516947858e-05	0.02500000037252903	0.023000000044703484	60.0	7.8420000076293945	7.380000114440918	7.380000114440918	7.484000205993652	7.506999969482422	7.506999969482422	7.645999908447266	7.689000129699707	7.711999893188477	8.373000144958496	60.0	60.0	60.0	7.994999885559082	7.960999965667725	7.959000110626221	7.960999965667725	7.9720001220703125	8.005999565124512	8.005999565124512	8.022000312805176	60.0	60.0	60.0	60.0	60.0	60.0	60.0	60.0	7.745999813079834	7.734000205993652	7.734000205993652	7.807000160217285	7.808000087738037	7.817999839782715	60.0	60.0	60.0	60.0
1689416055427363594	3741	1689416055409822005	laser1	-2.356194496154785	2.356194496154785	0.004363323096185923	1.736111516947858e-05	0.02500000037252903	0.023000000044703484	60.0	7.4730000495910645	7.525000095367432	7.533999919891357	7.574999809265137	7.65500020980835	7.781000137329102	7.7870001792907715	8.454999923706055	60.0	60.0	60.0	8.027000427246094	8.02400016784668	8.027000427246094	8.031000137329102	8.031000137329102	8.057000160217285	8.057000160217285	8.057999610900879	8.062000274658203	60.0	60.0	60.0	60.0	60.0	60.0	60.0	7.824999809265137	7.824999809265137	7.824999809265137	7.86299991607666	7.872000217437744	7.875	60.0	60.0	60.0	60.0	60.0	60.0
1689416055467585872	3742	1689416055434850351	laser1	-2.356194496154785	2.356194496154785	0.004363323096185923	1.736111516947858e-05	0.02500000037252903	0.023000000044703484	60.0	7.660999774932861	7.660999774932861	7.757999897003174	7.835999965667725	7.86299991607666	8.527000427246094	60.0	60.0	60.0	8.10099983215332	8.069999694824219	8.069999694824219	8.085000038146973	8.10099983215332	8.10099983215332	8.10099983215332	8.109000205993652	60.0	60.0	60.0	60.0	60.0	60.0	60.0	7.931000232696533	7.888000011444092	7.860000133514404	7.860000133514404	7.921000003814697	7.921999931335449	7.948999881744385	60.0	60.0	60.0	60.0	60.0	60.0	60.0	60.0
1689416055509583333	3743	1689416055459808934	laser1	-2.356194496154785	2.356194496154785	0.004363323096185923	1.736111516947858e-05	0.02500000037252903	0.023000000044703484	60.0	7.885000228881836	7.885000228881836	7.892000198364258	7.89900016784668	8.484999656677246	60.0	8.484999656677246	8.16100025177002	8.144000053405762	8.142000198364258	8.144000053405762	8.156000137329102	8.157999992370605	8.157999992370605	8.156999588012695	8.156999588012695	60.0	60.0	60.0	60.0	8.039999961853027	7.999000072479248	7.955999851226807	7.932000160217285	7.928999900817871	7.928999900817871	7.941999912261963	7.985000133514404	8.043999671936035	60.0	60.0	60.0	60.0	60.0	60.0	60.0	60.0	60.0	60.0
1689416055509592960	3744	1689416055484805967	laser1	-2.356194496154785	2.356194496154785	0.004363323096185923	1.736111516947858e-05	0.02500000037252903	0.023000000044703484	60.0	7.935999870300293	8.618000030517578	8.640999794006348	60.0	60.0	8.204999923706055	8.196999549865723	8.196999549865723	8.199999809265137	8.237000465393066	8.237000465393066	8.21399974822998	8.213000297546387	8.213000297546387	8.1850004196167	60.0	60.0	60.0	60.0	8.098999977111816	8.022000312805176	8.008000373840332	7.992000102996826	7.992000102996826	8.00100040435791	8.024999618530273	8.105999946594238	60.0	60.0	60.0	60.0	60.0	60.0	60.0	60.0	60.0	60.0	60.0	60.0
1689416055551577680	3745	1689416055509801368	laser1	-2.356194496154785	2.356194496154785	0.004363323096185923	1.736111516947858e-05	0.02500000037252903	0.023000000044703484	60.0	60.0	60.0	60.0	8.288999557495117	8.27400016784668	8.27299976348877	8.27400016784668	8.300999641418457	8.300999641418457	8.300000190734863	8.300000190734863	60.0	60.0	60.0	8.206000328063965	8.168000221252441	8.168000221252441	8.111000061035156	8.105999946594238	8.045000076293945	8.041999816894531	8.041999816894531	8.0649995803833	8.088000297546387	8.166999816894531	60.0	60.0	60.0	60.0	60.0	60.0	60.0	60.0	60.0	60.0	60.0	60.0	60.0	60.0
1689416055552428152	3746	1689416055534800617	laser1	-2.356194496154785	2.356194496154785	0.004363323096185923	1.736111516947858e-05	0.02500000037252903	0.023000000044703484	60.0	60.0	60.0	8.333999633789062	8.333999633789062	8.333999633789062	8.340999603271484	8.340999603271484	8.35200023651123	8.338000297546387	8.35200023651123	60.0	60.0	60.0	60.0	60.0	60.0	8.159000396728516	8.083999633789062	8.083999633789062	8.121000289916992	8.131999969482422	8.144000053405762	8.196999549865723	60.0	60.0	60.0	60.0	60.0	60.0	60.0	60.0	60.0	60.0	60.0	60.0	60.0	60.0	60.0	60.0
1689416055592623331	3747	1689416055559795642	laser1	-2.356194496154785	2.356194496154785	0.004363323096185923	1.736111516947858e-05	0.02500000037252903	0.023000000044703484	60.0	8.427000045776367	8.416000366210938	8.416000366210938	8.416000366210938	8.395000457763672	8.413000106811523	8.401000022888184	8.413000106811523	60.0	60.0	60.0	60.0	60.0	60.0	8.277000427246094	8.163999557495117	8.163999557495117	8.182999610900879	8.192999839782715	8.192000389099121	8.192999839782715	60.0	60.0	60.0	60.0	60.0	60.0	60.0	60.0	60.0	60.0	60.0	60.0	60.0	60.0	60.0	60.0	60.0	60.0
1689416055633557434	3748	1689416055584812476	laser1	-2.356194496154785	2.356194496154785	0.004363323096185923	1.736111516947858e-05	0.02500000037252903	0.023000000044703484	60.0	8.4399995803833	8.4399995803833	8.447999954223633	8.461000442504883	8.45300006866455	8.45300006866455	8.402000427246094	8.402000427246094	60.0	60.0	60.0	60.0	8.230999946594238	8.21399974822998	8.21399974822998	8.246999740600586	8.251999855041504	8.255000114440918	8.309000015258789	60.0	60.0	60.0	60.0	60.0	60.0	60.0	60.0	60.0	60.0	60.0	60.0	60.0	60.0	60.0	60.0	60.0	60.0	60.0	60.0
1689416055633570053	3749	1689416055609813217	laser1	-2.356194496154785	2.356194496154785	0.004363323096185923	1.736111516947858e-05	0.02500000037252903	0.023000000044703484	60.0	8.527999877929688	8.53499984741211	8.54800033569336	8.53499984741211	8.432999610900879	8.420000076293945	8.420000076293945	60.0	60.0	8.362000465393066	8.359000205993652	8.258999824523926	8.258999824523926	8.291999816894531	8.298999786376953	8.300000190734863	8.357999801635742	60.0	60.0	60.0	60.0	60.0	60.0	60.0	60.0	60.0	60.0	60.0	60.0	60.0	60.0	60.0	60.0	60.0	60.0	60.0	21.16200065612793	21.16200065612793	60.0
1689416055674679740	3750	1689416055634814401	laser1	-2.356194496154785	2.356194496154785	0.004363323096185923	1.736111516947858e-05	0.02500000037252903	0.023000000044703484	60.0	8.593999862670898	8.60200023651123	60.0	60.0	60.0	60.0	60.0	60.0	8.406000137329102	8.32699966430664	8.32699966430664	8.343000411987305	8.347000122070312	8.359999656677246	8.406000137329102	60.0	60.0	60.0	60.0	60.0	60.0	60.0	60.0	60.0	60.0	60.0	60.0	60.0	60.0	60.0	60.0	60.0	60.0	60.0	60.0	60.0	60.0	60.0	60.0
1689416055677400947	3751	1689416055659837526	laser1	-2.356194496154785	2.356194496154785	0.004363323096185923	1.736111516947858e-05	0.02500000037252903	0.023000000044703484	60.0	60.0	60.0	60.0	60.0	60.0	60.0	8.475000381469727	8.39900016784668	8.39900016784668	8.402000427246094	8.402000427246094	8.411999702453613	8.465999603271484	8.562000274658203	60.0	60.0	60.0	60.0	60.0	60.0	60.0	60.0	60.0	60.0	60.0	60.0	60.0	60.0	60.0	60.0	60.0	60.0	60.0	60.0	60.0	21.216999053955078	21.216999053955078	60.0	60.0
1689416055717570762	3752	1689416055684791891	laser1	-2.356194496154785	2.356194496154785	0.004363323096185923	1.736111516947858e-05	0.02500000037252903	0.023000000044703484	60.0	60.0	60.0	8.62399959564209	8.600000381469727	8.553999900817871	8.477999687194824	8.449000358581543	8.439000129699707	8.440999984741211	8.440999984741211	8.527999877929688	8.574999809265137	60.0	60.0	60.0	60.0	60.0	60.0	60.0	60.0	60.0	60.0	60.0	60.0	60.0	60.0	60.0	60.0	60.0	60.0	60.0	60.0	60.0	60.0	60.0	60.0	60.0	60.0	60.0
1689416055758582242	3753	1689416055709810159	laser1	-2.356194496154785	2.356194496154785	0.004363323096185923	1.736111516947858e-05	0.02500000037252903	0.023000000044703484	60.0	60.0	60.0	8.61400032043457	8.531999588012695	8.486000061035156	8.486000061035156	8.501999855041504	8.505999565124512	8.560999870300293	8.619000434875488	60.0	60.0	60.0	60.0	60.0	60.0	60.0	60.0	60.0	60.0	60.0	60.0	60.0	60.0	60.0	60.0	60.0	60.0	60.0	60.0	60.0	60.0	60.0	60.0	60.0	60.0	60.0	60.0	60.0
1689416055758596049	3754	1689416055734798174	laser1	-2.356194496154785	2.356194496154785	0.004363323096185923	1.736111516947858e-05	0.02500000037252903	0.023000000044703484	60.0	8.701000213623047	8.67199993133545	8.564000129699707	8.564000129699707	8.564000129699707	8.571000099182129	8.607000350952148	8.701000213623047	60.0	60.0	60.0	60.0	60.0	60.0	60.0	60.0	60.0	60.0	60.0	60.0	60.0	60.0	60.0	60.0	60.0	60.0	60.0	60.0	60.0	60.0	60.0	60.0	60.0	60.0	60.0	60.0	60.0	60.0	60.0
1689416055800579446	3755	1689416055759825684	laser1	-2.356194496154785	2.356194496154785	0.004363323096185923	1.736111516947858e-05	0.02500000037252903	0.023000000044703484	60.0	8.666000366210938	8.628999710083008	8.621999740600586	8.628999710083008	8.640999794006348	8.697999954223633	8.756999969482422	60.0	60.0	60.0	60.0	60.0	60.0	60.0	60.0	60.0	60.0	60.0	60.0	60.0	60.0	60.0	60.0	60.0	60.0	60.0	60.0	60.0	60.0	60.0	60.0	21.43400001525879	21.43400001525879	60.0	60.0	60.0	60.0	60.0	60.0
1689416055802452305	3756	1689416055784817896	laser1	-2.356194496154785	2.356194496154785	0.004363323096185923	1.736111516947858e-05	0.02500000037252903	0.023000000044703484	60.0	8.696000099182129	8.706000328063965	8.706000328063965	8.722000122070312	8.810999870300293	60.0	60.0	60.0	60.0	60.0	60.0	60.0	60.0	60.0	60.0	60.0	60.0	60.0	60.0	60.0	60.0	60.0	60.0	60.0	60.0	60.0	60.0	60.0	60.0	60.0	60.0	60.0	60.0	60.0	60.0	60.0	60.0	60.0	60.0
1689416055843564859	3757	1689416055809822900	laser1	-2.356194496154785	2.356194496154785	0.004363323096185923	1.736111516947858e-05	0.02500000037252903	0.023000000044703484	60.0	8.762999534606934	8.762999534606934	8.866999626159668	60.0	60.0	60.0	60.0	60.0	60.0	60.0	60.0	60.0	60.0	60.0	60.0	60.0	60.0	60.0	60.0	60.0	60.0	60.0	60.0	60.0	60.0	60.0	60.0	60.0	60.0	60.0	21.58099937438965	21.58099937438965	60.0	60.0	60.0	60.0	60.0	60.0	60.0
1689416055885571147	3758	1689416055834841368	laser1	-2.356194496154785	2.356194496154785	0.004363323096185923	1.736111516947858e-05	0.02500000037252903	0.023000000044703484	60.0	8.890999794006348	8.942000389099121	60.0	60.0	60.0	60.0	60.0	60.0	60.0	60.0	60.0	60.0	60.0	60.0	60.0	60.0	60.0	60.0	60.0	60.0	60.0	60.0	60.0	60.0	60.0	60.0	60.0	60.0	60.0	21.6560001373291	21.6560001373291	60.0	60.0	60.0	60.0	60.0	60.0	60.0	60.0
1689416055885587837	3759	1689416055859881142	laser1	-2.356194496154785	2.356194496154785	0.004363323096185923	1.736111516947858e-05	0.02500000037252903	0.023000000044703484	60.0	60.0	60.0	60.0	60.0	60.0	60.0	60.0	60.0	60.0	60.0	60.0	60.0	60.0	60.0	60.0	60.0	60.0	60.0	60.0	60.0	60.0	60.0	60.0	60.0	60.0	60.0	60.0	60.0	60.0	60.0	60.0	60.0	60.0	60.0	60.0	60.0	60.0	60.0	60.0
1689416055926579765	3760	1689416055884909458	laser1	-2.356194496154785	2.356194496154785	0.004363323096185923	1.736111516947858e-05	0.02500000037252903	0.023000000044703484	60.0	60.0	60.0	60.0	60.0	60.0	60.0	60.0	60.0	60.0	60.0	60.0	60.0	60.0	60.0	60.0	60.0	60.0	60.0	60.0	60.0	60.0	60.0	60.0	60.0	60.0	60.0	60.0	60.0	60.0	60.0	60.0	60.0	60.0	60.0	60.0	60.0	60.0	60.0	60.0
1689416055927415987	3761	1689416055909815183	laser1	-2.356194496154785	2.356194496154785	0.004363323096185923	1.736111516947858e-05	0.02500000037252903	0.023000000044703484	60.0	60.0	60.0	60.0	60.0	60.0	60.0	60.0	60.0	60.0	60.0	60.0	60.0	60.0	60.0	60.0	60.0	60.0	60.0	60.0	60.0	60.0	60.0	60.0	60.0	60.0	60.0	60.0	60.0	60.0	60.0	60.0	60.0	60.0	60.0	60.0	60.0	60.0	60.0	60.0
1689416055967583536	3762	1689416055934816097	laser1	-2.356194496154785	2.356194496154785	0.004363323096185923	1.736111516947858e-05	0.02500000037252903	0.023000000044703484	60.0	60.0	60.0	60.0	60.0	60.0	60.0	60.0	60.0	60.0	60.0	60.0	60.0	60.0	60.0	60.0	60.0	60.0	60.0	60.0	60.0	60.0	60.0	60.0	60.0	60.0	60.0	60.0	60.0	60.0	60.0	60.0	60.0	60.0	60.0	60.0	60.0	60.0	60.0	60.0
1689416056008586904	3763	1689416055959919051	laser1	-2.356194496154785	2.356194496154785	0.004363323096185923	1.736111516947858e-05	0.02500000037252903	0.023000000044703484	60.0	60.0	60.0	60.0	60.0	60.0	60.0	60.0	60.0	60.0	60.0	60.0	60.0	60.0	60.0	60.0	60.0	60.0	60.0	60.0	60.0	60.0	60.0	60.0	60.0	60.0	60.0	60.0	60.0	60.0	60.0	60.0	60.0	60.0	60.0	60.0	60.0	60.0	60.0	60.0
1689416056008602172	3764	1689416055984835138	laser1	-2.356194496154785	2.356194496154785	0.004363323096185923	1.736111516947858e-05	0.02500000037252903	0.023000000044703484	60.0	60.0	60.0	60.0	60.0	60.0	60.0	60.0	60.0	60.0	60.0	60.0	60.0	60.0	60.0	60.0	60.0	60.0	60.0	60.0	60.0	60.0	60.0	60.0	60.0	60.0	60.0	60.0	60.0	60.0	60.0	60.0	60.0	60.0	60.0	60.0	60.0	60.0	60.0	60.0
1689416056049596857	3765	1689416056009798588	laser1	-2.356194496154785	2.356194496154785	0.004363323096185923	1.736111516947858e-05	0.02500000037252903	0.023000000044703484	60.0	60.0	60.0	60.0	60.0	60.0	60.0	60.0	60.0	60.0	60.0	60.0	60.0	60.0	60.0	60.0	60.0	60.0	60.0	60.0	60.0	60.0	60.0	60.0	60.0	60.0	60.0	60.0	60.0	60.0	60.0	60.0	60.0	60.0	60.0	60.0	60.0	60.0	60.0	60.0
1689416056052345906	3766	1689416056034787850	laser1	-2.356194496154785	2.356194496154785	0.004363323096185923	1.736111516947858e-05	0.02500000037252903	0.023000000044703484	60.0	60.0	60.0	60.0	60.0	60.0	60.0	60.0	60.0	60.0	60.0	60.0	60.0	60.0	60.0	60.0	60.0	60.0	60.0	60.0	60.0	60.0	60.0	60.0	60.0	60.0	60.0	60.0	60.0	60.0	60.0	60.0	60.0	60.0	60.0	60.0	60.0	60.0	60.0	60.0
1689416056092638737	3767	1689416056059842882	laser1	-2.356194496154785	2.356194496154785	0.004363323096185923	1.736111516947858e-05	0.02500000037252903	0.023000000044703484	60.0	60.0	60.0	60.0	60.0	60.0	60.0	60.0	60.0	60.0	60.0	60.0	60.0	60.0	60.0	60.0	60.0	60.0	60.0	60.0	60.0	60.0	60.0	60.0	60.0	60.0	60.0	60.0	60.0	60.0	60.0	60.0	60.0	60.0	60.0	60.0	60.0	60.0	60.0	60.0
1689416056133555531	3768	1689416056084795459	laser1	-2.356194496154785	2.356194496154785	0.004363323096185923	1.736111516947858e-05	0.02500000037252903	0.023000000044703484	60.0	60.0	60.0	60.0	60.0	60.0	60.0	60.0	60.0	60.0	60.0	60.0	60.0	60.0	60.0	60.0	60.0	60.0	60.0	60.0	60.0	60.0	60.0	60.0	60.0	60.0	60.0	60.0	60.0	60.0	60.0	60.0	60.0	60.0	60.0	60.0	60.0	60.0	60.0	60.0
1689416056133559679	3769	1689416056109752602	laser1	-2.356194496154785	2.356194496154785	0.004363323096185923	1.736111516947858e-05	0.02500000037252903	0.023000000044703484	60.0	60.0	60.0	60.0	60.0	60.0	60.0	60.0	60.0	60.0	60.0	60.0	60.0	60.0	60.0	60.0	60.0	60.0	60.0	60.0	60.0	60.0	60.0	60.0	60.0	60.0	60.0	60.0	60.0	60.0	60.0	60.0	60.0	60.0	60.0	60.0	60.0	60.0	60.0	60.0
1689416056174652037	3770	1689416056134760997	laser1	-2.356194496154785	2.356194496154785	0.004363323096185923	1.736111516947858e-05	0.02500000037252903	0.023000000044703484	60.0	60.0	60.0	60.0	60.0	60.0	60.0	60.0	60.0	60.0	60.0	60.0	60.0	60.0	60.0	60.0	60.0	60.0	60.0	60.0	60.0	60.0	60.0	60.0	60.0	60.0	60.0	60.0	60.0	60.0	60.0	60.0	60.0	60.0	60.0	60.0	60.0	60.0	60.0	60.0
1689416056177314333	3771	1689416056159772135	laser1	-2.356194496154785	2.356194496154785	0.004363323096185923	1.736111516947858e-05	0.02500000037252903	0.023000000044703484	60.0	60.0	60.0	60.0	60.0	60.0	60.0	60.0	60.0	60.0	60.0	60.0	60.0	60.0	60.0	60.0	60.0	60.0	60.0	60.0	60.0	60.0	60.0	60.0	60.0	60.0	60.0	60.0	60.0	60.0	60.0	60.0	60.0	60.0	60.0	60.0	60.0	60.0	60.0	60.0
1689416056218561662	3772	1689416056184734309	laser1	-2.356194496154785	2.356194496154785	0.004363323096185923	1.736111516947858e-05	0.02500000037252903	0.023000000044703484	60.0	60.0	60.0	60.0	60.0	60.0	60.0	60.0	60.0	60.0	60.0	60.0	60.0	60.0	60.0	60.0	60.0	60.0	60.0	60.0	60.0	60.0	60.0	60.0	60.0	60.0	60.0	60.0	60.0	60.0	60.0	60.0	60.0	60.0	60.0	60.0	60.0	60.0	60.0	60.0
1689416056259580407	3773	1689416056209721509	laser1	-2.356194496154785	2.356194496154785	0.004363323096185923	1.736111516947858e-05	0.02500000037252903	0.023000000044703484	60.0	60.0	60.0	60.0	60.0	60.0	60.0	60.0	60.0	60.0	60.0	60.0	60.0	60.0	60.0	60.0	60.0	60.0	60.0	60.0	60.0	60.0	60.0	60.0	60.0	60.0	60.0	60.0	60.0	60.0	60.0	60.0	60.0	60.0	60.0	60.0	60.0	60.0	60.0	60.0
1689416056259594784	3774	1689416056234809503	laser1	-2.356194496154785	2.356194496154785	0.004363323096185923	1.736111516947858e-05	0.02500000037252903	0.023000000044703484	60.0	60.0	60.0	60.0	60.0	60.0	60.0	60.0	60.0	60.0	60.0	60.0	60.0	60.0	60.0	60.0	60.0	60.0	60.0	60.0	60.0	60.0	60.0	60.0	60.0	60.0	60.0	60.0	60.0	60.0	60.0	60.0	60.0	60.0	60.0	60.0	60.0	60.0	60.0	60.0
1689416056301573760	3775	1689416056259714487	laser1	-2.356194496154785	2.356194496154785	0.004363323096185923	1.736111516947858e-05	0.02500000037252903	0.023000000044703484	60.0	60.0	60.0	60.0	60.0	60.0	60.0	60.0	60.0	60.0	60.0	60.0	60.0	60.0	60.0	60.0	60.0	60.0	60.0	60.0	60.0	60.0	60.0	60.0	60.0	60.0	60.0	60.0	60.0	60.0	60.0	60.0	60.0	60.0	60.0	60.0	60.0	60.0	60.0	60.0
1689416056302241866	3776	1689416056284692721	laser1	-2.356194496154785	2.356194496154785	0.004363323096185923	1.736111516947858e-05	0.02500000037252903	0.023000000044703484	60.0	60.0	60.0	60.0	60.0	60.0	60.0	60.0	60.0	60.0	60.0	60.0	60.0	60.0	60.0	60.0	60.0	60.0	60.0	60.0	60.0	60.0	60.0	60.0	60.0	60.0	60.0	60.0	60.0	60.0	60.0	60.0	60.0	60.0	60.0	60.0	60.0	60.0	60.0	60.0
1689416056342580828	3777	1689416056309733423	laser1	-2.356194496154785	2.356194496154785	0.004363323096185923	1.736111516947858e-05	0.02500000037252903	0.023000000044703484	60.0	60.0	60.0	60.0	60.0	60.0	60.0	60.0	60.0	60.0	60.0	60.0	60.0	60.0	60.0	60.0	60.0	60.0	60.0	60.0	60.0	60.0	60.0	60.0	60.0	60.0	60.0	60.0	60.0	60.0	60.0	60.0	60.0	60.0	60.0	60.0	60.0	60.0	60.0	60.0
1689416056383660197	3778	1689416056334798374	laser1	-2.356194496154785	2.356194496154785	0.004363323096185923	1.736111516947858e-05	0.02500000037252903	0.023000000044703484	60.0	60.0	60.0	60.0	60.0	60.0	60.0	60.0	60.0	60.0	60.0	60.0	60.0	60.0	60.0	60.0	60.0	60.0	60.0	60.0	60.0	60.0	60.0	60.0	60.0	60.0	60.0	60.0	60.0	60.0	60.0	60.0	60.0	60.0	60.0	60.0	60.0	60.0	60.0	60.0
1689416056383667296	3779	1689416056359692392	laser1	-2.356194496154785	2.356194496154785	0.004363323096185923	1.736111516947858e-05	0.02500000037252903	0.023000000044703484	60.0	60.0	60.0	60.0	60.0	60.0	60.0	60.0	60.0	60.0	60.0	60.0	60.0	60.0	60.0	60.0	60.0	60.0	60.0	60.0	60.0	60.0	60.0	60.0	60.0	60.0	60.0	60.0	60.0	60.0	60.0	60.0	60.0	60.0	60.0	60.0	60.0	60.0	60.0	60.0
1689416056424616153	3780	1689416056384677648	laser1	-2.356194496154785	2.356194496154785	0.004363323096185923	1.736111516947858e-05	0.02500000037252903	0.023000000044703484	60.0	60.0	60.0	60.0	60.0	60.0	60.0	60.0	60.0	60.0	60.0	60.0	60.0	60.0	60.0	60.0	60.0	60.0	60.0	60.0	60.0	60.0	60.0	60.0	60.0	60.0	60.0	60.0	60.0	60.0	60.0	60.0	60.0	60.0	60.0	60.0	60.0	60.0	60.0	60.0
1689416056427274950	3781	1689416056409700761	laser1	-2.356194496154785	2.356194496154785	0.004363323096185923	1.736111516947858e-05	0.02500000037252903	0.023000000044703484	60.0	60.0	60.0	60.0	60.0	60.0	60.0	60.0	60.0	60.0	60.0	60.0	60.0	60.0	60.0	60.0	60.0	60.0	60.0	60.0	60.0	60.0	60.0	60.0	60.0	60.0	60.0	60.0	60.0	60.0	60.0	60.0	60.0	60.0	60.0	60.0	60.0	60.0	60.0	60.0
1689416056468557080	3782	1689416056434713872	laser1	-2.356194496154785	2.356194496154785	0.004363323096185923	1.736111516947858e-05	0.02500000037252903	0.023000000044703484	60.0	60.0	60.0	60.0	60.0	60.0	60.0	60.0	60.0	60.0	60.0	60.0	60.0	60.0	60.0	60.0	60.0	60.0	60.0	60.0	60.0	60.0	60.0	60.0	60.0	60.0	60.0	60.0	60.0	60.0	60.0	60.0	60.0	60.0	60.0	60.0	60.0	60.0	60.0	60.0
1689416056509613883	3783	1689416056459680110	laser1	-2.356194496154785	2.356194496154785	0.004363323096185923	1.736111516947858e-05	0.02500000037252903	0.023000000044703484	60.0	60.0	60.0	60.0	60.0	60.0	60.0	60.0	60.0	60.0	60.0	60.0	60.0	60.0	60.0	60.0	60.0	60.0	60.0	60.0	60.0	60.0	60.0	60.0	60.0	60.0	60.0	60.0	60.0	60.0	60.0	60.0	60.0	60.0	60.0	60.0	60.0	60.0	60.0	60.0
1689416056509630663	3784	1689416056484714174	laser1	-2.356194496154785	2.356194496154785	0.004363323096185923	1.736111516947858e-05	0.02500000037252903	0.023000000044703484	60.0	60.0	60.0	60.0	60.0	60.0	60.0	60.0	60.0	60.0	60.0	60.0	60.0	60.0	60.0	60.0	60.0	60.0	60.0	60.0	60.0	60.0	60.0	60.0	60.0	60.0	60.0	60.0	60.0	60.0	60.0	60.0	60.0	60.0	60.0	60.0	60.0	60.0	60.0	60.0
1689416056551573958	3785	1689416056509696959	laser1	-2.356194496154785	2.356194496154785	0.004363323096185923	1.736111516947858e-05	0.02500000037252903	0.023000000044703484	60.0	60.0	60.0	60.0	60.0	60.0	60.0	60.0	60.0	60.0	60.0	60.0	60.0	60.0	60.0	60.0	60.0	60.0	60.0	60.0	60.0	60.0	60.0	60.0	60.0	60.0	60.0	60.0	60.0	60.0	60.0	60.0	60.0	60.0	60.0	60.0	60.0	60.0	60.0	60.0
1689416056552109588	3786	1689416056534746173	laser1	-2.356194496154785	2.356194496154785	0.004363323096185923	1.736111516947858e-05	0.02500000037252903	0.023000000044703484	60.0	60.0	60.0	60.0	60.0	60.0	60.0	60.0	60.0	60.0	60.0	60.0	60.0	60.0	60.0	60.0	60.0	60.0	60.0	60.0	60.0	60.0	60.0	60.0	60.0	60.0	60.0	60.0	60.0	60.0	60.0	60.0	60.0	60.0	60.0	60.0	60.0	60.0	60.0	60.0
1689416056593610868	3787	1689416056559724187	laser1	-2.356194496154785	2.356194496154785	0.004363323096185923	1.736111516947858e-05	0.02500000037252903	0.023000000044703484	60.0	60.0	60.0	60.0	60.0	60.0	60.0	60.0	60.0	60.0	60.0	60.0	60.0	60.0	60.0	60.0	60.0	60.0	60.0	60.0	60.0	60.0	60.0	60.0	60.0	60.0	60.0	60.0	60.0	60.0	60.0	60.0	60.0	60.0	60.0	60.0	60.0	60.0	60.0	60.0
1689416056635625638	3788	1689416056584763666	laser1	-2.356194496154785	2.356194496154785	0.004363323096185923	1.736111516947858e-05	0.02500000037252903	0.023000000044703484	60.0	60.0	60.0	60.0	60.0	60.0	60.0	60.0	60.0	60.0	60.0	60.0	60.0	60.0	60.0	60.0	60.0	60.0	60.0	60.0	60.0	60.0	60.0	60.0	60.0	60.0	60.0	60.0	60.0	60.0	60.0	60.0	60.0	60.0	60.0	60.0	60.0	60.0	60.0	60.0
1689416056635636449	3789	1689416056609790598	laser1	-2.356194496154785	2.356194496154785	0.004363323096185923	1.736111516947858e-05	0.02500000037252903	0.023000000044703484	60.0	60.0	60.0	60.0	60.0	60.0	60.0	60.0	60.0	60.0	60.0	60.0	60.0	60.0	60.0	60.0	60.0	60.0	60.0	60.0	60.0	60.0	60.0	60.0	60.0	60.0	60.0	60.0	60.0	60.0	60.0	60.0	60.0	60.0	60.0	60.0	60.0	60.0	60.0	60.0
1689416056677606175	3790	1689416056634807613	laser1	-2.356194496154785	2.356194496154785	0.004363323096185923	1.736111516947858e-05	0.02500000037252903	0.023000000044703484	60.0	60.0	60.0	60.0	60.0	60.0	60.0	60.0	60.0	60.0	60.0	60.0	60.0	60.0	60.0	60.0	60.0	60.0	60.0	60.0	60.0	60.0	60.0	60.0	60.0	60.0	60.0	60.0	60.0	60.0	60.0	60.0	60.0	60.0	60.0	60.0	60.0	60.0	60.0	60.0
1689416056677689933	3791	1689416056659860170	laser1	-2.356194496154785	2.356194496154785	0.004363323096185923	1.736111516947858e-05	0.02500000037252903	0.023000000044703484	60.0	60.0	60.0	60.0	60.0	60.0	60.0	60.0	60.0	60.0	60.0	60.0	60.0	60.0	60.0	60.0	60.0	60.0	60.0	60.0	60.0	60.0	60.0	60.0	60.0	60.0	60.0	60.0	60.0	60.0	60.0	60.0	60.0	60.0	60.0	60.0	60.0	60.0	60.0	60.0
1689416056718622900	3792	1689416056684890658	laser1	-2.356194496154785	2.356194496154785	0.004363323096185923	1.736111516947858e-05	0.02500000037252903	0.023000000044703484	60.0	60.0	60.0	60.0	60.0	60.0	60.0	60.0	60.0	60.0	60.0	60.0	60.0	60.0	60.0	60.0	60.0	60.0	60.0	60.0	60.0	60.0	60.0	60.0	60.0	60.0	60.0	60.0	60.0	60.0	60.0	60.0	60.0	60.0	60.0	60.0	60.0	60.0	60.0	60.0
1689416056727308072	3793	1689416056709916244	laser1	-2.356194496154785	2.356194496154785	0.004363323096185923	1.736111516947858e-05	0.02500000037252903	0.023000000044703484	60.0	60.0	60.0	60.0	60.0	60.0	60.0	60.0	60.0	60.0	60.0	60.0	60.0	60.0	60.0	60.0	60.0	60.0	60.0	60.0	60.0	60.0	60.0	60.0	60.0	60.0	60.0	60.0	60.0	60.0	60.0	60.0	60.0	60.0	60.0	60.0	60.0	60.0	60.0	60.0
1689416056767566430	3794	1689416056734951477	laser1	-2.356194496154785	2.356194496154785	0.004363323096185923	1.736111516947858e-05	0.02500000037252903	0.023000000044703484	60.0	60.0	60.0	60.0	60.0	60.0	60.0	60.0	60.0	60.0	60.0	60.0	60.0	60.0	60.0	60.0	60.0	60.0	60.0	60.0	60.0	60.0	60.0	60.0	60.0	60.0	60.0	60.0	60.0	60.0	60.0	60.0	60.0	60.0	60.0	60.0	60.0	60.0	60.0	60.0
1689416056808599231	3795	1689416056759980326	laser1	-2.356194496154785	2.356194496154785	0.004363323096185923	1.736111516947858e-05	0.02500000037252903	0.023000000044703484	60.0	60.0	60.0	60.0	60.0	60.0	60.0	60.0	60.0	60.0	60.0	60.0	60.0	60.0	60.0	60.0	60.0	60.0	60.0	60.0	60.0	60.0	60.0	60.0	60.0	60.0	60.0	60.0	60.0	60.0	60.0	60.0	60.0	60.0	60.0	60.0	60.0	60.0	60.0	60.0
1689416056808603840	3796	1689416056784990885	laser1	-2.356194496154785	2.356194496154785	0.004363323096185923	1.736111516947858e-05	0.02500000037252903	0.023000000044703484	60.0	60.0	60.0	60.0	60.0	60.0	60.0	60.0	60.0	60.0	60.0	60.0	60.0	60.0	60.0	60.0	60.0	60.0	60.0	60.0	60.0	60.0	60.0	60.0	60.0	60.0	60.0	60.0	60.0	60.0	60.0	60.0	60.0	60.0	60.0	60.0	60.0	60.0	60.0	60.0
1689416056850622688	3797	1689416056810015379	laser1	-2.356194496154785	2.356194496154785	0.004363323096185923	1.736111516947858e-05	0.02500000037252903	0.023000000044703484	60.0	60.0	60.0	60.0	60.0	60.0	60.0	60.0	60.0	60.0	60.0	60.0	60.0	60.0	60.0	60.0	60.0	60.0	60.0	60.0	60.0	60.0	60.0	60.0	60.0	60.0	60.0	60.0	60.0	60.0	60.0	60.0	60.0	60.0	60.0	60.0	60.0	60.0	60.0	60.0
1689416056852307967	3798	1689416056834991141	laser1	-2.356194496154785	2.356194496154785	0.004363323096185923	1.736111516947858e-05	0.02500000037252903	0.023000000044703484	60.0	60.0	60.0	60.0	60.0	60.0	60.0	60.0	60.0	60.0	60.0	60.0	60.0	60.0	60.0	60.0	60.0	60.0	60.0	60.0	60.0	60.0	60.0	60.0	60.0	60.0	60.0	60.0	60.0	60.0	60.0	60.0	60.0	60.0	60.0	60.0	60.0	60.0	60.0	60.0
1689416056892632923	3799	1689416056860026722	laser1	-2.356194496154785	2.356194496154785	0.004363323096185923	1.736111516947858e-05	0.02500000037252903	0.023000000044703484	60.0	60.0	60.0	60.0	60.0	60.0	60.0	60.0	60.0	60.0	60.0	60.0	60.0	60.0	60.0	60.0	60.0	60.0	60.0	60.0	60.0	60.0	60.0	60.0	60.0	60.0	60.0	60.0	60.0	60.0	60.0	60.0	60.0	60.0	60.0	60.0	60.0	60.0	60.0	60.0
1689416056933571740	3800	1689416056885013807	laser1	-2.356194496154785	2.356194496154785	0.004363323096185923	1.736111516947858e-05	0.02500000037252903	0.023000000044703484	60.0	60.0	60.0	60.0	60.0	60.0	60.0	60.0	60.0	60.0	60.0	60.0	60.0	60.0	60.0	60.0	60.0	60.0	60.0	60.0	60.0	60.0	60.0	60.0	60.0	60.0	60.0	60.0	60.0	60.0	60.0	60.0	60.0	60.0	60.0	60.0	60.0	60.0	60.0	60.0
1689416056933585396	3801	1689416056910019569	laser1	-2.356194496154785	2.356194496154785	0.004363323096185923	1.736111516947858e-05	0.02500000037252903	0.023000000044703484	60.0	60.0	60.0	60.0	60.0	60.0	60.0	60.0	60.0	60.0	60.0	60.0	60.0	60.0	60.0	60.0	60.0	60.0	60.0	60.0	60.0	60.0	60.0	60.0	60.0	60.0	60.0	60.0	60.0	60.0	60.0	60.0	60.0	60.0	60.0	60.0	60.0	60.0	60.0	60.0
1689416056974604299	3802	1689416056935073072	laser1	-2.356194496154785	2.356194496154785	0.004363323096185923	1.736111516947858e-05	0.02500000037252903	0.023000000044703484	60.0	60.0	60.0	60.0	60.0	60.0	60.0	60.0	60.0	60.0	60.0	60.0	60.0	60.0	60.0	60.0	60.0	60.0	60.0	60.0	60.0	60.0	60.0	60.0	60.0	60.0	60.0	60.0	60.0	60.0	60.0	60.0	60.0	60.0	60.0	60.0	60.0	60.0	60.0	6.14300012588501
1689416056977260998	3803	1689416056959987399	laser1	-2.356194496154785	2.356194496154785	0.004363323096185923	1.736111516947858e-05	0.02500000037252903	0.023000000044703484	60.0	60.0	60.0	60.0	60.0	60.0	60.0	60.0	60.0	60.0	60.0	60.0	60.0	60.0	60.0	60.0	60.0	60.0	60.0	60.0	60.0	60.0	60.0	60.0	60.0	60.0	60.0	60.0	60.0	60.0	60.0	60.0	60.0	60.0	60.0	60.0	60.0	6.216000080108643	6.196000099182129	6.136000156402588
1689416057017608868	3804	1689416056984983660	laser1	-2.356194496154785	2.356194496154785	0.004363323096185923	1.736111516947858e-05	0.02500000037252903	0.023000000044703484	60.0	60.0	60.0	60.0	60.0	60.0	60.0	60.0	60.0	60.0	60.0	60.0	60.0	60.0	60.0	60.0	60.0	60.0	60.0	60.0	60.0	60.0	60.0	60.0	60.0	60.0	60.0	60.0	60.0	60.0	60.0	60.0	60.0	60.0	60.0	6.428999900817871	6.125999927520752	6.156000137329102	6.156000137329102	6.210999965667725
1689416057058573747	3805	1689416057009973371	laser1	-2.356194496154785	2.356194496154785	0.004363323096185923	1.736111516947858e-05	0.02500000037252903	0.023000000044703484	60.0	60.0	60.0	60.0	60.0	60.0	60.0	60.0	60.0	60.0	60.0	60.0	60.0	60.0	60.0	60.0	60.0	60.0	60.0	60.0	60.0	60.0	60.0	60.0	60.0	60.0	60.0	60.0	60.0	60.0	60.0	60.0	60.0	6.495999813079834	6.229000091552734	6.229000091552734	6.284999847412109	6.39900016784668	6.39900016784668	6.355999946594238
1689416057058580333	3806	1689416057035013528	laser1	-2.356194496154785	2.356194496154785	0.004363323096185923	1.736111516947858e-05	0.02500000037252903	0.023000000044703484	60.0	60.0	60.0	60.0	60.0	60.0	60.0	60.0	60.0	60.0	60.0	60.0	60.0	60.0	60.0	60.0	60.0	60.0	60.0	60.0	60.0	60.0	60.0	60.0	60.0	60.0	60.0	60.0	60.0	60.0	6.51800012588501	6.248000144958496	6.248000144958496	6.301000118255615	6.36899995803833	6.421999931335449	6.421999931335449	6.364999771118164	6.297999858856201	6.165999889373779
1689416057099573054	3807	1689416057059977845	laser1	-2.356194496154785	2.356194496154785	0.004363323096185923	1.736111516947858e-05	0.02500000037252903	0.023000000044703484	60.0	60.0	60.0	60.0	60.0	60.0	60.0	60.0	60.0	60.0	60.0	60.0	60.0	60.0	60.0	60.0	60.0	60.0	60.0	60.0	60.0	60.0	60.0	60.0	60.0	60.0	60.0	6.322000026702881	6.247000217437744	6.264999866485596	6.264999866485596	6.361999988555908	6.479000091552734	6.479000091552734	6.382999897003174	6.369999885559082	6.223999977111816	6.192999839782715	6.192999839782715	6.275000095367432
1689416057102201609	3808	1689416057084988007	laser1	-2.356194496154785	2.356194496154785	0.004363323096185923	1.736111516947858e-05	0.02500000037252903	0.023000000044703484	60.0	60.0	60.0	60.0	60.0	60.0	60.0	60.0	60.0	60.0	60.0	60.0	60.0	60.0	60.0	60.0	60.0	60.0	60.0	60.0	60.0	60.0	60.0	60.0	60.0	6.331999778747559	6.304999828338623	6.331999778747559	6.363999843597412	6.488999843597412	6.488999843597412	6.4670000076293945	6.438000202178955	6.326000213623047	6.258999824523926	6.258999824523926	6.361000061035156	6.383999824523926	6.38100004196167	6.388999938964844
1689416057142557208	3809	1689416057109974268	laser1	-2.356194496154785	2.356194496154785	0.004363323096185923	1.736111516947858e-05	0.02500000037252903	0.023000000044703484	60.0	60.0	60.0	60.0	60.0	60.0	60.0	60.0	60.0	60.0	60.0	60.0	60.0	60.0	60.0	60.0	60.0	60.0	60.0	60.0	60.0	60.0	60.0	6.400000095367432	6.374000072479248	6.400000095367432	6.486999988555908	6.565999984741211	6.565999984741211	6.51200008392334	6.435999870300293	6.314000129699707	6.314000129699707	6.355999946594238	6.3979997634887695	6.436999797821045	6.441999912261963	6.446000099182129	6.5289998054504395	6.5289998054504395
1689416057184555435	3810	1689416057134942948	laser1	-2.356194496154785	2.356194496154785	0.004363323096185923	1.736111516947858e-05	0.02500000037252903	0.023000000044703484	60.0	60.0	60.0	60.0	60.0	60.0	60.0	60.0	60.0	60.0	60.0	60.0	60.0	60.0	60.0	60.0	60.0	60.0	60.0	60.0	6.414000034332275	6.414000034332275	6.427999973297119	6.479000091552734	6.644999980926514	6.644999980926514	6.559999942779541	6.557000160217285	6.395999908447266	6.361000061035156	6.361000061035156	6.4710001945495605	6.486000061035156	6.513999938964844	6.5279998779296875	6.541999816894531	6.541999816894531	6.5279998779296875	6.5279998779296875	6.5970001220703125
1689416057184559181	3811	1689416057159974405	laser1	-2.356194496154785	2.356194496154785	0.004363323096185923	1.736111516947858e-05	0.02500000037252903	0.023000000044703484	60.0	60.0	60.0	60.0	60.0	60.0	60.0	60.0	60.0	60.0	60.0	60.0	60.0	60.0	60.0	60.0	60.0	60.0	6.456999778747559	6.534999847412109	6.534999847412109	6.660999774932861	6.671999931335449	6.671999931335449	6.660999774932861	6.547999858856201	6.421999931335449	6.421999931335449	6.514999866485596	6.514999866485596	6.580999851226807	6.589000225067139	6.589000225067139	6.61899995803833	6.61899995803833	6.61899995803833	6.642000198364258	6.642000198364258	6.559000015258789	6.550000190734863
1689416057225605800	3812	1689416057184960134	laser1	-2.356194496154785	2.356194496154785	0.004363323096185923	1.736111516947858e-05	0.02500000037252903	0.023000000044703484	60.0	60.0	60.0	60.0	60.0	60.0	60.0	60.0	60.0	60.0	60.0	60.0	60.0	60.0	60.0	60.0	6.589000225067139	6.589000225067139	6.646999835968018	6.767000198364258	6.767000198364258	6.709000110626221	6.691999912261963	6.507999897003174	6.507999897003174	6.51200008392334	6.583000183105469	6.605999946594238	6.619999885559082	6.626999855041504	6.682000160217285	6.682000160217285	6.676000118255615	6.676000118255615	6.676000118255615	6.63100004196167	6.61299991607666	6.589000225067139	6.465000152587891	6.439000129699707
1689416057227161111	3813	1689416057209917969	laser1	-2.356194496154785	2.356194496154785	0.004363323096185923	1.736111516947858e-05	0.02500000037252903	0.023000000044703484	60.0	60.0	60.0	60.0	60.0	60.0	60.0	60.0	60.0	60.0	60.0	60.0	60.0	60.0	6.60699987411499	6.60699987411499	6.756999969482422	6.809999942779541	6.809999942779541	6.769999980926514	6.703999996185303	6.526000022888184	6.526000022888184	6.646999835968018	6.6620001792907715	6.690000057220459	6.710000038146973	6.71999979019165	6.71999979019165	6.739999771118164	6.739999771118164	6.754000186920166	6.754000186920166	6.65500020980835	6.60699987411499	6.586999893188477	6.525000095367432	6.513999938964844	6.493000030517578	6.493000030517578
1689416057267598983	3814	1689416057234913223	laser1	-2.356194496154785	2.356194496154785	0.004363323096185923	1.736111516947858e-05	0.02500000037252903	0.023000000044703484	60.0	60.0	60.0	60.0	60.0	60.0	60.0	60.0	60.0	60.0	60.0	60.0	6.835000038146973	6.835000038146973	6.9120001792907715	6.9120001792907715	6.875	6.854000091552734	6.684000015258789	6.656000137329102	6.656000137329102	6.714000225067139	6.738999843597412	6.763999938964844	6.7729997634887695	6.788000106811523	6.788000106811523	6.7870001792907715	6.7870001792907715	6.76800012588501	6.710000038146973	6.705999851226807	6.695000171661377	6.665999889373779	6.619999885559082	6.567999839782715	6.567999839782715	6.620999813079834	6.620999813079834	6.685999870300293
1689416057308606272	3815	1689416057259892083	laser1	-2.356194496154785	2.356194496154785	0.004363323096185923	1.736111516947858e-05	0.02500000037252903	0.023000000044703484	60.0	60.0	60.0	60.0	60.0	60.0	60.0	60.0	60.0	60.0	6.984000205993652	6.984000205993652	6.993000030517578	6.993000030517578	6.922999858856201	6.9120001792907715	6.696000099182129	6.696000099182129	6.767000198364258	6.775000095367432	6.813000202178955	6.813000202178955	6.826000213623047	6.86299991607666	6.880000114440918	6.86299991607666	6.8460001945495605	6.833000183105469	6.771999835968018	6.770999908447266	6.7170000076293945	6.704999923706055	6.664999961853027	6.675000190734863	6.675000190734863	6.692999839782715	6.734000205993652	6.742000102996826	6.757999897003174	6.757999897003174
1689416057308616000	3816	1689416057284905486	laser1	-2.356194496154785	2.356194496154785	0.004363323096185923	1.736111516947858e-05	0.02500000037252903	0.023000000044703484	60.0	60.0	60.0	60.0	60.0	60.0	60.0	60.0	7.065000057220459	7.054999828338623	7.054999828338623	7.02400016784668	7.02400016784668	6.960999965667725	6.789000034332275	6.789000034332275	6.823999881744385	6.861000061035156	6.863999843597412	6.883999824523926	6.888999938964844	6.908999919891357	6.9120001792907715	6.9120001792907715	6.9120001792907715	6.822000026702881	6.801000118255615	6.796000003814697	6.761000156402588	6.701000213623047	6.690999984741211	6.690999984741211	6.698999881744385	6.75600004196167	6.835000038146973	6.919000148773193	6.919000148773193	6.764999866485596	6.690999984741211	6.598999977111816
1689416057349604134	3817	1689416057309881198	laser1	-2.356194496154785	2.356194496154785	0.004363323096185923	1.736111516947858e-05	0.02500000037252903	0.023000000044703484	60.0	60.0	60.0	60.0	60.0	60.0	7.103000164031982	7.103000164031982	7.103000164031982	7.077000141143799	7.0269999504089355	6.960999965667725	6.841000080108643	6.841000080108643	6.873000144958496	6.921000003814697	6.931000232696533	6.951000213623047	6.952000141143799	6.956999778747559	6.956999778747559	6.956999778747559	6.953000068664551	6.86899995803833	6.861999988555908	6.807000160217285	6.789999961853027	6.743000030517578	6.705999851226807	6.705999851226807	6.810999870300293	6.828999996185303	6.877999782562256	6.890999794006348	6.890999794006348	6.767000198364258	6.664000034332275	6.584000110626221	6.584000110626221	6.682000160217285
1689416057352182185	3818	1689416057334876666	laser1	-2.356194496154785	2.356194496154785	0.004363323096185923	1.736111516947858e-05	0.02500000037252903	0.023000000044703484	60.0	60.0	60.0	6.9070000648498535	6.9070000648498535	7.11299991607666	7.11299991607666	7.093999862670898	7.068999767303467	6.956999778747559	6.9029998779296875	6.9029998779296875	6.940000057220459	6.947999954223633	7.000999927520752	7.000999927520752	7.0329999923706055	7.0329999923706055	7.031000137329102	7.031000137329102	7.001999855041504	6.965000152587891	6.89300012588501	6.814000129699707	6.797999858856201	6.775000095367432	6.730999946594238	6.730999946594238	6.831999778747559	6.9070000648498535	6.940000057220459	6.940000057220459	6.8460001945495605	6.76200008392334	6.688000202178955	6.63700008392334	6.63700008392334	6.7170000076293945	6.7170000076293945	6.671999931335449
1689416057392565527	3819	1689416057359967776	laser1	-2.356194496154785	2.356194496154785	0.004363323096185923	1.736111516947858e-05	0.02500000037252903	0.023000000044703484	60.0	6.8979997634887695	6.992000102996826	7.177999973297119	7.177999973297119	7.136000156402588	7.079999923706055	6.935999870300293	6.935999870300293	6.953999996185303	6.997000217437744	7.035999774932861	7.041999816894531	7.051000118255615	7.051000118255615	7.061999797821045	7.061999797821045	7.061999797821045	7.039999961853027	6.979000091552734	6.931000232696533	6.874000072479248	6.791999816894531	6.7829999923706055	6.7829999923706055	6.839000225067139	6.935999870300293	6.949999809265137	7.01800012588501	7.01800012588501	6.861000061035156	6.736999988555908	6.697000026702881	6.697000026702881	6.734000205993652	6.734000205993652	6.7210001945495605	6.709000110626221	6.709000110626221	6.755000114440918
1689416057434578979	3820	1689416057384868940	laser1	-2.356194496154785	2.356194496154785	0.004363323096185923	1.736111516947858e-05	0.02500000037252903	0.023000000044703484	60.0	7.284999847412109	7.284999847412109	7.2220001220703125	7.158999919891357	6.958000183105469	6.958000183105469	7.0320000648498535	7.078000068664551	7.11899995803833	7.11899995803833	7.1479997634887695	7.103000164031982	7.107999801635742	7.107999801635742	7.107999801635742	7.0320000648498535	7.0289998054504395	6.986999988555908	6.953999996185303	6.894000053405762	6.885000228881836	6.885000228881836	6.9710001945495605	6.995999813079834	7.113999843597412	7.113999843597412	7.051000118255615	6.86899995803833	6.848999977111816	6.738999843597412	6.738999843597412	6.873000144958496	6.873000144958496	6.776000022888184	6.776000022888184	6.783999919891357	6.848999977111816	6.877999782562256	6.931000232696533
1689416057434595307	3821	1689416057409886893	laser1	-2.356194496154785	2.356194496154785	0.004363323096185923	1.736111516947858e-05	0.02500000037252903	0.023000000044703484	60.0	7.323999881744385	7.110000133514404	7.093999862670898	7.093999862670898	7.125999927520752	7.173999786376953	7.188000202178955	7.205999851226807	7.210999965667725	7.205999851226807	7.197999954223633	7.188000202178955	7.171000003814697	7.116000175476074	7.0970001220703125	7.047999858856201	7.0329999923706055	6.982999801635742	6.982999801635742	6.999000072479248	7.0370001792907715	7.070000171661377	7.21999979019165	7.21999979019165	7.065000057220459	6.99399995803833	6.956999778747559	6.888000011444092	6.888000011444092	6.888000011444092	6.8460001945495605	6.8429999351501465	6.8429999351501465	6.881999969482422	6.943999767303467	6.96999979019165	7.066999912261963	7.182000160217285	7.201000213623047
1689416057475687359	3822	1689416057434867344	laser1	-2.356194496154785	2.356194496154785	0.004363323096185923	1.736111516947858e-05	0.02500000037252903	0.023000000044703484	60.0	7.125999927520752	7.125999927520752	7.189000129699707	7.241000175476074	7.248000144958496	7.263999938964844	7.267000198364258	7.275000095367432	7.275000095367432	7.252999782562256	7.224999904632568	7.14300012588501	7.138999938964844	7.110000133514404	7.007999897003174	7.007999897003174	7.068999767303467	7.127999782562256	7.1539998054504395	7.190999984741211	7.264999866485596	7.264999866485596	7.070000171661377	7.063000202178955	6.920000076293945	6.920000076293945	6.98199987411499	6.98199987411499	6.90500020980835	6.889999866485596	6.90500020980835	6.931000232696533	6.997000217437744	7.052000045776367	7.172999858856201	7.236000061035156	7.261000156402588	7.271999835968018	7.5279998779296875
1689416057477058961	3823	1689416057459869155	laser1	-2.356194496154785	2.356194496154785	0.004363323096185923	1.736111516947858e-05	0.02500000037252903	0.023000000044703484	60.0	7.267000198364258	7.289000034332275	7.294000148773193	7.334000110626221	7.335000038146973	7.334000110626221	7.307000160217285	7.306000232696533	7.23199987411499	7.210000038146973	7.163000106811523	7.135000228881836	7.076000213623047	7.076000213623047	7.160999774932861	7.160999774932861	7.228000164031982	7.315999984741211	7.315999984741211	7.252999782562256	7.103000164031982	7.059999942779541	6.964000225067139	6.964000225067139	7.050000190734863	7.050000190734863	6.945000171661377	6.938000202178955	6.945000171661377	7.03000020980835	7.051000118255615	7.1539998054504395	7.275000095367432	7.309000015258789	7.316999912261963	7.383999824523926	7.688000202178955	7.7820000648498535	7.7820000648498535
1689416057517596275	3824	1689416057484873623	laser1	-2.356194496154785	2.356194496154785	0.004363323096185923	1.736111516947858e-05	0.02500000037252903	0.023000000044703484	60.0	7.375999927520752	7.385000228881836	7.39900016784668	7.39900016784668	7.38100004196167	7.355999946594238	7.302999973297119	7.283999919891357	7.248000144958496	7.172999858856201	7.1570000648498535	7.172999858856201	7.230999946594238	7.230999946594238	7.309000015258789	7.3470001220703125	7.3470001220703125	7.3460001945495605	7.1529998779296875	7.120999813079834	7.060999870300293	7.060999870300293	7.060999870300293	7.0329999923706055	7.019999980926514	7.019999980926514	7.025000095367432	7.114999771118164	7.13700008392334	7.257999897003174	7.3520002365112305	7.363999843597412	7.369999885559082	7.511000156402588	7.7829999923706055	7.8480000495910645	7.8480000495910645	7.781000137329102	7.76800012588501
1689416057558559814	3825	1689416057509834630	laser1	-2.356194496154785	2.356194496154785	0.004363323096185923	1.736111516947858e-05	0.02500000037252903	0.023000000044703484	60.0	7.461999893188477	7.458000183105469	7.451000213623047	7.436999797821045	7.369999885559082	7.355999946594238	7.321000099182129	7.211999893188477	7.197000026702881	7.211999893188477	7.290999889373779	7.290999889373779	7.361999988555908	7.414000034332275	7.414000034332275	7.298999786376953	7.175000190734863	7.124000072479248	7.124000072479248	7.254000186920166	7.254000186920166	7.063000202178955	7.061999797821045	7.061999797821045	7.078000068664551	7.182000160217285	7.224999904632568	7.357999801635742	7.414000034332275	7.438000202178955	7.447999954223633	7.644000053405762	7.882999897003174	7.918000221252441	7.918000221252441	7.830999851226807	7.796000003814697	7.775000095367432	7.771999835968018
1689416057558564058	3826	1689416057534869507	laser1	-2.356194496154785	2.356194496154785	0.004363323096185923	1.736111516947858e-05	0.02500000037252903	0.023000000044703484	60.0	7.495999813079834	7.478000164031982	7.439000129699707	7.401000022888184	7.370999813079834	7.335000038146973	7.324999809265137	7.324999809265137	7.328000068664551	7.355999946594238	7.419000148773193	7.543000221252441	7.543000221252441	7.40500020980835	7.330999851226807	7.204999923706055	7.204999923706055	7.258999824523926	7.258999824523926	7.171999931335449	7.139999866485596	7.171999931335449	7.185999870300293	7.247000217437744	7.324999809265137	7.441999912261963	7.489999771118164	7.499000072479248	7.511000156402588	7.808000087738037	7.9730000495910645	7.9730000495910645	7.9029998779296875	7.861999988555908	7.8379998207092285	7.818999767303467	7.818999767303467	7.821000099182129	7.827000141143799
1689416057599564007	3827	1689416057559845072	laser1	-2.356194496154785	2.356194496154785	0.004363323096185923	1.736111516947858e-05	0.02500000037252903	0.023000000044703484	60.0	7.502999782562256	7.484000205993652	7.446000099182129	7.421000003814697	7.419000148773193	7.395999908447266	7.419000148773193	7.458000183105469	7.4670000076293945	7.658999919891357	7.658999919891357	7.491000175476074	7.432000160217285	7.322999954223633	7.322999954223633	7.370999813079834	7.370999813079834	7.202000141143799	7.202000141143799	7.23199987411499	7.289999961853027	7.322999954223633	7.409999847412109	7.525000095367432	7.541999816894531	7.578999996185303	7.5929999351501465	7.980000019073486	8.045000076293945	8.045000076293945	7.961999893188477	7.909999847412109	7.8979997634887695	7.873000144958496	7.873000144958496	7.895999908447266	7.89900016784668	60.0	60.0
1689416057602146500	3828	1689416057584850815	laser1	-2.356194496154785	2.356194496154785	0.004363323096185923	1.736111516947858e-05	0.02500000037252903	0.023000000044703484	60.0	7.485000133514404	7.468999862670898	7.460999965667725	7.460999965667725	7.460999965667725	7.492000102996826	7.545000076293945	7.7230000495910645	7.7230000495910645	7.51200008392334	7.507999897003174	7.425000190734863	7.425000190734863	7.4019999504089355	7.4019999504089355	7.269000053405762	7.269000053405762	7.302000045776367	7.381999969482422	7.382999897003174	7.519000053405762	7.590000152587891	7.605999946594238	7.633999824523926	7.710999965667725	8.039999961853027	8.098999977111816	8.098999977111816	8.069000244140625	7.9720001220703125	7.947000026702881	7.947000026702881	7.927999973297119	7.953000068664551	60.0	60.0	60.0	60.0	60.0
1689416057642570068	3829	1689416057609850498	laser1	-2.356194496154785	2.356194496154785	0.004363323096185923	1.736111516947858e-05	0.02500000037252903	0.023000000044703484	60.0	7.550000190734863	7.546999931335449	7.546999931335449	7.564000129699707	7.590000152587891	7.770999908447266	7.770999908447266	7.627999782562256	7.589000225067139	7.502999782562256	7.502999782562256	7.460000038146973	7.421000003814697	7.375	7.375	7.413000106811523	7.414999961853027	7.461999893188477	7.624000072479248	7.6570000648498535	7.678999900817871	7.690999984741211	7.7789998054504395	8.145999908447266	8.149999618530273	8.149999618530273	8.097000122070312	8.022000312805176	8.003000259399414	7.960999965667725	7.960999965667725	8.0	60.0	60.0	60.0	60.0	60.0	60.0	60.0
1689416057683576263	3830	1689416057634806289	laser1	-2.356194496154785	2.356194496154785	0.004363323096185923	1.736111516947858e-05	0.02500000037252903	0.023000000044703484	60.0	7.646999835968018	7.6539998054504395	7.669000148773193	7.822000026702881	7.822000026702881	7.810999870300293	7.7829999923706055	7.614999771118164	7.581999778747559	7.553999900817871	7.50600004196167	7.456999778747559	7.482999801635742	7.482999801635742	7.489999771118164	7.545000076293945	7.692999839782715	7.7170000076293945	7.747000217437744	7.760000228881836	7.922999858856201	8.199000358581543	8.208000183105469	8.199000358581543	8.130999565124512	8.067999839782715	8.060999870300293	8.038000106811523	8.038000106811523	8.069999694824219	60.0	60.0	60.0	60.0	60.0	60.0	60.0	60.0	60.0
1689416057683582707	3831	1689416057659795073	laser1	-2.356194496154785	2.356194496154785	0.004363323096185923	1.736111516947858e-05	0.02500000037252903	0.023000000044703484	60.0	7.7870001792907715	7.918000221252441	7.923999786376953	7.923999786376953	7.888999938964844	7.715000152587891	7.598999977111816	7.576000213623047	7.576000213623047	7.539999961853027	7.578000068664551	7.572999954223633	7.578000068664551	7.670000076293945	7.769999980926514	7.798999786376953	7.834000110626221	7.860000133514404	8.114999771118164	8.291000366210938	8.293999671936035	8.291000366210938	8.1899995803833	8.081000328063965	8.074000358581543	8.081000328063965	8.095000267028809	8.121999740600586	60.0	60.0	60.0	60.0	60.0	60.0	60.0	60.0	60.0	60.0	60.0
1689416057724556948	3832	1689416057684799604	laser1	-2.356194496154785	2.356194496154785	0.004363323096185923	1.736111516947858e-05	0.02500000037252903	0.023000000044703484	60.0	7.994999885559082	7.99399995803833	7.98799991607666	7.834000110626221	7.691999912261963	7.691999912261963	7.675000190734863	7.675000190734863	7.675000190734863	7.659999847412109	7.678999900817871	7.73199987411499	7.855000019073486	7.870999813079834	7.913000106811523	7.926000118255615	8.281999588012695	8.34000015258789	8.342000007629395	8.34000015258789	8.357000350952148	8.269000053405762	8.147000312805176	8.147000312805176	8.151000022888184	8.170000076293945	60.0	60.0	60.0	60.0	60.0	60.0	60.0	60.0	60.0	60.0	60.0	60.0	60.0
1689416057727014339	3833	1689416057709789244	laser1	-2.356194496154785	2.356194496154785	0.004363323096185923	1.736111516947858e-05	0.02500000037252903	0.023000000044703484	60.0	8.024999618530273	7.818999767303467	7.798999786376953	7.7789998054504395	7.748000144958496	7.748000144958496	7.734000205993652	7.698999881744385	7.734000205993652	7.821000099182129	7.90500020980835	7.947000026702881	7.951000213623047	7.951000213623047	8.258000373840332	8.354000091552734	8.402999877929688	8.402999877929688	8.418999671936035	8.36400032043457	8.192999839782715	8.187000274658203	8.1850004196167	8.1850004196167	60.0	60.0	60.0	60.0	60.0	60.0	60.0	60.0	60.0	60.0	60.0	60.0	60.0	60.0	60.0
1689416057767581024	3834	1689416057734776234	laser1	-2.356194496154785	2.356194496154785	0.004363323096185923	1.736111516947858e-05	0.02500000037252903	0.023000000044703484	60.0	7.85699987411499	7.826000213623047	7.810999870300293	7.810999870300293	7.785999774932861	7.767000198364258	7.785999774932861	7.874000072479248	7.998000144958496	7.998000144958496	8.008000373840332	8.041000366210938	8.265999794006348	8.461000442504883	8.472000122070312	8.461000442504883	8.430000305175781	8.251999855041504	8.236000061035156	8.251999855041504	8.236000061035156	8.263999938964844	60.0	60.0	60.0	60.0	60.0	60.0	60.0	60.0	60.0	60.0	60.0	60.0	60.0	60.0	60.0	60.0	60.0
1689416057808584237	3835	1689416057759755455	laser1	-2.356194496154785	2.356194496154785	0.004363323096185923	1.736111516947858e-05	0.02500000037252903	0.023000000044703484	60.0	7.860000133514404	7.860000133514404	7.835999965667725	7.835999965667725	7.848999977111816	7.931000232696533	8.041999816894531	8.055999755859375	8.067999839782715	8.088000297546387	8.276000022888184	8.505000114440918	8.531000137329102	8.531000137329102	8.51200008392334	8.300999641418457	8.300999641418457	8.303000450134277	8.303000450134277	8.303000450134277	60.0	60.0	60.0	60.0	60.0	60.0	60.0	60.0	60.0	60.0	60.0	60.0	60.0	60.0	60.0	60.0	60.0	60.0	60.0
1689416057808593728	3836	1689416057784808963	laser1	-2.356194496154785	2.356194496154785	0.004363323096185923	1.736111516947858e-05	0.02500000037252903	0.023000000044703484	60.0	7.939000129699707	7.896999835968018	7.939000129699707	8.043000221252441	8.105999946594238	8.12600040435791	8.151000022888184	8.166000366210938	8.234999656677246	8.543999671936035	8.57699966430664	8.57699966430664	8.57699966430664	8.526000022888184	60.0	8.357000350952148	8.352999687194824	8.352999687194824	60.0	60.0	60.0	60.0	60.0	60.0	60.0	60.0	60.0	60.0	60.0	60.0	60.0	60.0	60.0	60.0	60.0	60.0	60.0	60.0	60.0
1689416057849583449	3837	1689416057809726842	laser1	-2.356194496154785	2.356194496154785	0.004363323096185923	1.736111516947858e-05	0.02500000037252903	0.023000000044703484	60.0	8.01200008392334	8.093000411987305	8.135000228881836	8.184000015258789	8.234000205993652	8.239999771118164	8.333000183105469	8.588000297546387	8.638999938964844	8.638999938964844	8.661999702453613	8.628999710083008	60.0	8.444000244140625	8.401000022888184	8.401000022888184	60.0	60.0	60.0	60.0	60.0	60.0	60.0	60.0	60.0	60.0	60.0	60.0	60.0	60.0	60.0	60.0	60.0	60.0	60.0	60.0	60.0	60.0	60.0
1689416057852023378	3838	1689416057834763405	laser1	-2.356194496154785	2.356194496154785	0.004363323096185923	1.736111516947858e-05	0.02500000037252903	0.023000000044703484	60.0	8.243000030517578	8.26099967956543	8.277000427246094	8.277000427246094	8.29800033569336	8.626999855041504	8.66100025177002	8.670000076293945	8.725000381469727	8.670000076293945	60.0	8.442000389099121	8.477999687194824	8.477999687194824	60.0	60.0	60.0	60.0	60.0	60.0	60.0	60.0	60.0	60.0	60.0	60.0	60.0	60.0	60.0	60.0	60.0	60.0	60.0	60.0	60.0	60.0	60.0	60.0	60.0
1689416057893595812	3839	1689416057859697278	laser1	-2.356194496154785	2.356194496154785	0.004363323096185923	1.736111516947858e-05	0.02500000037252903	0.023000000044703484	60.0	8.343000411987305	8.376999855041504	8.381999969482422	8.576000213623047	8.704999923706055	8.758999824523926	8.758999824523926	8.647000312805176	8.647000312805176	8.545000076293945	8.513999938964844	8.513999938964844	60.0	60.0	60.0	60.0	60.0	60.0	60.0	60.0	60.0	60.0	60.0	60.0	60.0	60.0	60.0	60.0	60.0	60.0	60.0	60.0	60.0	60.0	60.0	60.0	60.0	60.0	60.0
1689416057935553486	3840	1689416057884708250	laser1	-2.356194496154785	2.356194496154785	0.004363323096185923	1.736111516947858e-05	0.02500000037252903	0.023000000044703484	60.0	8.458000183105469	8.565999984741211	8.718999862670898	8.772000312805176	8.772000312805176	8.767999649047852	8.767999649047852	8.553999900817871	8.538999557495117	8.538999557495117	60.0	60.0	60.0	60.0	60.0	60.0	60.0	60.0	60.0	60.0	60.0	60.0	60.0	60.0	60.0	60.0	60.0	60.0	60.0	60.0	60.0	60.0	60.0	60.0	60.0	60.0	60.0	60.0	60.0
1689416057935560268	3841	1689416057909677292	laser1	-2.356194496154785	2.356194496154785	0.004363323096185923	1.736111516947858e-05	0.02500000037252903	0.023000000044703484	60.0	8.763999938964844	8.852999687194824	8.852999687194824	8.835000038146973	8.835000038146973	8.637999534606934	8.605999946594238	8.605999946594238	60.0	60.0	60.0	60.0	60.0	60.0	60.0	60.0	60.0	60.0	60.0	60.0	60.0	60.0	60.0	60.0	60.0	60.0	60.0	60.0	60.0	60.0	60.0	60.0	60.0	60.0	60.0	60.0	60.0	60.0	60.0
1689416057976690723	3842	1689416057934661056	laser1	-2.356194496154785	2.356194496154785	0.004363323096185923	1.736111516947858e-05	0.02500000037252903	0.023000000044703484	60.0	8.968999862670898	8.95300006866455	8.95300006866455	8.78499984741211	8.675999641418457	8.675999641418457	60.0	60.0	60.0	60.0	60.0	60.0	60.0	60.0	60.0	60.0	60.0	60.0	60.0	60.0	60.0	60.0	60.0	60.0	60.0	60.0	60.0	60.0	60.0	60.0	60.0	60.0	60.0	60.0	60.0	60.0	60.0	60.0	60.0
1689416057976911043	3843	1689416057959663055	laser1	-2.356194496154785	2.356194496154785	0.004363323096185923	1.736111516947858e-05	0.02500000037252903	0.023000000044703484	60.0	60.0	60.0	8.717000007629395	8.717000007629395	60.0	60.0	60.0	60.0	60.0	60.0	60.0	60.0	60.0	60.0	60.0	60.0	60.0	60.0	60.0	60.0	60.0	60.0	60.0	60.0	60.0	60.0	60.0	60.0	60.0	60.0	60.0	60.0	60.0	60.0	60.0	60.0	60.0	60.0	60.0
1689416058017570089	3844	1689416057984727953	laser1	-2.356194496154785	2.356194496154785	0.004363323096185923	1.736111516947858e-05	0.02500000037252903	0.023000000044703484	60.0	8.782999992370605	8.782999992370605	60.0	60.0	60.0	60.0	60.0	60.0	60.0	60.0	60.0	60.0	60.0	60.0	60.0	60.0	60.0	60.0	60.0	60.0	60.0	60.0	60.0	60.0	60.0	60.0	60.0	60.0	60.0	60.0	60.0	60.0	60.0	60.0	60.0	60.0	60.0	60.0	60.0
1689416058058565828	3845	1689416058009645919	laser1	-2.356194496154785	2.356194496154785	0.004363323096185923	1.736111516947858e-05	0.02500000037252903	0.023000000044703484	60.0	60.0	60.0	60.0	60.0	60.0	60.0	60.0	60.0	60.0	60.0	60.0	60.0	60.0	60.0	60.0	60.0	60.0	60.0	60.0	60.0	60.0	60.0	60.0	60.0	60.0	60.0	60.0	60.0	60.0	60.0	60.0	60.0	60.0	60.0	60.0	60.0	60.0	60.0	60.0
1689416058058574641	3846	1689416058034612398	laser1	-2.356194496154785	2.356194496154785	0.004363323096185923	1.736111516947858e-05	0.02500000037252903	0.023000000044703484	60.0	60.0	60.0	60.0	60.0	60.0	60.0	60.0	60.0	60.0	60.0	60.0	60.0	60.0	60.0	60.0	60.0	60.0	60.0	60.0	60.0	60.0	60.0	60.0	60.0	60.0	60.0	60.0	60.0	60.0	60.0	60.0	60.0	60.0	60.0	60.0	60.0	60.0	60.0	60.0
1689416058099580981	3847	1689416058059614469	laser1	-2.356194496154785	2.356194496154785	0.004363323096185923	1.736111516947858e-05	0.02500000037252903	0.023000000044703484	60.0	60.0	60.0	60.0	60.0	60.0	60.0	60.0	60.0	60.0	60.0	60.0	60.0	60.0	60.0	60.0	60.0	60.0	60.0	60.0	60.0	60.0	60.0	60.0	60.0	60.0	60.0	60.0	60.0	60.0	60.0	60.0	60.0	60.0	60.0	60.0	60.0	60.0	60.0	60.0
1689416058101868938	3848	1689416058084584512	laser1	-2.356194496154785	2.356194496154785	0.004363323096185923	1.736111516947858e-05	0.02500000037252903	0.023000000044703484	60.0	60.0	60.0	60.0	60.0	60.0	60.0	60.0	60.0	60.0	60.0	60.0	60.0	60.0	60.0	60.0	60.0	60.0	60.0	60.0	60.0	60.0	60.0	60.0	60.0	60.0	60.0	60.0	60.0	60.0	60.0	60.0	60.0	60.0	60.0	60.0	60.0	60.0	60.0	60.0
1689416058143632091	3849	1689416058109536128	laser1	-2.356194496154785	2.356194496154785	0.004363323096185923	1.736111516947858e-05	0.02500000037252903	0.023000000044703484	60.0	60.0	60.0	60.0	60.0	60.0	60.0	60.0	60.0	60.0	60.0	60.0	60.0	60.0	60.0	60.0	60.0	60.0	60.0	60.0	60.0	60.0	60.0	60.0	60.0	60.0	60.0	60.0	60.0	60.0	60.0	60.0	60.0	60.0	60.0	60.0	60.0	60.0	60.0	60.0
[truncated: 6,046 more rows]
[truncated: 1,042 more columns]
