# Supplementary material for: Enhanced vehicle localization with low-cost sensor fusion for urban 3D mapping
Source: PLoS One. 2025 May 2;20(5):e0318710. doi: 10.1371/journal.pone.0318710 (PMC12047803; doi:10.1371/journal.pone.0318710)
Supplement: S1 Data — (ZIP) [file pone.0318710.s001.zip › Supporting information/imu.csv]

%time	field.header.seq	field.header.stamp	field.header.frame_id	field.orientation.x	field.orientation.y	field.orientation.z	field.orientation.w	field.orientation_covariance0	field.orientation_covariance1	field.orientation_covariance2	field.orientation_covariance3	field.orientation_covariance4	field.orientation_covariance5	field.orientation_covariance6	field.orientation_covariance7	field.orientation_covariance8	field.angular_velocity.x	field.angular_velocity.y	field.angular_velocity.z	field.angular_velocity_covariance0	field.angular_velocity_covariance1	field.angular_velocity_covariance2	field.angular_velocity_covariance3	field.angular_velocity_covariance4	field.angular_velocity_covariance5	field.angular_velocity_covariance6	field.angular_velocity_covariance7	field.angular_velocity_covariance8	field.linear_acceleration.x	field.linear_acceleration.y	field.linear_acceleration.z	field.linear_acceleration_covariance0	field.linear_acceleration_covariance1	field.linear_acceleration_covariance2	field.linear_acceleration_covariance3	field.linear_acceleration_covariance4	field.linear_acceleration_covariance5	field.linear_acceleration_covariance6	field.linear_acceleration_covariance7	field.linear_acceleration_covariance8
1689416038770304264	30828	1689416038769994251	imu_link	0.0021173028451007382	0.01549965761577422	0.19825174476085225	0.9800262870666959	0.0	0.0	0.0	0.0	0.0	0.0	0.0	0.0	0.0	0.00042766335536725825	-0.010479986667633057	0.00890195369720459	0.0	0.0	0.0	0.0	0.0	0.0	0.0	0.0	0.0	-0.8304208517074585	-0.6733431220054628	9.327952384948732	0.0	0.0	0.0	0.0	0.0	0.0	0.0	0.0	0.0
1689416038772622878	30829	1689416038771996642	imu_link	0.002113658079668223	0.015499233322272401	0.19826882573863464	0.9800228461399085	0.0	0.0	0.0	0.0	0.0	0.0	0.0	0.0	0.0	-0.007246436085551978	-0.010813772678375244	0.008516014553606512	0.0	0.0	0.0	0.0	0.0	0.0	0.0	0.0	0.0	-0.6521807312965394	-0.5664328336715698	9.536380767822266	0.0	0.0	0.0	0.0	0.0	0.0	0.0	0.0	0.0
1689416038776096997	30830	1689416038776016146	imu_link	0.002123072631553117	0.015495688766956305	0.1982907371892891	0.9800184486718437	0.0	0.0	0.0	0.0	0.0	0.0	0.0	0.0	0.0	0.0023901469539850955	-0.015330317430198194	0.013589860871434212	0.0	0.0	0.0	0.0	0.0	0.0	0.0	0.0	0.0	-0.4985339045524597	-0.2985262870788574	9.734704971313477	0.0	0.0	0.0	0.0	0.0	0.0	0.0	0.0	0.0
1689416038776144426	30831	1689416038776030793	imu_link	0.0021255019341755903	0.015495710446291965	0.19831526526001303	0.9800134798889979	0.0	0.0	0.0	0.0	0.0	0.0	0.0	0.0	0.0	-0.002552569610998035	-0.011415781453251839	0.015656655654311184	0.0	0.0	0.0	0.0	0.0	0.0	0.0	0.0	0.0	-0.3833357095718384	-0.07001806050539018	9.89954948425293	0.0	0.0	0.0	0.0	0.0	0.0	0.0	0.0	0.0
1689416038782449868	30832	1689416038780034124	imu_link	0.0021276396705924364	0.015494622814559277	0.19833214409381378	0.9800100766994273	0.0	0.0	0.0	0.0	0.0	0.0	0.0	0.0	0.0	-0.0028640031814575195	-0.01227110903710127	0.009377301670610906	0.0	0.0	0.0	0.0	0.0	0.0	0.0	0.0	0.0	-0.2988967597484589	0.0285696666687727	9.974518775939943	0.0	0.0	0.0	0.0	0.0	0.0	0.0	0.0	0.0
1689416038782457514	30833	1689416038782038316	imu_link	0.002137168380372738	0.015498361277268249	0.19834727140184077	0.9800069353001936	0.0	0.0	0.0	0.0	0.0	0.0	0.0	0.0	0.0	0.0037163500674068928	-0.009667874313890936	0.00803917646408081	0.0	0.0	0.0	0.0	0.0	0.0	0.0	0.0	0.0	-0.1615220010280609	0.06677065789699554	10.080680847167969	0.0	0.0	0.0	0.0	0.0	0.0	0.0	0.0	0.0
1689416038786191293	30834	1689416038786127501	imu_link	0.0021425521910913145	0.015498927819892741	0.19834957306233508	0.9800064487402781	0.0	0.0	0.0	0.0	0.0	0.0	0.0	0.0	0.0	0.00011920929682673888	-0.011549890972673895	-0.0024586915969848633	0.0	0.0	0.0	0.0	0.0	0.0	0.0	0.0	0.0	0.02314050868153572	0.18419942259788513	10.222822189331055	0.0	0.0	0.0	0.0	0.0	0.0	0.0	0.0	0.0
1689416038786243914	30835	1689416038786161639	imu_link	0.0021476601057540214	0.015503556463411151	0.19834715344371137	0.9800068540647218	0.0	0.0	0.0	0.0	0.0	0.0	0.0	0.0	0.0	0.0006034970283508301	-0.008341670967638494	-0.006324052810668945	0.0	0.0	0.0	0.0	0.0	0.0	0.0	0.0	0.0	0.2289074957370758	0.16672129929065707	10.216845512390138	0.0	0.0	0.0	0.0	0.0	0.0	0.0	0.0	0.0
1689416038790265550	30836	1689416038790182313	imu_link	0.002143945058504045	0.015516206058050437	0.1983503927463306	0.9800060063828827	0.0	0.0	0.0	0.0	0.0	0.0	0.0	0.0	0.0	-0.0051081180572509766	-0.0006288290605880321	-0.0017836691113188865	0.0	0.0	0.0	0.0	0.0	0.0	0.0	0.0	0.0	0.31939527392387396	0.043384015560150146	10.086017608642578	0.0	0.0	0.0	0.0	0.0	0.0	0.0	0.0	0.0
1689416038790428696	30837	1689416038790218880	imu_link	0.0021414369073300766	0.015528130031412696	0.19835305271386644	0.9800052846310521	0.0	0.0	0.0	0.0	0.0	0.0	0.0	0.0	0.0	-0.004011392593383789	-0.0012740493984892967	-0.007039308547973633	0.0	0.0	0.0	0.0	0.0	0.0	0.0	0.0	0.0	0.2606607377529145	-0.10042767971754075	9.94899654388428	0.0	0.0	0.0	0.0	0.0	0.0	0.0	0.0	0.0
1689416038795268579	30838	1689416038795217223	imu_link	0.002133193878701621	0.015550235640304723	0.19835088470762874	0.9800053908990032	0.0	0.0	0.0	0.0	0.0	0.0	0.0	0.0	0.0	-0.00709295179694891	0.007483362220227718	-0.006268918979912997	0.0	0.0	0.0	0.0	0.0	0.0	0.0	0.0	0.0	0.13842591643333435	-0.30372029542922974	9.807035446166992	0.0	0.0	0.0	0.0	0.0	0.0	0.0	0.0	0.0
1689416038795297837	30839	1689416038795243060	imu_link	0.0021321063335058336	0.015573751539891495	0.1983610470685547	0.9800029629503284	0.0	0.0	0.0	0.0	0.0	0.0	0.0	0.0	0.0	-0.0014081597328186035	0.007505715359002353	0.003917515277862549	0.0	0.0	0.0	0.0	0.0	0.0	0.0	0.0	0.0	-0.017181068658828735	-0.4776402413845063	9.758303642272951	0.0	0.0	0.0	0.0	0.0	0.0	0.0	0.0	0.0
1689416038800344460	30840	1689416038800249349	imu_link	0.0021279064334304935	0.015610900195589479	0.19837431498607952	0.9799996953892881	0.0	0.0	0.0	0.0	0.0	0.0	0.0	0.0	0.0	-0.001722574350424111	0.018703937530517578	0.006376206874847412	0.0	0.0	0.0	0.0	0.0	0.0	0.0	0.0	0.0	-0.23738504946231845	-0.5112015008926392	9.717248916625977	0.0	0.0	0.0	0.0	0.0	0.0	0.0	0.0	0.0
1689416038800446383	30841	1689416038800274011	imu_link	0.0021283653350310065	0.015650603013032675	0.19838395122575986	0.9799971104969567	0.0	0.0	0.0	0.0	0.0	0.0	0.0	0.0	0.0	0.0023812055587768555	0.01995116658508778	0.003509223461151123	0.0	0.0	0.0	0.0	0.0	0.0	0.0	0.0	0.0	-0.6224746108055116	-0.38719475269317627	9.601690292358398	0.0	0.0	0.0	0.0	0.0	0.0	0.0	0.0	0.0
1689416038805311007	30842	1689416038805263068	imu_link	0.0021366683687179984	0.015690538733782712	0.1983962156535026	0.979993971030891	0.0	0.0	0.0	0.0	0.0	0.0	0.0	0.0	0.0	0.008533895015716553	0.018900632858276367	0.005722046364098788	0.0	0.0	0.0	0.0	0.0	0.0	0.0	0.0	0.0	-0.9738670587539673	-0.28950431942939764	9.47126865386963	0.0	0.0	0.0	0.0	0.0	0.0	0.0	0.0	0.0
1689416038805446616	30843	1689416038805275711	imu_link	0.002151789411233121	0.01570771609714981	0.19839449655959712	0.9799940107940484	0.0	0.0	0.0	0.0	0.0	0.0	0.0	0.0	0.0	0.010438261553645134	-8.791684376774357e-05	-0.005611777305603027	0.0	0.0	0.0	0.0	0.0	0.0	0.0	0.0	0.0	-1.106817126274109	-0.24505099654197693	9.335029602050781	0.0	0.0	0.0	0.0	0.0	0.0	0.0	0.0	0.0
1689416038810390406	30844	1689416038810318397	imu_link	0.0021744142757515517	0.015732921018441454	0.19839157316916026	0.9799941483571474	0.0	0.0	0.0	0.0	0.0	0.0	0.0	0.0	0.0	0.01761019229888916	0.00501275109127164	-0.006482005584985019	0.0	0.0	0.0	0.0	0.0	0.0	0.0	0.0	0.0	-1.110428810119629	-0.1866186261177063	9.288824081420898	0.0	0.0	0.0	0.0	0.0	0.0	0.0	0.0	0.0
1689416038810503328	30845	1689416038810331544	imu_link	0.0021980166919643423	0.01574940821515445	0.19839533687443353	0.9799930689397627	0.0	0.0	0.0	0.0	0.0	0.0	0.0	0.0	0.0	0.017020108178257946	-0.0018954277038574219	-0.0030234458390623335	0.0	0.0	0.0	0.0	0.0	0.0	0.0	0.0	0.0	-1.0771071910858154	-0.09071176499128343	9.169379234313967	0.0	0.0	0.0	0.0	0.0	0.0	0.0	0.0	0.0
1689416038815464708	30846	1689416038815363607	imu_link	0.002222732931990457	0.01577030126439643	0.19840821695355973	0.9799900695933875	0.0	0.0	0.0	0.0	0.0	0.0	0.0	0.0	0.0	0.01837313175201416	0.00136643648147583	0.006446242798119784	0.0	0.0	0.0	0.0	0.0	0.0	0.0	0.0	0.0	-1.0388755798339844	-0.07869806140661241	9.063786506652834	0.0	0.0	0.0	0.0	0.0	0.0	0.0	0.0	0.0
1689416038815561118	30847	1689416038815392742	imu_link	0.002243106732981464	0.015775555407240915	0.19842816413516093	0.9799858998994461	0.0	0.0	0.0	0.0	0.0	0.0	0.0	0.0	0.0	0.012397768907248976	-0.010178983211517334	0.012131036259233953	0.0	0.0	0.0	0.0	0.0	0.0	0.0	0.0	0.0	-0.9338316321372987	0.07703214883804321	9.057370185852053	0.0	0.0	0.0	0.0	0.0	0.0	0.0	0.0	0.0
1689416038820534554	30848	1689416038820424024	imu_link	0.0022670287487660382	0.015784052674656143	0.19844859647216959	0.9799815706532659	0.0	0.0	0.0	0.0	0.0	0.0	0.0	0.0	0.0	0.0156894288957119	-0.008192657493054869	0.012551247142255308	0.0	0.0	0.0	0.0	0.0	0.0	0.0	0.0	0.0	-0.8895125389099121	0.4043511152267456	9.14495849609375	0.0	0.0	0.0	0.0	0.0	0.0	0.0	0.0	0.0
1689416038820804769	30849	1689416038820436233	imu_link	0.0022870645676124793	0.015795940657329	0.19848107961861053	0.9799747540767796	0.0	0.0	0.0	0.0	0.0	0.0	0.0	0.0	0.0	0.013032556511461737	-0.0048667192459106445	0.022375581786036495	0.0	0.0	0.0	0.0	0.0	0.0	0.0	0.0	0.0	-0.8363187313079834	0.7676197290420532	9.2147912979126	0.0	0.0	0.0	0.0	0.0	0.0	0.0	0.0	0.0
1689416038825549352	30850	1689416038825449192	imu_link	0.0023096761747296813	0.015805599735451415	0.1985065227077591	0.9799693917951952	0.0	0.0	0.0	0.0	0.0	0.0	0.0	0.0	0.0	0.014784931205213072	-0.007055700290948153	0.016620751470327377	0.0	0.0	0.0	0.0	0.0	0.0	0.0	0.0	0.0	-0.871788740158081	0.9566045403480531	9.277573585510256	0.0	0.0	0.0	0.0	0.0	0.0	0.0	0.0	0.0
1689416038825644881	30851	1689416038825479933	imu_link	0.0023331476611813374	0.015808858462937718	0.19853408042669654	0.9799637010242859	0.0	0.0	0.0	0.0	0.0	0.0	0.0	0.0	0.0	0.014416871592402458	-0.012199579738080503	0.0183790884912014	0.0	0.0	0.0	0.0	0.0	0.0	0.0	0.0	0.0	-0.9307647347450257	1.1161204576492312	9.38246822357178	0.0	0.0	0.0	0.0	0.0	0.0	0.0	0.0	0.0
1689416038830675566	30852	1689416038830533982	imu_link	0.0023568964891167565	0.015806516991050262	0.19854842272307227	0.9799607762016453	0.0	0.0	0.0	0.0	0.0	0.0	0.0	0.0	0.0	0.01390576455742121	-0.016695261001586914	0.007589162327349186	0.0	0.0	0.0	0.0	0.0	0.0	0.0	0.0	0.0	-0.9691298007965088	1.3466695547103884	9.527534484863281	0.0	0.0	0.0	0.0	0.0	0.0	0.0	0.0	0.0
1689416038830855986	30853	1689416038830585506	imu_link	0.00209500823714798	0.015466628205384983	0.2068733248609242	0.9782432324393711	0.0	0.0	0.0	0.0	0.0	0.0	0.0	0.0	0.0	0.003656744956970215	-0.023294987156987194	0.006590784527361393	0.0	0.0	0.0	0.0	0.0	0.0	0.0	0.0	0.0	-0.9004464149475098	1.4397637844085693	9.639093399047852	0.0	0.0	0.0	0.0	0.0	0.0	0.0	0.0	0.0
1689416038835734476	30854	1689416038835612620	imu_link	0.0020980736827512767	0.015446015286417364	0.20687607046758308	0.9782429709261831	0.0	0.0	0.0	0.0	0.0	0.0	0.0	0.0	0.0	-0.0052049760706722745	-0.027766829356551174	-0.0021889805793762207	0.0	0.0	0.0	0.0	0.0	0.0	0.0	0.0	0.0	-0.7321435809135438	1.3637839555740359	9.783514976501467	0.0	0.0	0.0	0.0	0.0	0.0	0.0	0.0	0.0
1689416038835742027	30855	1689416038835640554	imu_link	0.0020967785959075257	0.015425071962544506	0.2068723988054218	0.9782440806296558	0.0	0.0	0.0	0.0	0.0	0.0	0.0	0.0	0.0	-0.008594990707933904	-0.027333203703165054	-0.007489325013011695	0.0	0.0	0.0	0.0	0.0	0.0	0.0	0.0	0.0	-0.5585041046142578	1.185502529144287	9.968887329101562	0.0	0.0	0.0	0.0	0.0	0.0	0.0	0.0	0.0
1689416038840692233	30856	1689416038840637106	imu_link	0.0020982830741884204	0.015402476517424166	0.20686349832531373	0.9782463156004645	0.0	0.0	0.0	0.0	0.0	0.0	0.0	0.0	0.0	-0.006614626385271549	-0.02911240048706532	-0.011731685139238836	0.0	0.0	0.0	0.0	0.0	0.0	0.0	0.0	0.0	-0.5023363232612611	1.102849841117859	10.10421657562256	0.0	0.0	0.0	0.0	0.0	0.0	0.0	0.0	0.0
1689416038840706371	30857	1689416038840665060	imu_link	0.0020945213747443374	0.015388494202837714	0.2068655931806247	0.978246100725379	0.0	0.0	0.0	0.0	0.0	0.0	0.0	0.0	0.0	-0.009275972843170166	-0.021369757130742077	-0.005774199962615967	0.0	0.0	0.0	0.0	0.0	0.0	0.0	0.0	0.0	-0.4226562678813935	0.9336193799972534	10.187146186828615	0.0	0.0	0.0	0.0	0.0	0.0	0.0	0.0	0.0
1689416038845719751	30858	1689416038845643647	imu_link	0.0020777946254575655	0.015375299167799603	0.20686322886412625	0.9782468438430575	0.0	0.0	0.0	0.0	0.0	0.0	0.0	0.0	0.0	-0.01940429396927357	-0.018708409741520885	-0.006619095802307129	0.0	0.0	0.0	0.0	0.0	0.0	0.0	0.0	0.0	-0.26067960262298584	0.6852160096168519	10.210702896118164	0.0	0.0	0.0	0.0	0.0	0.0	0.0	0.0	0.0
1689416038845818296	30859	1689416038845657195	imu_link	0.0020585583001586872	0.015363028969148956	0.20685989427659504	0.9782477824245214	0.0	0.0	0.0	0.0	0.0	0.0	0.0	0.0	0.0	-0.021204354241490368	-0.017571449279785156	-0.00739544676616788	0.0	0.0	0.0	0.0	0.0	0.0	0.0	0.0	0.0	-0.15192620456218722	0.5389225482940674	10.269122123718263	0.0	0.0	0.0	0.0	0.0	0.0	0.0	0.0	0.0
1689416038850816961	30860	1689416038850719106	imu_link	0.0020564045812094043	0.0153544513674459	0.2068630463181307	0.9782472550901361	0.0	0.0	0.0	0.0	0.0	0.0	0.0	0.0	0.0	-0.00730156945064664	-0.017480552196502686	-0.0018954277038574219	0.0	0.0	0.0	0.0	0.0	0.0	0.0	0.0	0.0	-0.1355501413345337	0.49775019288063055	10.209772109985352	0.0	0.0	0.0	0.0	0.0	0.0	0.0	0.0	0.0
1689416038850820302	30861	1689416038850752324	imu_link	0.002037464622508682	0.015344403695121913	0.20685740332527744	0.9782486456431598	0.0	0.0	0.0	0.0	0.0	0.0	0.0	0.0	0.0	-0.020556153729557994	-0.015883147716522217	-0.009730459190905096	0.0	0.0	0.0	0.0	0.0	0.0	0.0	0.0	0.0	-0.17319671809673312	0.4967809617519379	10.123416900634766	0.0	0.0	0.0	0.0	0.0	0.0	0.0	0.0	0.0
1689416038855807444	30862	1689416038855704862	imu_link	0.0020268157375985343	0.015337779685150191	0.2068529953064936	0.9782497037387885	0.0	0.0	0.0	0.0	0.0	0.0	0.0	0.0	0.0	-0.013536215759813787	-0.014577806927263738	-0.008213520050048828	0.0	0.0	0.0	0.0	0.0	0.0	0.0	0.0	0.0	-0.11012914776802063	0.4276818633079529	9.954584121704102	0.0	0.0	0.0	0.0	0.0	0.0	0.0	0.0	0.0
1689416038855871614	30863	1689416038855717190	imu_link	0.0020225926017906934	0.01533972739504763	0.2068516300381619	0.978249970627737	0.0	0.0	0.0	0.0	0.0	0.0	0.0	0.0	0.0	-0.007125735748559237	-0.008916854858398438	-0.005610287655144931	0.0	0.0	0.0	0.0	0.0	0.0	0.0	0.0	0.0	-0.03275789692997933	0.2910822629928589	9.845470428466797	0.0	0.0	0.0	0.0	0.0	0.0	0.0	0.0	0.0
1689416038860893797	30864	1689416038860771207	imu_link	0.0020141942391343932	0.01533657633053355	0.2068532583783974	0.9782496930468543	0.0	0.0	0.0	0.0	0.0	0.0	0.0	0.0	0.0	-0.011271239258348944	-0.01220703125	-0.0032454729080200195	0.0	0.0	0.0	0.0	0.0	0.0	0.0	0.0	0.0	-0.12950219213962558	0.2379073351621628	9.855478286743164	0.0	0.0	0.0	0.0	0.0	0.0	0.0	0.0	0.0
1689416038861001295	30865	1689416038860788591	imu_link	0.002012581077855696	0.015339632225999725	0.20685861841420825	0.9782485150453034	0.0	0.0	0.0	0.0	0.0	0.0	0.0	0.0	0.0	-0.004979968070983887	-0.008456409908831121	-4.470348358154297e-06	0.0	0.0	0.0	0.0	0.0	0.0	0.0	0.0	0.0	-0.3684003949165344	0.2014015763998032	9.775321006774904	0.0	0.0	0.0	0.0	0.0	0.0	0.0	0.0	0.0
1689416038865883061	30866	1689416038865803020	imu_link	0.0020124824203385833	0.015338183257878588	0.20687025942001686	0.978246076310225	0.0	0.0	0.0	0.0	0.0	0.0	0.0	0.0	0.0	-0.0046148886904120445	-0.01220702938735485	0.0050649051554501065	0.0	0.0	0.0	0.0	0.0	0.0	0.0	0.0	0.0	-0.6080490350723267	0.24478119611740112	9.721842765808107	0.0	0.0	0.0	0.0	0.0	0.0	0.0	0.0	0.0
1689416038865981322	30867	1689416038865815802	imu_link	0.0020182056189267067	0.015337716923039826	0.2068899516575585	0.9782419072953282	0.0	0.0	0.0	0.0	0.0	0.0	0.0	0.0	0.0	8.940696716308594e-06	-0.012363494373857977	0.011712312698364258	0.0	0.0	0.0	0.0	0.0	0.0	0.0	0.0	0.0	-0.8183752894401551	0.4087450802326203	9.71772861480713	0.0	0.0	0.0	0.0	0.0	0.0	0.0	0.0	0.0
1689416038870920102	30868	1689416038870880113	imu_link	0.0020251480606112613	0.015331514958520486	0.2069151120996984	0.9782366686079492	0.0	0.0	0.0	0.0	0.0	0.0	0.0	0.0	0.0	-5.215406781644561e-05	-0.01703202724456787	0.016194581985473633	0.0	0.0	0.0	0.0	0.0	0.0	0.0	0.0	0.0	-0.8409487009048462	0.6120353937149048	9.669608116149904	0.0	0.0	0.0	0.0	0.0	0.0	0.0	0.0	0.0
1689416038870994833	30869	1689416038870891440	imu_link	0.002020950923405307	0.015311472206706308	0.20693564125231126	0.9782326486862537	0.0	0.0	0.0	0.0	0.0	0.0	0.0	0.0	0.0	-0.01106709334999323	-0.026078522205352783	0.013352931477129461	0.0	0.0	0.0	0.0	0.0	0.0	0.0	0.0	0.0	-0.7832159996032715	0.8313845992088319	9.736027717590334	0.0	0.0	0.0	0.0	0.0	0.0	0.0	0.0	0.0
1689416038875998423	30870	1689416038875924822	imu_link	0.0020151085364273546	0.015279912752433983	0.20694612794846562	0.9782309357871495	0.0	0.0	0.0	0.0	0.0	0.0	0.0	0.0	0.0	-0.014081597328186035	-0.03482847660779953	0.004039705265313388	0.0	0.0	0.0	0.0	0.0	0.0	0.0	0.0	0.0	-0.626545786857605	0.9172883033752441	9.755430221557617	0.0	0.0	0.0	0.0	0.0	0.0	0.0	0.0	0.0
1689416038876158507	30871	1689416038875938453	imu_link	0.0020100148954043558	0.01524357469163807	0.2069522283598086	0.9782302226202431	0.0	0.0	0.0	0.0	0.0	0.0	0.0	0.0	0.0	-0.014233590103685858	-0.038713209331035614	0.0004068017296958715	0.0	0.0	0.0	0.0	0.0	0.0	0.0	0.0	0.0	-0.4371249973773957	0.9545352458953857	9.819529533386232	0.0	0.0	0.0	0.0	0.0	0.0	0.0	0.0	0.0
1689416038881163008	30872	1689416038881049203	imu_link	0.0019967656421565915	0.015201412001730414	0.2069580272674249	0.9782296790374434	0.0	0.0	0.0	0.0	0.0	0.0	0.0	0.0	0.0	-0.021578373387455944	-0.041922926902770996	0.00013262033462524414	0.0	0.0	0.0	0.0	0.0	0.0	0.0	0.0	0.0	-0.12682573497295382	0.9360693693161011	9.902410507202148	0.0	0.0	0.0	0.0	0.0	0.0	0.0	0.0	0.0
1689416038881379815	30873	1689416038881072094	imu_link	0.001982306363281555	0.015156431769217722	0.2069594591474841	0.9782301034556685	0.0	0.0	0.0	0.0	0.0	0.0	0.0	0.0	0.0	-0.02294033952057362	-0.04394501447677612	-0.0035092241596430544	0.0	0.0	0.0	0.0	0.0	0.0	0.0	0.0	0.0	0.24396739900112155	0.8579804301261903	9.885351181030273	0.0	0.0	0.0	0.0	0.0	0.0	0.0	0.0	0.0
1689416038885121662	30874	1689416038885063973	imu_link	0.001962303974625136	0.015127186218163667	0.20696490904629472	0.9782294434454992	0.0	0.0	0.0	0.0	0.0	0.0	0.0	0.0	0.0	-0.024719540029764175	-0.030694905668497086	-0.00025331976939924067	0.0	0.0	0.0	0.0	0.0	0.0	0.0	0.0	0.0	0.4896878302097321	0.7317764759063721	9.868897438049318	0.0	0.0	0.0	0.0	0.0	0.0	0.0	0.0	0.0
1689416038887124209	30875	1689416038887072224	imu_link	0.0019469296405883406	0.015107148010092044	0.2069680315267936	0.9782291231965545	0.0	0.0	0.0	0.0	0.0	0.0	0.0	0.0	0.0	-0.01954585313796997	-0.02426356263458729	-0.0020936131477355957	0.0	0.0	0.0	0.0	0.0	0.0	0.0	0.0	0.0	0.5363439917564393	0.6137478351593018	9.839537620544435	0.0	0.0	0.0	0.0	0.0	0.0	0.0	0.0	0.0
1689416038891162964	30876	1689416038891084094	imu_link	0.0019189167471638127	0.015099282030709038	0.2069646431108941	0.9782300168890008	0.0	0.0	0.0	0.0	0.0	0.0	0.0	0.0	0.0	-0.027343634516000748	-0.012670458294451238	-0.007571281399577857	0.0	0.0	0.0	0.0	0.0	0.0	0.0	0.0	0.0	0.4990237653255463	0.46490338444709783	9.743021011352539	0.0	0.0	0.0	0.0	0.0	0.0	0.0	0.0	0.0
1689416038891272430	30877	1689416038891097699	imu_link	0.0018877235234817996	0.01509739763564848	0.20696198046693473	0.9782306699985103	0.0	0.0	0.0	0.0	0.0	0.0	0.0	0.0	0.0	-0.02880991064012051	-0.007440150715410709	-0.007762015331536532	0.0	0.0	0.0	0.0	0.0	0.0	0.0	0.0	0.0	0.5071795582771302	0.22379843890666964	9.723795890808107	0.0	0.0	0.0	0.0	0.0	0.0	0.0	0.0	0.0
1689416038895178803	30878	1689416038895094688	imu_link	0.0018582290151249168	0.015093394895577305	0.20696042538091292	0.9782311172425487	0.0	0.0	0.0	0.0	0.0	0.0	0.0	0.0	0.0	-0.02788454852998257	-0.009392202831804754	-0.006119906902313232	0.0	0.0	0.0	0.0	0.0	0.0	0.0	0.0	0.0	0.4869594275951386	0.022432377561926845	9.723390579223633	0.0	0.0	0.0	0.0	0.0	0.0	0.0	0.0	0.0
1689416038897226383	30879	1689416038897132423	imu_link	0.0018271676881394037	0.015093298383253106	0.20695816514558069	0.9782316554281648	0.0	0.0	0.0	0.0	0.0	0.0	0.0	0.0	0.0	-0.02845675311982632	-0.006079673767089844	-0.0066772117279469976	0.0	0.0	0.0	0.0	0.0	0.0	0.0	0.0	0.0	0.3005020916461945	-0.019814776256680492	9.73634147644043	0.0	0.0	0.0	0.0	0.0	0.0	0.0	0.0	0.0
1689416038901241699	30880	1689416038901154201	imu_link	0.0017986878853825444	0.015101319699818472	0.20696254004673817	0.9782306588339057	0.0	0.0	0.0	0.0	0.0	0.0	0.0	0.0	0.0	-0.02516954950988293	-0.00012665984104387462	-0.0011757013853639364	0.0	0.0	0.0	0.0	0.0	0.0	0.0	0.0	0.0	0.06615225970745087	0.011669892817735672	9.67612934112549	0.0	0.0	0.0	0.0	0.0	0.0	0.0	0.0	0.0
1689416038901271343	30881	1689416038901166312	imu_link	0.0017700053800326293	0.01511406931696564	0.20696263487603628	0.9782304941857032	0.0	0.0	0.0	0.0	0.0	0.0	0.0	0.0	0.0	-0.024496020749211315	0.00359266996383667	-0.004640222061425448	0.0	0.0	0.0	0.0	0.0	0.0	0.0	0.0	0.0	-0.0057780547067523	-0.10905633866786957	9.694456100463867	0.0	0.0	0.0	0.0	0.0	0.0	0.0	0.0	0.0
1689416038905376133	30882	1689416038905250819	imu_link	0.0017463047988823086	0.01512347211153288	0.20696265158988994	0.9782303879238893	0.0	0.0	0.0	0.0	0.0	0.0	0.0	0.0	0.0	-0.02114921808242798	0.00014901161193847656	-0.0047534708864986905	0.0	0.0	0.0	0.0	0.0	0.0	0.0	0.0	0.0	-0.10904110968112946	-0.2738460898399353	9.754976272583008	0.0	0.0	0.0	0.0	0.0	0.0	0.0	0.0	0.0
1689416038905525011	30883	1689416038905262492	imu_link	0.0017251466569393487	0.015139605445533779	0.20696119582531514	0.9782304839037277	0.0	0.0	0.0	0.0	0.0	0.0	0.0	0.0	0.0	-0.01802891492843628	0.004987419117242099	-0.005847216583788395	0.0	0.0	0.0	0.0	0.0	0.0	0.0	0.0	0.0	-0.31033590435981756	-0.3002269566059113	9.781402587890625	0.0	0.0	0.0	0.0	0.0	0.0	0.0	0.0	0.0
1689416038910335108	30884	1689416038910267690	imu_link	0.0017152793697650407	0.015153833004723638	0.20696166273295383	0.9782301821763423	0.0	0.0	0.0	0.0	0.0	0.0	0.0	0.0	0.0	-0.009529292583465576	0.0016376374987885358	-0.004197657573968173	0.0	0.0	0.0	0.0	0.0	0.0	0.0	0.0	0.0	-0.5535320639610292	-0.27505284547805786	9.81585693359375	0.0	0.0	0.0	0.0	0.0	0.0	0.0	0.0	0.0
1689416038910400766	30885	1689416038910278109	imu_link	0.001701305573205978	0.0151651938910931	0.20696748929675723	0.9782287977910836	0.0	0.0	0.0	0.0	0.0	0.0	0.0	0.0	0.0	-0.013099611736834051	0.0001773238182067871	-0.0032126905862241988	0.0	0.0	0.0	0.0	0.0	0.0	0.0	0.0	0.0	-0.6790897846221924	-0.2781372666358948	9.786537170410156	0.0	0.0	0.0	0.0	0.0	0.0	0.0	0.0	0.0
1689416038915425945	30886	1689416038915284534	imu_link	0.001684928271323056	0.015169887883140293	0.20697678887461812	0.9782267857636517	0.0	0.0	0.0	0.0	0.0	0.0	0.0	0.0	0.0	-0.016307832673192028	-0.004713237751275302	0.0029578804969787598	0.0	0.0	0.0	0.0	0.0	0.0	0.0	0.0	0.0	-0.6421737670898438	-0.2256176471710205	9.818623542785646	0.0	0.0	0.0	0.0	0.0	0.0	0.0	0.0	0.0
1689416038915428361	30887	1689416038915296192	imu_link	0.0016721141993112096	0.015163036429731274	0.20698681551161133	0.9782247924504354	0.0	0.0	0.0	0.0	0.0	0.0	0.0	0.0	0.0	-0.01544058509171009	-0.01434088032692671	0.0035598878748714924	0.0	0.0	0.0	0.0	0.0	0.0	0.0	0.0	0.0	-0.47960504889488226	-0.051316991448402405	9.925446510314943	0.0	0.0	0.0	0.0	0.0	0.0	0.0	0.0	0.0
1689416038920444872	30888	1689416038920373768	imu_link	0.0016639081320886104	0.01514630901491873	0.20700507442642546	0.9782212019245251	0.0	0.0	0.0	0.0	0.0	0.0	0.0	0.0	0.0	-0.013567508198320867	-0.022798776626586914	0.010395048186182976	0.0	0.0	0.0	0.0	0.0	0.0	0.0	0.0	0.0	-0.31078314781188965	0.14426982402801514	9.99837398529053	0.0	0.0	0.0	0.0	0.0	0.0	0.0	0.0	0.0
1689416038920579401	30889	1689416038920391450	imu_link	0.0016580013036203685	0.015133444081442177	0.20701803586858036	0.9782186681550432	0.0	0.0	0.0	0.0	0.0	0.0	0.0	0.0	0.0	-0.011064113117754461	-0.02017766237258911	0.006049872841686011	0.0	0.0	0.0	0.0	0.0	0.0	0.0	0.0	0.0	-0.1528938114643097	0.23974622786045077	10.051497459411623	0.0	0.0	0.0	0.0	0.0	0.0	0.0	0.0	0.0
1689416038925505882	30890	1689416038925412268	imu_link	0.001645738342633131	0.015126515044580539	0.20703432276645745	0.9782153491356328	0.0	0.0	0.0	0.0	0.0	0.0	0.0	0.0	0.0	-0.015094875358045103	-0.014466046355664732	0.008691845461726189	0.0	0.0	0.0	0.0	0.0	0.0	0.0	0.0	0.0	0.03808283433318139	0.2476445436477661	10.108979225158693	0.0	0.0	0.0	0.0	0.0	0.0	0.0	0.0	0.0
1689416038925565689	30891	1689416038925445427	imu_link	0.0016296063621734636	0.015115469032630155	0.20704757858675119	0.9782127412686829	0.0	0.0	0.0	0.0	0.0	0.0	0.0	0.0	0.0	-0.018770994618535045	-0.017058849334716797	0.006239116657525302	0.0	0.0	0.0	0.0	0.0	0.0	0.0	0.0	0.0	0.19533082842826843	0.2089654505252838	10.276217460632326	0.0	0.0	0.0	0.0	0.0	0.0	0.0	0.0	0.0
1689416038930497667	30892	1689416038930425222	imu_link	0.0016164758186863874	0.015111826529953739	0.20705233244813442	0.97821181312262	0.0	0.0	0.0	0.0	0.0	0.0	0.0	0.0	0.0	-0.015093388967216017	-0.011795759201049805	-0.0007539987564086914	0.0	0.0	0.0	0.0	0.0	0.0	0.0	0.0	0.0	0.18570253252983093	0.1577068567276001	10.46298122406006	0.0	0.0	0.0	0.0	0.0	0.0	0.0	0.0	0.0
1689416038930662239	30893	1689416038930452058	imu_link	0.001607838824778989	0.01512365343324651	0.20704930996885323	0.9782122843240961	0.0	0.0	0.0	0.0	0.0	0.0	0.0	0.0	0.0	-0.008824468590319158	-0.0004127621650695801	-0.008907913230359556	0.0	0.0	0.0	0.0	0.0	0.0	0.0	0.0	0.0	0.09708698093891144	0.08759179711341858	10.509522438049318	0.0	0.0	0.0	0.0	0.0	0.0	0.0	0.0	0.0
1689416038935589651	30894	1689416038935484072	imu_link	0.0015911206654962355	0.015136607605051512	0.2070442012684354	0.9782131925947196	0.0	0.0	0.0	0.0	0.0	0.0	0.0	0.0	0.0	-0.015035271644592285	0.0017538666725158691	-0.00881552789360285	0.0	0.0	0.0	0.0	0.0	0.0	0.0	0.0	0.0	-0.08070897310972215	-0.003973177634179592	10.511845588684084	0.0	0.0	0.0	0.0	0.0	0.0	0.0	0.0	0.0
1689416038935663220	30895	1689416038935510334	imu_link	0.001566918722890572	0.015149317673547043	0.20704290629839714	0.9782133089931125	0.0	0.0	0.0	0.0	0.0	0.0	0.0	0.0	0.0	-0.02097785472869873	0.002816319698467851	-0.00575631856918335	0.0	0.0	0.0	0.0	0.0	0.0	0.0	0.0	0.0	-0.17461858689785006	-0.09463729709386827	10.465240478515625	0.0	0.0	0.0	0.0	0.0	0.0	0.0	0.0	0.0
1689416038940646403	30896	1689416038940540192	imu_link	0.0015492496547166164	0.0151509857648766	0.20703727876376718	0.9782145023756057	0.0	0.0	0.0	0.0	0.0	0.0	0.0	0.0	0.0	-0.017642974853515625	-0.006927551236003638	-0.009250641800463201	0.0	0.0	0.0	0.0	0.0	0.0	0.0	0.0	0.0	-0.2772371768951416	-0.19426307082176208	10.521419525146484	0.0	0.0	0.0	0.0	0.0	0.0	0.0	0.0	0.0
1689416038940715220	30897	1689416038940552732	imu_link	0.0015350788877551412	0.015150823433381767	0.20703575907948743	0.9782148488673025	0.0	0.0	0.0	0.0	0.0	0.0	0.0	0.0	0.0	-0.01525730174034834	-0.008921325206756592	-0.0058785085566341886	0.0	0.0	0.0	0.0	0.0	0.0	0.0	0.0	0.0	-0.3177190721035004	-0.30318614840507513	10.378773689270021	0.0	0.0	0.0	0.0	0.0	0.0	0.0	0.0	0.0
1689416038945687312	30898	1689416038945608233	imu_link	0.0015150994089933594	0.015147202303596721	0.207031731870208	0.9782157884306393	0.0	0.0	0.0	0.0	0.0	0.0	0.0	0.0	0.0	-0.02034604549407959	-0.01067817211151123	-0.00795871112495661	0.0	0.0	0.0	0.0	0.0	0.0	0.0	0.0	0.0	-0.2872102558612824	-0.43813559412956243	10.194119453430178	0.0	0.0	0.0	0.0	0.0	0.0	0.0	0.0	0.0
1689416038945773775	30899	1689416038945638832	imu_link	0.0015003768488276981	0.0151500035628299	0.2070359512548762	0.9782148747332288	0.0	0.0	0.0	0.0	0.0	0.0	0.0	0.0	0.0	-0.0152662405744195	-0.00648945476859808	-0.0011876224307343366	0.0	0.0	0.0	0.0	0.0	0.0	0.0	0.0	0.0	-0.1837759017944336	-0.5401384830474854	10.011804580688477	0.0	0.0	0.0	0.0	0.0	0.0	0.0	0.0	0.0
1689416038950710063	30900	1689416038950612619	imu_link	0.001500607916985025	0.015160084689052493	0.20704240287326828	0.9782133527102171	0.0	0.0	0.0	0.0	0.0	0.0	0.0	0.0	0.0	-0.002384185791015625	-0.003258884651586414	0.0008344650850631298	0.0	0.0	0.0	0.0	0.0	0.0	0.0	0.0	0.0	-0.14926655590534213	-0.570909857749939	9.822641372680664	0.0	0.0	0.0	0.0	0.0	0.0	0.0	0.0	0.0
1689416038950959574	30901	1689416038950629572	imu_link	0.0014949103665714662	0.015173553630809	0.20704637436773538	0.9782123120132893	0.0	0.0	0.0	0.0	0.0	0.0	0.0	0.0	0.0	-0.006456673610955478	0.0003516673459671438	-0.0007718802080489696	0.0	0.0	0.0	0.0	0.0	0.0	0.0	0.0	0.0	-0.2251700460910797	-0.5111477375030518	9.706398963928224	0.0	0.0	0.0	0.0	0.0	0.0	0.0	0.0	0.0
1689416038955701663	30902	1689416038955622967	imu_link	0.0014955899546110116	0.015187320604865594	0.20705286256532876	0.9782107240298665	0.0	0.0	0.0	0.0	0.0	0.0	0.0	0.0	0.0	-0.0014230607775971296	-0.00045001509715802973	0.0009238718776032329	0.0	0.0	0.0	0.0	0.0	0.0	0.0	0.0	0.0	-0.40241098403930664	-0.46326246857643133	9.564850807189943	0.0	0.0	0.0	0.0	0.0	0.0	0.0	0.0	0.0
1689416038955907049	30903	1689416038955635951	imu_link	0.0014927999114354496	0.015210129382235968	0.20706721327839941	0.9782073362522475	0.0	0.0	0.0	0.0	0.0	0.0	0.0	0.0	0.0	-0.002734363079071045	0.0072345151565969	0.007286667823791504	0.0	0.0	0.0	0.0	0.0	0.0	0.0	0.0	0.0	-0.6933884620666504	-0.5072219967842103	9.471359252929688	0.0	0.0	0.0	0.0	0.0	0.0	0.0	0.0	0.0
1689416038960709487	30904	1689416038960636504	imu_link	0.0014926766441370298	0.015222870322574189	0.2070864526975212	0.9782030654443562	0.0	0.0	0.0	0.0	0.0	0.0	0.0	0.0	0.0	-0.0023737549781799316	-0.0010713936062529685	0.01132935378700495	0.0	0.0	0.0	0.0	0.0	0.0	0.0	0.0	0.0	-0.901533842086792	-0.5247300267219545	9.408593177795412	0.0	0.0	0.0	0.0	0.0	0.0	0.0	0.0	0.0
1689416038960934990	30905	1689416038960652036	imu_link	0.0015043520583619958	0.015222019507865635	0.20710216156679342	0.9781997350855031	0.0	0.0	0.0	0.0	0.0	0.0	0.0	0.0	0.0	0.004650652874261142	-0.013676285743713379	0.008486212231218817	0.0	0.0	0.0	0.0	0.0	0.0	0.0	0.0	0.0	-0.9011996984481812	-0.417854368686676	9.464889526367188	0.0	0.0	0.0	0.0	0.0	0.0	0.0	0.0	0.0
1689416038965762469	30906	1689416038965648908	imu_link	0.001520884992286429	0.015211438526013733	0.20711787580002375	0.9781965470041772	0.0	0.0	0.0	0.0	0.0	0.0	0.0	0.0	0.0	0.006838142406195403	-0.02209842018783093	0.008603930473327637	0.0	0.0	0.0	0.0	0.0	0.0	0.0	0.0	0.0	-0.7711303234100342	-0.2093900442123413	9.554104804992678	0.0	0.0	0.0	0.0	0.0	0.0	0.0	0.0	0.0
1689416038965764889	30907	1689416038965660592	imu_link	0.0015365871549275264	0.015191519818126258	0.20713122552978844	0.978194005315949	0.0	0.0	0.0	0.0	0.0	0.0	0.0	0.0	0.0	0.004670024383813144	-0.029277797788381577	0.006660818587988616	0.0	0.0	0.0	0.0	0.0	0.0	0.0	0.0	0.0	-0.5918050408363343	-0.00991573464125395	9.578336715698242	0.0	0.0	0.0	0.0	0.0	0.0	0.0	0.0	0.0
1689416038970758158	30908	1689416038970689910	imu_link	0.0015498404220844531	0.01518022230999532	0.20714557525903404	0.9781911211495886	0.0	0.0	0.0	0.0	0.0	0.0	0.0	0.0	0.0	0.004169344436377288	-0.022120770066976547	0.007434188388288021	0.0	0.0	0.0	0.0	0.0	0.0	0.0	0.0	0.0	-0.36563929915428167	-0.029247377067804337	9.700664520263672	0.0	0.0	0.0	0.0	0.0	0.0	0.0	0.0	0.0
1689416038970831661	30909	1689416038970701262	imu_link	0.0015537265961046713	0.015165658236279385	0.20715816309107918	0.9781886751586601	0.0	0.0	0.0	0.0	0.0	0.0	0.0	0.0	0.0	-0.003643333911895752	-0.023116173222661022	0.005140900611877441	0.0	0.0	0.0	0.0	0.0	0.0	0.0	0.0	0.0	-0.18953146040439608	-0.07288891077041626	9.90706539154053	0.0	0.0	0.0	0.0	0.0	0.0	0.0	0.0	0.0
1689416038975752621	30910	1689416038975711461	imu_link	0.0015617206833322171	0.015149417910769417	0.207166611904117	0.9781871247760527	0.0	0.0	0.0	0.0	0.0	0.0	0.0	0.0	0.0	-0.0006943941116333008	-0.02513974905014038	0.002549588913097978	0.0	0.0	0.0	0.0	0.0	0.0	0.0	0.0	0.0	-0.021276317536830902	0.10481511801481248	10.17736339569092	0.0	0.0	0.0	0.0	0.0	0.0	0.0	0.0	0.0
1689416038975780821	30911	1689416038975723227	imu_link	0.001570721122672454	0.015136602206926435	0.20717748570198025	0.9781850057770206	0.0	0.0	0.0	0.0	0.0	0.0	0.0	0.0	0.0	0.0006318094092421235	-0.02261698618531227	0.004540385212749244	0.0	0.0	0.0	0.0	0.0	0.0	0.0	0.0	0.0	0.02409210987389088	0.24170684814453125	10.280673027038576	0.0	0.0	0.0	0.0	0.0	0.0	0.0	0.0	0.0
1689416038980911773	30912	1689416038980791447	imu_link	0.0015804668235202255	0.015136948804229713	0.2071827086743214	0.9781838784870099	0.0	0.0	0.0	0.0	0.0	0.0	0.0	0.0	0.0	0.0034630300942808394	-0.01246035099029541	-2.9802322387695312e-05	0.0	0.0	0.0	0.0	0.0	0.0	0.0	0.0	0.0	0.08973778784275055	0.2024285048246384	10.237402915954592	0.0	0.0	0.0	0.0	0.0	0.0	0.0	0.0	0.0
1689416038981082023	30913	1689416038980828521	imu_link	0.0015885712850814125	0.015131231829177626	0.20718866857857315	0.9781826914627156	0.0	0.0	0.0	0.0	0.0	0.0	0.0	0.0	0.0	0.0011652708053588867	-0.01692772097885609	0.00043958431342616677	0.0	0.0	0.0	0.0	0.0	0.0	0.0	0.0	0.0	0.2145599573850632	0.1722693145275116	10.303351402282717	0.0	0.0	0.0	0.0	0.0	0.0	0.0	0.0	0.0
1689416038985897372	30914	1689416038985803274	imu_link	0.0015891195170660718	0.015126823227711628	0.20719206126965942	0.9781820401464278	0.0	0.0	0.0	0.0	0.0	0.0	0.0	0.0	0.0	-0.004500150680541992	-0.014665722846984863	-0.0017002226086333396	0.0	0.0	0.0	0.0	0.0	0.0	0.0	0.0	0.0	0.4250504970550537	0.2243502587080002	10.371368408203125	0.0	0.0	0.0	0.0	0.0	0.0	0.0	0.0	0.0
1689416038985958622	30915	1689416038985836855	imu_link	0.0015896492060657767	0.015127615169711004	0.20719471558098773	0.978181464816213	0.0	0.0	0.0	0.0	0.0	0.0	0.0	0.0	0.0	-0.003644824726507068	-0.010593235492706299	-0.002244115108624101	0.0	0.0	0.0	0.0	0.0	0.0	0.0	0.0	0.0	0.538001835346222	0.2617340683937073	10.350584983825685	0.0	0.0	0.0	0.0	0.0	0.0	0.0	0.0	0.0
1689416038990833324	30916	1689416038990784356	imu_link	0.0015914364671193166	0.015135384726484047	0.2071996561940086	0.9781802952075026	0.0	0.0	0.0	0.0	0.0	0.0	0.0	0.0	0.0	-0.0015303493710234763	-0.005330145359039307	-0.00037848949432373047	0.0	0.0	0.0	0.0	0.0	0.0	0.0	0.0	0.0	0.6243807077407837	0.023600934073328975	10.156759262084961	0.0	0.0	0.0	0.0	0.0	0.0	0.0	0.0	0.0
1689416038990896250	30917	1689416038990796410	imu_link	0.0015914380231034368	0.015152404342142545	0.20720310632776665	0.9781793008931414	0.0	0.0	0.0	0.0	0.0	0.0	0.0	0.0	0.0	-0.001381337409839034	0.0021889803465455775	-0.0014379618223756552	0.0	0.0	0.0	0.0	0.0	0.0	0.0	0.0	0.0	0.606243669986725	-0.1540511101484299	10.104909896850586	0.0	0.0	0.0	0.0	0.0	0.0	0.0	0.0	0.0
1689416038995886207	30918	1689416038995825069	imu_link	0.001593623618101522	0.015177384221737882	0.20720720807089218	0.9781780412048798	0.0	0.0	0.0	0.0	0.0	0.0	0.0	0.0	0.0	0.0016435981960967185	0.008067489601671697	-0.0010102984961122274	0.0	0.0	0.0	0.0	0.0	0.0	0.0	0.0	0.0	0.451448917388916	-0.14886128902435303	10.195908546447756	0.0	0.0	0.0	0.0	0.0	0.0	0.0	0.0	0.0
1689416038995964134	30919	1689416038995837319	imu_link	0.001600834117106203	0.015214226580288821	0.20722244631130257	0.978174229053522	0.0	0.0	0.0	0.0	0.0	0.0	0.0	0.0	0.0	0.007411838974803687	0.016564130783081055	0.00814944598823786	0.0	0.0	0.0	0.0	0.0	0.0	0.0	0.0	0.0	0.2456086277961731	-0.039680369198322296	10.158245086669922	0.0	0.0	0.0	0.0	0.0	0.0	0.0	0.0	0.0
1689416039000947388	30920	1689416039000836119	imu_link	0.0016077655455735826	0.015254227982570243	0.2072329813542252	0.978171362828439	0.0	0.0	0.0	0.0	0.0	0.0	0.0	0.0	0.0	0.007772446144372226	0.019066035747528076	0.004300475120544434	0.0	0.0	0.0	0.0	0.0	0.0	0.0	0.0	0.0	-0.0027828805614262824	-0.05099807679653168	10.103662490844727	0.0	0.0	0.0	0.0	0.0	0.0	0.0	0.0	0.0
1689416039001053760	30921	1689416039000848071	imu_link	0.0016131020433097138	0.015292570794755062	0.20725032568317112	0.978167080658772	0.0	0.0	0.0	0.0	0.0	0.0	0.0	0.0	0.0	0.006167592015117408	0.018058717250823975	0.009873510338366033	0.0	0.0	0.0	0.0	0.0	0.0	0.0	0.0	0.0	-0.3319425582885742	-0.027631549164652828	9.981629371643068	0.0	0.0	0.0	0.0	0.0	0.0	0.0	0.0	0.0
1689416039006043115	30922	1689416039005881646	imu_link	0.0016242068102921637	0.015329540486541799	0.20726005298035666	0.9781644225687666	0.0	0.0	0.0	0.0	0.0	0.0	0.0	0.0	0.0	0.010545554570853712	0.015997888520359996	0.00370293902233243	0.0	0.0	0.0	0.0	0.0	0.0	0.0	0.0	0.0	-0.6390821337699891	0.1760411262512207	9.904659271240234	0.0	0.0	0.0	0.0	0.0	0.0	0.0	0.0	0.0
1689416039006291200	30923	1689416039005892860	imu_link	0.0016426327797886614	0.015354488528900688	0.20727433494493505	0.9781609742331276	0.0	0.0	0.0	0.0	0.0	0.0	0.0	0.0	0.0	0.014226138591766357	0.005392730701714755	0.007507205009460449	0.0	0.0	0.0	0.0	0.0	0.0	0.0	0.0	0.0	-0.6529142260551454	0.42194443941116333	9.798211097717287	0.0	0.0	0.0	0.0	0.0	0.0	0.0	0.0	0.0
1689416039011089320	30924	1689416039010965662	imu_link	0.0016631948455422445	0.015375251569367655	0.20728137210754913	0.9781591221265057	0.0	0.0	0.0	0.0	0.0	0.0	0.0	0.0	0.0	0.015290080569684507	0.0017330048140138388	0.0016063449438661337	0.0	0.0	0.0	0.0	0.0	0.0	0.0	0.0	0.0	-0.5246555209159852	0.5987291932106019	9.625385284423828	0.0	0.0	0.0	0.0	0.0	0.0	0.0	0.0	0.0
1689416039011158797	30925	1689416039010995452	imu_link	0.0016752087630550884	0.015388333986173017	0.20729298503236124	0.978156434937226	0.0	0.0	0.0	0.0	0.0	0.0	0.0	0.0	0.0	0.007210672367364169	-0.002868473529815674	0.006349386181682349	0.0	0.0	0.0	0.0	0.0	0.0	0.0	0.0	0.0	-0.4728158116340637	0.8200173974037172	9.539109230041506	0.0	0.0	0.0	0.0	0.0	0.0	0.0	0.0	0.0
1689416039015115186	30926	1689416039014994008	imu_link	0.0016891021046667315	0.015403040274025207	0.20731007294049975	0.9781525581123844	0.0	0.0	0.0	0.0	0.0	0.0	0.0	0.0	0.0	0.00894665811210871	-0.0018626454984769227	0.009733438491821289	0.0	0.0	0.0	0.0	0.0	0.0	0.0	0.0	0.0	-0.5101375579833984	0.912616789340973	9.48745632171631	0.0	0.0	0.0	0.0	0.0	0.0	0.0	0.0	0.0
1689416039017085353	30927	1689416039017015212	imu_link	0.001696841783058727	0.015411803099249815	0.20732906558499878	0.9781483811860268	0.0	0.0	0.0	0.0	0.0	0.0	0.0	0.0	0.0	0.003123283619061113	-0.0054836273193359375	0.011192263104021551	0.0	0.0	0.0	0.0	0.0	0.0	0.0	0.0	0.0	-0.45490089058876043	0.9743243455886841	9.443764686584474	0.0	0.0	0.0	0.0	0.0	0.0	0.0	0.0	0.0
1689416039021204532	30928	1689416039021093519	imu_link	0.0016993770614767418	0.015424880643547205	0.20735187400701888	0.9781433358769628	0.0	0.0	0.0	0.0	0.0	0.0	0.0	0.0	0.0	-0.00028014185954816645	-0.0012308359146118164	0.014293193817138672	0.0	0.0	0.0	0.0	0.0	0.0	0.0	0.0	0.0	-0.39975485205650335	1.0604755878448486	9.498615264892578	0.0	0.0	0.0	0.0	0.0	0.0	0.0	0.0	0.0
1689416039021435410	30929	1689416039021124529	imu_link	0.001700674749800206	0.015433429676593112	0.2073725667552043	0.9781388119848693	0.0	0.0	0.0	0.0	0.0	0.0	0.0	0.0	0.0	-0.0019758939743041992	-0.004579127300530673	0.01249164529144764	0.0	0.0	0.0	0.0	0.0	0.0	0.0	0.0	0.0	-0.3229515552520752	1.2306441068649294	9.513829231262209	0.0	0.0	0.0	0.0	0.0	0.0	0.0	0.0	0.0
1689416039025148026	30930	1689416039025069603	imu_link	0.0016923382059890221	0.015446444375071696	0.20739330823236315	0.9781342234315291	0.0	0.0	0.0	0.0	0.0	0.0	0.0	0.0	0.0	-0.008772313594818115	0.0005155800608918071	0.012393296696245672	0.0	0.0	0.0	0.0	0.0	0.0	0.0	0.0	0.0	-0.3633852005004883	1.3740346431732178	9.544425964355469	0.0	0.0	0.0	0.0	0.0	0.0	0.0	0.0	0.0
1689416039027144200	30931	1689416039027103069	imu_link	0.001684227934565994	0.015456804200448267	0.20740491118037083	0.9781316135359475	0.0	0.0	0.0	0.0	0.0	0.0	0.0	0.0	0.0	-0.008925795555114746	-0.0016361476154997947	0.004966557025909424	0.0	0.0	0.0	0.0	0.0	0.0	0.0	0.0	0.0	-0.36954545974731445	1.4432432651519775	9.549544334411623	0.0	0.0	0.0	0.0	0.0	0.0	0.0	0.0	0.0
1689416039031194561	30932	1689416039031141921	imu_link	0.0016712032665473732	0.015458274932631933	0.20741443069874285	0.9781295940485932	0.0	0.0	0.0	0.0	0.0	0.0	0.0	0.0	0.0	-0.01422166917473078	-0.007787346839904785	0.0031873583793640137	0.0	0.0	0.0	0.0	0.0	0.0	0.0	0.0	0.0	-0.2862130403518677	1.4273096323013308	9.64801025390625	0.0	0.0	0.0	0.0	0.0	0.0	0.0	0.0	0.0
1689416039031360007	30933	1689416039031170967	imu_link	0.0016498392605271816	0.01546238724340788	0.2074151142280695	0.9781294203738616	0.0	0.0	0.0	0.0	0.0	0.0	0.0	0.0	0.0	-0.0201448816806078	-0.0043392181396484375	-0.005289912689477206	0.0	0.0	0.0	0.0	0.0	0.0	0.0	0.0	0.0	-0.11045995354652405	1.263270378112793	9.725218772888185	0.0	0.0	0.0	0.0	0.0	0.0	0.0	0.0	0.0
1689416039035194437	30934	1689416039035147989	imu_link	0.0016348491336940839	0.015468765158614065	0.20741095054774494	0.9781302276106484	0.0	0.0	0.0	0.0	0.0	0.0	0.0	0.0	0.0	-0.014778970740735533	-0.003673136001452804	-0.008040664717555046	0.0	0.0	0.0	0.0	0.0	0.0	0.0	0.0	0.0	-0.03961646556854248	1.0362787246704102	9.707077980041506	0.0	0.0	0.0	0.0	0.0	0.0	0.0	0.0	0.0
1689416039037223422	30935	1689416039037139533	imu_link	0.0016038672666272044	0.015480732073089951	0.20739997631117113	0.9781324165829481	0.0	0.0	0.0	0.0	0.0	0.0	0.0	0.0	0.0	-0.02628415822982788	0.0033259398769587283	-0.01376122236251831	0.0	0.0	0.0	0.0	0.0	0.0	0.0	0.0	0.0	-0.06766482442617418	0.8134802579879761	9.732490539550781	0.0	0.0	0.0	0.0	0.0	0.0	0.0	0.0	0.0
1689416039041320178	30936	1689416039041242558	imu_link	0.0015736471439084	0.015504265943091202	0.20738756560972263	0.9781347243619896	0.0	0.0	0.0	0.0	0.0	0.0	0.0	0.0	0.0	-0.023750962689518932	0.012248754501342773	-0.014917552471160889	0.0	0.0	0.0	0.0	0.0	0.0	0.0	0.0	0.0	-0.10687955468893053	0.5240626335144043	9.75820827484131	0.0	0.0	0.0	0.0	0.0	0.0	0.0	0.0	0.0
1689416039041337290	30937	1689416039041262304	imu_link	0.0015347089532983548	0.015525023383608573	0.20738899385304627	0.9781341541659754	0.0	0.0	0.0	0.0	0.0	0.0	0.0	0.0	0.0	-0.03120153769850731	0.011575222946703436	-0.0037670130841434	0.0	0.0	0.0	0.0	0.0	0.0	0.0	0.0	0.0	-0.11382769048213959	0.23643448948860168	9.833821296691896	0.0	0.0	0.0	0.0	0.0	0.0	0.0	0.0	0.0
1689416039045351754	30938	1689416039045233949	imu_link	0.0015042555820104957	0.01555109001263709	0.20739790141383785	0.9781318987251663	0.0	0.0	0.0	0.0	0.0	0.0	0.0	0.0	0.0	-0.023771818727254868	0.014349818229675293	0.002516805892810226	0.0	0.0	0.0	0.0	0.0	0.0	0.0	0.0	0.0	-0.12275484949350358	0.19371691346168518	9.811062812805178	0.0	0.0	0.0	0.0	0.0	0.0	0.0	0.0	0.0
1689416039047288040	30939	1689416039047216826	imu_link	0.0014678944169710367	0.015578487144658251	0.20740554171762982	0.9781298979629857	0.0	0.0	0.0	0.0	0.0	0.0	0.0	0.0	0.0	-0.02815872617065907	0.01636892557144165	0.0014141203137114646	0.0	0.0	0.0	0.0	0.0	0.0	0.0	0.0	0.0	-0.20989352464675903	0.2972768545150757	9.681153297424318	0.0	0.0	0.0	0.0	0.0	0.0	0.0	0.0	0.0
1689416039051341568	30940	1689416039051269550	imu_link	0.0014296241819712553	0.01560355489080152	0.20741596924666048	0.9781273439337724	0.0	0.0	0.0	0.0	0.0	0.0	0.0	0.0	0.0	-0.03007352352142334	0.014872849918901922	0.003680587047711015	0.0	0.0	0.0	0.0	0.0	0.0	0.0	0.0	0.0	-0.32354146242141724	0.2833772301673889	9.568050384521484	0.0	0.0	0.0	0.0	0.0	0.0	0.0	0.0	0.0
1689416039051475701	30941	1689416039051281518	imu_link	0.0013982097934263854	0.015625939420449285	0.20741482497125205	0.9781272746471938	0.0	0.0	0.0	0.0	0.0	0.0	0.0	0.0	0.0	-0.02507567591965199	0.01156628131866455	-0.004664063919335605	0.0	0.0	0.0	0.0	0.0	0.0	0.0	0.0	0.0	-0.4125193655490876	0.120803140103817	9.487964630126953	0.0	0.0	0.0	0.0	0.0	0.0	0.0	0.0	0.0
1689416039055342445	30942	1689416039055281580	imu_link	0.0013726697133567773	0.01564133697187798	0.20741753359587653	0.9781264903439605	0.0	0.0	0.0	0.0	0.0	0.0	0.0	0.0	0.0	-0.021621586754918102	0.0051602725870907315	-0.0025078654289245605	0.0	0.0	0.0	0.0	0.0	0.0	0.0	0.0	0.0	-0.4679157435894013	-0.1651286780834198	9.428587913513185	0.0	0.0	0.0	0.0	0.0	0.0	0.0	0.0	0.0
1689416039055587837	30943	1689416039055293193	imu_link	0.0013492496543784306	0.015658440237748726	0.20741584950380962	0.978126606400881	0.0	0.0	0.0	0.0	0.0	0.0	0.0	0.0	0.0	-0.0196263249963522	0.006131828762590885	-0.006102026905864478	0.0	0.0	0.0	0.0	0.0	0.0	0.0	0.0	0.0	-0.4634641110897065	-0.23075881600379944	9.3194055557251	0.0	0.0	0.0	0.0	0.0	0.0	0.0	0.0	0.0
1689416039060468676	30944	1689416039060359627	imu_link	0.001325046265514513	0.015673107674951538	0.20742344832998774	0.9781247931788155	0.0	0.0	0.0	0.0	0.0	0.0	0.0	0.0	0.0	-0.020757317543029785	0.004385413136333228	0.0014334920560941102	0.0	0.0	0.0	0.0	0.0	0.0	0.0	0.0	0.0	-0.5521672964096069	-0.1771451681852341	9.345117568969727	0.0	0.0	0.0	0.0	0.0	0.0	0.0	0.0	0.0
1689416039060539314	30945	1689416039060390656	imu_link	0.001304901880950933	0.01568265863324473	0.20743685730135764	0.9781218235384642	0.0	0.0	0.0	0.0	0.0	0.0	0.0	0.0	0.0	-0.01850128173828125	-0.000263750582234934	0.0063166022300720215	0.0	0.0	0.0	0.0	0.0	0.0	0.0	0.0	0.0	-0.629046380519867	-0.1950180381536484	9.441396713256836	0.0	0.0	0.0	0.0	0.0	0.0	0.0	0.0	0.0
1689416039065505879	30946	1689416039065402463	imu_link	0.0012883697912020155	0.015692199785259976	0.20745308166859858	0.9781182514785123	0.0	0.0	0.0	0.0	0.0	0.0	0.0	0.0	0.0	-0.01571178622543812	-0.0008687377558089794	0.008618831634521484	0.0	0.0	0.0	0.0	0.0	0.0	0.0	0.0	0.0	-0.595644474029541	-0.28618913888931274	9.518726348876953	0.0	0.0	0.0	0.0	0.0	0.0	0.0	0.0	0.0
1689416039065732386	30947	1689416039065432187	imu_link	0.0012713134724723586	0.015695263456679286	0.2074773418445708	0.9781130788861742	0.0	0.0	0.0	0.0	0.0	0.0	0.0	0.0	0.0	-0.017295777797698975	-0.005817413795739413	0.015178322792053223	0.0	0.0	0.0	0.0	0.0	0.0	0.0	0.0	0.0	-0.5471087098121644	-0.1798478662967682	9.642428398132326	0.0	0.0	0.0	0.0	0.0	0.0	0.0	0.0	0.0
1689416039070554262	30948	1689416039070442674	imu_link	0.0012520851435631336	0.015691973296525375	0.2074920797244316	0.9781100301645437	0.0	0.0	0.0	0.0	0.0	0.0	0.0	0.0	0.0	-0.01993327960371971	-0.010466574691236021	0.007347762119024993	0.0	0.0	0.0	0.0	0.0	0.0	0.0	0.0	0.0	-0.4622707068920136	0.10640888661146165	9.685492515563967	0.0	0.0	0.0	0.0	0.0	0.0	0.0	0.0	0.0
1689416039070854123	30949	1689416039070469638	imu_link	0.001230187949199935	0.015697315560808195	0.207509822923128	0.9781062080940935	0.0	0.0	0.0	0.0	0.0	0.0	0.0	0.0	0.0	-0.020585954189300537	-0.003233552677556873	0.009021162986755371	0.0	0.0	0.0	0.0	0.0	0.0	0.0	0.0	0.0	-0.4339137077331543	0.3041123449802399	9.734524726867678	0.0	0.0	0.0	0.0	0.0	0.0	0.0	0.0	0.0
1689416039075595958	30950	1689416039075493257	imu_link	0.0012074262037629784	0.015702522738478233	0.20752028763784072	0.9781039326780758	0.0	0.0	0.0	0.0	0.0	0.0	0.0	0.0	0.0	-0.021234156563878063	-0.0032439825590699915	0.003814697265625	0.0	0.0	0.0	0.0	0.0	0.0	0.0	0.0	0.0	-0.30363839864730835	0.36856660246849066	9.798704147338867	0.0	0.0	0.0	0.0	0.0	0.0	0.0	0.0	0.0
1689416039076092451	30951	1689416039075521285	imu_link	0.0011872500722169802	0.015710204307820868	0.20752828176146895	0.9781021379114785	0.0	0.0	0.0	0.0	0.0	0.0	0.0	0.0	0.0	-0.01876950450241566	-0.001746416324749589	0.0018671156140044334	0.0	0.0	0.0	0.0	0.0	0.0	0.0	0.0	0.0	-0.1578604280948639	0.33967071771621704	9.760520935058594	0.0	0.0	0.0	0.0	0.0	0.0	0.0	0.0	0.0
1689416039080728598	30952	1689416039080575323	imu_link	0.0011626946491998238	0.01571535028975938	0.20753071543605806	0.978101568374686	0.0	0.0	0.0	0.0	0.0	0.0	0.0	0.0	0.0	-0.02254992909729481	-0.003024935256689787	-0.002740323543548584	0.0	0.0	0.0	0.0	0.0	0.0	0.0	0.0	0.0	0.03722381591796875	0.21813400089740756	9.750986099243164	0.0	0.0	0.0	0.0	0.0	0.0	0.0	0.0	0.0
1689416039080955926	30953	1689416039080609211	imu_link	0.0009239918185848912	0.015394961609814498	0.21417454655341747	0.9766736430378316	0.0	0.0	0.0	0.0	0.0	0.0	0.0	0.0	0.0	-0.022302567958831787	0.00047981747775338596	-0.0037491321563720703	0.0	0.0	0.0	0.0	0.0	0.0	0.0	0.0	0.0	0.18892867863178256	0.04025647044181824	9.768852233886719	0.0	0.0	0.0	0.0	0.0	0.0	0.0	0.0	0.0
1689416039085708376	30954	1689416039085599791	imu_link	0.0008954226098382484	0.015418616290357354	0.21417309296885798	0.9766736152564959	0.0	0.0	0.0	0.0	0.0	0.0	0.0	0.0	0.0	-0.02240538783371449	0.012254717759788038	-0.005993247032165527	0.0	0.0	0.0	0.0	0.0	0.0	0.0	0.0	0.0	0.19599930942058566	-0.1183036044239998	9.741157531738281	0.0	0.0	0.0	0.0	0.0	0.0	0.0	0.0	0.0
1689416039085839078	30955	1689416039085614488	imu_link	0.000868158253553724	0.015445065648915717	0.2141688143968342	0.9766741601927442	0.0	0.0	0.0	0.0	0.0	0.0	0.0	0.0	0.0	-0.02087354846298695	0.014203788712620735	-0.008255244232714178	0.0	0.0	0.0	0.0	0.0	0.0	0.0	0.0	0.0	0.060945913195610046	-0.22671619057655334	9.69476318359375	0.0	0.0	0.0	0.0	0.0	0.0	0.0	0.0	0.0
1689416039090846378	30956	1689416039090661869	imu_link	0.0008381178683518624	0.015479323588978681	0.21417340007977315	0.9766726385017324	0.0	0.0	0.0	0.0	0.0	0.0	0.0	0.0	0.0	-0.0218123197555542	0.020815433934330944	-0.0010102988453581931	0.0	0.0	0.0	0.0	0.0	0.0	0.0	0.0	0.0	-0.14417597651481628	-0.4054723381996155	9.608358383178711	0.0	0.0	0.0	0.0	0.0	0.0	0.0	0.0	0.0
1689416039090858110	30957	1689416039090694262	imu_link	0.0008093671512985116	0.015518087014041932	0.2141822622275078	0.9766701042047647	0.0	0.0	0.0	0.0	0.0	0.0	0.0	0.0	0.0	-0.020085271447896957	0.024126468226313594	0.0025689597241580486	0.0	0.0	0.0	0.0	0.0	0.0	0.0	0.0	0.0	-0.3153536319732666	-0.5022491216659546	9.587708473205568	0.0	0.0	0.0	0.0	0.0	0.0	0.0	0.0	0.0
1689416039095820727	30958	1689416039095649076	imu_link	0.0007838262439694289	0.015566099587056702	0.2141879787620374	0.9766681073496247	0.0	0.0	0.0	0.0	0.0	0.0	0.0	0.0	0.0	-0.015953179448843002	0.030796226114034653	-2.8312204449321147e-05	0.0	0.0	0.0	0.0	0.0	0.0	0.0	0.0	0.0	-0.5436254739761353	-0.40102210640907293	9.61634635925293	0.0	0.0	0.0	0.0	0.0	0.0	0.0	0.0	0.0
1689416039095924898	30959	1689416039095661430	imu_link	0.0007545653311952171	0.015605269884427297	0.2142000314296895	0.9766648620271515	0.0	0.0	0.0	0.0	0.0	0.0	0.0	0.0	0.0	-0.020453333854675293	0.02454519830644131	0.005120038986206055	0.0	0.0	0.0	0.0	0.0	0.0	0.0	0.0	0.0	-0.8021762371063232	-0.34604683518409735	9.52908229827881	0.0	0.0	0.0	0.0	0.0	0.0	0.0	0.0	0.0
1689416039100796075	30960	1689416039100715702	imu_link	0.0007340197611861734	0.015640852924253747	0.21420096714915507	0.9766641032653748	0.0	0.0	0.0	0.0	0.0	0.0	0.0	0.0	0.0	-0.014120341278612615	0.02021193504333496	-0.0039055943489074707	0.0	0.0	0.0	0.0	0.0	0.0	0.0	0.0	0.0	-1.0270992517471316	-0.4142630696296692	9.477387428283693	0.0	0.0	0.0	0.0	0.0	0.0	0.0	0.0	0.0
1689416039100882109	30961	1689416039100727647	imu_link	0.0007190719482503974	0.0156675883010994	0.21420583539517601	0.976662618151742	0.0	0.0	0.0	0.0	0.0	0.0	0.0	0.0	0.0	-0.011312962509691717	0.012348594143986702	-0.0005543233710341157	0.0	0.0	0.0	0.0	0.0	0.0	0.0	0.0	0.0	-1.0730375051498415	-0.5867784619331361	9.44993305206299	0.0	0.0	0.0	0.0	0.0	0.0	0.0	0.0	0.0
1689416039105946267	30962	1689416039105851935	imu_link	0.0007230871990471966	0.015696353772621695	0.21420786967102248	0.9766617071402715	0.0	0.0	0.0	0.0	0.0	0.0	0.0	0.0	0.0	0.0038877131883054976	0.010676682926714422	-0.002656877040863037	0.0	0.0	0.0	0.0	0.0	0.0	0.0	0.0	0.0	-1.084654211997986	-0.7156949639320375	9.512719154357912	0.0	0.0	0.0	0.0	0.0	0.0	0.0	0.0	0.0
1689416039105994605	30963	1689416039105885507	imu_link	0.0007283011486163694	0.015724767876852928	0.2142131571505407	0.9766600864969622	0.0	0.0	0.0	0.0	0.0	0.0	0.0	0.0	0.0	0.004722177051007748	0.010207294486463072	7.450579687429126e-06	0.0	0.0	0.0	0.0	0.0	0.0	0.0	0.0	0.0	-1.0508412122726443	-0.7417325973510742	9.55190658569336	0.0	0.0	0.0	0.0	0.0	0.0	0.0	0.0	0.0
1689416039111007722	30964	1689416039110885471	imu_link	0.0007351633425575375	0.015747842672017596	0.21422852114232147	0.9766563396175806	0.0	0.0	0.0	0.0	0.0	0.0	0.0	0.0	0.0	0.004971027374267578	0.005787611473351718	0.008241833187639715	0.0	0.0	0.0	0.0	0.0	0.0	0.0	0.0	0.0	-1.0556291341781618	-0.5551239252090454	9.592995643615724	0.0	0.0	0.0	0.0	0.0	0.0	0.0	0.0	0.0
1689416039111253729	30965	1689416039110923023	imu_link	0.0007403900763985347	0.015765605838451442	0.21424758713751774	0.9766518667881781	0.0	0.0	0.0	0.0	0.0	0.0	0.0	0.0	0.0	0.0026538968086242676	0.00188797723967582	0.012785196304321289	0.0	0.0	0.0	0.0	0.0	0.0	0.0	0.0	0.0	-1.0713986158370974	-0.2301306873559952	9.644326210021974	0.0	0.0	0.0	0.0	0.0	0.0	0.0	0.0	0.0
1689416039115917045	30966	1689416039115813711	imu_link	0.000747498015694873	0.015769382119691512	0.21427189301356386	0.9766464681237851	0.0	0.0	0.0	0.0	0.0	0.0	0.0	0.0	0.0	0.0017434359760954978	-0.009305776096880438	0.015525519847869873	0.0	0.0	0.0	0.0	0.0	0.0	0.0	0.0	0.0	-0.9534835815429688	-0.005797533784061671	9.744308471679688	0.0	0.0	0.0	0.0	0.0	0.0	0.0	0.0	0.0
1689416039116024243	30967	1689416039115867385	imu_link	0.0007519346857352031	0.015776826439184526	0.2142960671428427	0.9766410404794827	0.0	0.0	0.0	0.0	0.0	0.0	0.0	0.0	0.0	0.000286102294921875	-0.0059872870333492765	0.015401842072606087	0.0	0.0	0.0	0.0	0.0	0.0	0.0	0.0	0.0	-0.8201900720596313	0.03356623649597168	9.841012954711914	0.0	0.0	0.0	0.0	0.0	0.0	0.0	0.0	0.0
1689416039120887328	30968	1689416039120821036	imu_link	0.0007584274794410523	0.015780936370914683	0.2143182485755122	0.9766361017096084	0.0	0.0	0.0	0.0	0.0	0.0	0.0	0.0	0.0	0.0013455748558044434	-0.008949638344347479	0.01380592677742243	0.0	0.0	0.0	0.0	0.0	0.0	0.0	0.0	0.0	-0.7455294132232666	0.07901161909103394	9.981123924255373	0.0	0.0	0.0	0.0	0.0	0.0	0.0	0.0	0.0
1689416039121046464	30969	1689416039120832714	imu_link	0.0007666456781956878	0.01578583456211026	0.21432547802485846	0.976634429636288	0.0	0.0	0.0	0.0	0.0	0.0	0.0	0.0	0.0	0.0030159950256347656	-0.008675456978380682	0.001589953899383545	0.0	0.0	0.0	0.0	0.0	0.0	0.0	0.0	0.0	-0.6491553187370301	0.30037853121757513	10.062270164489748	0.0	0.0	0.0	0.0	0.0	0.0	0.0	0.0	0.0
1689416039125914562	30970	1689416039125855990	imu_link	0.0007736386146532481	0.015789413590971597	0.214334119708117	0.9766324697810809	0.0	0.0	0.0	0.0	0.0	0.0	0.0	0.0	0.0	0.0018149615498259666	-0.009495020844042303	0.002714991569519043	0.0	0.0	0.0	0.0	0.0	0.0	0.0	0.0	0.0	-0.5507229566574097	0.3634178042411804	10.198163986206055	0.0	0.0	0.0	0.0	0.0	0.0	0.0	0.0	0.0
1689416039126031142	30971	1689416039125868400	imu_link	0.0007729644490291282	0.015797859144382885	0.21434449028140815	0.9766300577283181	0.0	0.0	0.0	0.0	0.0	0.0	0.0	0.0	0.0	-0.00336319231428206	-0.004372000694274902	0.004076958168298007	0.0	0.0	0.0	0.0	0.0	0.0	0.0	0.0	0.0	-0.4491974711418152	0.16388434171676636	10.305488586425781	0.0	0.0	0.0	0.0	0.0	0.0	0.0	0.0	0.0
1689416039131033061	30972	1689416039130919420	imu_link	0.0007741568793444261	0.01580187923980782	0.21434498395008	0.9766298833995694	0.0	0.0	0.0	0.0	0.0	0.0	0.0	0.0	0.0	-0.0025391581002622847	-0.008185207843780518	-0.004054605960845947	0.0	0.0	0.0	0.0	0.0	0.0	0.0	0.0	0.0	-0.41985446214675903	-0.12016803771257402	10.45802402496338	0.0	0.0	0.0	0.0	0.0	0.0	0.0	0.0	0.0
1689416039131276859	30973	1689416039130946214	imu_link	0.0007675513781778931	0.015810304263571353	0.21434492174244102	0.9766297659129595	0.0	0.0	0.0	0.0	0.0	0.0	0.0	0.0	0.0	-0.007872283458709717	-0.003404916031286121	-0.004468859173357487	0.0	0.0	0.0	0.0	0.0	0.0	0.0	0.0	0.0	-0.47506961226463323	-0.3019663095474243	10.494141578674318	0.0	0.0	0.0	0.0	0.0	0.0	0.0	0.0	0.0
1689416039135019943	30974	1689416039134936476	imu_link	0.0007651175219644791	0.01582039685317681	0.21434653933768985	0.9766292493636167	0.0	0.0	0.0	0.0	0.0	0.0	0.0	0.0	0.0	-0.004345179069787265	-0.002811849350109697	-0.0031620264053344727	0.0	0.0	0.0	0.0	0.0	0.0	0.0	0.0	0.0	-0.5213513970375062	-0.3547053337097168	10.417484283447266	0.0	0.0	0.0	0.0	0.0	0.0	0.0	0.0	0.0
1689416039137089258	30975	1689416039136986216	imu_link	0.0007698614360211109	0.0158310082691508	0.21434728785924378	0.9766289094010774	0.0	0.0	0.0	0.0	0.0	0.0	0.0	0.0	0.0	0.0013619661331176758	-0.0036418444942682986	-0.0037550930865108967	0.0	0.0	0.0	0.0	0.0	0.0	0.0	0.0	0.0	-0.5904659628868104	-0.2932669520378113	10.33094596862793	0.0	0.0	0.0	0.0	0.0	0.0	0.0	0.0	0.0
1689416039141122150	30976	1689416039141014648	imu_link	0.0007661489238653266	0.015838529164017224	0.2143483651957815	0.976628553928075	0.0	0.0	0.0	0.0	0.0	0.0	0.0	0.0	0.0	-0.005778669845312835	-0.004604458808898926	-0.0036209821701049805	0.0	0.0	0.0	0.0	0.0	0.0	0.0	0.0	0.0	-0.5880652666091919	-0.3221535980701447	10.114850997924805	0.0	0.0	0.0	0.0	0.0	0.0	0.0	0.0	0.0
1689416039141381346	30977	1689416039141044552	imu_link	0.000768715298901029	0.01585052362126434	0.21434753646505983	0.9766285392046871	0.0	0.0	0.0	0.0	0.0	0.0	0.0	0.0	0.0	-8.195640111807734e-05	-0.002188981277868152	-0.0050961971282958984	0.0	0.0	0.0	0.0	0.0	0.0	0.0	0.0	0.0	-0.5785215497016908	-0.49453723430633545	9.94529438018799	0.0	0.0	0.0	0.0	0.0	0.0	0.0	0.0	0.0
1689416039145257417	30978	1689416039145054418	imu_link	0.0007738388842798822	0.015863555199445774	0.2143461409507218	0.9766286298534098	0.0	0.0	0.0	0.0	0.0	0.0	0.0	0.0	0.0	0.0021010639611631636	-0.0018209220143035056	-0.005516409873962402	0.0	0.0	0.0	0.0	0.0	0.0	0.0	0.0	0.0	-0.5857177972793579	-0.6004914641380311	9.774166107177734	0.0	0.0	0.0	0.0	0.0	0.0	0.0	0.0	0.0
1689416039147197363	30979	1689416039147067810	imu_link	0.0007857739657389589	0.015880075744745252	0.2143464335885797	0.976628287610733	0.0	0.0	0.0	0.0	0.0	0.0	0.0	0.0	0.0	0.008000434376299383	-0.0002562999725341797	-0.004063547123223544	0.0	0.0	0.0	0.0	0.0	0.0	0.0	0.0	0.0	-0.6874925494194032	-0.5023348331451416	9.647009849548342	0.0	0.0	0.0	0.0	0.0	0.0	0.0	0.0	0.0
1689416039151171378	30980	1689416039151074910	imu_link	0.000805790450743994	0.01589290004717249	0.21435429084998878	0.9766263381785474	0.0	0.0	0.0	0.0	0.0	0.0	0.0	0.0	0.0	0.013583896681666374	-0.00450462056323886	0.0023096797522157435	0.0	0.0	0.0	0.0	0.0	0.0	0.0	0.0	0.0	-0.756570875644684	-0.45583993196487427	9.480804443359375	0.0	0.0	0.0	0.0	0.0	0.0	0.0	0.0	0.0
1689416039151313046	30981	1689416039151086735	imu_link	0.0008203421503907606	0.015903363787056507	0.21437029377119435	0.9766226431982135	0.0	0.0	0.0	0.0	0.0	0.0	0.0	0.0	0.0	0.00874846987426281	-0.005418061744421721	0.009942054748535156	0.0	0.0	0.0	0.0	0.0	0.0	0.0	0.0	0.0	-0.8530061841011048	-0.46430909633636475	9.3473596572876	0.0	0.0	0.0	0.0	0.0	0.0	0.0	0.0	0.0
1689416039155273682	30982	1689416039155106969	imu_link	0.0008427377326444266	0.015912466308147206	0.21439348232888383	0.9766173856449621	0.0	0.0	0.0	0.0	0.0	0.0	0.0	0.0	0.0	0.014612080529332161	-0.007769466377794743	0.014872851781547071	0.0	0.0	0.0	0.0	0.0	0.0	0.0	0.0	0.0	-1.034889340400696	-0.3306405544281006	9.343298912048342	0.0	0.0	0.0	0.0	0.0	0.0	0.0	0.0	0.0
1689416039157204823	30983	1689416039157125939	imu_link	0.0008746918953879139	0.01591149091706413	0.21442304823951008	0.9766108824678131	0.0	0.0	0.0	0.0	0.0	0.0	0.0	0.0	0.0	0.020271535962820053	-0.017262997105717662	0.020159780979156494	0.0	0.0	0.0	0.0	0.0	0.0	0.0	0.0	0.0	-1.1898556947708132	-0.0831485241651535	9.400815963745117	0.0	0.0	0.0	0.0	0.0	0.0	0.0	0.0	0.0
1689416039161347464	30984	1689416039161259078	imu_link	0.0009065690763437511	0.01590430266375083	0.2144621567784883	0.9766023830603777	0.0	0.0	0.0	0.0	0.0	0.0	0.0	0.0	0.0	0.01902580820024014	-0.02207159996032715	0.02800077572464943	0.0	0.0	0.0	0.0	0.0	0.0	0.0	0.0	0.0	-1.113828420639038	0.26961231231689453	9.44361209869385	0.0	0.0	0.0	0.0	0.0	0.0	0.0	0.0	0.0
1689416039161407361	30985	1689416039161271254	imu_link	0.0009368854506260197	0.01588924334200722	0.21449306734287976	0.9765958110976688	0.0	0.0	0.0	0.0	0.0	0.0	0.0	0.0	0.0	0.0165596604347229	-0.027982892468571666	0.02118051052093506	0.0	0.0	0.0	0.0	0.0	0.0	0.0	0.0	0.0	-1.000991225242615	0.5479835271835327	9.42850112915039	0.0	0.0	0.0	0.0	0.0	0.0	0.0	0.0	0.0
1689416039165300871	30986	1689416039165216156	imu_link	0.0009648850652686277	0.015864811088864988	0.21451221547168126	0.9765919752790089	0.0	0.0	0.0	0.0	0.0	0.0	0.0	0.0	0.0	0.013287366367876531	-0.03495216742157937	0.011554358527064323	0.0	0.0	0.0	0.0	0.0	0.0	0.0	0.0	0.0	-0.7989304065704346	0.7531984448432923	9.485056877136232	0.0	0.0	0.0	0.0	0.0	0.0	0.0	0.0	0.0
1689416039167387479	30987	1689416039167219778	imu_link	0.0009915643014517645	0.015840339657816963	0.21452434633715248	0.9765896811191374	0.0	0.0	0.0	0.0	0.0	0.0	0.0	0.0	0.0	0.01233815960586071	-0.03478079661726952	0.005775689147412777	0.0	0.0	0.0	0.0	0.0	0.0	0.0	0.0	0.0	-0.6484866142272949	0.8154466748237611	9.599174499511719	0.0	0.0	0.0	0.0	0.0	0.0	0.0	0.0	0.0
1689416039171336880	30988	1689416039171259571	imu_link	0.0010105584130565373	0.015812455205343114	0.21452826782313406	0.9765892521100561	0.0	0.0	0.0	0.0	0.0	0.0	0.0	0.0	0.0	0.005850196350365878	-0.03615915775299072	-0.0010728836059570312	0.0	0.0	0.0	0.0	0.0	0.0	0.0	0.0	0.0	-0.4372627437114716	0.8196864128112793	9.683619499206545	0.0	0.0	0.0	0.0	0.0	0.0	0.0	0.0	0.0
1689416039171459179	30989	1689416039171293057	imu_link	0.001029814354820112	0.015796560628673854	0.21453768015372604	0.9765874215598709	0.0	0.0	0.0	0.0	0.0	0.0	0.0	0.0	0.0	0.00808238796889782	-0.02679228968918324	0.002847611904144287	0.0	0.0	0.0	0.0	0.0	0.0	0.0	0.0	0.0	-0.26415702700614935	0.8715119361877441	9.767961502075195	0.0	0.0	0.0	0.0	0.0	0.0	0.0	0.0	0.0
1689416039175458699	30990	1689416039175297579	imu_link	0.0010405875939368384	0.015779701267143665	0.21454437629137044	0.9765862116613802	0.0	0.0	0.0	0.0	0.0	0.0	0.0	0.0	0.0	0.0012844804441556337	-0.026121741160750393	0.0011458992958068848	0.0	0.0	0.0	0.0	0.0	0.0	0.0	0.0	0.0	-0.1267581284046173	0.8838375806808472	9.77422618865967	0.0	0.0	0.0	0.0	0.0	0.0	0.0	0.0	0.0
1689416039175716068	30991	1689416039175326889	imu_link	0.0010437575110547113	0.015761135402922496	0.21454843293200415	0.9765856168854271	0.0	0.0	0.0	0.0	0.0	0.0	0.0	0.0	0.0	-0.00491440435871482	-0.026160482317209244	-0.0011295081349089744	0.0	0.0	0.0	0.0	0.0	0.0	0.0	0.0	0.0	-0.014541257172822952	0.7827863097190858	9.820268630981445	0.0	0.0	0.0	0.0	0.0	0.0	0.0	0.0	0.0
1689416039180538548	30992	1689416039180365408	imu_link	0.0010457383709760993	0.015737857621443488	0.21455575806197827	0.9765843808658812	0.0	0.0	0.0	0.0	0.0	0.0	0.0	0.0	0.0	-0.006693602073937655	-0.029629472643136978	0.001500546932220459	0.0	0.0	0.0	0.0	0.0	0.0	0.0	0.0	0.0	0.16401389241218567	0.6079864501953125	9.863726615905763	0.0	0.0	0.0	0.0	0.0	0.0	0.0	0.0	0.0
1689416039180607350	30993	1689416039180380931	imu_link	0.0010421746248041436	0.015721187628223308	0.21455442602871203	0.9765849458204339	0.0	0.0	0.0	0.0	0.0	0.0	0.0	0.0	0.0	-0.009784102439880371	-0.023542346432805065	-0.0056743621826171875	0.0	0.0	0.0	0.0	0.0	0.0	0.0	0.0	0.0	0.29476276040077215	0.49363571405410767	9.839487075805664	0.0	0.0	0.0	0.0	0.0	0.0	0.0	0.0	0.0
1689416039185422427	30994	1689416039185340041	imu_link	0.0010359779216468183	0.015709452064684166	0.21454925780082068	0.9765862767020075	0.0	0.0	0.0	0.0	0.0	0.0	0.0	0.0	0.0	-0.010946392081677915	-0.019247828051447872	-0.00877976231276989	0.0	0.0	0.0	0.0	0.0	0.0	0.0	0.0	0.0	0.30136340856552124	0.3681023120880127	9.754885673522951	0.0	0.0	0.0	0.0	0.0	0.0	0.0	0.0	0.0
1689416039185543033	30995	1689416039185369482	imu_link	0.0010286521116457683	0.01570342728329664	0.21454339359654112	0.9765876696490035	0.0	0.0	0.0	0.0	0.0	0.0	0.0	0.0	0.0	-0.010839105583727362	-0.014594199135899544	-0.009401143528521063	0.0	0.0	0.0	0.0	0.0	0.0	0.0	0.0	0.0	0.28016650676727295	0.12802366912364962	9.743855476379396	0.0	0.0	0.0	0.0	0.0	0.0	0.0	0.0	0.0
1689416039190537925	30996	1689416039190367783	imu_link	0.0010284293074288588	0.01570714838217889	0.21453802623080484	0.9765887891655579	0.0	0.0	0.0	0.0	0.0	0.0	0.0	0.0	0.0	-0.003623962635174394	-0.008195638656616211	-0.008818507194519043	0.0	0.0	0.0	0.0	0.0	0.0	0.0	0.0	0.0	0.22499175369739535	-0.15598596632480624	9.825033187866211	0.0	0.0	0.0	0.0	0.0	0.0	0.0	0.0	0.0
1689416039190549428	30997	1689416039190379862	imu_link	0.0010311890154735522	0.01571943823917474	0.21453410241279225	0.976589450492169	0.0	0.0	0.0	0.0	0.0	0.0	0.0	0.0	0.0	1.937151318998076e-05	-0.0020727522205561404	-0.005155802704393864	0.0	0.0	0.0	0.0	0.0	0.0	0.0	0.0	0.0	0.09467732161283494	-0.324199914932251	9.797811508178711	0.0	0.0	0.0	0.0	0.0	0.0	0.0	0.0	0.0
1689416039195505691	30998	1689416039195362932	imu_link	0.0010336956771372168	0.015737664315454297	0.21454570351132832	0.9765866057344685	0.0	0.0	0.0	0.0	0.0	0.0	0.0	0.0	0.0	0.000789761426858604	0.002732872497290373	0.005082785617560149	0.0	0.0	0.0	0.0	0.0	0.0	0.0	0.0	0.0	-0.1444334089756012	-0.3272500932216645	9.776954650878906	0.0	0.0	0.0	0.0	0.0	0.0	0.0	0.0	0.0
1689416039195508627	30999	1689416039195373959	imu_link	0.0010408677819266185	0.015760026149097335	0.21455784558785457	0.9765835699348719	0.0	0.0	0.0	0.0	0.0	0.0	0.0	0.0	0.0	0.005136430729180575	0.005164742469787598	0.00564456032589078	0.0	0.0	0.0	0.0	0.0	0.0	0.0	0.0	0.0	-0.3559800386428833	-0.17809958755970004	9.748581886291506	0.0	0.0	0.0	0.0	0.0	0.0	0.0	0.0	0.0
1689416039200473340	31000	1689416039200413824	imu_link	0.001051401205577951	0.01577782617081583	0.21457039615106793	0.9765805137582882	0.0	0.0	0.0	0.0	0.0	0.0	0.0	0.0	0.0	0.006973744835704566	0.0010251998901367188	0.006029009819030762	0.0	0.0	0.0	0.0	0.0	0.0	0.0	0.0	0.0	-0.5839612483978271	-0.10519111156463623	9.703027725219727	0.0	0.0	0.0	0.0	0.0	0.0	0.0	0.0	0.0
1689416039200771143	31001	1689416039200427500	imu_link	0.001069551887509949	0.015785650030328634	0.21458491528668755	0.9765771774126637	0.0	0.0	0.0	0.0	0.0	0.0	0.0	0.0	0.0	0.011189281940460205	-0.008074938319623472	0.007623434066772461	0.0	0.0	0.0	0.0	0.0	0.0	0.0	0.0	0.0	-0.6650599837303163	-0.03722740709781647	9.620562553405763	0.0	0.0	0.0	0.0	0.0	0.0	0.0	0.0	0.0
1689416039205603131	31002	1689416039205495347	imu_link	0.0010828485769311773	0.015791839185103157	0.21460112767978587	0.9765735001794158	0.0	0.0	0.0	0.0	0.0	0.0	0.0	0.0	0.0	0.007094442844390869	-0.008507072925567627	0.008985401131212713	0.0	0.0	0.0	0.0	0.0	0.0	0.0	0.0	0.0	-0.5970565676689149	0.07539872080087663	9.596866607666016	0.0	0.0	0.0	0.0	0.0	0.0	0.0	0.0	0.0
1689416039205625117	31003	1689416039205507000	imu_link	0.0011032234653911162	0.015793965278107273	0.2146183751286031	0.9765696527211654	0.0	0.0	0.0	0.0	0.0	0.0	0.0	0.0	0.0	0.011914969421923162	-0.012896955013275146	0.009901822544634344	0.0	0.0	0.0	0.0	0.0	0.0	0.0	0.0	0.0	-0.5163431167602539	0.34525260329246527	9.53190326690674	0.0	0.0	0.0	0.0	0.0	0.0	0.0	0.0	0.0
1689416039210594602	31004	1689416039210512495	imu_link	0.0011236950197463318	0.015793211689676956	0.2146316708958033	0.9765667194936059	0.0	0.0	0.0	0.0	0.0	0.0	0.0	0.0	0.0	0.011543930508196356	-0.015178322792053223	0.006726385094225407	0.0	0.0	0.0	0.0	0.0	0.0	0.0	0.0	0.0	-0.3993371427059174	0.6051555275917054	9.526309013366701	0.0	0.0	0.0	0.0	0.0	0.0	0.0	0.0	0.0
1689416039210661768	31005	1689416039210525278	imu_link	0.0011354839185686626	0.01579552494780603	0.21464778326794046	0.9765631270972979	0.0	0.0	0.0	0.0	0.0	0.0	0.0	0.0	0.0	0.005193055141717196	-0.011309981346130371	0.010044873692095281	0.0	0.0	0.0	0.0	0.0	0.0	0.0	0.0	0.0	-0.2922371923923493	0.6753852367401123	9.4635009765625	0.0	0.0	0.0	0.0	0.0	0.0	0.0	0.0	0.0
1689416039215668430	31006	1689416039215577057	imu_link	0.0011404761184285088	0.015790493363719186	0.2146649467020399	0.9765594299841479	0.0	0.0	0.0	0.0	0.0	0.0	0.0	0.0	0.0	-0.0013321638107299805	-0.015848875045776367	0.009661913849413397	0.0	0.0	0.0	0.0	0.0	0.0	0.0	0.0	0.0	-0.3462105989456177	0.6187743544578553	9.47608757019043	0.0	0.0	0.0	0.0	0.0	0.0	0.0	0.0	0.0
1689416039215751642	31007	1689416039215590331	imu_link	0.001146798246076131	0.015791243553854212	0.21468365400610068	0.9765552980673416	0.0	0.0	0.0	0.0	0.0	0.0	0.0	0.0	0.0	0.0006809830665588379	-0.011554361321032049	0.010961294174194336	0.0	0.0	0.0	0.0	0.0	0.0	0.0	0.0	0.0	-0.4525063633918762	0.5911279320716859	9.554928779602053	0.0	0.0	0.0	0.0	0.0	0.0	0.0	0.0	0.0
1689416039220715150	31008	1689416039220638269	imu_link	0.0011510971584741216	0.01579589043844338	0.2146880132413885	0.9765542595222519	0.0	0.0	0.0	0.0	0.0	0.0	0.0	0.0	0.0	-5.215405690250918e-05	-0.008210538886487486	-0.0008195638074539603	0.0	0.0	0.0	0.0	0.0	0.0	0.0	0.0	0.0	-0.5875832438468934	0.7282709479331971	9.625011444091797	0.0	0.0	0.0	0.0	0.0	0.0	0.0	0.0	0.0
1689416039220995621	31009	1689416039220669724	imu_link	0.001152966656053963	0.01579635480166762	0.21469542541508083	0.9765526202661623	0.0	0.0	0.0	0.0	0.0	0.0	0.0	0.0	0.0	-0.002707540523260832	-0.011053682304918768	0.001627206802368164	0.0	0.0	0.0	0.0	0.0	0.0	0.0	0.0	0.0	-0.6928301453590394	0.8349865674972534	9.669484138488771	0.0	0.0	0.0	0.0	0.0	0.0	0.0	0.0	0.0
1689416039225884766	31010	1689416039225724495	imu_link	0.0011564979634325298	0.01578494092362935	0.21470333405690525	0.9765510618996567	0.0	0.0	0.0	0.0	0.0	0.0	0.0	0.0	0.0	-0.003454089397564531	-0.02062022872269154	0.0020295381546020508	0.0	0.0	0.0	0.0	0.0	0.0	0.0	0.0	0.0	-0.6243101358413696	0.832220196723938	9.763888359069826	0.0	0.0	0.0	0.0	0.0	0.0	0.0	0.0	0.0
1689416039226056681	31011	1689416039225766088	imu_link	0.0011525141973128734	0.015770142494428107	0.21470226606741918	0.9765515405047732	0.0	0.0	0.0	0.0	0.0	0.0	0.0	0.0	0.0	-0.00979602336883545	-0.02200603671371937	-0.005392730236053467	0.0	0.0	0.0	0.0	0.0	0.0	0.0	0.0	0.0	-0.45387753844261175	0.6924046277999878	9.918027877807617	0.0	0.0	0.0	0.0	0.0	0.0	0.0	0.0	0.0
1689416039230912665	31012	1689416039230770916	imu_link	0.001151523635791464	0.015754543813900686	0.2147019941928665	0.9765518532224178	0.0	0.0	0.0	0.0	0.0	0.0	0.0	0.0	0.0	-0.007604062557220459	-0.023141505196690563	-0.0047534708864986905	0.0	0.0	0.0	0.0	0.0	0.0	0.0	0.0	0.0	-0.27399909496307373	0.5162698030471802	9.953370094299318	0.0	0.0	0.0	0.0	0.0	0.0	0.0	0.0	0.0
1689416039231118367	31013	1689416039230799517	imu_link	0.001143232717421738	0.015740095796774847	0.2147057589141699	0.9765512682354943	0.0	0.0	0.0	0.0	0.0	0.0	0.0	0.0	0.0	-0.01310110092163086	-0.02094209380447865	-0.0024527311325073242	0.0	0.0	0.0	0.0	0.0	0.0	0.0	0.0	0.0	-0.19210346043109897	0.37487083673477173	9.992919921875	0.0	0.0	0.0	0.0	0.0	0.0	0.0	0.0	0.0
1689416039235920497	31014	1689416039235810583	imu_link	0.0011437772992116957	0.01573773001187173	0.21471214751049233	0.9765499011002949	0.0	0.0	0.0	0.0	0.0	0.0	0.0	0.0	0.0	-0.004214047919958831	-0.013041495345532896	0.0007569788722321391	0.0	0.0	0.0	0.0	0.0	0.0	0.0	0.0	0.0	-0.20757177472114563	0.2971206307411194	9.897361755371094	0.0	0.0	0.0	0.0	0.0	0.0	0.0	0.0	0.0
1689416039236160371	31015	1689416039235840619	imu_link	0.001140606568524911	0.015732312228538683	0.21471576001133819	0.9765491978243355	0.0	0.0	0.0	0.0	0.0	0.0	0.0	0.0	0.0	-0.0076070427894592285	-0.014798344112932684	-0.0015631320420652628	0.0	0.0	0.0	0.0	0.0	0.0	0.0	0.0	0.0	-0.22549359500408175	0.20310105383396151	9.76133441925049	0.0	0.0	0.0	0.0	0.0	0.0	0.0	0.0	0.0
1689416039240993918	31016	1689416039240860250	imu_link	0.0011358673005667712	0.015734705589547923	0.2147261347763485	0.9765468836105592	0.0	0.0	0.0	0.0	0.0	0.0	0.0	0.0	0.0	-0.0075742616318166265	-0.008401276543736458	0.003978610970079899	0.0	0.0	0.0	0.0	0.0	0.0	0.0	0.0	0.0	-0.23872466385364535	0.182869628071785	9.746607780456545	0.0	0.0	0.0	0.0	0.0	0.0	0.0	0.0	0.0
1689416039241052101	31017	1689416039240893051	imu_link	0.0011317972549420535	0.015734147518869833	0.21473736112268035	0.9765444287767432	0.0	0.0	0.0	0.0	0.0	0.0	0.0	0.0	0.0	-0.007568300236016513	-0.010816752910614014	0.004667044151574374	0.0	0.0	0.0	0.0	0.0	0.0	0.0	0.0	0.0	-0.2786034345626831	0.14737185835838318	9.656344413757326	0.0	0.0	0.0	0.0	0.0	0.0	0.0	0.0	0.0
1689416039245998914	31018	1689416039245921705	imu_link	0.0011305778576224485	0.015742920403106018	0.2147440919430363	0.976542808701416	0.0	0.0	0.0	0.0	0.0	0.0	0.0	0.0	0.0	-0.0036835672799497847	-0.004033744800835849	0.0010520219802856445	0.0	0.0	0.0	0.0	0.0	0.0	0.0	0.0	0.0	-0.37709343433380127	0.1989867091178894	9.537511825561523	0.0	0.0	0.0	0.0	0.0	0.0	0.0	0.0	0.0
1689416039246053552	31019	1689416039245950270	imu_link	0.0011416584775213478	0.015753671544574473	0.21475079469881303	0.9765411484545925	0.0	0.0	0.0	0.0	0.0	0.0	0.0	0.0	0.0	0.006265937816351653	-0.0045999884605407715	0.001202523824758828	0.0	0.0	0.0	0.0	0.0	0.0	0.0	0.0	0.0	-0.562175989151001	0.3644779324531555	9.500873565673828	0.0	0.0	0.0	0.0	0.0	0.0	0.0	0.0	0.0
1689416039250991448	31020	1689416039250937152	imu_link	0.0011481049217281912	0.01575638450375603	0.2147669599924495	0.9765375420832834	0.0	0.0	0.0	0.0	0.0	0.0	0.0	0.0	0.0	0.0011473895283415916	-0.010050833225250244	0.008879601955413818	0.0	0.0	0.0	0.0	0.0	0.0	0.0	0.0	0.0	-0.6837265491485596	0.4773802161216736	9.475080490112305	0.0	0.0	0.0	0.0	0.0	0.0	0.0	0.0	0.0
1689416039251034233	31021	1689416039250970871	imu_link	0.0011638331006509506	0.01575378022369812	0.21478359173552192	0.9765339075640772	0.0	0.0	0.0	0.0	0.0	0.0	0.0	0.0	0.0	0.007420779671519996	-0.015826527029275894	0.0104978708550334	0.0	0.0	0.0	0.0	0.0	0.0	0.0	0.0	0.0	-0.6973814368247987	0.528245210647583	9.564102172851562	0.0	0.0	0.0	0.0	0.0	0.0	0.0	0.0	0.0
1689416039256035661	31022	1689416039255953879	imu_link	0.0011778474543957074	0.01574131865499395	0.21479746175303222	0.9765310409745462	0.0	0.0	0.0	0.0	0.0	0.0	0.0	0.0	0.0	0.004480780102312565	-0.023218993097543716	0.0070273890160024175	0.0	0.0	0.0	0.0	0.0	0.0	0.0	0.0	0.0	-0.6882483959197998	0.5874409079551698	9.686795234680178	0.0	0.0	0.0	0.0	0.0	0.0	0.0	0.0	0.0
1689416039256206423	31023	1689416039255971110	imu_link	0.0011821886353873354	0.015725619383700984	0.2148080547158407	0.97652895858455	0.0	0.0	0.0	0.0	0.0	0.0	0.0	0.0	0.0	-0.0035926706623286013	-0.024096667766571045	0.004234910476952792	0.0	0.0	0.0	0.0	0.0	0.0	0.0	0.0	0.0	-0.6894855499267578	0.6913814544677734	9.724176406860352	0.0	0.0	0.0	0.0	0.0	0.0	0.0	0.0	0.0
1689416039260008914	31024	1689416039259957766	imu_link	0.0011846423492308713	0.01570776016983058	0.21483164874525287	0.976524052745424	0.0	0.0	0.0	0.0	0.0	0.0	0.0	0.0	0.0	-0.005598366726189853	-0.025413934141397476	0.01486838050186634	0.0	0.0	0.0	0.0	0.0	0.0	0.0	0.0	0.0	-0.7107409238815308	0.8152868747711182	9.792616844177248	0.0	0.0	0.0	0.0	0.0	0.0	0.0	0.0	0.0
1689416039262064588	31025	1689416039261978720	imu_link	0.0011846929741296123	0.015678416336501837	0.21484761606952588	0.9765210113627756	0.0	0.0	0.0	0.0	0.0	0.0	0.0	0.0	0.0	-0.009356437250971794	-0.0339999832212925	0.008593499660491943	0.0	0.0	0.0	0.0	0.0	0.0	0.0	0.0	0.0	-0.5963709354400635	0.994195818901062	9.886082649230959	0.0	0.0	0.0	0.0	0.0	0.0	0.0	0.0	0.0
1689416039266115428	31026	1689416039266027217	imu_link	0.0011809239965877212	0.015650849657872237	0.21485640044531817	0.9765195254121558	0.0	0.0	0.0	0.0	0.0	0.0	0.0	0.0	0.0	-0.011944770812988281	-0.03198385238647461	0.0026151540223509078	0.0	0.0	0.0	0.0	0.0	0.0	0.0	0.0	0.0	-0.44166418910026556	1.0310798883438113	9.982729911804201	0.0	0.0	0.0	0.0	0.0	0.0	0.0	0.0	0.0
1689416039266173643	31027	1689416039266038818	imu_link	0.0011799994122126253	0.015623175590829657	0.2148650815846694	0.9765180595879723	0.0	0.0	0.0	0.0	0.0	0.0	0.0	0.0	0.0	-0.009740891866385938	-0.03255755454301834	0.0025555498432368044	0.0	0.0	0.0	0.0	0.0	0.0	0.0	0.0	0.0	-0.20573735237121582	0.8624745607376099	10.03811550140381	0.0	0.0	0.0	0.0	0.0	0.0	0.0	0.0	0.0
1689416039270088811	31028	1689416039270023248	imu_link	0.0011734584770895706	0.015590650722970844	0.21487252584732233	0.9765169492851767	0.0	0.0	0.0	0.0	0.0	0.0	0.0	0.0	0.0	-0.014947356656193733	-0.03538728132843972	0.001481175539083779	0.0	0.0	0.0	0.0	0.0	0.0	0.0	0.0	0.0	0.02354330010712147	0.8096901774406434	10.133568763732912	0.0	0.0	0.0	0.0	0.0	0.0	0.0	0.0	0.0
1689416039272157991	31029	1689416039272033198	imu_link	0.0011663841420465099	0.015555079915769952	0.21487718149510107	0.9765165005823344	0.0	0.0	0.0	0.0	0.0	0.0	0.0	0.0	0.0	-0.01581460423767567	-0.037664175033569336	-0.0013276935787871482	0.0	0.0	0.0	0.0	0.0	0.0	0.0	0.0	0.0	0.27910876274108887	0.8970884680747987	10.202637672424318	0.0	0.0	0.0	0.0	0.0	0.0	0.0	0.0	0.0
1689416039276159194	31030	1689416039276071723	imu_link	0.0011495909277035588	0.015524944841755737	0.21488483425532473	0.9765153160782586	0.0	0.0	0.0	0.0	0.0	0.0	0.0	0.0	0.0	-0.022548437118530273	-0.03175586462020874	0.0015467406483367088	0.0	0.0	0.0	0.0	0.0	0.0	0.0	0.0	0.0	0.5215263962745668	0.8361639380455018	10.215652465820312	0.0	0.0	0.0	0.0	0.0	0.0	0.0	0.0	0.0
1689416039276193725	31031	1689416039276090461	imu_link	0.001126563245066796	0.015500248940363866	0.21487954377456467	0.976516899395641	0.0	0.0	0.0	0.0	0.0	0.0	0.0	0.0	0.0	-0.026324393227696422	-0.026482339948415756	-0.009129940532147886	0.0	0.0	0.0	0.0	0.0	0.0	0.0	0.0	0.0	0.7202273011207582	0.4890052080154419	10.080054283142092	0.0	0.0	0.0	0.0	0.0	0.0	0.0	0.0	0.0
1689416039280197861	31032	1689416039280112612	imu_link	0.0010980333720764564	0.015487142118835959	0.21487181400690208	0.9765188407281695	0.0	0.0	0.0	0.0	0.0	0.0	0.0	0.0	0.0	-0.028601294383406643	-0.016486648470163345	-0.01115650124847889	0.0	0.0	0.0	0.0	0.0	0.0	0.0	0.0	0.0	0.7219735980033876	-0.01890246942639351	9.976892471313477	0.0	0.0	0.0	0.0	0.0	0.0	0.0	0.0	0.0
1689416039282166141	31033	1689416039282107927	imu_link	0.0010683632245966548	0.015486404160644372	0.21486755899583548	0.9765198215998304	0.0	0.0	0.0	0.0	0.0	0.0	0.0	0.0	0.0	-0.02740919589996338	-0.006614625919610263	-0.00832676887512207	0.0	0.0	0.0	0.0	0.0	0.0	0.0	0.0	0.0	0.6345009207725526	-0.3199976086616516	9.908226013183594	0.0	0.0	0.0	0.0	0.0	0.0	0.0	0.0	0.0
1689416039286189786	31034	1689416039286132526	imu_link	0.0010388517311930687	0.0154982629959496	0.21486932736317818	0.9765192761997503	0.0	0.0	0.0	0.0	0.0	0.0	0.0	0.0	0.0	-0.025191904976964	0.003223121399059892	-0.0033915042877197266	0.0	0.0	0.0	0.0	0.0	0.0	0.0	0.0	0.0	0.4821421504020691	-0.31644248962402344	9.930326461791992	0.0	0.0	0.0	0.0	0.0	0.0	0.0	0.0	0.0
1689416039286242694	31035	1689416039286143767	imu_link	0.0010081450934331698	0.015523703670243577	0.21487478762395928	0.9765177028151549	0.0	0.0	0.0	0.0	0.0	0.0	0.0	0.0	0.0	-0.02383589744567871	0.014054776169359686	-0.0003501772880554199	0.0	0.0	0.0	0.0	0.0	0.0	0.0	0.0	0.0	0.25497218966484075	-0.23050299286842346	9.804989814758303	0.0	0.0	0.0	0.0	0.0	0.0	0.0	0.0	0.0
1689416039290318525	31036	1689416039290163050	imu_link	0.0009871568137666611	0.01553886896348708	0.21487920199343544	0.9765165117003526	0.0	0.0	0.0	0.0	0.0	0.0	0.0	0.0	0.0	-0.0179976224899292	0.004351139534264804	-0.0010907651158049705	0.0	0.0	0.0	0.0	0.0	0.0	0.0	0.0	0.0	-0.1030062586069107	-0.34317028522491455	9.720124244689943	0.0	0.0	0.0	0.0	0.0	0.0	0.0	0.0	0.0
1689416039292238077	31037	1689416039292162621	imu_link	0.000967227285063306	0.015556199097281813	0.21488476583598934	0.9765150314012768	0.0	0.0	0.0	0.0	0.0	0.0	0.0	0.0	0.0	-0.016851723194122314	0.005841255653649569	0.0006362796993926167	0.0	0.0	0.0	0.0	0.0	0.0	0.0	0.0	0.0	-0.3750739991664887	-0.5929983854293823	9.722094535827638	0.0	0.0	0.0	0.0	0.0	0.0	0.0	0.0	0.0
1689416039296288136	31038	1689416039296230808	imu_link	0.000959958431667904	0.015569270386252745	0.2148905765780712	0.9765135515687395	0.0	0.0	0.0	0.0	0.0	0.0	0.0	0.0	0.0	-0.007656217087060214	0.0003635883622337133	0.00018477439880371094	0.0	0.0	0.0	0.0	0.0	0.0	0.0	0.0	0.0	-0.5005809664726258	-0.8021727204322816	9.736945152282717	0.0	0.0	0.0	0.0	0.0	0.0	0.0	0.0	0.0
1689416039296456903	31039	1689416039296257573	imu_link	0.0009539538964287615	0.015567093359179118	0.21490340546148998	0.9765107689612873	0.0	0.0	0.0	0.0	0.0	0.0	0.0	0.0	0.0	-0.009377301670610906	-0.011748073622584343	0.00596344517543912	0.0	0.0	0.0	0.0	0.0	0.0	0.0	0.0	0.0	-0.47993195056915283	-0.6518998146057129	9.619991302490234	0.0	0.0	0.0	0.0	0.0	0.0	0.0	0.0	0.0
1689416039300340255	31040	1689416039300256278	imu_link	0.000955429469628441	0.015566230877031576	0.2149079771168508	0.9765097751596524	0.0	0.0	0.0	0.0	0.0	0.0	0.0	0.0	0.0	-0.0032067301217466597	-0.012031197547912598	-0.0007018446922302246	0.0	0.0	0.0	0.0	0.0	0.0	0.0	0.0	0.0	-0.47255921363830566	-0.42737025022506714	9.431128501892092	0.0	0.0	0.0	0.0	0.0	0.0	0.0	0.0	0.0
1689416039302286965	31041	1689416039302245300	imu_link	0.0009590720130313009	0.015560111086048309	0.21491021859561377	0.9765093758213738	0.0	0.0	0.0	0.0	0.0	0.0	0.0	0.0	0.0	-0.0023886563722044234	-0.01652240753173828	-0.002557039493694902	0.0	0.0	0.0	0.0	0.0	0.0	0.0	0.0	0.0	-0.4216762185096741	-0.44697430729866033	9.376999855041506	0.0	0.0	0.0	0.0	0.0	0.0	0.0	0.0	0.0
1689416039306395331	31042	1689416039306290549	imu_link	0.0009633189476844599	0.015558233797815863	0.21492293723192205	0.9765066023480337	0.0	0.0	0.0	0.0	0.0	0.0	0.0	0.0	0.0	-0.00131577264983207	-0.013273955322802069	0.006026029586791992	0.0	0.0	0.0	0.0	0.0	0.0	0.0	0.0	0.0	-0.30039831995964056	-0.5128888487815858	9.48772716522217	0.0	0.0	0.0	0.0	0.0	0.0	0.0	0.0	0.0
1689416039306511203	31043	1689416039306303008	imu_link	0.0009648823069018362	0.015554179949666729	0.21494848811541695	0.9765010414460006	0.0	0.0	0.0	0.0	0.0	0.0	0.0	0.0	0.0	-0.003944337833672763	-0.014470519497990608	0.01645833440124989	0.0	0.0	0.0	0.0	0.0	0.0	0.0	0.0	0.0	-0.12651589512825012	-0.40792179107666016	9.551572799682617	0.0	0.0	0.0	0.0	0.0	0.0	0.0	0.0	0.0
1689416039310434235	31044	1689416039310343253	imu_link	0.0009741667827521481	0.015552856978400245	0.2149710774502428	0.9764960806366662	0.0	0.0	0.0	0.0	0.0	0.0	0.0	0.0	0.0	0.0025942919310182337	-0.01367330551147461	0.014172494411468506	0.0	0.0	0.0	0.0	0.0	0.0	0.0	0.0	0.0	-0.0694379061460495	-0.14714673161506653	9.612397193908693	0.0	0.0	0.0	0.0	0.0	0.0	0.0	0.0	0.0
1689416039310647274	31045	1689416039310373682	imu_link	0.0009778834756835391	0.015549139559025432	0.2149995365498184	0.9764898705497387	0.0	0.0	0.0	0.0	0.0	0.0	0.0	0.0	0.0	-0.002239644760265947	-0.014565886929631233	0.018890203908085827	0.0	0.0	0.0	0.0	0.0	0.0	0.0	0.0	0.0	-0.0008293063729070128	0.05925223231315613	9.722078323364258	0.0	0.0	0.0	0.0	0.0	0.0	0.0	0.0	0.0
1689416039315578038	31046	1689416039315419730	imu_link	0.0009791580018051371	0.015542432149214153	0.2150123465790339	0.9764871555074711	0.0	0.0	0.0	0.0	0.0	0.0	0.0	0.0	0.0	-0.004470348823815585	-0.016538800671696666	0.006052851676940918	0.0	0.0	0.0	0.0	0.0	0.0	0.0	0.0	0.0	0.1038149893283844	0.07750432193279266	9.956809997558594	0.0	0.0	0.0	0.0	0.0	0.0	0.0	0.0	0.0
1689416039315585823	31047	1689416039315433527	imu_link	0.000973597706320964	0.015528159699100298	0.21502446815962906	0.9764847190082055	0.0	0.0	0.0	0.0	0.0	0.0	0.0	0.0	0.0	-0.01110136602073908	-0.021275881677865982	0.005339087452739478	0.0	0.0	0.0	0.0	0.0	0.0	0.0	0.0	0.0	0.2616317570209504	0.000227566619287245	10.144500732421875	0.0	0.0	0.0	0.0	0.0	0.0	0.0	0.0	0.0
1689416039320885353	31048	1689416039320814704	imu_link	0.0009792982054755242	0.015521949225035567	0.21503120025010553	0.9764833295997833	0.0	0.0	0.0	0.0	0.0	0.0	0.0	0.0	0.0	-0.000852346478495747	-0.016932189464569092	0.0011175870895385742	0.0	0.0	0.0	0.0	0.0	0.0	0.0	0.0	0.0	0.504985272884369	-0.016366744413971904	10.20326328277588	0.0	0.0	0.0	0.0	0.0	0.0	0.0	0.0	0.0
1689416039321021190	31049	1689416039320826576	imu_link	0.0007954830221528156	0.015240477603050397	0.220139712145553	0.9753489643126021	0.0	0.0	0.0	0.0	0.0	0.0	0.0	0.0	0.0	-0.002828240394592285	-0.00685006519779563	-0.0038132071495056152	0.0	0.0	0.0	0.0	0.0	0.0	0.0	0.0	0.0	0.6442997455596924	-0.055725179612636566	10.254354476928711	0.0	0.0	0.0	0.0	0.0	0.0	0.0	0.0	0.0
1689416039325500587	31050	1689416039325416605	imu_link	0.0007949964073803739	0.015257450172947589	0.22013405506431652	0.9753499761602872	0.0	0.0	0.0	0.0	0.0	0.0	0.0	0.0	0.0	-0.0014722346095368268	0.0022023913916200404	-0.009103117510676384	0.0	0.0	0.0	0.0	0.0	0.0	0.0	0.0	0.0	0.6513190269470215	-0.18993541598320007	10.302230834960938	0.0	0.0	0.0	0.0	0.0	0.0	0.0	0.0	0.0
1689416039325786764	31051	1689416039325445031	imu_link	0.0007949793983035051	0.015286111994206953	0.22013235944025514	0.9753499100913083	0.0	0.0	0.0	0.0	0.0	0.0	0.0	0.0	0.0	0.0009045006590895356	0.01125633716583252	-0.005817413795739413	0.0	0.0	0.0	0.0	0.0	0.0	0.0	0.0	0.0	0.546742618083954	-0.3789827227592468	10.322324752807617	0.0	0.0	0.0	0.0	0.0	0.0	0.0	0.0	0.0
1689416039330601373	31052	1689416039330456201	imu_link	0.0007986740592703222	0.015320029344568315	0.22013862553123512	0.975347960663192	0.0	0.0	0.0	0.0	0.0	0.0	0.0	0.0	0.0	0.004629790782928467	0.01473128888756037	0.0008240342722274364	0.0	0.0	0.0	0.0	0.0	0.0	0.0	0.0	0.0	0.37251585721969604	-0.4681665301322937	10.204346656799318	0.0	0.0	0.0	0.0	0.0	0.0	0.0	0.0	0.0
1689416039330730271	31053	1689416039330482177	imu_link	0.0008012669530657098	0.015357528622815891	0.2201561158166441	0.9753434210340466	0.0	0.0	0.0	0.0	0.0	0.0	0.0	0.0	0.0	0.00432133674621582	0.017786027863621715	0.008957087993621826	0.0	0.0	0.0	0.0	0.0	0.0	0.0	0.0	0.0	0.14777071774005893	-0.45669806003570557	10.11716079711914	0.0	0.0	0.0	0.0	0.0	0.0	0.0	0.0	0.0
1689416039335612147	31054	1689416039335507200	imu_link	0.0008073180725078166	0.015395628156292473	0.2201666215859588	0.9753404439530989	0.0	0.0	0.0	0.0	0.0	0.0	0.0	0.0	0.0	0.007154047023504973	0.017595289275050167	0.004301964305341244	0.0	0.0	0.0	0.0	0.0	0.0	0.0	0.0	0.0	-0.15208911895751953	-0.2010384500026703	10.021021842956545	0.0	0.0	0.0	0.0	0.0	0.0	0.0	0.0	0.0
1689416039335826617	31055	1689416039335540238	imu_link	0.000813703799924874	0.015427367190858573	0.22017963967527104	0.9753369984267757	0.0	0.0	0.0	0.0	0.0	0.0	0.0	0.0	0.0	0.00626444723457098	0.012579559348523619	0.006318091414868832	0.0	0.0	0.0	0.0	0.0	0.0	0.0	0.0	0.0	-0.4138481020927429	-0.0063831894658505925	9.888540267944336	0.0	0.0	0.0	0.0	0.0	0.0	0.0	0.0	0.0
1689416039340600079	31056	1689416039340533741	imu_link	0.0008286455095890765	0.015456488580977602	0.22018690479772238	0.9753348846744713	0.0	0.0	0.0	0.0	0.0	0.0	0.0	0.0	0.0	0.012549759820103645	0.009013713337481024	0.0017330053960904481	0.0	0.0	0.0	0.0	0.0	0.0	0.0	0.0	0.0	-0.529434323310852	-0.0035703997127711773	9.613216400146484	0.0	0.0	0.0	0.0	0.0	0.0	0.0	0.0	0.0
1689416039340714196	31057	1689416039340572504	imu_link	0.0008495944372210688	0.01547810815961488	0.22019101880503733	0.9753335950302804	0.0	0.0	0.0	0.0	0.0	0.0	0.0	0.0	0.0	0.015953185036778453	0.002086162567138672	-0.0007987024146132172	0.0	0.0	0.0	0.0	0.0	0.0	0.0	0.0	0.0	-0.562901794910431	-0.03392074629664422	9.449927330017092	0.0	0.0	0.0	0.0	0.0	0.0	0.0	0.0	0.0
1689416039345645085	31058	1689416039345554360	imu_link	0.0008714369669251642	0.015499794701646533	0.22020615599253235	0.9753298138705757	0.0	0.0	0.0	0.0	0.0	0.0	0.0	0.0	0.0	0.01652836799621582	0.002020597457885742	0.00827759597450495	0.0	0.0	0.0	0.0	0.0	0.0	0.0	0.0	0.0	-0.5557232499122621	0.030078453943133358	9.433414459228516	0.0	0.0	0.0	0.0	0.0	0.0	0.0	0.0	0.0
1689416039345758346	31059	1689416039345572449	imu_link	0.0008965744575942015	0.015523439874527391	0.22022767020578918	0.9753245573881721	0.0	0.0	0.0	0.0	0.0	0.0	0.0	0.0	0.0	0.019365549087524414	0.0029906632844358687	0.0135079026222229	0.0	0.0	0.0	0.0	0.0	0.0	0.0	0.0	0.0	-0.6211841106414795	0.27750763297081	9.546041488647461	0.0	0.0	0.0	0.0	0.0	0.0	0.0	0.0	0.0
1689416039350740180	31060	1689416039350589782	imu_link	0.000923702385096556	0.015541312963452302	0.220248828673037	0.9753194696269684	0.0	0.0	0.0	0.0	0.0	0.0	0.0	0.0	0.0	0.019906463101506237	-0.0018656253814697266	0.013245642185211182	0.0	0.0	0.0	0.0	0.0	0.0	0.0	0.0	0.0	-0.6689475774765015	0.48889386653900146	9.589836120605469	0.0	0.0	0.0	0.0	0.0	0.0	0.0	0.0	0.0
1689416039350748173	31061	1689416039350601341	imu_link	0.0009333816605426423	0.015550091589698483	0.2202681450591273	0.975314958217313	0.0	0.0	0.0	0.0	0.0	0.0	0.0	0.0	0.0	0.004597008228302002	-0.005958974827080966	0.013619661331176758	0.0	0.0	0.0	0.0	0.0	0.0	0.0	0.0	0.0	-0.7048599720001221	0.5772972702980043	9.532819747924805	0.0	0.0	0.0	0.0	0.0	0.0	0.0	0.0	0.0
1689416039355717566	31062	1689416039355646983	imu_link	0.0009541583630892827	0.015556788771590925	0.22029738030765847	0.9753082282717178	0.0	0.0	0.0	0.0	0.0	0.0	0.0	0.0	0.0	0.012882054783403875	-0.009439884684979917	0.019767876714468002	0.0	0.0	0.0	0.0	0.0	0.0	0.0	0.0	0.0	-0.6359037160873413	0.8555834889411927	9.590816497802734	0.0	0.0	0.0	0.0	0.0	0.0	0.0	0.0	0.0
1689416039355772343	31063	1689416039355667533	imu_link	0.0009703704049539609	0.015563476521684863	0.22032317120659425	0.975302279710914	0.0	0.0	0.0	0.0	0.0	0.0	0.0	0.0	0.0	0.009360909461975098	-0.008657575584948065	0.016896426677703857	0.0	0.0	0.0	0.0	0.0	0.0	0.0	0.0	0.0	-0.5984206795692445	1.1986868381500244	9.683767318725586	0.0	0.0	0.0	0.0	0.0	0.0	0.0	0.0	0.0
1689416039360719444	31064	1689416039360653899	imu_link	0.000984714349621238	0.015572941109298147	0.2203510019584093	0.9752958268027097	0.0	0.0	0.0	0.0	0.0	0.0	0.0	0.0	0.0	0.00836849305778742	-0.006152689456939697	0.018548965454101562	0.0	0.0	0.0	0.0	0.0	0.0	0.0	0.0	0.0	-0.4424025714397431	1.4351274967193604	9.687621116638185	0.0	0.0	0.0	0.0	0.0	0.0	0.0	0.0	0.0
1689416039360764001	31065	1689416039360672165	imu_link	0.0010020508325594697	0.015582149980916154	0.22036780675751783	0.9752918651567758	0.0	0.0	0.0	0.0	0.0	0.0	0.0	0.0	0.0	0.010792909190058708	-0.006915628444403411	0.009496508166193962	0.0	0.0	0.0	0.0	0.0	0.0	0.0	0.0	0.0	-0.2603349387645722	1.5026379823684695	9.674578666687013	0.0	0.0	0.0	0.0	0.0	0.0	0.0	0.0	0.0
1689416039365724972	31066	1689416039365672371	imu_link	0.0010150705154898894	0.015584937652578902	0.2203722909159256	0.975290793941315	0.0	0.0	0.0	0.0	0.0	0.0	0.0	0.0	0.0	0.006444752216339111	-0.011214613914489746	-0.0006392598734237255	0.0	0.0	0.0	0.0	0.0	0.0	0.0	0.0	0.0	-0.13282397389411926	1.5506086349487305	9.619912147521974	0.0	0.0	0.0	0.0	0.0	0.0	0.0	0.0	0.0
1689416039365763470	31067	1689416039365684512	imu_link	0.0010189434450812032	0.015587978665928858	0.22038114827690322	0.9752887398916897	0.0	0.0	0.0	0.0	0.0	0.0	0.0	0.0	0.0	-0.0007018446922302246	-0.009386242367327215	0.0028520822525024414	0.0	0.0	0.0	0.0	0.0	0.0	0.0	0.0	0.0	-0.08052666485309601	1.539297342300415	9.65899658203125	0.0	0.0	0.0	0.0	0.0	0.0	0.0	0.0	0.0
1689416039370817766	31068	1689416039370719069	imu_link	0.001011429955994457	0.015601464737831047	0.22038327809898428	0.9752880508043887	0.0	0.0	0.0	0.0	0.0	0.0	0.0	0.0	0.0	-0.00766068696975708	0.0007480383501388134	-0.002816319698467851	0.0	0.0	0.0	0.0	0.0	0.0	0.0	0.0	0.0	-0.1097177639603615	1.3046066761016846	9.704740524291992	0.0	0.0	0.0	0.0	0.0	0.0	0.0	0.0	0.0
1689416039370877299	31069	1689416039370747559	imu_link	0.000996774980058135	0.015621258669080321	0.22038851988780628	0.9752865645639208	0.0	0.0	0.0	0.0	0.0	0.0	0.0	0.0	0.0	-0.012214481830596924	0.0069156293757259854	0.0006571412086486816	0.0	0.0	0.0	0.0	0.0	0.0	0.0	0.0	0.0	-0.2224082052707672	1.1260701417922976	9.728866577148438	0.0	0.0	0.0	0.0	0.0	0.0	0.0	0.0	0.0
1689416039375780149	31070	1689416039375732229	imu_link	0.0009799123476138152	0.015636914721060984	0.22039422645897008	0.9752850412127468	0.0	0.0	0.0	0.0	0.0	0.0	0.0	0.0	0.0	-0.014616548083722593	0.004100800026208163	-2.9802317840221804e-06	0.0	0.0	0.0	0.0	0.0	0.0	0.0	0.0	0.0	-0.3606481850147248	1.07635498046875	9.722781181335451	0.0	0.0	0.0	0.0	0.0	0.0	0.0	0.0	0.0
1689416039375818638	31071	1689416039375745983	imu_link	0.0009668213724346232	0.01565321946880493	0.22040338073353596	0.9752827240025955	0.0	0.0	0.0	0.0	0.0	0.0	0.0	0.0	0.0	-0.011602042242884636	0.003956257831305266	0.0028759236447513103	0.0	0.0	0.0	0.0	0.0	0.0	0.0	0.0	0.0	-0.44273641705513006	1.0085904598236084	9.68278217315674	0.0	0.0	0.0	0.0	0.0	0.0	0.0	0.0	0.0
1689416039380991475	31072	1689416039380794973	imu_link	0.0009545772058041587	0.01566216581681086	0.22040994196500233	0.9752811096434038	0.0	0.0	0.0	0.0	0.0	0.0	0.0	0.0	0.0	-0.012207032181322576	-0.001946091651916504	0.0007495284080505371	0.0	0.0	0.0	0.0	0.0	0.0	0.0	0.0	0.0	-0.5005944371223451	0.8361307978630067	9.705350875854492	0.0	0.0	0.0	0.0	0.0	0.0	0.0	0.0	0.0
1689416039381058128	31073	1689416039380819289	imu_link	0.0009303517241755826	0.015668205332331372	0.22041449074513253	0.9752800080268729	0.0	0.0	0.0	0.0	0.0	0.0	0.0	0.0	0.0	-0.022043287754058838	-0.0021085145417600874	-0.0009819865226745605	0.0	0.0	0.0	0.0	0.0	0.0	0.0	0.0	0.0	-0.4316547811031342	0.7919201850891113	9.804008483886719	0.0	0.0	0.0	0.0	0.0	0.0	0.0	0.0	0.0
1689416039385947975	31074	1689416039385812456	imu_link	0.0009118028342471581	0.01567193662151792	0.22041960428751536	0.9752788099122516	0.0	0.0	0.0	0.0	0.0	0.0	0.0	0.0	0.0	-0.018027424812316895	-0.004908442497253418	-0.0005155802355147899	0.0	0.0	0.0	0.0	0.0	0.0	0.0	0.0	0.0	-0.34521162509918213	0.8332399725914003	9.84948253631592	0.0	0.0	0.0	0.0	0.0	0.0	0.0	0.0	0.0
1689416039386054018	31075	1689416039385836804	imu_link	0.0008874106996524097	0.015673904526598295	0.22042176548943937	0.9752783123384113	0.0	0.0	0.0	0.0	0.0	0.0	0.0	0.0	0.0	-0.022861363366246227	-0.005266070365905762	-0.0030308964196592574	0.0	0.0	0.0	0.0	0.0	0.0	0.0	0.0	0.0	-0.25773933529853826	0.7498112320899964	9.72119998931885	0.0	0.0	0.0	0.0	0.0	0.0	0.0	0.0	0.0
1689416039390889776	31076	1689416039390825795	imu_link	0.0008804632744770151	0.015689503881321204	0.22042484004191554	0.9752773729277617	0.0	0.0	0.0	0.0	0.0	0.0	0.0	0.0	0.0	-0.006859005428850651	0.0022962696384638552	-0.001992285950109363	0.0	0.0	0.0	0.0	0.0	0.0	0.0	0.0	0.0	-0.2551072835922241	0.635533332824707	9.72573471069336	0.0	0.0	0.0	0.0	0.0	0.0	0.0	0.0	0.0
1689416039391007965	31077	1689416039390838217	imu_link	0.0008677319354472609	0.015711673156091684	0.2204191421857001	0.9752783152136854	0.0	0.0	0.0	0.0	0.0	0.0	0.0	0.0	0.0	-0.010158120654523374	0.00839233212172985	-0.008334218524396421	0.0	0.0	0.0	0.0	0.0	0.0	0.0	0.0	0.0	-0.33973461389541626	0.5516085624694824	9.681779861450195	0.0	0.0	0.0	0.0	0.0	0.0	0.0	0.0	0.0
1689416039395974680	31078	1689416039395905689	imu_link	0.0008543577516595172	0.015735477815436796	0.22042374158840483	0.9752769037329452	0.0	0.0	0.0	0.0	0.0	0.0	0.0	0.0	0.0	-0.010444223880767822	0.009842216968536377	-0.0008493663626722993	0.0	0.0	0.0	0.0	0.0	0.0	0.0	0.0	0.0	-0.4680550694465637	0.5281627178192139	9.548499107360842	0.0	0.0	0.0	0.0	0.0	0.0	0.0	0.0	0.0
1689416039396121990	31079	1689416039395922271	imu_link	0.0008344698185203596	0.01575353241306659	0.22044259641128572	0.9752723678870858	0.0	0.0	0.0	0.0	0.0	0.0	0.0	0.0	0.0	-0.016717609018087387	0.006553531158715487	0.010764596983790398	0.0	0.0	0.0	0.0	0.0	0.0	0.0	0.0	0.0	-0.5941091775894165	0.6593313813209535	9.445608139038086	0.0	0.0	0.0	0.0	0.0	0.0	0.0	0.0	0.0
1689416039401066015	31080	1689416039400960769	imu_link	0.000821569321778487	0.0157668819563913	0.22047026799763533	0.9752659080406091	0.0	0.0	0.0	0.0	0.0	0.0	0.0	0.0	0.0	-0.012205542996525764	0.0016793612157925966	0.018087035045027736	0.0	0.0	0.0	0.0	0.0	0.0	0.0	0.0	0.0	-0.7633889317512513	0.9473080039024354	9.352983474731445	0.0	0.0	0.0	0.0	0.0	0.0	0.0	0.0	0.0
1689416039401370751	31081	1689416039400989933	imu_link	0.0008034462111035303	0.015770608777373563	0.22049725518533494	0.9752597617192613	0.0	0.0	0.0	0.0	0.0	0.0	0.0	0.0	0.0	-0.01796931028366089	-0.004912912379950286	0.017459686845541	0.0	0.0	0.0	0.0	0.0	0.0	0.0	0.0	0.0	-0.8460243940353394	1.275256872177124	9.366674423217773	0.0	0.0	0.0	0.0	0.0	0.0	0.0	0.0	0.0
1689416039406058019	31082	1689416039405940632	imu_link	0.0007855006493473881	0.015768555801215247	0.2205155708782634	0.9752556683439002	0.0	0.0	0.0	0.0	0.0	0.0	0.0	0.0	0.0	-0.01874119602143765	-0.00948160979896784	0.010275840759277344	0.0	0.0	0.0	0.0	0.0	0.0	0.0	0.0	0.0	-0.8743854165077211	1.4188525676727295	9.390465736389162	0.0	0.0	0.0	0.0	0.0	0.0	0.0	0.0	0.0
1689416039406111227	31083	1689416039405954777	imu_link	0.0007603972365802457	0.01575916468010655	0.2205271825164556	0.9752532144504739	0.0	0.0	0.0	0.0	0.0	0.0	0.0	0.0	0.0	-0.025537611916661266	-0.013971328735351562	0.004687904845923186	0.0	0.0	0.0	0.0	0.0	0.0	0.0	0.0	0.0	-0.8812157511711122	1.4591035842895508	9.498434066772461	0.0	0.0	0.0	0.0	0.0	0.0	0.0	0.0	0.0
1689416039410044831	31084	1689416039409978525	imu_link	0.0007387025108472108	0.015745538499543594	0.2205367475828839	0.9752512882849851	0.0	0.0	0.0	0.0	0.0	0.0	0.0	0.0	0.0	-0.02360046096146107	-0.017885863780975342	0.0030413269996643066	0.0	0.0	0.0	0.0	0.0	0.0	0.0	0.0	0.0	-0.7566425800323486	1.579865097999573	9.654268264770508	0.0	0.0	0.0	0.0	0.0	0.0	0.0	0.0	0.0
1689416039412138454	31085	1689416039411988902	imu_link	0.0007028583436956516	0.015732358599628498	0.22054049646158239	0.9752506797247157	0.0	0.0	0.0	0.0	0.0	0.0	0.0	0.0	0.0	-0.0344499982893467	-0.015041232109069824	-0.0026226046029478316	0.0	0.0	0.0	0.0	0.0	0.0	0.0	0.0	0.0	-0.5879337787628174	1.575719237327576	9.797027587890625	0.0	0.0	0.0	0.0	0.0	0.0	0.0	0.0	0.0
1689416039416308393	31086	1689416039416071391	imu_link	0.0006640938630420646	0.01571802757861879	0.22054876001049595	0.9752490692362703	0.0	0.0	0.0	0.0	0.0	0.0	0.0	0.0	0.0	-0.03702640905976296	-0.01542568299919367	0.0017195940017700195	0.0	0.0	0.0	0.0	0.0	0.0	0.0	0.0	0.0	-0.5078206062316895	1.3731783628463747	9.86929225921631	0.0	0.0	0.0	0.0	0.0	0.0	0.0	0.0	0.0
1689416039416312095	31087	1689416039416082713	imu_link	0.0006222257148361062	0.015710341591333284	0.22054750062230916	0.9752495054966681	0.0	0.0	0.0	0.0	0.0	0.0	0.0	0.0	0.0	-0.038155917078256614	-0.00972747802734375	-0.006072223652154208	0.0	0.0	0.0	0.0	0.0	0.0	0.0	0.0	0.0	-0.5551426410675049	1.087585687637329	9.873376846313477	0.0	0.0	0.0	0.0	0.0	0.0	0.0	0.0	0.0
1689416039420157634	31088	1689416039420013268	imu_link	0.0005759005469885758	0.015703186658536913	0.22054553370196664	0.9752500939920189	0.0	0.0	0.0	0.0	0.0	0.0	0.0	0.0	0.0	-0.0415310263633728	-0.008526445366442205	-0.006733835209161044	0.0	0.0	0.0	0.0	0.0	0.0	0.0	0.0	0.0	-0.5112740397453309	0.9880473613739014	9.85746955871582	0.0	0.0	0.0	0.0	0.0	0.0	0.0	0.0	0.0
1689416039422071144	31089	1689416039422025069	imu_link	0.0005202194955499996	0.015688676430905588	0.22054291206910767	0.9752509516732607	0.0	0.0	0.0	0.0	0.0	0.0	0.0	0.0	0.0	-0.050123047083616264	-0.012624265626072884	-0.007204712834209205	0.0	0.0	0.0	0.0	0.0	0.0	0.0	0.0	0.0	-0.3882505595684052	0.8614510297775269	9.8144006729126	0.0	0.0	0.0	0.0	0.0	0.0	0.0	0.0	0.0
1689416039426237107	31090	1689416039426053014	imu_link	0.0004627035531196899	0.01566836800946181	0.2205348572366878	0.9752531286250434	0.0	0.0	0.0	0.0	0.0	0.0	0.0	0.0	0.0	-0.052505742758512504	-0.016838314011693004	-0.011879205703735352	0.0	0.0	0.0	0.0	0.0	0.0	0.0	0.0	0.0	-0.2589953541755676	0.5228068232536317	9.684391021728516	0.0	0.0	0.0	0.0	0.0	0.0	0.0	0.0	0.0
1689416039426239912	31091	1689416039426064082	imu_link	0.000403634163385248	0.01564642906919332	0.22052932202034414	0.9752547587508057	0.0	0.0	0.0	0.0	0.0	0.0	0.0	0.0	0.0	-0.05403906479477883	-0.017830729484558105	-0.009816885925829412	0.0	0.0	0.0	0.0	0.0	0.0	0.0	0.0	0.0	-0.1335563361644745	0.18435160815715793	9.590871810913086	0.0	0.0	0.0	0.0	0.0	0.0	0.0	0.0	0.0
1689416039430149824	31092	1689416039430089513	imu_link	0.00034544574606309563	0.015620983997394767	0.2205290997712241	0.9752552392477999	0.0	0.0	0.0	0.0	0.0	0.0	0.0	0.0	0.0	-0.054036080837249756	-0.020700694993138317	-0.005462766159325839	0.0	0.0	0.0	0.0	0.0	0.0	0.0	0.0	0.0	-0.013263186439871788	-0.06089106947183609	9.521286010742188	0.0	0.0	0.0	0.0	0.0	0.0	0.0	0.0	0.0
1689416039432177075	31093	1689416039432101809	imu_link	0.00030124516946791226	0.015605612405127069	0.22053018728578677	0.9752552540789025	0.0	0.0	0.0	0.0	0.0	0.0	0.0	0.0	0.0	-0.04152804613113403	-0.01539439056068659	-0.0010967254638671875	0.0	0.0	0.0	0.0	0.0	0.0	0.0	0.0	0.0	0.11821025609970093	-0.12310987710952759	9.499513626098633	0.0	0.0	0.0	0.0	0.0	0.0	0.0	0.0	0.0
1689416039436210824	31094	1689416039436133612	imu_link	0.00024286070158510828	0.015601756077927168	0.2205406010880203	0.9752529771796132	0.0	0.0	0.0	0.0	0.0	0.0	0.0	0.0	0.0	-0.050511956214904785	-0.003789365291595459	0.003309548599645496	0.0	0.0	0.0	0.0	0.0	0.0	0.0	0.0	0.0	0.010739810764789581	-0.1911543309688568	9.504222869873047	0.0	0.0	0.0	0.0	0.0	0.0	0.0	0.0	0.0
1689416039436334309	31095	1689416039436145032	imu_link	0.0001893171094780161	0.015612070284888944	0.2205416677194939	0.9752525827804591	0.0	0.0	0.0	0.0	0.0	0.0	0.0	0.0	0.0	-0.044117864221334464	0.0063896169885993	-0.004272162448614837	0.0	0.0	0.0	0.0	0.0	0.0	0.0	0.0	0.0	-0.26582697033882147	-0.43609812855720526	9.384544372558594	0.0	0.0	0.0	0.0	0.0	0.0	0.0	0.0	0.0
1689416039440202877	31096	1689416039440153591	imu_link	0.0001501718290539771	0.015623271121947672	0.22054825811929066	0.9752509198603295	0.0	0.0	0.0	0.0	0.0	0.0	0.0	0.0	0.0	-0.03279745578765869	0.0045567755587399015	0.0004425645165611059	0.0	0.0	0.0	0.0	0.0	0.0	0.0	0.0	0.0	-0.5602183938026429	-0.7154395580291748	9.374529838562013	0.0	0.0	0.0	0.0	0.0	0.0	0.0	0.0	0.0
1689416039442251739	31097	1689416039442161584	imu_link	0.00012262538395614066	0.01563178229066619	0.2205617283370294	0.9752477410065685	0.0	0.0	0.0	0.0	0.0	0.0	0.0	0.0	0.0	-0.02430826425552368	0.00043213370372541254	0.006277859210968018	0.0	0.0	0.0	0.0	0.0	0.0	0.0	0.0	0.0	-0.8062809705734253	-0.6743414998054506	9.40217399597168	0.0	0.0	0.0	0.0	0.0	0.0	0.0	0.0	0.0
1689416039446373995	31098	1689416039446205397	imu_link	9.570358441735602e-05	0.01563491404965256	0.22057178795277058	0.975245418683319	0.0	0.0	0.0	0.0	0.0	0.0	0.0	0.0	0.0	-0.024728478863835338	-0.0038877127226442103	0.0034794211387634277	0.0	0.0	0.0	0.0	0.0	0.0	0.0	0.0	0.0	-1.051718592643738	-0.3535771369934082	9.442079544067383	0.0	0.0	0.0	0.0	0.0	0.0	0.0	0.0	0.0
1689416039446404190	31099	1689416039446239967	imu_link	7.24081913664157e-05	0.015627282914149925	0.22058451930259973	0.9752426634585958	0.0	0.0	0.0	0.0	0.0	0.0	0.0	0.0	0.0	-0.023829936981201172	-0.01291781757026911	0.005617737770080566	0.0	0.0	0.0	0.0	0.0	0.0	0.0	0.0	0.0	-1.074610710144043	-0.19358314573764804	9.544175148010256	0.0	0.0	0.0	0.0	0.0	0.0	0.0	0.0	0.0
1689416039450406619	31100	1689416039450285168	imu_link	5.548648183344423e-05	0.015598983284672342	0.22059477383409087	0.9752407981615725	0.0	0.0	0.0	0.0	0.0	0.0	0.0	0.0	0.0	-0.022475423291325573	-0.030177831649780273	0.00365525484085083	0.0	0.0	0.0	0.0	0.0	0.0	0.0	0.0	0.0	-0.8339799642562866	-0.3051204979419709	9.547983169555664	0.0	0.0	0.0	0.0	0.0	0.0	0.0	0.0	0.0
1689416039452504795	31101	1689416039452313932	imu_link	3.836229344173587e-05	0.01555784029949497	0.22060730057955164	0.975238622627587	0.0	0.0	0.0	0.0	0.0	0.0	0.0	0.0	0.0	-0.024941563606262207	-0.040169056504964835	0.0058099618181586266	0.0	0.0	0.0	0.0	0.0	0.0	0.0	0.0	0.0	-0.5177843570709229	-0.24610653519630432	9.662933349609375	0.0	0.0	0.0	0.0	0.0	0.0	0.0	0.0	0.0
1689416039456431367	31102	1689416039456360678	imu_link	3.072285759894364e-05	0.015521160826308262	0.22061643767511516	0.9752371404177815	0.0	0.0	0.0	0.0	0.0	0.0	0.0	0.0	0.0	-0.016698241233825684	-0.03835856914520264	0.002835691208019853	0.0	0.0	0.0	0.0	0.0	0.0	0.0	0.0	0.0	-0.2110037058591843	-0.06155822798609734	9.853029251098633	0.0	0.0	0.0	0.0	0.0	0.0	0.0	0.0	0.0
1689416039456457851	31103	1689416039456377899	imu_link	1.1597422983818453e-05	0.015489105966703113	0.22063581095938445	0.9752332676770962	0.0	0.0	0.0	0.0	0.0	0.0	0.0	0.0	0.0	-0.024969879537820816	-0.03269613161683083	0.011086463928222656	0.0	0.0	0.0	0.0	0.0	0.0	0.0	0.0	0.0	0.1713016927242279	0.015149482525885107	9.886603355407717	0.0	0.0	0.0	0.0	0.0	0.0	0.0	0.0	0.0
1689416039460547026	31104	1689416039460417105	imu_link	-8.788789421097093e-06	0.015470784151358987	0.2206507792689958	0.9752301719945319	0.0	0.0	0.0	0.0	0.0	0.0	0.0	0.0	0.0	-0.02347529120743275	-0.021767616271972656	0.007513165473937988	0.0	0.0	0.0	0.0	0.0	0.0	0.0	0.0	0.0	0.45053634047508245	-0.10098400712013245	9.941631317138672	0.0	0.0	0.0	0.0	0.0	0.0	0.0	0.0	0.0
1689416039460813688	31105	1689416039460449923	imu_link	-3.4131172564517975e-05	0.01546132584705498	0.22066642452057855	0.9752267814859362	0.0	0.0	0.0	0.0	0.0	0.0	0.0	0.0	0.0	-0.025784969329833984	-0.013975801877677442	0.007960200309753418	0.0	0.0	0.0	0.0	0.0	0.0	0.0	0.0	0.0	0.5494644641876221	-0.21679927408695224	9.990492820739748	0.0	0.0	0.0	0.0	0.0	0.0	0.0	0.0	0.0
1689416039465479593	31106	1689416039465414225	imu_link	-5.897827921644283e-05	0.015456023688638774	0.2206783377266363	0.9752241686461156	0.0	0.0	0.0	0.0	0.0	0.0	0.0	0.0	0.0	-0.02461970038712025	-0.010827184654772283	0.005005300045013428	0.0	0.0	0.0	0.0	0.0	0.0	0.0	0.0	0.0	0.4774555563926697	-0.08794336020946503	10.114478111267092	0.0	0.0	0.0	0.0	0.0	0.0	0.0	0.0	0.0
1689416039465621830	31107	1689416039465426307	imu_link	-9.075549560265666e-05	0.015462177990761442	0.22068549377073265	0.9752224493183029	0.0	0.0	0.0	0.0	0.0	0.0	0.0	0.0	0.0	-0.02794415317475796	-0.0006780028343200684	0.0010207298910245302	0.0	0.0	0.0	0.0	0.0	0.0	0.0	0.0	0.0	0.4103176295757294	0.025474885478615764	10.054715156555178	0.0	0.0	0.0	0.0	0.0	0.0	0.0	0.0	0.0
1689416039470552257	31108	1689416039470462344	imu_link	-0.00011758744797955769	0.015469668584308732	0.220682134624565	0.9752230878033135	0.0	0.0	0.0	0.0	0.0	0.0	0.0	0.0	0.0	-0.0237196683883667	-0.0005394220934249462	-0.007560848724097014	0.0	0.0	0.0	0.0	0.0	0.0	0.0	0.0	0.0	0.3360492289066315	-0.14085339009761813	9.98542594909668	0.0	0.0	0.0	0.0	0.0	0.0	0.0	0.0	0.0
1689416039470638280	31109	1689416039470474421	imu_link	-0.00014561678464331982	0.015473038060629194	0.22067500263154347	0.975224644429423	0.0	0.0	0.0	0.0	0.0	0.0	0.0	0.0	0.0	-0.02529621496796608	-0.003525615436956287	-0.011342763900756836	0.0	0.0	0.0	0.0	0.0	0.0	0.0	0.0	0.0	0.1912430673837662	-0.5303852558135986	9.970027923583984	0.0	0.0	0.0	0.0	0.0	0.0	0.0	0.0	0.0
1689416039475582891	31110	1689416039475522857	imu_link	-0.00017136593493428639	0.015475653753158186	0.22067378692297554	0.9752248738315189	0.0	0.0	0.0	0.0	0.0	0.0	0.0	0.0	0.0	-0.02376288734376431	-0.004525484051555396	-0.005753339268267155	0.0	0.0	0.0	0.0	0.0	0.0	0.0	0.0	0.0	0.033610664308071136	-0.8681882023811341	9.924723625183107	0.0	0.0	0.0	0.0	0.0	0.0	0.0	0.0	0.0
1689416039475724473	31111	1689416039475573012	imu_link	-0.00019297670573523076	0.015484176245864286	0.22067701760683428	0.9752240034710645	0.0	0.0	0.0	0.0	0.0	0.0	0.0	0.0	0.0	-0.019547346979379654	-0.0006377698737196625	-0.0020265579223632812	0.0	0.0	0.0	0.0	0.0	0.0	0.0	0.0	0.0	0.009562921710312368	-0.8792880773544312	9.887014389038086	0.0	0.0	0.0	0.0	0.0	0.0	0.0	0.0	0.0
1689416039480726392	31112	1689416039480622745	imu_link	-0.00020795748821001141	0.015497557490706927	0.2206808246526232	0.9752229263589651	0.0	0.0	0.0	0.0	0.0	0.0	0.0	0.0	0.0	-0.013522803783416748	0.0019863250199705367	-0.0015154482098296287	0.0	0.0	0.0	0.0	0.0	0.0	0.0	0.0	0.0	-0.10886017978191376	-0.7185317277908325	9.797494888305664	0.0	0.0	0.0	0.0	0.0	0.0	0.0	0.0	0.0
1689416039480821506	31113	1689416039480636182	imu_link	-0.00022394872297536	0.015509578072718569	0.22069277344389007	0.9752200277807155	0.0	0.0	0.0	0.0	0.0	0.0	0.0	0.0	0.0	-0.0146523118019104	0.0011265279026702049	0.005131959915161133	0.0	0.0	0.0	0.0	0.0	0.0	0.0	0.0	0.0	-0.25297385454177856	-0.6502562165260316	9.671956062316896	0.0	0.0	0.0	0.0	0.0	0.0	0.0	0.0	0.0
1689416039485734399	31114	1689416039485636168	imu_link	-0.00022999363089464984	0.015521665742159208	0.2207057052276964	0.9752169075008205	0.0	0.0	0.0	0.0	0.0	0.0	0.0	0.0	0.0	-0.006893277633935214	-0.0005781651125289501	0.006090104579925537	0.0	0.0	0.0	0.0	0.0	0.0	0.0	0.0	0.0	-0.4616751372814179	-0.615488111972809	9.66301155090332	0.0	0.0	0.0	0.0	0.0	0.0	0.0	0.0	0.0
1689416039485885986	31115	1689416039485650877	imu_link	-0.00022433596865816582	0.015537839339353472	0.22072184455455227	0.9752129985590191	0.0	0.0	0.0	0.0	0.0	0.0	0.0	0.0	0.0	0.0029191372450441126	0.0005558133125305176	0.00884085986763239	0.0	0.0	0.0	0.0	0.0	0.0	0.0	0.0	0.0	-0.5841988325119019	-0.5559807419776918	9.57799816131592	0.0	0.0	0.0	0.0	0.0	0.0	0.0	0.0	0.0
1689416039490857282	31116	1689416039490670405	imu_link	-0.0002190437783214979	0.015551113843739413	0.22073546896198265	0.9752097044329369	0.0	0.0	0.0	0.0	0.0	0.0	0.0	0.0	0.0	0.0021517279092222457	-0.0016495585441589355	0.006802380084991455	0.0	0.0	0.0	0.0	0.0	0.0	0.0	0.0	0.0	-0.6392440795898438	-0.32652974128723145	9.505532264709474	0.0	0.0	0.0	0.0	0.0	0.0	0.0	0.0	0.0
1689416039490861316	31117	1689416039490682486	imu_link	-0.00020194638246565696	0.015561012224564843	0.22075193373660473	0.975205823335646	0.0	0.0	0.0	0.0	0.0	0.0	0.0	0.0	0.0	0.010769069194793701	-0.006337464321404696	0.008638203144073486	0.0	0.0	0.0	0.0	0.0	0.0	0.0	0.0	0.0	-0.5677835345268251	-0.07419864088296892	9.4041748046875	0.0	0.0	0.0	0.0	0.0	0.0	0.0	0.0	0.0
1689416039495810834	31118	1689416039495718713	imu_link	-0.00019033831274301244	0.01557130043136169	0.2207582133949465	0.9752042399379086	0.0	0.0	0.0	0.0	0.0	0.0	0.0	0.0	0.0	0.00664442777633667	-0.005112588405609131	0.000813603459391743	0.0	0.0	0.0	0.0	0.0	0.0	0.0	0.0	0.0	-0.49347925186157227	0.043422214686870575	9.283149719238281	0.0	0.0	0.0	0.0	0.0	0.0	0.0	0.0	0.0
1689416039495927585	31119	1689416039495750271	imu_link	-0.0001861927754798474	0.015572897995266885	0.22076842954895062	0.9752019025282761	0.0	0.0	0.0	0.0	0.0	0.0	0.0	0.0	0.0	-0.0007614495116285981	-0.010570883750915527	0.0039651994593441495	0.0	0.0	0.0	0.0	0.0	0.0	0.0	0.0	0.0	-0.396981567144394	0.13791133463382724	9.316210746765138	0.0	0.0	0.0	0.0	0.0	0.0	0.0	0.0	0.0
1689416039500850221	31120	1689416039500762453	imu_link	-0.00017914324237581526	0.01557257824148915	0.2207894002156284	0.9751971613304844	0.0	0.0	0.0	0.0	0.0	0.0	0.0	0.0	0.0	0.0010311602381989362	-0.012546775862574577	0.012786684557795525	0.0	0.0	0.0	0.0	0.0	0.0	0.0	0.0	0.0	-0.32965037226676946	0.2271702736616135	9.430472373962404	0.0	0.0	0.0	0.0	0.0	0.0	0.0	0.0	0.0
1689416039500932781	31121	1689416039500773769	imu_link	-0.0001825604321017628	0.01558475053591025	0.22080883394755357	0.9751925661494472	0.0	0.0	0.0	0.0	0.0	0.0	0.0	0.0	0.0	-0.004908441565930843	-0.0009566546068526806	0.01144707016646862	0.0	0.0	0.0	0.0	0.0	0.0	0.0	0.0	0.0	-0.3005860447883606	0.2556617259979248	9.48430061340332	0.0	0.0	0.0	0.0	0.0	0.0	0.0	0.0	0.0
1689416039505842606	31122	1689416039505793330	imu_link	-0.00018587195366367212	0.01558823619202648	0.22083197041351293	0.9751872708292102	0.0	0.0	0.0	0.0	0.0	0.0	0.0	0.0	0.0	-0.00640749977901578	-0.00774264382198453	0.014455616474151611	0.0	0.0	0.0	0.0	0.0	0.0	0.0	0.0	0.0	-0.3157725632190705	0.3317961096763611	9.588074684143068	0.0	0.0	0.0	0.0	0.0	0.0	0.0	0.0	0.0
1689416039505957803	31123	1689416039505825057	imu_link	-0.00018582030237148392	0.015590370394398902	0.22085624219281375	0.9751817400393887	0.0	0.0	0.0	0.0	0.0	0.0	0.0	0.0	0.0	-0.0040367236360907555	-0.00939071271568537	0.015428662300109863	0.0	0.0	0.0	0.0	0.0	0.0	0.0	0.0	0.0	-0.41515406966209417	0.5242897272109985	9.726737022399904	0.0	0.0	0.0	0.0	0.0	0.0	0.0	0.0	0.0
1689416039511087314	31124	1689416039510785065	imu_link	-0.00018825705160161127	0.015589672658455844	0.22086848606822904	0.9751789776895384	0.0	0.0	0.0	0.0	0.0	0.0	0.0	0.0	0.0	-0.006327033508569003	-0.01119077205657959	0.005522369407117367	0.0	0.0	0.0	0.0	0.0	0.0	0.0	0.0	0.0	-0.5964739322662354	0.7638339996337891	9.910045623779297	0.0	0.0	0.0	0.0	0.0	0.0	0.0	0.0	0.0
1689416039511094357	31125	1689416039510809420	imu_link	-0.00019193356293624583	0.01558744539478674	0.22086899670498122	0.9751788969220504	0.0	0.0	0.0	0.0	0.0	0.0	0.0	0.0	0.0	-0.007455052342265845	-0.012212993577122688	-0.0034913427662104373	0.0	0.0	0.0	0.0	0.0	0.0	0.0	0.0	0.0	-0.6403260231018066	0.7716761827468872	10.006104469299318	0.0	0.0	0.0	0.0	0.0	0.0	0.0	0.0	0.0
1689416039515976754	31126	1689416039515803242	imu_link	-0.00019632219836038245	0.01558379472381863	0.22086192016011744	0.9751805571394387	0.0	0.0	0.0	0.0	0.0	0.0	0.0	0.0	0.0	-0.008130072616040708	-0.0132024297490716	-0.010362265631556511	0.0	0.0	0.0	0.0	0.0	0.0	0.0	0.0	0.0	-0.42610132694244385	0.4984863102436066	9.974199295043945	0.0	0.0	0.0	0.0	0.0	0.0	0.0	0.0	0.0
1689416039515987116	31127	1689416039515815631	imu_link	-0.00020218480568377209	0.015572974046874848	0.2208440126858909	0.9751847843672673	0.0	0.0	0.0	0.0	0.0	0.0	0.0	0.0	0.0	-0.010411442257463934	-0.018565356731414795	-0.019286574795842174	0.0	0.0	0.0	0.0	0.0	0.0	0.0	0.0	0.0	-0.2810676991939545	0.35286363959312445	10.083840370178224	0.0	0.0	0.0	0.0	0.0	0.0	0.0	0.0	0.0
1689416039520952146	31128	1689416039520860439	imu_link	-0.00021840489445633252	0.015563132745389511	0.2208313170962253	0.9751878129816829	0.0	0.0	0.0	0.0	0.0	0.0	0.0	0.0	0.0	-0.01838505454361439	-0.015957653522491455	-0.01509934850037098	0.0	0.0	0.0	0.0	0.0	0.0	0.0	0.0	0.0	-0.13559246063232422	0.269655704498291	10.170245170593263	0.0	0.0	0.0	0.0	0.0	0.0	0.0	0.0	0.0
1689416039521064429	31129	1689416039520874182	imu_link	-0.0002331056023117382	0.015556090548193742	0.22081810233687257	0.9751909143285622	0.0	0.0	0.0	0.0	0.0	0.0	0.0	0.0	0.0	-0.016698243096470836	-0.0140458345413208	-0.015532971359789373	0.0	0.0	0.0	0.0	0.0	0.0	0.0	0.0	0.0	-0.01628532819449902	0.007335967384278774	10.154802322387695	0.0	0.0	0.0	0.0	0.0	0.0	0.0	0.0	0.0
1689416039526061123	31130	1689416039525966018	imu_link	-0.0002490026148701794	0.015548489818234736	0.22081566857295756	0.9751915827029825	0.0	0.0	0.0	0.0	0.0	0.0	0.0	0.0	0.0	-0.01786500029265881	-0.014238060452044012	-0.0066816797479987144	0.0	0.0	0.0	0.0	0.0	0.0	0.0	0.0	0.0	0.19360144436359408	-0.3728545308113098	10.028791427612305	0.0	0.0	0.0	0.0	0.0	0.0	0.0	0.0	0.0
1689416039526190954	31131	1689416039525993470	imu_link	-0.00026713573536643305	0.015547879674517977	0.22082449211819374	0.975189589647504	0.0	0.0	0.0	0.0	0.0	0.0	0.0	0.0	0.0	-0.018514694646000866	-0.008362531661987305	0.0025212767068296675	0.0	0.0	0.0	0.0	0.0	0.0	0.0	0.0	0.0	0.253007709980011	-0.5372539162635804	10.041492462158203	0.0	0.0	0.0	0.0	0.0	0.0	0.0	0.0	0.0
1689416039530056967	31132	1689416039529987812	imu_link	-0.0002811327049367018	0.015557918011097962	0.22083877021767362	0.9751861923347293	0.0	0.0	0.0	0.0	0.0	0.0	0.0	0.0	0.0	-0.013475120067596436	-0.0007644296274520458	0.0070929531939327726	0.0	0.0	0.0	0.0	0.0	0.0	0.0	0.0	0.0	0.1644014269113541	-0.4118978977203369	10.000673294067383	0.0	0.0	0.0	0.0	0.0	0.0	0.0	0.0	0.0
1689416039532176762	31133	1689416039532100099	imu_link	-0.0002878141088349653	0.015572259879591018	0.2208516239026043	0.9751830505627465	0.0	0.0	0.0	0.0	0.0	0.0	0.0	0.0	0.0	-0.006951393093913794	0.0013202428817749023	0.005272032227367164	0.0	0.0	0.0	0.0	0.0	0.0	0.0	0.0	0.0	-0.046384282410144806	-0.2337499111890793	9.887046813964844	0.0	0.0	0.0	0.0	0.0	0.0	0.0	0.0	0.0
1689416039536131144	31134	1689416039536049874	imu_link	-0.0002960448871378203	0.01559258116144006	0.22086302885791034	0.9751801404119437	0.0	0.0	0.0	0.0	0.0	0.0	0.0	0.0	0.0	-0.0071227564476430425	0.006230176892131568	0.004783272743225098	0.0	0.0	0.0	0.0	0.0	0.0	0.0	0.0	0.0	-0.2304472029209137	-0.2064189910888672	9.646957397460938	0.0	0.0	0.0	0.0	0.0	0.0	0.0	0.0	0.0
1689416039536254957	31135	1689416039536061463	imu_link	-0.0003001616521685125	0.015606729399493882	0.2208677999546412	0.9751788322372621	0.0	0.0	0.0	0.0	0.0	0.0	0.0	0.0	0.0	-0.004923343658447266	0.0006705524283461274	-0.0005394220352172852	0.0	0.0	0.0	0.0	0.0	0.0	0.0	0.0	0.0	-0.4324412047863007	-0.3120109438896179	9.514267921447756	0.0	0.0	0.0	0.0	0.0	0.0	0.0	0.0	0.0
1689416039540163579	31136	1689416039540083516	imu_link	-0.00029422969070134553	0.015616198661220654	0.22086504550481842	0.9751793063034188	0.0	0.0	0.0	0.0	0.0	0.0	0.0	0.0	0.0	0.0021860005799680953	-0.004775822162628174	-0.006651878356933594	0.0	0.0	0.0	0.0	0.0	0.0	0.0	0.0	0.0	-0.5823659896850586	-0.37082341313362127	9.574469566345217	0.0	0.0	0.0	0.0	0.0	0.0	0.0	0.0	0.0
1689416039542166005	31137	1689416039542100852	imu_link	-0.00029013049168906185	0.015618342444457554	0.2208654710633645	0.9751791768160063	0.0	0.0	0.0	0.0	0.0	0.0	0.0	0.0	0.0	-0.0005796551704406738	-0.010159612633287908	-0.004035234451293945	0.0	0.0	0.0	0.0	0.0	0.0	0.0	0.0	0.0	-0.661209225654602	-0.35712394118309027	9.596281051635742	0.0	0.0	0.0	0.0	0.0	0.0	0.0	0.0	0.0
1689416039546220235	31138	1689416039546143851	imu_link	-0.00028533086058782397	0.015614656076718848	0.22087160743541806	0.9751778474364562	0.0	0.0	0.0	0.0	0.0	0.0	0.0	0.0	0.0	-0.0011339784832671287	-0.014820697717368604	0.0005841255187988281	0.0	0.0	0.0	0.0	0.0	0.0	0.0	0.0	0.0	-0.6033679246902466	-0.2777363061904907	9.607919692993164	0.0	0.0	0.0	0.0	0.0	0.0	0.0	0.0	0.0
1689416039546377872	31139	1689416039546155386	imu_link	-0.000275146180748326	0.015617680323798705	0.22088537713183917	0.9751746830825788	0.0	0.0	0.0	0.0	0.0	0.0	0.0	0.0	0.0	0.004155932925641537	-0.010512768290936949	0.006984173320233822	0.0	0.0	0.0	0.0	0.0	0.0	0.0	0.0	0.0	-0.6233150362968446	-0.161858469247818	9.653419494628906	0.0	0.0	0.0	0.0	0.0	0.0	0.0	0.0	0.0
1689416039550300508	31140	1689416039550162060	imu_link	-0.00026718904091033993	0.015607258486456251	0.22089817305041928	0.9751719536756275	0.0	0.0	0.0	0.0	0.0	0.0	0.0	0.0	0.0	5.5134307331172756e-05	-0.02061576023697853	0.006088615395128727	0.0	0.0	0.0	0.0	0.0	0.0	0.0	0.0	0.0	-0.5725262761116029	-0.15996882319450378	9.649192810058594	0.0	0.0	0.0	0.0	0.0	0.0	0.0	0.0	0.0
1689416039552294760	31141	1689416039552174647	imu_link	-0.00026221749419025895	0.015597008129331057	0.22091412424111478	0.9751685055877167	0.0	0.0	0.0	0.0	0.0	0.0	0.0	0.0	0.0	-0.0020429494325071578	-0.01981109380722046	0.0043019657023251065	0.0	0.0	0.0	0.0	0.0	0.0	0.0	0.0	0.0	-0.43368321657180786	-0.019273614510893825	9.754893302917482	0.0	0.0	0.0	0.0	0.0	0.0	0.0	0.0	0.0
1689416039556260042	31142	1689416039556192084	imu_link	-0.00025754032120506786	0.01558855394793661	0.22092897465415137	0.9751652776924844	0.0	0.0	0.0	0.0	0.0	0.0	0.0	0.0	0.0	-0.002181530231609941	-0.01849383302032948	0.007723272778093815	0.0	0.0	0.0	0.0	0.0	0.0	0.0	0.0	0.0	-0.3058866262435913	0.13716216385364535	9.836218833923342	0.0	0.0	0.0	0.0	0.0	0.0	0.0	0.0	0.0
1689416039556386732	31143	1689416039556204139	imu_link	-0.00025626660569554776	0.015575452699508037	0.22094130463096892	0.9751626938663094	0.0	0.0	0.0	0.0	0.0	0.0	0.0	0.0	0.0	-0.0056266775354743	-0.02152621559798718	0.005592404864728451	0.0	0.0	0.0	0.0	0.0	0.0	0.0	0.0	0.0	-0.1272905170917511	0.2724418044090271	9.808020591735842	0.0	0.0	0.0	0.0	0.0	0.0	0.0	0.0	0.0
1689416039560295597	31144	1689416039560240170	imu_link	-0.0002601666547000607	0.01555676718026401	0.2209478045336988	0.9751615184060274	0.0	0.0	0.0	0.0	0.0	0.0	0.0	0.0	0.0	-0.010576842352747917	-0.024986268952488903	0.0007808209047652782	0.0	0.0	0.0	0.0	0.0	0.0	0.0	0.0	0.0	0.09830398857593536	0.2778145372867585	9.788365364074709	0.0	0.0	0.0	0.0	0.0	0.0	0.0	0.0	0.0
1689416039562371938	31145	1689416039562273056	imu_link	-0.00026190250608284886	0.01554542731924158	0.22094518020577383	0.9751622933852485	0.0	0.0	0.0	0.0	0.0	0.0	0.0	0.0	0.0	-0.007477402687072754	-0.01966059394180775	-0.006668269634246826	0.0	0.0	0.0	0.0	0.0	0.0	0.0	0.0	0.0	0.39504674077034	0.12410646677017212	9.723236083984375	0.0	0.0	0.0	0.0	0.0	0.0	0.0	0.0	0.0
1689416039566410039	31146	1689416039566299867	imu_link	-0.0002650015846866584	0.01553577741804648	0.22094578733962422	0.9751623087727758	0.0	0.0	0.0	0.0	0.0	0.0	0.0	0.0	0.0	-0.008280576206743719	-0.018090011551976207	-0.004081428050994873	0.0	0.0	0.0	0.0	0.0	0.0	0.0	0.0	0.0	0.5864044427871704	-0.11842809617519379	9.772349357604982	0.0	0.0	0.0	0.0	0.0	0.0	0.0	0.0	0.0
1689416039566525920	31147	1689416039566326826	imu_link	-0.00027013940404747297	0.015539713640459326	0.2209442616958128	0.9751625903142342	0.0	0.0	0.0	0.0	0.0	0.0	0.0	0.0	0.0	-0.007444621529430152	-0.007134676910936832	-0.005753339733928443	0.0	0.0	0.0	0.0	0.0	0.0	0.0	0.0	0.0	0.5723966360092163	-0.4076309502124787	9.766930580139162	0.0	0.0	0.0	0.0	0.0	0.0	0.0	0.0	0.0
1689416039570456456	31148	1689416039570364709	imu_link	-0.00027462827045596694	0.015562230004761412	0.22093715864538552	0.975163839314346	0.0	0.0	0.0	0.0	0.0	0.0	0.0	0.0	0.0	-0.0035837294999510054	0.007233023643493652	-0.010301172733306885	0.0	0.0	0.0	0.0	0.0	0.0	0.0	0.0	0.0	0.39569371938705444	-0.6287147402763368	9.669817924499513	0.0	0.0	0.0	0.0	0.0	0.0	0.0	0.0	0.0
1689416039570648020	31149	1689416039570394490	imu_link	-0.0002737284069296705	0.015590823832919579	0.22093970726181061	0.9751628054022752	0.0	0.0	0.0	0.0	0.0	0.0	0.0	0.0	0.0	0.0016450881958007812	0.011096895672380926	-0.0035822391510009766	0.0	0.0	0.0	0.0	0.0	0.0	0.0	0.0	0.0	0.20363377034664157	-0.6551088690757753	9.647575378417969	0.0	0.0	0.0	0.0	0.0	0.0	0.0	0.0	0.0
1689416039575454716	31150	1689416039575394934	imu_link	-0.0002815463390451237	0.015615701654593797	0.22094744252010087	0.9751606525272235	0.0	0.0	0.0	0.0	0.0	0.0	0.0	0.0	0.0	-0.0059485440142452726	0.00970363710075617	0.0018090009689331055	0.0	0.0	0.0	0.0	0.0	0.0	0.0	0.0	0.0	-0.023937432095408443	-0.5911126732826234	9.726389884948732	0.0	0.0	0.0	0.0	0.0	0.0	0.0	0.0	0.0
1689416039575472678	31151	1689416039575424107	imu_link	-0.0002878104777045121	0.01564583421684997	0.22096208268803377	0.9751568504866046	0.0	0.0	0.0	0.0	0.0	0.0	0.0	0.0	0.0	-0.0038951642345637087	0.013548137620091438	0.00755340000614524	0.0	0.0	0.0	0.0	0.0	0.0	0.0	0.0	0.0	-0.2589348554611206	-0.4739234149456025	9.77796745300293	0.0	0.0	0.0	0.0	0.0	0.0	0.0	0.0	0.0
1689416039580550465	31152	1689416039580467840	imu_link	-0.00028523606578766646	0.015667741010260656	0.2209752527075538	0.9751535152081723	0.0	0.0	0.0	0.0	0.0	0.0	0.0	0.0	0.0	0.001564622041769326	0.00556260347366333	0.006435811519622803	0.0	0.0	0.0	0.0	0.0	0.0	0.0	0.0	0.0	-0.4550631046295166	-0.35483425855636597	9.842933654785156	0.0	0.0	0.0	0.0	0.0	0.0	0.0	0.0	0.0
1689416039580732380	31153	1689416039580482427	imu_link	-0.00043814892792665063	0.015391699895016535	0.22543740064931236	0.9741359668898074	0.0	0.0	0.0	0.0	0.0	0.0	0.0	0.0	0.0	0.005379319656640292	-0.0007063150405883789	0.005310774315148593	0.0	0.0	0.0	0.0	0.0	0.0	0.0	0.0	0.0	-0.4816094338893891	-0.2552494406700134	9.831754684448242	0.0	0.0	0.0	0.0	0.0	0.0	0.0	0.0	0.0
1689416039585643967	31154	1689416039585513266	imu_link	-0.00042548351194419314	0.015415415711349346	0.22544510428059125	0.974133814667236	0.0	0.0	0.0	0.0	0.0	0.0	0.0	0.0	0.0	0.009904801845550537	0.005123019218444824	0.0020697715226560835	0.0	0.0	0.0	0.0	0.0	0.0	0.0	0.0	0.0	-0.46489471197128296	-0.19750930368900302	9.876041412353516	0.0	0.0	0.0	0.0	0.0	0.0	0.0	0.0	0.0
1689416039585650391	31155	1689416039585544373	imu_link	-0.00041135089957775517	0.015438155179287176	0.22544563147414437	0.9741333386165991	0.0	0.0	0.0	0.0	0.0	0.0	0.0	0.0	0.0	0.010961295105516912	0.0040784478187561035	-0.003820657962933183	0.0	0.0	0.0	0.0	0.0	0.0	0.0	0.0	0.0	-0.4056137204170227	-0.13020795583724976	9.870152473449709	0.0	0.0	0.0	0.0	0.0	0.0	0.0	0.0	0.0
1689416039590647660	31156	1689416039590545812	imu_link	-0.000385844064285852	0.015457260221148109	0.22544876187523255	0.9741323216071515	0.0	0.0	0.0	0.0	0.0	0.0	0.0	0.0	0.0	0.019137563183903698	-0.0007987021235749125	-0.001551210880279541	0.0	0.0	0.0	0.0	0.0	0.0	0.0	0.0	0.0	-0.42009204626083374	0.07480888068675995	9.857128143310547	0.0	0.0	0.0	0.0	0.0	0.0	0.0	0.0	0.0
1689416039590761070	31157	1689416039590570897	imu_link	-0.00036542951699622146	0.015480133677741658	0.22546654567798502	0.9741278502858977	0.0	0.0	0.0	0.0	0.0	0.0	0.0	0.0	0.0	0.0157922524958849	0.003166496753692627	0.00814944598823786	0.0	0.0	0.0	0.0	0.0	0.0	0.0	0.0	0.0	-0.46674078702926636	0.2671152949333191	9.799656867980959	0.0	0.0	0.0	0.0	0.0	0.0	0.0	0.0	0.0
1689416039595718254	31158	1689416039595608035	imu_link	-0.00034375680864077605	0.01550026486901858	0.22547981538959286	0.9741244666222699	0.0	0.0	0.0	0.0	0.0	0.0	0.0	0.0	0.0	0.016209485009312633	0.000718236027751118	0.0066891321912407875	0.0	0.0	0.0	0.0	0.0	0.0	0.0	0.0	0.0	-0.5233493447303773	0.5354828238487245	9.802694320678711	0.0	0.0	0.0	0.0	0.0	0.0	0.0	0.0	0.0
1689416039595901610	31159	1689416039595635922	imu_link	-0.0003242661705448158	0.015511067244533053	0.22550941629341412	0.9741174491853587	0.0	0.0	0.0	0.0	0.0	0.0	0.0	0.0	0.0	0.012621283531188965	-0.006116928067058326	0.020088255405426025	0.0	0.0	0.0	0.0	0.0	0.0	0.0	0.0	0.0	-0.5584459900856019	0.8191475868225098	9.904260635375977	0.0	0.0	0.0	0.0	0.0	0.0	0.0	0.0	0.0
1689416039600828498	31160	1689416039600690926	imu_link	-0.00031465492321247667	0.01551914837365507	0.22553835157943194	0.9741106246175885	0.0	0.0	0.0	0.0	0.0	0.0	0.0	0.0	0.0	0.0044405460357666016	-0.0064551844261586675	0.01939535699784756	0.0	0.0	0.0	0.0	0.0	0.0	0.0	0.0	0.0	-0.5928565859794618	1.0185737609863281	9.930513381958008	0.0	0.0	0.0	0.0	0.0	0.0	0.0	0.0	0.0
1689416039600988760	31161	1689416039600725685	imu_link	-0.0003026234468238155	0.015527641987475329	0.2255608625762121	0.9741052807716594	0.0	0.0	0.0	0.0	0.0	0.0	0.0	0.0	0.0	0.006480515468865634	-0.006592273712158203	0.014211238361895086	0.0	0.0	0.0	0.0	0.0	0.0	0.0	0.0	0.0	-0.5304415822029115	1.1742016077041628	10.006649971008303	0.0	0.0	0.0	0.0	0.0	0.0	0.0	0.0	0.0
1689416039605855217	31162	1689416039605688318	imu_link	-0.00030081405225639924	0.015529678694796278	0.22557159747531283	0.9741027630609503	0.0	0.0	0.0	0.0	0.0	0.0	0.0	0.0	0.0	-0.0025033953133970503	-0.009809435345232488	0.004363059997558594	0.0	0.0	0.0	0.0	0.0	0.0	0.0	0.0	0.0	-0.4424912929534912	1.3409979343414307	10.16781520843506	0.0	0.0	0.0	0.0	0.0	0.0	0.0	0.0	0.0
1689416039605890624	31163	1689416039605699804	imu_link	-0.0003079792565683515	0.015536446159854743	0.22557681559560827	0.9741014445401691	0.0	0.0	0.0	0.0	0.0	0.0	0.0	0.0	0.0	-0.008574129082262518	-0.004518032073974609	-0.00029653313686139887	0.0	0.0	0.0	0.0	0.0	0.0	0.0	0.0	0.0	-0.35229757428169256	1.4077368974685671	10.261837959289553	0.0	0.0	0.0	0.0	0.0	0.0	0.0	0.0	0.0
1689416039610831958	31164	1689416039610732073	imu_link	-0.00031835295184167584	0.015540746259082165	0.22556785333669305	0.9741034479962511	0.0	0.0	0.0	0.0	0.0	0.0	0.0	0.0	0.0	-0.011342762038111687	-0.005896389018744231	-0.011996923945844175	0.0	0.0	0.0	0.0	0.0	0.0	0.0	0.0	0.0	-0.30578204989433294	1.197646737098694	10.235598564147951	0.0	0.0	0.0	0.0	0.0	0.0	0.0	0.0	0.0
1689416039610882886	31165	1689416039610744013	imu_link	-0.00033701376882027843	0.015548242667548066	0.22555539044542136	0.9741062079735885	0.0	0.0	0.0	0.0	0.0	0.0	0.0	0.0	0.0	-0.017094613984227184	-0.0018760564271360636	-0.016413630917668346	0.0	0.0	0.0	0.0	0.0	0.0	0.0	0.0	0.0	-0.3766177594661713	0.8784998059272767	10.265615463256836	0.0	0.0	0.0	0.0	0.0	0.0	0.0	0.0	0.0
1689416039615951721	31166	1689416039615788335	imu_link	-0.000357531685278746	0.015558822171065164	0.22554162600560693	0.9741092188058226	0.0	0.0	0.0	0.0	0.0	0.0	0.0	0.0	0.0	-0.018054248765110973	0.0008136035758070649	-0.01603812351822853	0.0	0.0	0.0	0.0	0.0	0.0	0.0	0.0	0.0	-0.44871595501899725	0.5282806158065796	10.195772171020508	0.0	0.0	0.0	0.0	0.0	0.0	0.0	0.0	0.0
1689416039615974102	31167	1689416039615799271	imu_link	-0.000376962568196085	0.015576105467401662	0.22554021421678733	0.9741092621511902	0.0	0.0	0.0	0.0	0.0	0.0	0.0	0.0	0.0	-0.016152860596776012	0.005877017974853516	-0.005863607395440341	0.0	0.0	0.0	0.0	0.0	0.0	0.0	0.0	0.0	-0.5302351117134095	0.29388701915740967	10.130839347839357	0.0	0.0	0.0	0.0	0.0	0.0	0.0	0.0	0.0
1689416039620973447	31168	1689416039620816739	imu_link	-0.0003968712909397584	0.015589840358980641	0.22554568510272577	0.9741077678071879	0.0	0.0	0.0	0.0	0.0	0.0	0.0	0.0	0.0	-0.017252564430236816	0.003214181168004871	-0.00017434360051993283	0.0	0.0	0.0	0.0	0.0	0.0	0.0	0.0	0.0	-0.5931463241577148	0.268452674150467	9.959526062011719	0.0	0.0	0.0	0.0	0.0	0.0	0.0	0.0	0.0
1689416039621150025	31169	1689416039620843402	imu_link	-0.00041905304254824093	0.015596587011529158	0.22554569629928278	0.9741076479265579	0.0	0.0	0.0	0.0	0.0	0.0	0.0	0.0	0.0	-0.02021492086350918	-0.0018373134080320597	-0.004713237751275302	0.0	0.0	0.0	0.0	0.0	0.0	0.0	0.0	0.0	-0.6973620653152466	0.2235302180051804	9.727605819702148	0.0	0.0	0.0	0.0	0.0	0.0	0.0	0.0	0.0
1689416039625944652	31170	1689416039625863861	imu_link	-0.0004338994997970685	0.015604185570977416	0.2255492459226025	0.9741066978455881	0.0	0.0	0.0	0.0	0.0	0.0	0.0	0.0	0.0	-0.014390052296221258	-0.0024884936865419154	-0.0017538666725158691	0.0	0.0	0.0	0.0	0.0	0.0	0.0	0.0	0.0	-0.7728701233863832	0.13677857816219333	9.575519561767578	0.0	0.0	0.0	0.0	0.0	0.0	0.0	0.0	0.0
1689416039626127858	31171	1689416039625878341	imu_link	-0.00044751300733343385	0.015603848387835743	0.22555715236481272	0.9741048663591998	0.0	0.0	0.0	0.0	0.0	0.0	0.0	0.0	0.0	-0.014916064217686653	-0.008884073235094549	0.0018328430596739054	0.0	0.0	0.0	0.0	0.0	0.0	0.0	0.0	0.0	-0.7817020416259766	-0.042375717312097556	9.441213607788086	0.0	0.0	0.0	0.0	0.0	0.0	0.0	0.0	0.0
1689416039630985036	31172	1689416039630916467	imu_link	-0.00045750865914111075	0.015604501807037444	0.22556379982185765	0.974103311984466	0.0	0.0	0.0	0.0	0.0	0.0	0.0	0.0	0.0	-0.011901557445526123	-0.008767844177782537	0.0008419156656600536	0.0	0.0	0.0	0.0	0.0	0.0	0.0	0.0	0.0	-0.7745903730392456	-0.10397031158208848	9.334709167480469	0.0	0.0	0.0	0.0	0.0	0.0	0.0	0.0	0.0
1689416039631108093	31173	1689416039630929793	imu_link	-0.0004745689440672188	0.015608332525067192	0.22556759552766364	0.9741023635059985	0.0	0.0	0.0	0.0	0.0	0.0	0.0	0.0	0.0	-0.016835333779454235	-0.005039572715759277	-0.0010192395420745017	0.0	0.0	0.0	0.0	0.0	0.0	0.0	0.0	0.0	-0.8869549036026001	0.010346987284719946	9.302109718322756	0.0	0.0	0.0	0.0	0.0	0.0	0.0	0.0	0.0
1689416039636073438	31174	1689416039635914722	imu_link	-0.0004844907874464472	0.01561126831057741	0.2255781749607736	0.9740998616937478	0.0	0.0	0.0	0.0	0.0	0.0	0.0	0.0	0.0	-0.011482832953333855	-0.00699460506439209	0.004093349445611239	0.0	0.0	0.0	0.0	0.0	0.0	0.0	0.0	0.0	-1.036244034767151	-0.02500258758664131	9.243291854858398	0.0	0.0	0.0	0.0	0.0	0.0	0.0	0.0	0.0
1689416039636101301	31175	1689416039635925850	imu_link	-0.0004898338714792944	0.015609256477340414	0.22558578959715894	0.9740981278633222	0.0	0.0	0.0	0.0	0.0	0.0	0.0	0.0	0.0	-0.008769334293901922	-0.011682510375976562	0.0016912821447476747	0.0	0.0	0.0	0.0	0.0	0.0	0.0	0.0	0.0	-1.1254333257675173	-0.12967295944690707	9.327840805053711	0.0	0.0	0.0	0.0	0.0	0.0	0.0	0.0	0.0
1689416039641103652	31176	1689416039641026405	imu_link	-0.0004889930007824232	0.015604190562201666	0.22560143775406702	0.9740945854515576	0.0	0.0	0.0	0.0	0.0	0.0	0.0	0.0	0.0	-0.00460147811099887	-0.01515895128250122	0.008305907249450684	0.0	0.0	0.0	0.0	0.0	0.0	0.0	0.0	0.0	-1.109534502029419	-0.08213181793689728	9.481632232666016	0.0	0.0	0.0	0.0	0.0	0.0	0.0	0.0	0.0
1689416039641169746	31177	1689416039641037929	imu_link	-0.0004905219285979479	0.015580425714280059	0.225619943326123	0.9740906789905733	0.0	0.0	0.0	0.0	0.0	0.0	0.0	0.0	0.0	-0.009860097430646421	-0.029303129762411118	0.01062303874641657	0.0	0.0	0.0	0.0	0.0	0.0	0.0	0.0	0.0	-1.0246405601501465	0.12322525680065155	9.623712539672852	0.0	0.0	0.0	0.0	0.0	0.0	0.0	0.0	0.0
1689416039645162659	31178	1689416039645055402	imu_link	-0.0004938406992076637	0.015551024014150625	0.2256412673494553	0.9740862078083268	0.0	0.0	0.0	0.0	0.0	0.0	0.0	0.0	0.0	-0.012306870892643929	-0.03336220979690552	0.012874604202806951	0.0	0.0	0.0	0.0	0.0	0.0	0.0	0.0	0.0	-0.8125506639480591	0.41706395149230957	9.817705154418945	0.0	0.0	0.0	0.0	0.0	0.0	0.0	0.0	0.0
1689416039647182787	31179	1689416039647093742	imu_link	-0.0004975793484995827	0.015515680590356778	0.22565984978937687	0.9740824648168378	0.0	0.0	0.0	0.0	0.0	0.0	0.0	0.0	0.0	-0.013673308305442335	-0.037926435470581055	0.01062602084130049	0.0	0.0	0.0	0.0	0.0	0.0	0.0	0.0	0.0	-0.5931665301322938	0.6225460171699525	9.894466400146484	0.0	0.0	0.0	0.0	0.0	0.0	0.0	0.0	0.0
1689416039651232604	31180	1689416039651122917	imu_link	-0.0005008822135804262	0.015487023330853885	0.22567497256663188	0.9740794156445395	0.0	0.0	0.0	0.0	0.0	0.0	0.0	0.0	0.0	-0.012083351612091064	-0.032800439745187766	0.007799269165843726	0.0	0.0	0.0	0.0	0.0	0.0	0.0	0.0	0.0	-0.4132072329521179	0.6813733577728271	10.038228034973146	0.0	0.0	0.0	0.0	0.0	0.0	0.0	0.0	0.0
1689416039651235216	31181	1689416039651134475	imu_link	-0.0005123951063189186	0.015457499210934181	0.22568275844255373	0.9740780747512793	0.0	0.0	0.0	0.0	0.0	0.0	0.0	0.0	0.0	-0.018531084060668945	-0.03200769796967507	0.0012770295143127441	0.0	0.0	0.0	0.0	0.0	0.0	0.0	0.0	0.0	-0.19750288128852844	0.7549363970756532	10.138574600219727	0.0	0.0	0.0	0.0	0.0	0.0	0.0	0.0	0.0
1689416039655256180	31182	1689416039655175017	imu_link	-0.0005287916226457737	0.015431484320167999	0.22568021781581607	0.9740790670975853	0.0	0.0	0.0	0.0	0.0	0.0	0.0	0.0	0.0	-0.021588802337646484	-0.028420988470315933	-0.006857515778392554	0.0	0.0	0.0	0.0	0.0	0.0	0.0	0.0	0.0	-0.008596660569310188	0.6029468774795532	10.188648223876953	0.0	0.0	0.0	0.0	0.0	0.0	0.0	0.0	0.0
1689416039657288347	31183	1689416039657182196	imu_link	-0.0005487969715720254	0.015414683885791515	0.22566867260275825	0.9740819968299866	0.0	0.0	0.0	0.0	0.0	0.0	0.0	0.0	0.0	-0.022625921294093135	-0.020611286163330078	-0.014266372658312322	0.0	0.0	0.0	0.0	0.0	0.0	0.0	0.0	0.0	0.13107998669147494	0.4209105968475342	10.190354347229006	0.0	0.0	0.0	0.0	0.0	0.0	0.0	0.0	0.0
1689416039661329754	31184	1689416039661226036	imu_link	-0.0005778274470849293	0.015397016946266153	0.22565763042184833	0.9740848175682622	0.0	0.0	0.0	0.0	0.0	0.0	0.0	0.0	0.0	-0.029821693897247314	-0.01965463347733021	-0.013947487808763983	0.0	0.0	0.0	0.0	0.0	0.0	0.0	0.0	0.0	0.10333855450153351	0.1888721436262131	10.242816925048828	0.0	0.0	0.0	0.0	0.0	0.0	0.0	0.0	0.0
1689416039661388807	31185	1689416039661254854	imu_link	-0.0005977574217900915	0.015384187590205633	0.22565470077507535	0.9740856869271642	0.0	0.0	0.0	0.0	0.0	0.0	0.0	0.0	0.0	-0.02195686101913452	-0.017507376149296764	-0.007221103645861149	0.0	0.0	0.0	0.0	0.0	0.0	0.0	0.0	0.0	0.06689468026161194	-0.004726204089820385	10.220822334289553	0.0	0.0	0.0	0.0	0.0	0.0	0.0	0.0	0.0
1689416039665313081	31186	1689416039665245490	imu_link	-0.0006225235426199154	0.015378350057030196	0.225659372195763	0.9740846814082318	0.0	0.0	0.0	0.0	0.0	0.0	0.0	0.0	0.0	-0.024558601900935177	-0.011165439151227476	-0.0009521840838715434	0.0	0.0	0.0	0.0	0.0	0.0	0.0	0.0	0.0	0.07972060889005662	-0.18717145919799805	10.212127685546875	0.0	0.0	0.0	0.0	0.0	0.0	0.0	0.0	0.0
1689416039667329974	31187	1689416039667256345	imu_link	-0.0006450677552460198	0.015371914609051364	0.22566585066568876	0.9740832674736665	0.0	0.0	0.0	0.0	0.0	0.0	0.0	0.0	0.0	-0.0229567289352417	-0.01202970836311579	0.0005155801773071289	0.0	0.0	0.0	0.0	0.0	0.0	0.0	0.0	0.0	0.07566331326961517	-0.3099015057086945	10.15997314453125	0.0	0.0	0.0	0.0	0.0	0.0	0.0	0.0	0.0
1689416039671396887	31188	1689416039671300849	imu_link	-0.0006629579239389206	0.015367597214753309	0.22567122446202956	0.9740820786219426	0.0	0.0	0.0	0.0	0.0	0.0	0.0	0.0	0.0	-0.018933415412902832	-0.011220575310289862	-0.000333786039846018	0.0	0.0	0.0	0.0	0.0	0.0	0.0	0.0	0.0	-0.025207053869962692	-0.24178545176982882	10.18296527862549	0.0	0.0	0.0	0.0	0.0	0.0	0.0	0.0	0.0
1689416039671662186	31189	1689416039671330685	imu_link	-0.0006824660172542298	0.015360278883070339	0.22567580560749115	0.9740811192278493	0.0	0.0	0.0	0.0	0.0	0.0	0.0	0.0	0.0	-0.02072751522064209	-0.013269484974443914	-0.0009834766387939453	0.0	0.0	0.0	0.0	0.0	0.0	0.0	0.0	0.0	-0.1116204559803009	-0.18999998271465304	10.083006858825685	0.0	0.0	0.0	0.0	0.0	0.0	0.0	0.0	0.0
1689416039675464183	31190	1689416039675361975	imu_link	-0.0007081411514388526	0.015364652741430418	0.22567522151611683	0.9740811672421844	0.0	0.0	0.0	0.0	0.0	0.0	0.0	0.0	0.0	-0.023357568308711055	-0.0030547378119081263	-0.0052824607118964195	0.0	0.0	0.0	0.0	0.0	0.0	0.0	0.0	0.0	-0.23560822010040283	-0.3708091974258423	9.89500617980957	0.0	0.0	0.0	0.0	0.0	0.0	0.0	0.0	0.0
1689416039675523897	31191	1689416039675373114	imu_link	-0.0007160004225113033	0.01536744505107027	0.22567476706417003	0.97408122273583	0.0	0.0	0.0	0.0	0.0	0.0	0.0	0.0	0.0	-0.0097617506980896	-0.007505715359002353	-0.0049307942390441895	0.0	0.0	0.0	0.0	0.0	0.0	0.0	0.0	0.0	-0.35877922177314764	-0.4738740026950837	9.801252365112305	0.0	0.0	0.0	0.0	0.0	0.0	0.0	0.0	0.0
1689416039680581507	31192	1689416039680404664	imu_link	-0.0007247815285323467	0.015377362930987041	0.22567814836733235	0.9740802763378987	0.0	0.0	0.0	0.0	0.0	0.0	0.0	0.0	0.0	-0.009241701103746893	-0.0017747285310178995	-0.0017955901566892862	0.0	0.0	0.0	0.0	0.0	0.0	0.0	0.0	0.0	-0.49962055683135986	-0.4438287615776062	9.73670291900635	0.0	0.0	0.0	0.0	0.0	0.0	0.0	0.0	0.0
1689416039680948465	31193	1689416039680438632	imu_link	-0.0007187267048071474	0.015385389607428588	0.22568008132741474	0.9740797062410257	0.0	0.0	0.0	0.0	0.0	0.0	0.0	0.0	0.0	0.001996755599975586	-0.005930662620812655	-0.002790987491607666	0.0	0.0	0.0	0.0	0.0	0.0	0.0	0.0	0.0	-0.6262409687042236	-0.3968343138694763	9.539591789245607	0.0	0.0	0.0	0.0	0.0	0.0	0.0	0.0	0.0
1689416039685599195	31194	1689416039685482874	imu_link	-0.000711675242045419	0.015393352854769213	0.22569158112510557	0.9740769212005221	0.0	0.0	0.0	0.0	0.0	0.0	0.0	0.0	0.0	0.0026434662286192183	-0.0061392788775265226	0.00502169132232666	0.0	0.0	0.0	0.0	0.0	0.0	0.0	0.0	0.0	-0.7065917253494263	-0.2998118996620178	9.397519111633303	0.0	0.0	0.0	0.0	0.0	0.0	0.0	0.0	0.0
1689416039685724895	31195	1689416039685499487	imu_link	-0.000703402315553955	0.015394611646123815	0.22571531717764723	0.9740714074177731	0.0	0.0	0.0	0.0	0.0	0.0	0.0	0.0	0.0	0.002232193946838379	-0.011554361321032049	0.015082955360412598	0.0	0.0	0.0	0.0	0.0	0.0	0.0	0.0	0.0	-0.7364456653594971	-0.05534645915031433	9.341117858886719	0.0	0.0	0.0	0.0	0.0	0.0	0.0	0.0	0.0
1689416039690651397	31196	1689416039690500959	imu_link	-0.0006924641613445699	0.015389486164826674	0.22573505731138332	0.9740669217818633	0.0	0.0	0.0	0.0	0.0	0.0	0.0	0.0	0.0	0.003205240005627275	-0.017023086547851562	0.011847913265228271	0.0	0.0	0.0	0.0	0.0	0.0	0.0	0.0	0.0	-0.7174842953681947	0.26468721032142645	9.35451889038086	0.0	0.0	0.0	0.0	0.0	0.0	0.0	0.0	0.0
1689416039690830689	31197	1689416039690559034	imu_link	-0.0006816270158134822	0.015374504528061604	0.2257573236043049	0.9740620056414012	0.0	0.0	0.0	0.0	0.0	0.0	0.0	0.0	0.0	0.0013485550880432129	-0.024667384102940563	0.013333559036254883	0.0	0.0	0.0	0.0	0.0	0.0	0.0	0.0	0.0	-0.6346657872200013	0.49356129765510565	9.37351703643799	0.0	0.0	0.0	0.0	0.0	0.0	0.0	0.0	0.0
1689416039695631020	31198	1689416039695532358	imu_link	-0.0006748504941745167	0.015359365423986686	0.22576800824607912	0.9740597727671446	0.0	0.0	0.0	0.0	0.0	0.0	0.0	0.0	0.0	-0.0017330051632598045	-0.024096669629216198	0.004309415817260742	0.0	0.0	0.0	0.0	0.0	0.0	0.0	0.0	0.0	-0.550704061985016	0.6482606530189515	9.499591827392578	0.0	0.0	0.0	0.0	0.0	0.0	0.0	0.0	0.0
1689416039695871798	31199	1689416039695558984	imu_link	-0.0006675475034651321	0.01534320489206202	0.22577222789086968	0.9740590544505832	0.0	0.0	0.0	0.0	0.0	0.0	0.0	0.0	0.0	-0.001426041009835899	-0.025002658367156982	-0.001019239309243858	0.0	0.0	0.0	0.0	0.0	0.0	0.0	0.0	0.0	-0.45316052436828613	0.6875635385513306	9.685595512390138	0.0	0.0	0.0	0.0	0.0	0.0	0.0	0.0	0.0
1689416039700669888	31200	1689416039700580282	imu_link	-0.0006646441282336362	0.015332504135149914	0.2257701176777668	0.9740597140467806	0.0	0.0	0.0	0.0	0.0	0.0	0.0	0.0	0.0	-0.003790855640545488	-0.019969042390584946	-0.006236135959625244	0.0	0.0	0.0	0.0	0.0	0.0	0.0	0.0	0.0	-0.3116958737373352	0.5087347626686097	9.84270763397217	0.0	0.0	0.0	0.0	0.0	0.0	0.0	0.0	0.0
1689416039700856727	31201	1689416039700591947	imu_link	-0.0006606966847722984	0.015317810597045223	0.2257708839003669	0.9740597703125053	0.0	0.0	0.0	0.0	0.0	0.0	0.0	0.0	0.0	-0.0037342309951782227	-0.02325922437012196	-0.0039070844650268555	0.0	0.0	0.0	0.0	0.0	0.0	0.0	0.0	0.0	-0.16473038494586947	0.32199677824974066	9.979557991027834	0.0	0.0	0.0	0.0	0.0	0.0	0.0	0.0	0.0
1689416039705758269	31202	1689416039705688414	imu_link	-0.0006654575452593342	0.01531028124190628	0.22577241345027446	0.9740595309216924	0.0	0.0	0.0	0.0	0.0	0.0	0.0	0.0	0.0	-0.009235738776624204	-0.0161051731556654	-0.0032961363904178143	0.0	0.0	0.0	0.0	0.0	0.0	0.0	0.0	0.0	-0.10507230460643768	0.3805021643638611	10.114242553710938	0.0	0.0	0.0	0.0	0.0	0.0	0.0	0.0	0.0
1689416039705878220	31203	1689416039705701850	imu_link	-0.000674319323581501	0.015302221464109415	0.22576802208567154	0.9740606693195435	0.0	0.0	0.0	0.0	0.0	0.0	0.0	0.0	0.0	-0.01245439238846302	-0.015790762379765514	-0.00819861888885498	0.0	0.0	0.0	0.0	0.0	0.0	0.0	0.0	0.0	-0.10973934829235077	0.4512042701244355	10.168009757995607	0.0	0.0	0.0	0.0	0.0	0.0	0.0	0.0	0.0
1689416039710682316	31204	1689416039710636570	imu_link	-0.0006881034205985384	0.015290731387877851	0.22577128299371035	0.9740600842980275	0.0	0.0	0.0	0.0	0.0	0.0	0.0	0.0	0.0	-0.01700371503829956	-0.01755654998123646	-0.0020325186196714644	0.0	0.0	0.0	0.0	0.0	0.0	0.0	0.0	0.0	-0.10103508830070496	0.2671116590499878	10.097174644470217	0.0	0.0	0.0	0.0	0.0	0.0	0.0	0.0	0.0
1689416039710811022	31205	1689416039710648912	imu_link	-0.0006992075177957241	0.015280809996206018	0.2257710076079931	0.9740602959151854	0.0	0.0	0.0	0.0	0.0	0.0	0.0	0.0	0.0	-0.0146597633138299	-0.016871094703674316	-0.003547966713085771	0.0	0.0	0.0	0.0	0.0	0.0	0.0	0.0	0.0	-0.0041073630563914785	-0.15563616156578064	9.98656749725342	0.0	0.0	0.0	0.0	0.0	0.0	0.0	0.0	0.0
1689416039715760782	31206	1689416039715676401	imu_link	-0.0007049175705739525	0.015267908111387715	0.2257727781206575	0.9740600837385758	0.0	0.0	0.0	0.0	0.0	0.0	0.0	0.0	0.0	-0.01094788406044245	-0.020119549706578258	-0.0031575565226376057	0.0	0.0	0.0	0.0	0.0	0.0	0.0	0.0	0.0	0.15263494849205017	-0.2947496175765991	10.01371955871582	0.0	0.0	0.0	0.0	0.0	0.0	0.0	0.0	0.0
1689416039715821837	31207	1689416039715689052	imu_link	-0.0007132853451586349	0.015265479706277672	0.22577075799567342	0.9740605839409646	0.0	0.0	0.0	0.0	0.0	0.0	0.0	0.0	0.0	-0.011081994511187078	-0.011482832953333855	-0.006233156193047763	0.0	0.0	0.0	0.0	0.0	0.0	0.0	0.0	0.0	0.19592456519603732	-0.2557803988456726	9.970156669616701	0.0	0.0	0.0	0.0	0.0	0.0	0.0	0.0	0.0
1689416039720805149	31208	1689416039720736185	imu_link	-0.0007162451288566427	0.015269266667867994	0.22577192956214612	0.9740602508624024	0.0	0.0	0.0	0.0	0.0	0.0	0.0	0.0	0.0	-0.005783140659332275	-0.007610023487359286	-0.003574788803234697	0.0	0.0	0.0	0.0	0.0	0.0	0.0	0.0	0.0	0.16415132582187655	-0.2976700961589814	9.89342784881592	0.0	0.0	0.0	0.0	0.0	0.0	0.0	0.0	0.0
1689416039720820920	31209	1689416039720767584	imu_link	-0.0007220362586367979	0.015282384993163171	0.2257796491962903	0.9740582515339429	0.0	0.0	0.0	0.0	0.0	0.0	0.0	0.0	0.0	-0.0063866376876831055	0.00019073487783316526	0.001837313175201416	0.0	0.0	0.0	0.0	0.0	0.0	0.0	0.0	0.0	-0.056881144642829895	-0.36990243196487427	9.845787048339844	0.0	0.0	0.0	0.0	0.0	0.0	0.0	0.0	0.0
1689416039725915331	31210	1689416039725830470	imu_link	-0.0007292614289242383	0.015295784772639879	0.22579069230683432	0.9740554760451573	0.0	0.0	0.0	0.0	0.0	0.0	0.0	0.0	0.0	-0.00749230431392789	0.0006735324277542533	0.0045046210289001465	0.0	0.0	0.0	0.0	0.0	0.0	0.0	0.0	0.0	-0.2994391024112702	-0.40216717123985296	9.868322372436523	0.0	0.0	0.0	0.0	0.0	0.0	0.0	0.0	0.0
1689416039725923975	31211	1689416039725842640	imu_link	-0.0007243672853202801	0.01531655823582573	0.2258057975336033	0.9740516516777015	0.0	0.0	0.0	0.0	0.0	0.0	0.0	0.0	0.0	0.0032320620957762007	0.004245340824127197	0.008037687279284002	0.0	0.0	0.0	0.0	0.0	0.0	0.0	0.0	0.0	-0.5708065032958984	-0.28710830211639404	9.810551643371584	0.0	0.0	0.0	0.0	0.0	0.0	0.0	0.0	0.0
1689416039730880873	31212	1689416039730806909	imu_link	-0.0007182609265616851	0.015330842054672696	0.22582341065899778	0.974047348223624	0.0	0.0	0.0	0.0	0.0	0.0	0.0	0.0	0.0	0.0029727818910032515	-0.0010281801223754883	0.010116398334503174	0.0	0.0	0.0	0.0	0.0	0.0	0.0	0.0	0.0	-0.821113407611847	-0.03487109765410424	9.716983795166016	0.0	0.0	0.0	0.0	0.0	0.0	0.0	0.0	0.0
1689416039730973240	31213	1689416039730837842	imu_link	-0.0007001270872602351	0.01533986309079366	0.22583880268652806	0.9740436507793339	0.0	0.0	0.0	0.0	0.0	0.0	0.0	0.0	0.0	0.011508166790008545	-0.007258357014507056	0.006821751594543457	0.0	0.0	0.0	0.0	0.0	0.0	0.0	0.0	0.0	-0.9661315083503724	0.23884959518909457	9.643260955810547	0.0	0.0	0.0	0.0	0.0	0.0	0.0	0.0	0.0
1689416039735886286	31214	1689416039735797385	imu_link	-0.0006896296373633802	0.015336115305061487	0.22585198719540256	0.9740406602694782	0.0	0.0	0.0	0.0	0.0	0.0	0.0	0.0	0.0	0.003191828960552812	-0.01588612608611584	0.006473063491284847	0.0	0.0	0.0	0.0	0.0	0.0	0.0	0.0	0.0	-0.9624994993209839	0.3907056450843811	9.652048110961914	0.0	0.0	0.0	0.0	0.0	0.0	0.0	0.0	0.0
1689416039736038824	31215	1689416039735808505	imu_link	-0.0006816949652112075	0.015309107569800813	0.22586750073418874	0.9740374934413366	0.0	0.0	0.0	0.0	0.0	0.0	0.0	0.0	0.0	-0.0030353667680174117	-0.03354847431182861	0.008252264000475408	0.0	0.0	0.0	0.0	0.0	0.0	0.0	0.0	0.0	-0.8017806410789491	0.35913309454917913	9.613858222961428	0.0	0.0	0.0	0.0	0.0	0.0	0.0	0.0	0.0
1689416039740919040	31216	1689416039740812399	imu_link	-0.0006740989345971685	0.015281794063978522	0.22588488565621373	0.9740338961211216	0.0	0.0	0.0	0.0	0.0	0.0	0.0	0.0	0.0	-0.0033780934754759078	-0.03371834754943848	0.009769201278686523	0.0	0.0	0.0	0.0	0.0	0.0	0.0	0.0	0.0	-0.5367820262908936	0.4211697578430176	9.630299568176271	0.0	0.0	0.0	0.0	0.0	0.0	0.0	0.0	0.0
1689416039741140358	31217	1689416039740823605	imu_link	-0.0006678777934294154	0.015259226371809624	0.22590120694600385	0.974030469056346	0.0	0.0	0.0	0.0	0.0	0.0	0.0	0.0	0.0	-0.0035777688026428223	-0.02977550216019154	0.008893013000488281	0.0	0.0	0.0	0.0	0.0	0.0	0.0	0.0	0.0	-0.37259262800216675	0.5527544617652894	9.710272789001467	0.0	0.0	0.0	0.0	0.0	0.0	0.0	0.0	0.0
1689416039746013161	31218	1689416039745920130	imu_link	-0.0006680109186675597	0.015243602796995449	0.22592352950223826	0.9740255361911365	0.0	0.0	0.0	0.0	0.0	0.0	0.0	0.0	0.0	-0.007349254097789527	-0.023201109841465953	0.013765694573521614	0.0	0.0	0.0	0.0	0.0	0.0	0.0	0.0	0.0	-0.21211537718772888	0.6318709254264833	9.690493583679201	0.0	0.0	0.0	0.0	0.0	0.0	0.0	0.0	0.0
1689416039746033734	31219	1689416039745967261	imu_link	-0.0006760302519955154	0.015228542233543444	0.22593454162033424	0.9740232119345764	0.0	0.0	0.0	0.0	0.0	0.0	0.0	0.0	0.0	-0.013253094628453255	-0.021362306550145153	0.004403293132781982	0.0	0.0	0.0	0.0	0.0	0.0	0.0	0.0	0.0	-0.1478982120752335	0.6165654063224794	9.671430587768555	0.0	0.0	0.0	0.0	0.0	0.0	0.0	0.0	0.0
1689416039751026696	31220	1689416039750933210	imu_link	-0.0006902365642721007	0.015216897351963438	0.22594126062112946	0.9740218254009506	0.0	0.0	0.0	0.0	0.0	0.0	0.0	0.0	0.0	-0.017404561862349514	-0.017590820789337158	0.0008270145626738667	0.0	0.0	0.0	0.0	0.0	0.0	0.0	0.0	0.0	-0.09531161934137346	0.5637622475624086	9.645812034606935	0.0	0.0	0.0	0.0	0.0	0.0	0.0	0.0	0.0
1689416039751115543	31221	1689416039750947271	imu_link	-0.0007021193344266185	0.01521007729262751	0.2259430889185976	0.9740214993248943	0.0	0.0	0.0	0.0	0.0	0.0	0.0	0.0	0.0	-0.014579297974705696	-0.014214218594133856	-0.004592537879943848	0.0	0.0	0.0	0.0	0.0	0.0	0.0	0.0	0.0	-0.022082388401031494	0.5699228644371034	9.60906505584717	0.0	0.0	0.0	0.0	0.0	0.0	0.0	0.0	0.0
1689416039755048836	31222	1689416039754975925	imu_link	-0.0007167328855184544	0.015200333855333025	0.22593814092898987	0.9740227885517921	0.0	0.0	0.0	0.0	0.0	0.0	0.0	0.0	0.0	-0.017234681174159053	-0.01606196351349354	-0.008744001388549805	0.0	0.0	0.0	0.0	0.0	0.0	0.0	0.0	0.0	0.02731207571923733	0.46934735774993896	9.637744903564453	0.0	0.0	0.0	0.0	0.0	0.0	0.0	0.0	0.0
1689416039757068614	31223	1689416039757002170	imu_link	-0.0007279819862482432	0.01519536518984435	0.2259310930801931	0.9740244925557899	0.0	0.0	0.0	0.0	0.0	0.0	0.0	0.0	0.0	-0.013723969459533691	-0.012953580357134344	-0.01042485237121582	0.0	0.0	0.0	0.0	0.0	0.0	0.0	0.0	0.0	0.0784018337726593	0.17763890326023105	9.464541435241701	0.0	0.0	0.0	0.0	0.0	0.0	0.0	0.0	0.0
1689416039761151312	31224	1689416039761038069	imu_link	-0.000741006806566193	0.015194396633361381	0.2259295265975304	0.97402486119774	0.0	0.0	0.0	0.0	0.0	0.0	0.0	0.0	0.0	-0.014452636241912842	-0.009503961540758612	-0.005926192272454501	0.0	0.0	0.0	0.0	0.0	0.0	0.0	0.0	0.0	0.060695666819810874	-0.1289976388216019	9.463251113891602	0.0	0.0	0.0	0.0	0.0	0.0	0.0	0.0	0.0
1689416039761216632	31225	1689416039761049836	imu_link	-0.0007605876296203728	0.015191934109212895	0.22593068797805732	0.9740246151274828	0.0	0.0	0.0	0.0	0.0	0.0	0.0	0.0	0.0	-0.01986324600875378	-0.009475646540522575	-0.0038176777306944136	0.0	0.0	0.0	0.0	0.0	0.0	0.0	0.0	0.0	0.03971695154905319	-0.24611712992191317	9.562490463256836	0.0	0.0	0.0	0.0	0.0	0.0	0.0	0.0	0.0
1689416039765216288	31226	1689416039765106997	imu_link	-0.0007721221230101577	0.015199426136240746	0.2259371922508764	0.9740229804426314	0.0	0.0	0.0	0.0	0.0	0.0	0.0	0.0	0.0	-0.011859833262860777	-0.003157555824145675	0.0007137655047699809	0.0	0.0	0.0	0.0	0.0	0.0	0.0	0.0	0.0	-0.07302366197109222	-0.19533488154411316	9.60450839996338	0.0	0.0	0.0	0.0	0.0	0.0	0.0	0.0	0.0
1689416039767193417	31227	1689416039767092708	imu_link	-0.0007838781550882118	0.015214042937018914	0.2259537316068336	0.9740189061848316	0.0	0.0	0.0	0.0	0.0	0.0	0.0	0.0	0.0	-0.01086890697479248	0.002454221481457353	0.008991360664367676	0.0	0.0	0.0	0.0	0.0	0.0	0.0	0.0	0.0	-0.2488098591566086	-0.13500295579433444	9.580482482910156	0.0	0.0	0.0	0.0	0.0	0.0	0.0	0.0	0.0
1689416039771346900	31228	1689416039771146391	imu_link	-0.000799750741612809	0.015230404935832869	0.22597032657759095	0.9740147877063565	0.0	0.0	0.0	0.0	0.0	0.0	0.0	0.0	0.0	-0.013762713409960272	0.004559755325317383	0.009040534496307373	0.0	0.0	0.0	0.0	0.0	0.0	0.0	0.0	0.0	-0.4761940836906433	-0.22459816932678223	9.549157142639162	0.0	0.0	0.0	0.0	0.0	0.0	0.0	0.0	0.0
1689416039771351761	31229	1689416039771177728	imu_link	-0.0008089987414330153	0.015245659434482453	0.22597990532891077	0.974012319109456	0.0	0.0	0.0	0.0	0.0	0.0	0.0	0.0	0.0	-0.008682907558977606	0.0025004148483276367	0.002740323776379228	0.0	0.0	0.0	0.0	0.0	0.0	0.0	0.0	0.0	-0.7009347677230835	-0.3019804656505585	9.534003257751467	0.0	0.0	0.0	0.0	0.0	0.0	0.0	0.0	0.0
1689416039775281827	31230	1689416039775193139	imu_link	-0.000804866194511384	0.015258880664061279	0.22598800934447696	0.9740102352561852	0.0	0.0	0.0	0.0	0.0	0.0	0.0	0.0	0.0	0.0013634562492370605	-0.0015214085578918457	0.002238154644146562	0.0	0.0	0.0	0.0	0.0	0.0	0.0	0.0	0.0	-0.7781091928482056	-0.20005574822425842	9.587844848632812	0.0	0.0	0.0	0.0	0.0	0.0	0.0	0.0	0.0
1689416039777257137	31231	1689416039777188853	imu_link	-0.0007952120968730898	0.01526909864955873	0.2260004427497509	0.9740071981977689	0.0	0.0	0.0	0.0	0.0	0.0	0.0	0.0	0.0	0.005069375503808261	-0.004853308200836182	0.005874038208276034	0.0	0.0	0.0	0.0	0.0	0.0	0.0	0.0	0.0	-0.737491250038147	-0.01699193008244038	9.599062919616701	0.0	0.0	0.0	0.0	0.0	0.0	0.0	0.0	0.0
1689416039781418709	31232	1689416039781227022	imu_link	-0.0007858425217564416	0.015264451803047703	0.2260083826316837	0.9740054363004828	0.0	0.0	0.0	0.0	0.0	0.0	0.0	0.0	0.0	0.0022158029023557906	-0.016395747661590576	0.002136826515197754	0.0	0.0	0.0	0.0	0.0	0.0	0.0	0.0	0.0	-0.675029218196869	0.11818108707666398	9.565845489501953	0.0	0.0	0.0	0.0	0.0	0.0	0.0	0.0	0.0
1689416039781530825	31233	1689416039781242274	imu_link	-0.0007798781670077014	0.015258153678323201	0.22602032261897848	0.974002769143695	0.0	0.0	0.0	0.0	0.0	0.0	0.0	0.0	0.0	-0.0007852913113310933	-0.017060341313481334	0.005345047451555729	0.0	0.0	0.0	0.0	0.0	0.0	0.0	0.0	0.0	-0.5882660746574403	0.24461838603019714	9.612311363220217	0.0	0.0	0.0	0.0	0.0	0.0	0.0	0.0	0.0
1689416039785337195	31234	1689416039785253092	imu_link	-0.0007708140588386335	0.015248269283238051	0.22603478273109423	0.9739995755262214	0.0	0.0	0.0	0.0	0.0	0.0	0.0	0.0	0.0	0.0009506942587904633	-0.020410122349858287	0.00743419025093317	0.0	0.0	0.0	0.0	0.0	0.0	0.0	0.0	0.0	-0.42696332931518555	0.27480229735374456	9.645447731018068	0.0	0.0	0.0	0.0	0.0	0.0	0.0	0.0	0.0
1689416039787345376	31235	1689416039787271359	imu_link	-0.0007645119566664295	0.015242801417178122	0.22605491193214314	0.9739949945034501	0.0	0.0	0.0	0.0	0.0	0.0	0.0	0.0	0.0	-0.000473856955068186	-0.016453858464956284	0.01212060544639826	0.0	0.0	0.0	0.0	0.0	0.0	0.0	0.0	0.0	-0.2649859488010407	0.2678895592689514	9.762537002563477	0.0	0.0	0.0	0.0	0.0	0.0	0.0	0.0	0.0
1689416039791341709	31236	1689416039791290357	imu_link	-0.0007687062997292623	0.015242302459839402	0.22607163531972993	0.9739911175212075	0.0	0.0	0.0	0.0	0.0	0.0	0.0	0.0	0.0	-0.007711350917816162	-0.010690093971788885	0.009170173667371275	0.0	0.0	0.0	0.0	0.0	0.0	0.0	0.0	0.0	-0.23370133340358737	0.3444319665431977	9.833712577819826	0.0	0.0	0.0	0.0	0.0	0.0	0.0	0.0	0.0
1689416039791446858	31237	1689416039791303655	imu_link	-0.000769007361961606	0.01524188948653823	0.22609143352114494	0.9739865282029886	0.0	0.0	0.0	0.0	0.0	0.0	0.0	0.0	0.0	-0.004586577415466309	-0.011256338097155096	0.009706616401672363	0.0	0.0	0.0	0.0	0.0	0.0	0.0	0.0	0.0	-0.3202880620956421	0.45161402225494385	9.901079177856445	0.0	0.0	0.0	0.0	0.0	0.0	0.0	0.0	0.0
1689416039798238476	31238	1689416039795318348	imu_link	-0.0007723394492474751	0.015234570113934698	0.2261035569038811	0.9739838258003222	0.0	0.0	0.0	0.0	0.0	0.0	0.0	0.0	0.0	-0.008216500282287598	-0.01617223024368286	0.005413592327386142	0.0	0.0	0.0	0.0	0.0	0.0	0.0	0.0	0.0	-0.35583287477493286	0.5554336905479432	10.008868217468263	0.0	0.0	0.0	0.0	0.0	0.0	0.0	0.0	0.0
1689416039798249146	31239	1689416039795332010	imu_link	-0.0007705708460781073	0.01522724183615171	0.22611104084130534	0.973982204424853	0.0	0.0	0.0	0.0	0.0	0.0	0.0	0.0	0.0	-0.004185736645013095	-0.017115473747253418	0.0016361476154997947	0.0	0.0	0.0	0.0	0.0	0.0	0.0	0.0	0.0	-0.30581510066986084	0.5503193736076356	10.219539642333984	0.0	0.0	0.0	0.0	0.0	0.0	0.0	0.0	0.0
1689416039800467162	31240	1689416039800382777	imu_link	-0.0007752480209910336	0.01521981624246511	0.22611342586140817	0.9739817630886468	0.0	0.0	0.0	0.0	0.0	0.0	0.0	0.0	0.0	-0.009164215065538885	-0.016033649444580078	-0.0025957822799682617	0.0	0.0	0.0	0.0	0.0	0.0	0.0	0.0	0.0	-0.13665375113487244	0.40645590424537664	10.371008872985842	0.0	0.0	0.0	0.0	0.0	0.0	0.0	0.0	0.0
1689416039800499247	31241	1689416039800396728	imu_link	-0.0007814203404390182	0.015214804993287524	0.2261063753344264	0.9739834732296002	0.0	0.0	0.0	0.0	0.0	0.0	0.0	0.0	0.0	-0.009776653721928596	-0.013902786187827589	-0.010403990745544434	0.0	0.0	0.0	0.0	0.0	0.0	0.0	0.0	0.0	0.013924092985689642	0.10192693769931793	10.378637313842773	0.0	0.0	0.0	0.0	0.0	0.0	0.0	0.0	0.0
1689416039805582080	31242	1689416039805461469	imu_link	-0.0007880656267519859	0.015201452071372197	0.22609559955534	0.9739861778635266	0.0	0.0	0.0	0.0	0.0	0.0	0.0	0.0	0.0	-0.01160651259124279	-0.020328160375356674	-0.013493002392351629	0.0	0.0	0.0	0.0	0.0	0.0	0.0	0.0	0.0	0.06867252290248871	-0.23327988386154175	10.323185920715334	0.0	0.0	0.0	0.0	0.0	0.0	0.0	0.0	0.0
1689416039805679922	31243	1689416039805488674	imu_link	-0.0007954969707285272	0.015200676538303889	0.2260900824717823	0.9739874646140216	0.0	0.0	0.0	0.0	0.0	0.0	0.0	0.0	0.0	-0.010010600090026855	-0.010371209122240545	-0.009076297283172607	0.0	0.0	0.0	0.0	0.0	0.0	0.0	0.0	0.0	0.07159920036792755	-0.5160783529281616	10.204151153564453	0.0	0.0	0.0	0.0	0.0	0.0	0.0	0.0	0.0
1689416039810582246	31244	1689416039810479684	imu_link	-0.0008003017154383256	0.015205137874838822	0.2260944495998046	0.9739863772966914	0.0	0.0	0.0	0.0	0.0	0.0	0.0	0.0	0.0	-0.007137655280530453	-0.006741284858435393	-0.0009298324002884329	0.0	0.0	0.0	0.0	0.0	0.0	0.0	0.0	0.0	0.04905781149864197	-0.6890351176261903	9.996877670288086	0.0	0.0	0.0	0.0	0.0	0.0	0.0	0.0	0.0
1689416039810650013	31245	1689416039810491817	imu_link	-0.0008025723023800274	0.015219158844649186	0.22611563154830977	0.9739812391680189	0.0	0.0	0.0	0.0	0.0	0.0	0.0	0.0	0.0	-0.00356137752532959	0.0003308058076072485	0.011490285396575928	0.0	0.0	0.0	0.0	0.0	0.0	0.0	0.0	0.0	-0.026319745928049088	-0.6973953247070312	9.801191329956055	0.0	0.0	0.0	0.0	0.0	0.0	0.0	0.0	0.0
1689416039815630135	31246	1689416039815530118	imu_link	-0.0008060190922059411	0.015235998633638304	0.22613467973046134	0.973976550694143	0.0	0.0	0.0	0.0	0.0	0.0	0.0	0.0	0.0	-0.004021823406219482	0.002688169479370117	0.011189282871782781	0.0	0.0	0.0	0.0	0.0	0.0	0.0	0.0	0.0	-0.21518823504447937	-0.5927274227142334	9.586458206176758	0.0	0.0	0.0	0.0	0.0	0.0	0.0	0.0	0.0
1689416039815770867	31247	1689416039815548099	imu_link	-0.0007924348736165852	0.015249538540107476	0.22614916853738917	0.9739729858631256	0.0	0.0	0.0	0.0	0.0	0.0	0.0	0.0	0.0	0.00870823860168457	-0.002969801658764482	0.007610023021697998	0.0	0.0	0.0	0.0	0.0	0.0	0.0	0.0	0.0	-0.49864351749420166	-0.38101103901863104	9.40803337097168	0.0	0.0	0.0	0.0	0.0	0.0	0.0	0.0	0.0
1689416039820773890	31248	1689416039820578718	imu_link	-0.0007717810820833519	0.015267299889384328	0.22616630976635466	0.9739687439721657	0.0	0.0	0.0	0.0	0.0	0.0	0.0	0.0	0.0	0.014947352930903435	-0.000955164374317974	0.009904800914227964	0.0	0.0	0.0	0.0	0.0	0.0	0.0	0.0	0.0	-0.7702885270118714	-0.16130767762660983	9.229524612426758	0.0	0.0	0.0	0.0	0.0	0.0	0.0	0.0	0.0
1689416039820776969	31249	1689416039820594835	imu_link	-0.0007466839955974085	0.015283394784822723	0.2261772142902247	0.9739659788939117	0.0	0.0	0.0	0.0	0.0	0.0	0.0	0.0	0.0	0.018186863511800766	-0.003068148856982589	0.004726647399365902	0.0	0.0	0.0	0.0	0.0	0.0	0.0	0.0	0.0	-0.9221737980842591	0.02452112175524235	9.194051742553711	0.0	0.0	0.0	0.0	0.0	0.0	0.0	0.0	0.0
1689416039825827567	31250	1689416039825630072	imu_link	-0.0007139943836041974	0.015290896025529306	0.226190883913607	0.9739627111677006	0.0	0.0	0.0	0.0	0.0	0.0	0.0	0.0	0.0	0.022512676194310192	-0.01113563869148493	0.00715106725692749	0.0	0.0	0.0	0.0	0.0	0.0	0.0	0.0	0.0	-0.9531881809234619	0.17215548455715182	9.217833518981935	0.0	0.0	0.0	0.0	0.0	0.0	0.0	0.0	0.0
1689416039825833439	31251	1689416039825643182	imu_link	-0.0006775506929579608	0.015283303564714149	0.226211549423096	0.9739580568303798	0.0	0.0	0.0	0.0	0.0	0.0	0.0	0.0	0.0	0.022619958966970444	-0.023564694449305538	0.012886524200439453	0.0	0.0	0.0	0.0	0.0	0.0	0.0	0.0	0.0	-0.97014719247818	0.5148594379425049	9.362314224243164	0.0	0.0	0.0	0.0	0.0	0.0	0.0	0.0	0.0
1689416039830728808	31252	1689416039830646461	imu_link	-0.0006488352165303544	0.01527235874462995	0.2262335508685274	0.9739531377497863	0.0	0.0	0.0	0.0	0.0	0.0	0.0	0.0	0.0	0.015975536778569225	-0.024774674326181412	0.013850629329681396	0.0	0.0	0.0	0.0	0.0	0.0	0.0	0.0	0.0	-0.9690532684326172	0.8963180780410767	9.490358352661133	0.0	0.0	0.0	0.0	0.0	0.0	0.0	0.0	0.0
1689416039830818085	31253	1689416039830659198	imu_link	-0.000772715839415853	0.015013968319726338	0.22981914053255317	0.9731172315350315	0.0	0.0	0.0	0.0	0.0	0.0	0.0	0.0	0.0	0.01182854175567627	-0.02251566015183926	0.020484626293182373	0.0	0.0	0.0	0.0	0.0	0.0	0.0	0.0	0.0	-0.8482726216316224	1.0818520784378054	9.54995632171631	0.0	0.0	0.0	0.0	0.0	0.0	0.0	0.0	0.0
1689416039835857798	31254	1689416039835734824	imu_link	-0.0007494866382830008	0.014991270830677948	0.2298516756836065	0.9731099152994478	0.0	0.0	0.0	0.0	0.0	0.0	0.0	0.0	0.0	0.009372831322252752	-0.032959882169961936	0.022387508302927017	0.0	0.0	0.0	0.0	0.0	0.0	0.0	0.0	0.0	-0.5839304327964784	1.1336898803710938	9.700253486633303	0.0	0.0	0.0	0.0	0.0	0.0	0.0	0.0	0.0
1689416039836005059	31255	1689416039835747250	imu_link	-0.0007312980744152453	0.014967859176106145	0.22988347475282972	0.9731027779378579	0.0	0.0	0.0	0.0	0.0	0.0	0.0	0.0	0.0	0.005325674545019866	-0.032591812312603	0.021782515570521358	0.0	0.0	0.0	0.0	0.0	0.0	0.0	0.0	0.0	-0.3812073767185212	1.3236624002456667	9.94336795806885	0.0	0.0	0.0	0.0	0.0	0.0	0.0	0.0	0.0
1689416039840826433	31256	1689416039840736799	imu_link	-0.0007223024199079896	0.014942435042587425	0.22990263704889002	0.973098648335398	0.0	0.0	0.0	0.0	0.0	0.0	0.0	0.0	0.0	-0.0020474193152040247	-0.03249793499708176	0.011260805651545525	0.0	0.0	0.0	0.0	0.0	0.0	0.0	0.0	0.0	-0.2502847909927368	1.5613529682159424	10.036502838134766	0.0	0.0	0.0	0.0	0.0	0.0	0.0	0.0	0.0
1689416039840922333	31257	1689416039840749175	imu_link	-0.0007252090154543653	0.014919683322336048	0.2299228213633497	0.9730942263407807	0.0	0.0	0.0	0.0	0.0	0.0	0.0	0.0	0.0	-0.010673702694475653	-0.028130412101745605	0.009112061001360418	0.0	0.0	0.0	0.0	0.0	0.0	0.0	0.0	0.0	-0.031213484704494476	1.6490660905838015	9.996240615844727	0.0	0.0	0.0	0.0	0.0	0.0	0.0	0.0	0.0
1689416039845885347	31258	1689416039845788732	imu_link	-0.0007359303188587516	0.014893466945081018	0.22993136711861198	0.9730926006623869	0.0	0.0	0.0	0.0	0.0	0.0	0.0	0.0	0.0	-0.01741498522460461	-0.029510257765650753	0.0023230905644595623	0.0	0.0	0.0	0.0	0.0	0.0	0.0	0.0	0.0	0.24621877074241638	1.5726834535598757	10.028139114379883	0.0	0.0	0.0	0.0	0.0	0.0	0.0	0.0	0.0
1689416039845956982	31259	1689416039845817800	imu_link	-0.0007509473895821834	0.01487100550612134	0.2299414880522257	0.9730905411859594	0.0	0.0	0.0	0.0	0.0	0.0	0.0	0.0	0.0	-0.020086767151951793	-0.025795400142669678	0.003573298687115312	0.0	0.0	0.0	0.0	0.0	0.0	0.0	0.0	0.0	0.46569100022315985	1.43165922164917	10.060489654541016	0.0	0.0	0.0	0.0	0.0	0.0	0.0	0.0	0.0
1689416039850914928	31260	1689416039850827055	imu_link	-0.0007699294183778813	0.014846502275329871	0.2299420760412033	0.9730907615658165	0.0	0.0	0.0	0.0	0.0	0.0	0.0	0.0	0.0	-0.02343505620956421	-0.026671590283513073	-0.004330277908593417	0.0	0.0	0.0	0.0	0.0	0.0	0.0	0.0	0.0	0.60637366771698	1.1520084142684939	9.986957550048828	0.0	0.0	0.0	0.0	0.0	0.0	0.0	0.0	0.0
1689416039851075327	31261	1689416039850869708	imu_link	-0.0007899245366369996	0.014844391683784628	0.22993429264777165	0.973092616927769	0.0	0.0	0.0	0.0	0.0	0.0	0.0	0.0	0.0	-0.01979619264602661	-0.00894665811210871	-0.014963747933506966	0.0	0.0	0.0	0.0	0.0	0.0	0.0	0.0	0.0	0.6345695853233339	0.7507531642913818	9.815661430358888	0.0	0.0	0.0	0.0	0.0	0.0	0.0	0.0	0.0
1689416039855928890	31262	1689416039855871455	imu_link	-0.000812250176798607	0.014853936434364052	0.22992670805727136	0.9730942450472104	0.0	0.0	0.0	0.0	0.0	0.0	0.0	0.0	0.0	-0.01967698335647583	0.0004336237907409668	-0.01094490382820368	0.0	0.0	0.0	0.0	0.0	0.0	0.0	0.0	0.0	0.43547338247299194	0.41373538970947266	9.781291961669922	0.0	0.0	0.0	0.0	0.0	0.0	0.0	0.0	0.0
1689416039856110419	31263	1689416039855887948	imu_link	-0.0008471656805344951	0.014863243229691793	0.2299228860719481	0.973094976233744	0.0	0.0	0.0	0.0	0.0	0.0	0.0	0.0	0.0	-0.029566885903477672	0.002574920654296875	-0.007966161705553533	0.0	0.0	0.0	0.0	0.0	0.0	0.0	0.0	0.0	0.17208839952945712	0.22924537956714633	9.804564476013185	0.0	0.0	0.0	0.0	0.0	0.0	0.0	0.0	0.0
1689416039860938298	31264	1689416039860888812	imu_link	-0.0008788390491846708	0.014871756805866903	0.22992490779924296	0.9730943403724751	0.0	0.0	0.0	0.0	0.0	0.0	0.0	0.0	0.0	-0.027258697897195816	0.0013709069462493064	-0.0031962997745722537	0.0	0.0	0.0	0.0	0.0	0.0	0.0	0.0	0.0	-0.0876651406288147	0.07704026997089386	9.85470962524414	0.0	0.0	0.0	0.0	0.0	0.0	0.0	0.0	0.0
1689416039861039367	31265	1689416039860900379	imu_link	-0.0009144787917198093	0.014873323027196624	0.2299322274647757	0.9730925540583253	0.0	0.0	0.0	0.0	0.0	0.0	0.0	0.0	0.0	-0.031685829162597656	-0.0032961370889097457	0.0009998679161071777	0.0	0.0	0.0	0.0	0.0	0.0	0.0	0.0	0.0	-0.27810072898864746	-0.09630591422319414	9.74932384490967	0.0	0.0	0.0	0.0	0.0	0.0	0.0	0.0	0.0
1689416039865962730	31266	1689416039865911326	imu_link	-0.0009393009753593771	0.014874386835683864	0.2299421789668129	0.9730901626580829	0.0	0.0	0.0	0.0	0.0	0.0	0.0	0.0	0.0	-0.023391844704747203	-0.005674362648278476	0.0034108757972717285	0.0	0.0	0.0	0.0	0.0	0.0	0.0	0.0	0.0	-0.50536447763443	-0.1856673210859299	9.736927986145021	0.0	0.0	0.0	0.0	0.0	0.0	0.0	0.0	0.0
1689416039866149547	31267	1689416039865927277	imu_link	-0.0009589220300573026	0.014871087402714929	0.2299436650356789	0.9730898427884038	0.0	0.0	0.0	0.0	0.0	0.0	0.0	0.0	0.0	-0.02004206366837025	-0.01004338264465332	-0.0035509469453245406	0.0	0.0	0.0	0.0	0.0	0.0	0.0	0.0	0.0	-0.5422287583351136	-0.23963525891304016	9.673769950866701	0.0	0.0	0.0	0.0	0.0	0.0	0.0	0.0	0.0
1689416039871141577	31268	1689416039870986502	imu_link	-0.0009750027186465528	0.014865059885928058	0.22994919377961248	0.9730886124317728	0.0	0.0	0.0	0.0	0.0	0.0	0.0	0.0	0.0	-0.017838181927800182	-0.012812018394470215	-0.0001251697540283203	0.0	0.0	0.0	0.0	0.0	0.0	0.0	0.0	0.0	-0.40751984715461737	-0.24499130249023438	9.58281993865967	0.0	0.0	0.0	0.0	0.0	0.0	0.0	0.0	0.0
1689416039871213183	31269	1689416039870997139	imu_link	-0.0009899218520088198	0.014860583291477936	0.22995981022310236	0.9730861569260549	0.0	0.0	0.0	0.0	0.0	0.0	0.0	0.0	0.0	-0.01668333820998669	-0.011792777106165886	0.0036269424017518763	0.0	0.0	0.0	0.0	0.0	0.0	0.0	0.0	0.0	-0.2305712103843689	-0.21783709526062012	9.4821252822876	0.0	0.0	0.0	0.0	0.0	0.0	0.0	0.0	0.0
1689416039875705191	31270	1689416039875011567	imu_link	-0.001001956703704308	0.014857378411933955	0.22998255457271943	0.9730808183196782	0.0	0.0	0.0	0.0	0.0	0.0	0.0	0.0	0.0	-0.014376643113791944	-0.011324883438646795	0.014047324657440186	0.0	0.0	0.0	0.0	0.0	0.0	0.0	0.0	0.0	-0.17788295447826388	-0.15447264909744263	9.495198249816896	0.0	0.0	0.0	0.0	0.0	0.0	0.0	0.0	0.0
1689416039877068008	31271	1689416039877021746	imu_link	-0.0010124481755125793	0.014862053316634736	0.2300033290411918	0.9730758258994388	0.0	0.0	0.0	0.0	0.0	0.0	0.0	0.0	0.0	-0.01170039176940918	-0.005474687088280917	0.012439489364624023	0.0	0.0	0.0	0.0	0.0	0.0	0.0	0.0	0.0	-0.20522922277450562	-0.10949706286191942	9.501838684082031	0.0	0.0	0.0	0.0	0.0	0.0	0.0	0.0	0.0
1689416039881267941	31272	1689416039881053622	imu_link	-0.0010139142382224672	0.014869061929731713	0.2300192515762549	0.9730719535982665	0.0	0.0	0.0	0.0	0.0	0.0	0.0	0.0	0.0	-0.00418722676113248	-0.005330144427716732	0.00858008861541748	0.0	0.0	0.0	0.0	0.0	0.0	0.0	0.0	0.0	-0.200920969247818	-0.02950967475771904	9.466341018676758	0.0	0.0	0.0	0.0	0.0	0.0	0.0	0.0	0.0
1689416039881370709	31273	1689416039881077589	imu_link	-0.0010248991678088355	0.014877995261096084	0.23004281166476923	0.9730662359983898	0.0	0.0	0.0	0.0	0.0	0.0	0.0	0.0	0.0	-0.011336804367601873	-0.0020623207092285156	0.014810266904532911	0.0	0.0	0.0	0.0	0.0	0.0	0.0	0.0	0.0	-0.14011804759502414	0.13914488255977633	9.512691497802734	0.0	0.0	0.0	0.0	0.0	0.0	0.0	0.0	0.0
1689416039885181752	31274	1689416039885071606	imu_link	-0.001030436050284533	0.01487776192344367	0.23006853631613763	0.9730601517886988	0.0	0.0	0.0	0.0	0.0	0.0	0.0	0.0	0.0	-0.00880807638168335	-0.010202823206782341	0.01658052392303944	0.0	0.0	0.0	0.0	0.0	0.0	0.0	0.0	0.0	-0.1786957532167435	0.26155021786689764	9.582548141479492	0.0	0.0	0.0	0.0	0.0	0.0	0.0	0.0	0.0
1689416039887230428	31275	1689416039887171637	imu_link	-0.0010425930775871941	0.014877089531339455	0.2300872432201705	0.97305572590376	0.0	0.0	0.0	0.0	0.0	0.0	0.0	0.0	0.0	-0.013956427574157715	-0.009335578419268133	0.010710952803492546	0.0	0.0	0.0	0.0	0.0	0.0	0.0	0.0	0.0	-0.25020647048950195	0.34072777628898626	9.650003433227539	0.0	0.0	0.0	0.0	0.0	0.0	0.0	0.0	0.0
1689416039892347993	31276	1689416039891168686	imu_link	-0.0010645050034809142	0.01487622232361264	0.23010496289965962	0.9730515252993659	0.0	0.0	0.0	0.0	0.0	0.0	0.0	0.0	0.0	-0.021575393155217174	-0.00769495964050293	0.009830296039581299	0.0	0.0	0.0	0.0	0.0	0.0	0.0	0.0	0.0	-0.272638738155365	0.3340899348258972	9.73929214477539	0.0	0.0	0.0	0.0	0.0	0.0	0.0	0.0	0.0
1689416039892830625	31277	1689416039891196715	imu_link	-0.0010903452778458084	0.014865888267491092	0.23010913622976623	0.9730506677130356	0.0	0.0	0.0	0.0	0.0	0.0	0.0	0.0	0.0	-0.026072561740875244	-0.014275313355028631	-0.003995001316070557	0.0	0.0	0.0	0.0	0.0	0.0	0.0	0.0	0.0	-0.20917290449142456	0.19938340783119202	9.845098495483398	0.0	0.0	0.0	0.0	0.0	0.0	0.0	0.0	0.0
1689416039895255938	31278	1689416039895187595	imu_link	-0.0011129473168039607	0.014857649768730554	0.23011467280644873	0.9730494586354799	0.0	0.0	0.0	0.0	0.0	0.0	0.0	0.0	0.0	-0.02332180924713612	-0.013332069851458074	-0.00024139878223650157	0.0	0.0	0.0	0.0	0.0	0.0	0.0	0.0	0.0	-0.0519774854183197	0.034002568572759635	9.948030471801758	0.0	0.0	0.0	0.0	0.0	0.0	0.0	0.0	0.0
1689416039897302804	31279	1689416039897225413	imu_link	-0.0011278690856820982	0.014849207772890343	0.23010814345303576	0.973051114410975	0.0	0.0	0.0	0.0	0.0	0.0	0.0	0.0	0.0	-0.017233192920684814	-0.014926494099199774	-0.010092556476593018	0.0	0.0	0.0	0.0	0.0	0.0	0.0	0.0	0.0	0.01355920359492302	-0.1577073335647583	10.09328842163086	0.0	0.0	0.0	0.0	0.0	0.0	0.0	0.0	0.0
1689416039901400499	31280	1689416039901343277	imu_link	-0.001147001365515923	0.014850116384369632	0.23010265481000342	0.9730523761240331	0.0	0.0	0.0	0.0	0.0	0.0	0.0	0.0	0.0	-0.01880377717316151	-0.006870925426483154	-0.00919252634048462	0.0	0.0	0.0	0.0	0.0	0.0	0.0	0.0	0.0	-0.06683792173862457	-0.3679140508174897	10.07689952850342	0.0	0.0	0.0	0.0	0.0	0.0	0.0	0.0	0.0
1689416039901459770	31281	1689416039901355550	imu_link	-0.0011649318946152544	0.014861393696475118	0.23011014210862243	0.9730504120598422	0.0	0.0	0.0	0.0	0.0	0.0	0.0	0.0	0.0	-0.016115607693791393	0.0010088086128234863	0.0014483929844573142	0.0	0.0	0.0	0.0	0.0	0.0	0.0	0.0	0.0	-0.19809333980083468	-0.445396363735199	10.095226287841797	0.0	0.0	0.0	0.0	0.0	0.0	0.0	0.0	0.0
1689416039905340245	31282	1689416039905291645	imu_link	-0.0011809495136514323	0.01487064588397104	0.23012267460510585	0.9730472875877269	0.0	0.0	0.0	0.0	0.0	0.0	0.0	0.0	0.0	-0.015060603618621826	-0.0009119510650634766	0.005638598930090667	0.0	0.0	0.0	0.0	0.0	0.0	0.0	0.0	0.0	-0.23329946398735046	-0.4194544553756714	10.024949073791506	0.0	0.0	0.0	0.0	0.0	0.0	0.0	0.0	0.0
1689416039905607617	31283	1689416039905306257	imu_link	-0.0011953780865737143	0.014881102912196983	0.23014230039953446	0.9730424684535394	0.0	0.0	0.0	0.0	0.0	0.0	0.0	0.0	0.0	-0.013688206672668457	-0.0002518296532798559	0.011543931439518929	0.0	0.0	0.0	0.0	0.0	0.0	0.0	0.0	0.0	-0.2351849377155304	-0.5226408243179321	9.878105163574219	0.0	0.0	0.0	0.0	0.0	0.0	0.0	0.0	0.0
1689416039910465205	31284	1689416039910358771	imu_link	-0.0011982913403309667	0.014888346849051421	0.23015156909140436	0.9730401617974103	0.0	0.0	0.0	0.0	0.0	0.0	0.0	0.0	0.0	-0.005190073512494564	-0.004898012150079013	0.003096461528912187	0.0	0.0	0.0	0.0	0.0	0.0	0.0	0.0	0.0	-0.17239980399608615	-0.5745400786399842	9.665966033935547	0.0	0.0	0.0	0.0	0.0	0.0	0.0	0.0	0.0
1689416039910523049	31285	1689416039910385609	imu_link	-0.0011895649181077202	0.014906513183073958	0.23016002015237694	0.9730378954200529	0.0	0.0	0.0	0.0	0.0	0.0	0.0	0.0	0.0	0.005914271343499423	0.0014811751898378134	0.0021398065146058802	0.0	0.0	0.0	0.0	0.0	0.0	0.0	0.0	0.0	-0.3062865138053894	-0.4660131335258484	9.548341751098633	0.0	0.0	0.0	0.0	0.0	0.0	0.0	0.0	0.0
1689416039915455278	31286	1689416039915375747	imu_link	-0.001181311943253732	0.014923867328578696	0.23017588416654292	0.9730338868889418	0.0	0.0	0.0	0.0	0.0	0.0	0.0	0.0	0.0	0.0052839512936770925	0.0009343027486465872	0.008670983836054802	0.0	0.0	0.0	0.0	0.0	0.0	0.0	0.0	0.0	-0.404027670621872	-0.24239136278629306	9.477391242980959	0.0	0.0	0.0	0.0	0.0	0.0	0.0	0.0	0.0
1689416039915610475	31287	1689416039915392531	imu_link	-0.0011715023464756412	0.014938468859962693	0.23019126588108305	0.9730300359405339	0.0	0.0	0.0	0.0	0.0	0.0	0.0	0.0	0.0	0.005994737148284912	-0.001496076467446983	0.00830143690109253	0.0	0.0	0.0	0.0	0.0	0.0	0.0	0.0	0.0	-0.455880343914032	-0.014861323870718481	9.583295822143555	0.0	0.0	0.0	0.0	0.0	0.0	0.0	0.0	0.0
1689416039920471889	31288	1689416039920413599	imu_link	-0.0011620824387953113	0.014947992508753597	0.23021425958244454	0.973024461033365	0.0	0.0	0.0	0.0	0.0	0.0	0.0	0.0	0.0	0.004662572871893645	-0.005364417098462582	0.014550982043147087	0.0	0.0	0.0	0.0	0.0	0.0	0.0	0.0	0.0	-0.5301608443260194	-0.016538796946406368	9.722741127014162	0.0	0.0	0.0	0.0	0.0	0.0	0.0	0.0	0.0
1689416039920587410	31289	1689416039920425292	imu_link	-0.00114791289248811	0.014954231103372293	0.2302388548910071	0.9730185624984633	0.0	0.0	0.0	0.0	0.0	0.0	0.0	0.0	0.0	0.007736682891845703	-0.008791686035692694	0.01589953899383545	0.0	0.0	0.0	0.0	0.0	0.0	0.0	0.0	0.0	-0.6295744180679321	0.07486505061388017	9.883475303649904	0.0	0.0	0.0	0.0	0.0	0.0	0.0	0.0	0.0
1689416039925537398	31290	1689416039925473438	imu_link	-0.0011386088276822163	0.014961567987746385	0.2302665000420758	0.9730119187408027	0.0	0.0	0.0	0.0	0.0	0.0	0.0	0.0	0.0	0.004114209674298763	-0.007036328315734863	0.018358232453465465	0.0	0.0	0.0	0.0	0.0	0.0	0.0	0.0	0.0	-0.7378513216972352	0.33106184005737305	10.012410163879396	0.0	0.0	0.0	0.0	0.0	0.0	0.0	0.0	0.0
1689416039925570132	31291	1689416039925486942	imu_link	-0.001126071149674932	0.014962264401133681	0.23029204060487743	0.9730058780098905	0.0	0.0	0.0	0.0	0.0	0.0	0.0	0.0	0.0	0.005432963836938144	-0.01280754990875721	0.01664608903229237	0.0	0.0	0.0	0.0	0.0	0.0	0.0	0.0	0.0	-0.7709770202636719	0.6557897925376893	10.039464950561523	0.0	0.0	0.0	0.0	0.0	0.0	0.0	0.0	0.0
1689416039930657011	31292	1689416039930515878	imu_link	-0.0011256971253408242	0.014947277215078372	0.23031126071532618	0.9730015595555614	0.0	0.0	0.0	0.0	0.0	0.0	0.0	0.0	0.0	-0.006847084499895573	-0.022789837792515758	0.011254847981035711	0.0	0.0	0.0	0.0	0.0	0.0	0.0	0.0	0.0	-0.7040023803710938	0.9869896173477173	10.07968521118164	0.0	0.0	0.0	0.0	0.0	0.0	0.0	0.0	0.0
1689416039930794922	31293	1689416039930538972	imu_link	-0.0011193518491312802	0.014934823919542532	0.23031928748064265	0.9729998581193828	0.0	0.0	0.0	0.0	0.0	0.0	0.0	0.0	0.0	-0.0016227364540100098	-0.021953882649540905	0.0024840235710144043	0.0	0.0	0.0	0.0	0.0	0.0	0.0	0.0	0.0	-0.5635122060775757	0.950013279914856	10.030745506286623	0.0	0.0	0.0	0.0	0.0	0.0	0.0	0.0	0.0
1689416039935676662	31294	1689416039935587150	imu_link	-0.001119933692932199	0.014914170491917077	0.23032386859071569	0.9729990898374306	0.0	0.0	0.0	0.0	0.0	0.0	0.0	0.0	0.0	-0.008456408977508545	-0.02705305814743042	-0.0008419156656600536	0.0	0.0	0.0	0.0	0.0	0.0	0.0	0.0	0.0	-0.34951665997505194	0.7128371000289917	10.054096221923828	0.0	0.0	0.0	0.0	0.0	0.0	0.0	0.0	0.0
1689416039935969386	31295	1689416039935609378	imu_link	-0.0011319593719298113	0.014891397670254356	0.23032324356846132	0.9729995726697468	0.0	0.0	0.0	0.0	0.0	0.0	0.0	0.0	0.0	-0.017692148685455322	-0.026604538783431057	-0.005236268043518066	0.0	0.0	0.0	0.0	0.0	0.0	0.0	0.0	0.0	-0.12992697954177856	0.45735630393028265	10.115348815917969	0.0	0.0	0.0	0.0	0.0	0.0	0.0	0.0	0.0
1689416039940702548	31296	1689416039940626683	imu_link	-0.0011397057906268643	0.014880732152059931	0.23032416965678396	0.9729995075811921	0.0	0.0	0.0	0.0	0.0	0.0	0.0	0.0	0.0	-0.012150409631431104	-0.017964843660593033	-0.003837049473077059	0.0	0.0	0.0	0.0	0.0	0.0	0.0	0.0	0.0	0.019385872408747677	0.23926356434822083	10.059059143066406	0.0	0.0	0.0	0.0	0.0	0.0	0.0	0.0	0.0
1689416039940838754	31297	1689416039940643049	imu_link	-0.0011518202237141943	0.014879457568846462	0.23032011461482185	0.9730004726907611	0.0	0.0	0.0	0.0	0.0	0.0	0.0	0.0	0.0	-0.013758242130279541	-0.009854138828814031	-0.00801384449005127	0.0	0.0	0.0	0.0	0.0	0.0	0.0	0.0	0.0	0.11783852428197862	0.009525284171104431	9.93274784088135	0.0	0.0	0.0	0.0	0.0	0.0	0.0	0.0	0.0
1689416039945763569	31298	1689416039945668255	imu_link	-0.0011704061544300566	0.014879966182372051	0.23031886544636254	0.9730007384248717	0.0	0.0	0.0	0.0	0.0	0.0	0.0	0.0	0.0	-0.018502771854400635	-0.0072702765464782715	-0.005708635319024325	0.0	0.0	0.0	0.0	0.0	0.0	0.0	0.0	0.0	0.1317630112171173	-0.3700300455093384	9.928976058959961	0.0	0.0	0.0	0.0	0.0	0.0	0.0	0.0	0.0
1689416039945902584	31299	1689416039945684730	imu_link	-0.0011798675170457532	0.014891485191800754	0.23032262802558806	0.9729996601236874	0.0	0.0	0.0	0.0	0.0	0.0	0.0	0.0	0.0	-0.009430943988263609	-0.00036954873939976096	-0.0014886258868500592	0.0	0.0	0.0	0.0	0.0	0.0	0.0	0.0	0.0	-0.027239881455898285	-0.5782690048217773	9.96553134918213	0.0	0.0	0.0	0.0	0.0	0.0	0.0	0.0	0.0
1689416039950764916	31300	1689416039950679140	imu_link	-0.001186865502840744	0.01490397170674886	0.2303372952528405	0.9729959883746944	0.0	0.0	0.0	0.0	0.0	0.0	0.0	0.0	0.0	-0.0074684624560177335	-4.76837158203125e-05	0.007538498379290104	0.0	0.0	0.0	0.0	0.0	0.0	0.0	0.0	0.0	-0.2456326931715012	-0.4844360947608948	10.113117218017578	0.0	0.0	0.0	0.0	0.0	0.0	0.0	0.0	0.0
1689416039950908980	31301	1689416039950696576	imu_link	-0.0011894908895645185	0.014918143795085985	0.23034991423841156	0.9729927806039926	0.0	0.0	0.0	0.0	0.0	0.0	0.0	0.0	0.0	-0.0036731362342834473	0.0004887581453658641	0.004789233207702637	0.0	0.0	0.0	0.0	0.0	0.0	0.0	0.0	0.0	-0.3925433456897736	-0.38791719079017645	10.057744026184084	0.0	0.0	0.0	0.0	0.0	0.0	0.0	0.0	0.0
1689416039955876835	31302	1689416039955751935	imu_link	-0.001188892272744505	0.014922581559413367	0.23036317636733275	0.9729895734635186	0.0	0.0	0.0	0.0	0.0	0.0	0.0	0.0	0.0	-0.003020465606823564	-0.007718801964074374	0.006416440010070801	0.0	0.0	0.0	0.0	0.0	0.0	0.0	0.0	0.0	-0.49749371409416204	-0.3335613310337067	9.976757049560547	0.0	0.0	0.0	0.0	0.0	0.0	0.0	0.0	0.0
1689416039956030988	31303	1689416039955774587	imu_link	-0.0011882000957787442	0.014923784691075673	0.23037212668157594	0.9729874367530316	0.0	0.0	0.0	0.0	0.0	0.0	0.0	0.0	0.0	-0.00349134230054915	-0.010260939598083496	0.0028520824853330855	0.0	0.0	0.0	0.0	0.0	0.0	0.0	0.0	0.0	-0.4832409322261811	-0.3971700668334961	10.012134552001953	0.0	0.0	0.0	0.0	0.0	0.0	0.0	0.0	0.0
1689416039960829233	31304	1689416039960747905	imu_link	-0.0011823850681827609	0.014924141538129498	0.23037904138860715	0.9729858011573277	0.0	0.0	0.0	0.0	0.0	0.0	0.0	0.0	0.0	0.000365078536560759	-0.011870265007019043	0.0012293457984924316	0.0	0.0	0.0	0.0	0.0	0.0	0.0	0.0	0.0	-0.4467924237251282	-0.42325994372367864	10.02159309387207	0.0	0.0	0.0	0.0	0.0	0.0	0.0	0.0	0.0
1689416039961156739	31305	1689416039960773498	imu_link	-0.001165841931673624	0.01493130592361234	0.23038531617945715	0.972984225465602	0.0	0.0	0.0	0.0	0.0	0.0	0.0	0.0	0.0	0.009976327419281006	-0.008548797108232977	0.0009372831555083394	0.0	0.0	0.0	0.0	0.0	0.0	0.0	0.0	0.0	-0.45448195934295654	-0.3595896661281586	9.96186923980713	0.0	0.0	0.0	0.0	0.0	0.0	0.0	0.0	0.0
1689416039965872940	31306	1689416039965794251	imu_link	-0.001149012559903947	0.014943685634516545	0.23039733681414465	0.9729812090779263	0.0	0.0	0.0	0.0	0.0	0.0	0.0	0.0	0.0	0.011092425324022772	-0.004528463352471591	0.005599856376647949	0.0	0.0	0.0	0.0	0.0	0.0	0.0	0.0	0.0	-0.5401833057403564	-0.160032719373703	9.822063446044922	0.0	0.0	0.0	0.0	0.0	0.0	0.0	0.0	0.0
1689416039965876086	31307	1689416039965805794	imu_link	-0.0011353393011833538	0.014954508033564875	0.2304236127296486	0.9729748364632881	0.0	0.0	0.0	0.0	0.0	0.0	0.0	0.0	0.0	0.00817328691482544	-0.005133450496941806	0.017312169075012207	0.0	0.0	0.0	0.0	0.0	0.0	0.0	0.0	0.0	-0.6260191202163696	0.06756706535816193	9.721315383911133	0.0	0.0	0.0	0.0	0.0	0.0	0.0	0.0	0.0
1689416039970876725	31308	1689416039970780914	imu_link	-0.0011174547012962463	0.014959634902489076	0.23044599776635907	0.9729694767730599	0.0	0.0	0.0	0.0	0.0	0.0	0.0	0.0	0.0	0.010451676324009895	-0.010348859243094923	0.014086070470511915	0.0	0.0	0.0	0.0	0.0	0.0	0.0	0.0	0.0	-0.6080979704856874	0.3487053215503693	9.68489170074463	0.0	0.0	0.0	0.0	0.0	0.0	0.0	0.0	0.0
1689416039970942734	31309	1689416039970806079	imu_link	-0.0010992998017215496	0.014961819150347206	0.23047201621080357	0.9729633010814875	0.0	0.0	0.0	0.0	0.0	0.0	0.0	0.0	0.0	0.010097027756273748	-0.012674927711486816	0.016744436696171764	0.0	0.0	0.0	0.0	0.0	0.0	0.0	0.0	0.0	-0.6183379292488099	0.6483997106552124	9.69844722747803	0.0	0.0	0.0	0.0	0.0	0.0	0.0	0.0	0.0
1689416039975999798	31310	1689416039975920342	imu_link	-0.0010835913934070045	0.01495639406280759	0.23049216111877255	0.9729586300399047	0.0	0.0	0.0	0.0	0.0	0.0	0.0	0.0	0.0	0.0068381428718566895	-0.018170475959777832	0.012204051949083807	0.0	0.0	0.0	0.0	0.0	0.0	0.0	0.0	0.0	-0.6066643595695497	0.9029206037521362	9.708106994628906	0.0	0.0	0.0	0.0	0.0	0.0	0.0	0.0	0.0
1689416039976025932	31311	1689416039975949813	imu_link	-0.0010678760554536418	0.014948331219389547	0.2305112127100408	0.9729542578402296	0.0	0.0	0.0	0.0	0.0	0.0	0.0	0.0	0.0	0.006370247341692448	-0.020225351676344875	0.011309981346130371	0.0	0.0	0.0	0.0	0.0	0.0	0.0	0.0	0.0	-0.5423757433891297	1.1292321681976318	9.794733047485352	0.0	0.0	0.0	0.0	0.0	0.0	0.0	0.0	0.0
1689416039980910340	31312	1689416039980828944	imu_link	-0.0010662870694112601	0.014928748030465738	0.23052072723519007	0.9729523060402743	0.0	0.0	0.0	0.0	0.0	0.0	0.0	0.0	0.0	-0.006632506847381592	-0.026609005406498912	0.0032588841859251265	0.0	0.0	0.0	0.0	0.0	0.0	0.0	0.0	0.0	-0.43489661812782293	1.3307034969329834	9.91378688812256	0.0	0.0	0.0	0.0	0.0	0.0	0.0	0.0	0.0
1689416039981109825	31313	1689416039980843407	imu_link	-0.0010718268148343286	0.01491051527281737	0.23052501269635967	0.9729515641813424	0.0	0.0	0.0	0.0	0.0	0.0	0.0	0.0	0.0	-0.011870265007019043	-0.024254621937870983	-0.0010952353477478027	0.0	0.0	0.0	0.0	0.0	0.0	0.0	0.0	0.0	-0.3790708482265473	1.2692146301269531	10.031468391418459	0.0	0.0	0.0	0.0	0.0	0.0	0.0	0.0	0.0
1689416039985942933	31314	1689416039985855751	imu_link	-0.0010848626518077686	0.014898732268334528	0.23052514499746532	0.9729516988904027	0.0	0.0	0.0	0.0	0.0	0.0	0.0	0.0	0.0	-0.016464294865727428	-0.0178560633212328	-0.004604458808898926	0.0	0.0	0.0	0.0	0.0	0.0	0.0	0.0	0.0	-0.26355949044227606	1.0126495361328125	10.14845371246338	0.0	0.0	0.0	0.0	0.0	0.0	0.0	0.0	0.0
1689416039986073621	31315	1689416039985871463	imu_link	-0.0010964153909814624	0.014885084489787233	0.23051750243855448	0.9729537055803391	0.0	0.0	0.0	0.0	0.0	0.0	0.0	0.0	0.0	-0.01555979158729315	-0.01960098370909691	-0.010956822894513609	0.0	0.0	0.0	0.0	0.0	0.0	0.0	0.0	0.0	-0.1691936701536179	0.6616336107254028	10.345654487609865	0.0	0.0	0.0	0.0	0.0	0.0	0.0	0.0	0.0
1689416039990945655	31316	1689416039990879520	imu_link	-0.0011118469538482236	0.014869213760318314	0.2305111933631713	0.9729554255014913	0.0	0.0	0.0	0.0	0.0	0.0	0.0	0.0	0.0	-0.0190049409866333	-0.020609801635146145	-0.00991970580071211	0.0	0.0	0.0	0.0	0.0	0.0	0.0	0.0	0.0	-0.04266640171408654	0.47949585318565374	10.383898735046388	0.0	0.0	0.0	0.0	0.0	0.0	0.0	0.0	0.0
1689416039990996985	31317	1689416039990895625	imu_link	-0.0011331734850466642	0.014860522815899769	0.23051480615568307	0.972954677732986	0.0	0.0	0.0	0.0	0.0	0.0	0.0	0.0	0.0	-0.022400913760066036	-0.013917682692408562	-0.0015616415766999128	0.0	0.0	0.0	0.0	0.0	0.0	0.0	0.0	0.0	0.0446411781013012	0.3260984122753144	10.408632278442383	0.0	0.0	0.0	0.0	0.0	0.0	0.0	0.0	0.0
1689416039995934239	31318	1689416039995897453	imu_link	-0.0011516581426954556	0.014856514885498162	0.2305249779228034	0.9729523072600581	0.0	0.0	0.0	0.0	0.0	0.0	0.0	0.0	0.0	-0.01939237117767334	-0.010779500007629395	0.003606081241741777	0.0	0.0	0.0	0.0	0.0	0.0	0.0	0.0	0.0	0.06162087619304657	0.24097281694412231	10.373805046081545	0.0	0.0	0.0	0.0	0.0	0.0	0.0	0.0	0.0
1689416039996030471	31319	1689416039995908637	imu_link	-0.0011699599500258426	0.014851748313558568	0.2305361092102744	0.972949720754333	0.0	0.0	0.0	0.0	0.0	0.0	0.0	0.0	0.0	-0.019402803853154186	-0.01140386052429676	0.004427135456353427	0.0	0.0	0.0	0.0	0.0	0.0	0.0	0.0	0.0	0.06087926402688027	0.18359816074371338	10.349734306335451	0.0	0.0	0.0	0.0	0.0	0.0	0.0	0.0	0.0
1689416040001077352	31320	1689416040000961259	imu_link	-0.0011855111209615491	0.014845404125351902	0.2305391388472135	0.9729490808872385	0.0	0.0	0.0	0.0	0.0	0.0	0.0	0.0	0.0	-0.017455222085118297	-0.013154745101928711	-0.00216066837310791	0.0	0.0	0.0	0.0	0.0	0.0	0.0	0.0	0.0	0.09190208464860918	0.029128365218639374	10.265188217163086	0.0	0.0	0.0	0.0	0.0	0.0	0.0	0.0	0.0
1689416040001646864	31321	1689416040000988568	imu_link	-0.0011959693295183781	0.014845321603573094	0.23053343218534078	0.9729504215162744	0.0	0.0	0.0	0.0	0.0	0.0	0.0	0.0	0.0	-0.012229382060468199	-0.009232759475708008	-0.009398163296282293	0.0	0.0	0.0	0.0	0.0	0.0	0.0	0.0	0.0	0.13354453444480896	-0.052445702254772186	10.031618118286133	0.0	0.0	0.0	0.0	0.0	0.0	0.0	0.0	0.0
1689416040005032095	31322	1689416040004962893	imu_link	-0.0012061317592593351	0.014848958072690483	0.23052423998991198	0.9729525314563955	0.0	0.0	0.0	0.0	0.0	0.0	0.0	0.0	0.0	-0.011271239258348944	-0.0064000491984188565	-0.012168288230895996	0.0	0.0	0.0	0.0	0.0	0.0	0.0	0.0	0.0	0.09627877920866014	-0.11916642636060716	9.794195175170898	0.0	0.0	0.0	0.0	0.0	0.0	0.0	0.0	0.0
1689416040007032556	31323	1689416040006975079	imu_link	-0.001206005848817374	0.014862785032663977	0.23051729928993886	0.9729539649433772	0.0	0.0	0.0	0.0	0.0	0.0	0.0	0.0	0.0	-0.0014111403143033387	-0.00035911804297938943	-0.010159614495933058	0.0	0.0	0.0	0.0	0.0	0.0	0.0	0.0	0.0	-0.08960333466529846	-0.14061985909938815	9.655672073364258	0.0	0.0	0.0	0.0	0.0	0.0	0.0	0.0	0.0
1689416040011054286	31324	1689416040010996395	imu_link	-0.0012118057268963004	0.014873021680022865	0.2305197945538397	0.9729532101143619	0.0	0.0	0.0	0.0	0.0	0.0	0.0	0.0	0.0	-0.0068008904345333585	-0.0020429491996765137	-0.002472102176398039	0.0	0.0	0.0	0.0	0.0	0.0	0.0	0.0	0.0	-0.31780955195426946	-0.1623435914516449	9.60784435272217	0.0	0.0	0.0	0.0	0.0	0.0	0.0	0.0	0.0
1689416040011086512	31325	1689416040011010274	imu_link	-0.001212533829423059	0.014891740138653672	0.23054253216381546	0.9729475354307915	0.0	0.0	0.0	0.0	0.0	0.0	0.0	0.0	0.0	-0.0014334919396787882	0.003728271229192615	0.012372436001896858	0.0	0.0	0.0	0.0	0.0	0.0	0.0	0.0	0.0	-0.5087812542915345	-0.049979403614997864	9.634984970092773	0.0	0.0	0.0	0.0	0.0	0.0	0.0	0.0	0.0
1689416040015100417	31326	1689416040015044327	imu_link	-0.0012048096323700242	0.014895900375946142	0.23056860639417726	0.9729413026134651	0.0	0.0	0.0	0.0	0.0	0.0	0.0	0.0	0.0	0.00232011079788208	-0.009225308895111084	0.017003716900944713	0.0	0.0	0.0	0.0	0.0	0.0	0.0	0.0	0.0	-0.7318637371063232	0.1910543143749237	9.634623527526857	0.0	0.0	0.0	0.0	0.0	0.0	0.0	0.0	0.0
1689416040017085903	31327	1689416040017050579	imu_link	-0.001199550260127138	0.014894298234846642	0.23059502329033316	0.97293507295862	0.0	0.0	0.0	0.0	0.0	0.0	0.0	0.0	0.0	-0.0006660819635726513	-0.013256072998046875	0.01728683896362782	0.0	0.0	0.0	0.0	0.0	0.0	0.0	0.0	0.0	-0.8713234066963197	0.47181016206741333	9.673017501831055	0.0	0.0	0.0	0.0	0.0	0.0	0.0	0.0	0.0
1689416040021138449	31328	1689416040021066039	imu_link	-0.0012016242559460947	0.014888676671760805	0.23060944571553518	0.9729317380746118	0.0	0.0	0.0	0.0	0.0	0.0	0.0	0.0	0.0	-0.006969273090362549	-0.015057626180350782	0.0072881593368947515	0.0	0.0	0.0	0.0	0.0	0.0	0.0	0.0	0.0	-0.9102960824966431	0.7258971929550171	9.72878170013428	0.0	0.0	0.0	0.0	0.0	0.0	0.0	0.0	0.0
1689416040021141604	31329	1689416040021077031	imu_link	-0.0012015118526190805	0.014870250453953406	0.23062134630492903	0.9729291991965328	0.0	0.0	0.0	0.0	0.0	0.0	0.0	0.0	0.0	-0.007599592208862305	-0.025427343323826793	0.00521391537040472	0.0	0.0	0.0	0.0	0.0	0.0	0.0	0.0	0.0	-0.8475298285484315	0.7509269714355469	9.793344497680664	0.0	0.0	0.0	0.0	0.0	0.0	0.0	0.0	0.0
1689416040025232670	31330	1689416040025099177	imu_link	-0.0012038866865253942	0.01485233191009631	0.23062229758511663	0.972929244472711	0.0	0.0	0.0	0.0	0.0	0.0	0.0	0.0	0.0	-0.00930875539779663	-0.02459883689880371	-0.0038072469178587203	0.0	0.0	0.0	0.0	0.0	0.0	0.0	0.0	0.0	-0.6327370405197144	0.6644702553749086	9.828174591064453	0.0	0.0	0.0	0.0	0.0	0.0	0.0	0.0	0.0
1689416040027161978	31331	1689416040027121637	imu_link	-0.0012123832404051225	0.014829562491306235	0.23062097575999582	0.9729298945672821	0.0	0.0	0.0	0.0	0.0	0.0	0.0	0.0	0.0	-0.01494139712303877	-0.027249757200479507	-0.005772711243480445	0.0	0.0	0.0	0.0	0.0	0.0	0.0	0.0	0.0	-0.3715879619121552	0.629400670528412	9.922106742858888	0.0	0.0	0.0	0.0	0.0	0.0	0.0	0.0	0.0
1689416040031193545	31332	1689416040031153539	imu_link	-0.0012211794149391713	0.014806955367083643	0.23062566253907948	0.9729291169309326	0.0	0.0	0.0	0.0	0.0	0.0	0.0	0.0	0.0	-0.015217066742479803	-0.027057528495788574	-0.0008434057235717773	0.0	0.0	0.0	0.0	0.0	0.0	0.0	0.0	0.0	-0.06828372180461884	0.5135082006454468	9.963536262512209	0.0	0.0	0.0	0.0	0.0	0.0	0.0	0.0	0.0
1689416040031340576	31333	1689416040031164821	imu_link	-0.001233103323340293	0.01479331087382145	0.230624708772208	0.9729295355334419	0.0	0.0	0.0	0.0	0.0	0.0	0.0	0.0	0.0	-0.015941262245178223	-0.019519032910466198	-0.005207955837249756	0.0	0.0	0.0	0.0	0.0	0.0	0.0	0.0	0.0	0.197748139500618	0.25286749005317694	9.916550636291506	0.0	0.0	0.0	0.0	0.0	0.0	0.0	0.0	0.0
1689416040035401967	31334	1689416040035242879	imu_link	-0.0012564090995075702	0.014788618265377012	0.23062604340118162	0.9729292606922109	0.0	0.0	0.0	0.0	0.0	0.0	0.0	0.0	0.0	-0.02316385507583618	-0.010439753532409668	-0.0037267811130732302	0.0	0.0	0.0	0.0	0.0	0.0	0.0	0.0	0.0	0.3121336400508881	-0.05901730805635452	9.875667572021484	0.0	0.0	0.0	0.0	0.0	0.0	0.0	0.0	0.0
1689416040037296170	31335	1689416040037228038	imu_link	-0.0012837812564009767	0.014788106771086352	0.23062596989571346	0.9729292501582395	0.0	0.0	0.0	0.0	0.0	0.0	0.0	0.0	0.0	-0.025542080402374268	-0.006437302101403476	-0.004872679710388184	0.0	0.0	0.0	0.0	0.0	0.0	0.0	0.0	0.0	0.27412116527557373	-0.1248071938753128	9.86931896209717	0.0	0.0	0.0	0.0	0.0	0.0	0.0	0.0	0.0
1689416040041449825	31336	1689416040041286354	imu_link	-0.0013138764940085696	0.014794092109650606	0.23062694413234974	0.972928888052659	0.0	0.0	0.0	0.0	0.0	0.0	0.0	0.0	0.0	-0.02647489681839943	-0.0008732082205824555	-0.004039706196635962	0.0	0.0	0.0	0.0	0.0	0.0	0.0	0.0	0.0	0.1476937234401703	-0.1826673448085785	9.792953491210938	0.0	0.0	0.0	0.0	0.0	0.0	0.0	0.0	0.0
1689416040041622256	31337	1689416040041314101	imu_link	-0.0013302954991343922	0.014800684961049769	0.23063142524959798	0.9729277032369403	0.0	0.0	0.0	0.0	0.0	0.0	0.0	0.0	0.0	-0.015760958194732666	-0.0029191377107054	-0.0009775161743164062	0.0	0.0	0.0	0.0	0.0	0.0	0.0	0.0	0.0	0.05060477927327157	-0.45049887895584106	9.710651397705078	0.0	0.0	0.0	0.0	0.0	0.0	0.0	0.0	0.0
1689416040045451103	31338	1689416040045325066	imu_link	-0.0013440878136516234	0.01481084745589722	0.23062905699925187	0.9729280910186647	0.0	0.0	0.0	0.0	0.0	0.0	0.0	0.0	0.0	-0.012975932098925115	-0.0006362796411849559	-0.0065267086029052734	0.0	0.0	0.0	0.0	0.0	0.0	0.0	0.0	0.0	-0.1657102555036545	-0.674285113811493	9.704228401184084	0.0	0.0	0.0	0.0	0.0	0.0	0.0	0.0	0.0
1689416040047433517	31339	1689416040047335699	imu_link	-0.00134861264678635	0.014822692899031742	0.23062379983900277	0.9729291505381928	0.0	0.0	0.0	0.0	0.0	0.0	0.0	0.0	0.0	-0.005416573025286198	-0.0010401011677458885	-0.008814038708806038	0.0	0.0	0.0	0.0	0.0	0.0	0.0	0.0	0.0	-0.3009640276432038	-0.6452867984771729	9.704540252685547	0.0	0.0	0.0	0.0	0.0	0.0	0.0	0.0	0.0
1689416040051567780	31340	1689416040051482856	imu_link	-0.0013444385160032777	0.014834530751026927	0.23061700332897134	0.9729305869166819	0.0	0.0	0.0	0.0	0.0	0.0	0.0	0.0	0.0	0.0013723969459533691	-0.002652406925335527	-0.01001954171806574	0.0	0.0	0.0	0.0	0.0	0.0	0.0	0.0	0.0	-0.421886146068573	-0.567884087562561	9.759984970092773	0.0	0.0	0.0	0.0	0.0	0.0	0.0	0.0	0.0
1689416040051689882	31341	1689416040051513647	imu_link	-0.0013451589825103209	0.014852167778700794	0.23061940063024708	0.972929748600859	0.0	0.0	0.0	0.0	0.0	0.0	0.0	0.0	0.0	-0.0015035273972898722	0.002762675983831287	-0.002039968967437744	0.0	0.0	0.0	0.0	0.0	0.0	0.0	0.0	0.0	-0.47961872816085815	-0.6700726151466371	9.713327407836914	0.0	0.0	0.0	0.0	0.0	0.0	0.0	0.0	0.0
1689416040055586746	31342	1689416040055486516	imu_link	-0.0013373799814434084	0.014867544823601522	0.23062324340944948	0.9729286135811861	0.0	0.0	0.0	0.0	0.0	0.0	0.0	0.0	0.0	0.0047013163566589355	-0.0005424022674560547	-0.0011786819668486717	0.0	0.0	0.0	0.0	0.0	0.0	0.0	0.0	0.0	-0.6555639505386353	-0.7824420928955078	9.788702011108398	0.0	0.0	0.0	0.0	0.0	0.0	0.0	0.0	0.0
1689416040055672160	31343	1689416040055498281	imu_link	-0.001324428736652404	0.014877351263702855	0.23063933891303554	0.9729246659704212	0.0	0.0	0.0	0.0	0.0	0.0	0.0	0.0	0.0	0.007550418376922607	-0.005817413795739413	0.008916854858398438	0.0	0.0	0.0	0.0	0.0	0.0	0.0	0.0	0.0	-0.8242728114128114	-0.7527473568916322	9.74722194671631	0.0	0.0	0.0	0.0	0.0	0.0	0.0	0.0	0.0
1689416040060649329	31344	1689416040060541368	imu_link	-0.001310602525506336	0.014882437777146703	0.23066168123311684	0.9729193102089922	0.0	0.0	0.0	0.0	0.0	0.0	0.0	0.0	0.0	0.007285177707672119	-0.009639560244977476	0.014042855240404608	0.0	0.0	0.0	0.0	0.0	0.0	0.0	0.0	0.0	-0.8616801500320435	-0.5388991236686708	9.705842971801758	0.0	0.0	0.0	0.0	0.0	0.0	0.0	0.0	0.0
1689416040060715480	31345	1689416040060576084	imu_link	-0.0012974405639754236	0.014881531249824116	0.23068947632948708	0.9729127515797449	0.0	0.0	0.0	0.0	0.0	0.0	0.0	0.0	0.0	0.005596876610070468	-0.014175474643707275	0.01852214522659779	0.0	0.0	0.0	0.0	0.0	0.0	0.0	0.0	0.0	-0.8239805698394775	-0.2253937274217606	9.71514892578125	0.0	0.0	0.0	0.0	0.0	0.0	0.0	0.0	0.0
1689416040065763913	31346	1689416040065580915	imu_link	-0.0012795822012230005	0.014876634393107513	0.23070976457127182	0.9729080393079257	0.0	0.0	0.0	0.0	0.0	0.0	0.0	0.0	0.0	0.008606909774243833	-0.018158553168177608	0.012326238676905632	0.0	0.0	0.0	0.0	0.0	0.0	0.0	0.0	0.0	-0.6745634675025941	0.10396435111761095	9.649704933166506	0.0	0.0	0.0	0.0	0.0	0.0	0.0	0.0	0.0
1689416040065770547	31347	1689416040065609154	imu_link	-0.0012611171587585054	0.01485906931380889	0.23072858635566285	0.9729038683657071	0.0	0.0	0.0	0.0	0.0	0.0	0.0	0.0	0.0	0.006757677532732487	-0.028136378154158596	0.011135639622807503	0.0	0.0	0.0	0.0	0.0	0.0	0.0	0.0	0.0	-0.5285524129867554	0.3029996156692505	9.676745414733888	0.0	0.0	0.0	0.0	0.0	0.0	0.0	0.0	0.0
1689416040070723815	31348	1689416040070628188	imu_link	-0.0012423970958183581	0.014842728021743403	0.23074860862150584	0.9728993933051701	0.0	0.0	0.0	0.0	0.0	0.0	0.0	0.0	0.0	0.007168948184698821	-0.027230381965637207	0.012090800330042839	0.0	0.0	0.0	0.0	0.0	0.0	0.0	0.0	0.0	-0.32188686728477484	0.4470341503620148	9.725436210632326	0.0	0.0	0.0	0.0	0.0	0.0	0.0	0.0	0.0
1689416040070851810	31349	1689416040070657464	imu_link	-0.0012263610652688702	0.01482745631036928	0.23075887819938676	0.9728972107628135	0.0	0.0	0.0	0.0	0.0	0.0	0.0	0.0	0.0	0.005367398727685214	-0.02593696489930153	0.004661083687096835	0.0	0.0	0.0	0.0	0.0	0.0	0.0	0.0	0.0	-0.16045069694519043	0.6081795096397401	9.895833969116211	0.0	0.0	0.0	0.0	0.0	0.0	0.0	0.0	0.0
1689416040075883856	31350	1689416040075710855	imu_link	-0.001215555011044186	0.014819302650557463	0.23077164711550566	0.9728943198428917	0.0	0.0	0.0	0.0	0.0	0.0	0.0	0.0	0.0	0.00260770320892334	-0.019407272338867188	0.006122888531535865	0.0	0.0	0.0	0.0	0.0	0.0	0.0	0.0	0.0	-0.034098438918590546	0.6728532910346986	10.012706756591797	0.0	0.0	0.0	0.0	0.0	0.0	0.0	0.0	0.0
1689416040076123484	31351	1689416040075748573	imu_link	-0.0012171147045100333	0.01480465392254458	0.2307765245709412	0.972893383964033	0.0	0.0	0.0	0.0	0.0	0.0	0.0	0.0	0.0	-0.008121132850646973	-0.022193791344761852	-0.0005796551704406738	0.0	0.0	0.0	0.0	0.0	0.0	0.0	0.0	0.0	-0.04612965509295464	0.47434353828430176	10.081195831298828	0.0	0.0	0.0	0.0	0.0	0.0	0.0	0.0	0.0
1689416040080808212	31352	1689416040080730129	imu_link	-0.0012208223175196107	0.014791509618049243	0.23078501094696405	0.9728915661872591	0.0	0.0	0.0	0.0	0.0	0.0	0.0	0.0	0.0	-0.009557604789733887	-0.020621715113520626	0.002390146488323808	0.0	0.0	0.0	0.0	0.0	0.0	0.0	0.0	0.0	-0.045649047940969474	0.32111230492591863	10.06296157836914	0.0	0.0	0.0	0.0	0.0	0.0	0.0	0.0	0.0
1689416040080968297	31353	1689416040080746416	imu_link	-0.0013054747139460625	0.014534940349201766	0.23316453229337786	0.9723277904725478	0.0	0.0	0.0	0.0	0.0	0.0	0.0	0.0	0.0	-0.009204446338117124	-0.014427302405238152	-0.002020597225055099	0.0	0.0	0.0	0.0	0.0	0.0	0.0	0.0	0.0	-0.09739895164966583	0.3047867119312287	10.151039123535156	0.0	0.0	0.0	0.0	0.0	0.0	0.0	0.0	0.0
1689416040085801934	31354	1689416040085753004	imu_link	-0.0013171543525442	0.014524721051020284	0.23316223069111033	0.9723284793535294	0.0	0.0	0.0	0.0	0.0	0.0	0.0	0.0	0.0	-0.015105308964848518	-0.016854703426361084	-0.0065818442963063726	0.0	0.0	0.0	0.0	0.0	0.0	0.0	0.0	0.0	-0.08177316188812256	0.21811029314994812	10.0919189453125	0.0	0.0	0.0	0.0	0.0	0.0	0.0	0.0	0.0
1689416040085933950	31355	1689416040085766079	imu_link	-0.0013343300252304856	0.014519311563222713	0.23316554037559523	0.972327743066334	0.0	0.0	0.0	0.0	0.0	0.0	0.0	0.0	0.0	-0.01855045184493065	-0.012075901962816717	-0.001971423625946045	0.0	0.0	0.0	0.0	0.0	0.0	0.0	0.0	0.0	-0.0055729090236127385	0.04367887601256371	9.882976531982422	0.0	0.0	0.0	0.0	0.0	0.0	0.0	0.0	0.0
1689416040090854072	31356	1689416040090782211	imu_link	-0.0013383756136383126	0.014506673884341284	0.23316981137942752	0.9723269019341243	0.0	0.0	0.0	0.0	0.0	0.0	0.0	0.0	0.0	-0.00969618745148182	-0.020149352028965953	-0.0011086465092375877	0.0	0.0	0.0	0.0	0.0	0.0	0.0	0.0	0.0	0.04523523524403573	-0.21069939434528354	9.716372489929201	0.0	0.0	0.0	0.0	0.0	0.0	0.0	0.0	0.0
1689416040090925138	31357	1689416040090793315	imu_link	-0.001354413061369309	0.014500163978201265	0.23317521905256822	0.9723256800216948	0.0	0.0	0.0	0.0	0.0	0.0	0.0	0.0	0.0	-0.017887359485030178	-0.013135375455021858	-0.0004559756198432297	0.0	0.0	0.0	0.0	0.0	0.0	0.0	0.0	0.0	-0.02381805889308453	-0.38794320821762085	9.605200767517092	0.0	0.0	0.0	0.0	0.0	0.0	0.0	0.0	0.0
1689416040095966078	31358	1689416040095876069	imu_link	-0.0013601891010579788	0.01450439605613482	0.23317100131151028	0.9723266202917845	0.0	0.0	0.0	0.0	0.0	0.0	0.0	0.0	0.0	-0.0077947969548404225	-0.006715953815728427	-0.008025765419006348	0.0	0.0	0.0	0.0	0.0	0.0	0.0	0.0	0.0	-0.018451353535056118	-0.5510261058807373	9.41536617279053	0.0	0.0	0.0	0.0	0.0	0.0	0.0	0.0	0.0
1689416040096022494	31359	1689416040095902848	imu_link	-0.0013594345977360899	0.014505893717694887	0.23316997551477148	0.9723268449978464	0.0	0.0	0.0	0.0	0.0	0.0	0.0	0.0	0.0	-0.003263354999944568	-0.010055303573608398	-0.005340576637536288	0.0	0.0	0.0	0.0	0.0	0.0	0.0	0.0	0.0	-0.12498807907104492	-0.7303350567817689	9.209736824035646	0.0	0.0	0.0	0.0	0.0	0.0	0.0	0.0	0.0
1689416040101093788	31360	1689416040100962316	imu_link	-0.0013543107028313617	0.014511995505358597	0.2331770090315273	0.9723250743902904	0.0	0.0	0.0	0.0	0.0	0.0	0.0	0.0	0.0	0.0008985401946119965	-0.007274746894836426	0.0013634562492370605	0.0	0.0	0.0	0.0	0.0	0.0	0.0	0.0	0.0	-0.3054555654525757	-0.7653083801269531	9.013154029846193	0.0	0.0	0.0	0.0	0.0	0.0	0.0	0.0	0.0
1689416040101405773	31361	1689416040100995934	imu_link	-0.0013419345201836053	0.01451713448824993	0.23319701535468346	0.9723202168255379	0.0	0.0	0.0	0.0	0.0	0.0	0.0	0.0	0.0	0.006207823753356934	-0.00935345981270075	0.012065468356013298	0.0	0.0	0.0	0.0	0.0	0.0	0.0	0.0	0.0	-0.5765023827552797	-0.6621102094650269	8.996004104614258	0.0	0.0	0.0	0.0	0.0	0.0	0.0	0.0	0.0
1689416040105169179	31362	1689416040105066699	imu_link	-0.001330549344193875	0.014514293082548237	0.23321478934205736	0.9723160118844575	0.0	0.0	0.0	0.0	0.0	0.0	0.0	0.0	0.0	0.003972650039941073	-0.015382469631731512	0.010253489017486572	0.0	0.0	0.0	0.0	0.0	0.0	0.0	0.0	0.0	-0.6485524773597718	-0.5390474796295166	9.030825614929201	0.0	0.0	0.0	0.0	0.0	0.0	0.0	0.0	0.0
1689416040107205918	31363	1689416040107078542	imu_link	-0.001310606584270367	0.014497976379805058	0.23323655034535096	0.9723110626616733	0.0	0.0	0.0	0.0	0.0	0.0	0.0	0.0	0.0	0.008068978786468506	-0.02745539136230946	0.013543665409088135	0.0	0.0	0.0	0.0	0.0	0.0	0.0	0.0	0.0	-0.5701761841773988	-0.47636568546295166	9.119499206542969	0.0	0.0	0.0	0.0	0.0	0.0	0.0	0.0	0.0
1689416040111245518	31364	1689416040111126986	imu_link	-0.0012874871490691012	0.014481292261822026	0.23325324205383446	0.9723073380483375	0.0	0.0	0.0	0.0	0.0	0.0	0.0	0.0	0.0	0.0105321416631341	-0.02834498882293701	0.009374318644404411	0.0	0.0	0.0	0.0	0.0	0.0	0.0	0.0	0.0	-0.4224958717823029	-0.2860691547393799	9.258725166320803	0.0	0.0	0.0	0.0	0.0	0.0	0.0	0.0	0.0
1689416040111624618	31365	1689416040111158084	imu_link	-0.001265314912797996	0.014460248732805497	0.2332697414902821	0.9723037220384452	0.0	0.0	0.0	0.0	0.0	0.0	0.0	0.0	0.0	0.009003281593322754	-0.03154427185654641	0.008910894393920898	0.0	0.0	0.0	0.0	0.0	0.0	0.0	0.0	0.0	-0.24678561091423035	0.029931304976344112	9.458126068115234	0.0	0.0	0.0	0.0	0.0	0.0	0.0	0.0	0.0
1689416040115223084	31366	1689416040115142272	imu_link	-0.001250311998121968	0.014438426761387835	0.23328201963700174	0.9723011199554616	0.0	0.0	0.0	0.0	0.0	0.0	0.0	0.0	0.0	0.003312528366222978	-0.030833484604954723	0.00562816858291626	0.0	0.0	0.0	0.0	0.0	0.0	0.0	0.0	0.0	-0.040627509355545044	0.13971014320850375	9.627260208129883	0.0	0.0	0.0	0.0	0.0	0.0	0.0	0.0	0.0
1689416040117300345	31367	1689416040117165259	imu_link	-0.0012291582247038221	0.01441256523355333	0.23329836446145985	0.9722976089002044	0.0	0.0	0.0	0.0	0.0	0.0	0.0	0.0	0.0	0.007294117938727141	-0.03512054681777954	0.009055434726178648	0.0	0.0	0.0	0.0	0.0	0.0	0.0	0.0	0.0	0.24786847829818726	-0.05064075812697411	9.75014877319336	0.0	0.0	0.0	0.0	0.0	0.0	0.0	0.0	0.0
1689416040121272598	31368	1689416040121208339	imu_link	-0.0012127979381293588	0.014393701531026454	0.23331729908319357	0.9722933654128885	0.0	0.0	0.0	0.0	0.0	0.0	0.0	0.0	0.0	0.004841387737542392	-0.028774142265319824	0.011138617992401123	0.0	0.0	0.0	0.0	0.0	0.0	0.0	0.0	0.0	0.5432826280593872	-0.15426541864871982	9.895608901977539	0.0	0.0	0.0	0.0	0.0	0.0	0.0	0.0	0.0
1689416040121419341	31369	1689416040121241331	imu_link	-0.001199545139564709	0.01438176266561913	0.23333999968007335	0.9722881108721794	0.0	0.0	0.0	0.0	0.0	0.0	0.0	0.0	0.0	0.0036716461181640625	-0.022798778489232067	0.014321506023406982	0.0	0.0	0.0	0.0	0.0	0.0	0.0	0.0	0.0	0.6619545817375184	-0.034211371093988426	9.908227920532227	0.0	0.0	0.0	0.0	0.0	0.0	0.0	0.0	0.0
1689416040125300737	31370	1689416040125218624	imu_link	-0.0011899113721878666	0.014381817035095027	0.23336172008161948	0.9722829089571838	0.0	0.0	0.0	0.0	0.0	0.0	0.0	0.0	0.0	0.0031068923417478804	-0.012795629911124708	0.013467671349644661	0.0	0.0	0.0	0.0	0.0	0.0	0.0	0.0	0.0	0.7365643978118896	0.1810175329446793	9.871898651123047	0.0	0.0	0.0	0.0	0.0	0.0	0.0	0.0	0.0
1689416040127393890	31371	1689416040127280202	imu_link	-0.0011787536899019102	0.014387301487381814	0.23338782337755315	0.9722765758747549	0.0	0.0	0.0	0.0	0.0	0.0	0.0	0.0	0.0	0.005255640484392643	-0.008846822194755079	0.017052892595529556	0.0	0.0	0.0	0.0	0.0	0.0	0.0	0.0	0.0	0.7902169823646547	0.26025211811065674	9.848412513732912	0.0	0.0	0.0	0.0	0.0	0.0	0.0	0.0	0.0
1689416040131406816	31372	1689416040131294972	imu_link	-0.0011725340329944295	0.014407444630533171	0.23340137061799257	0.9722730331017118	0.0	0.0	0.0	0.0	0.0	0.0	0.0	0.0	0.0	0.004297494422644378	0.003455578815191984	0.006814301013946533	0.0	0.0	0.0	0.0	0.0	0.0	0.0	0.0	0.0	0.734653115272522	0.19408199191093445	9.79617691040039	0.0	0.0	0.0	0.0	0.0	0.0	0.0	0.0	0.0
1689416040131608060	31373	1689416040131306895	imu_link	-0.001161258064976745	0.014426432265417498	0.23340031715594636	0.9722730179755589	0.0	0.0	0.0	0.0	0.0	0.0	0.0	0.0	0.0	0.00816136784851551	0.0015705827390775087	-0.004696846939623356	0.0	0.0	0.0	0.0	0.0	0.0	0.0	0.0	0.0	0.5755746960639955	0.08668009191751481	9.748518943786623	0.0	0.0	0.0	0.0	0.0	0.0	0.0	0.0	0.0
1689416040135464587	31374	1689416040135375002	imu_link	-0.0011511322104133075	0.014457804395318807	0.2333970335556516	0.9722733522596015	0.0	0.0	0.0	0.0	0.0	0.0	0.0	0.0	0.0	0.009630619548261167	0.011432171799242498	-0.00699162483215332	0.0	0.0	0.0	0.0	0.0	0.0	0.0	0.0	0.0	0.42451480031013494	-0.03807968273758889	9.665759086608888	0.0	0.0	0.0	0.0	0.0	0.0	0.0	0.0	0.0
1689416040135533701	31375	1689416040135410449	imu_link	-0.0011391544479974576	0.014491016995226084	0.233400391228807	0.9722720658991635	0.0	0.0	0.0	0.0	0.0	0.0	0.0	0.0	0.0	0.011336803436279297	0.01253038924187422	-0.0015199186746031046	0.0	0.0	0.0	0.0	0.0	0.0	0.0	0.0	0.0	0.274297446012497	-0.10533959418535234	9.625988960266115	0.0	0.0	0.0	0.0	0.0	0.0	0.0	0.0	0.0
1689416040140475745	31376	1689416040140390794	imu_link	-0.0011324730286929288	0.01452838780929808	0.23340534814281644	0.9722703260466363	0.0	0.0	0.0	0.0	0.0	0.0	0.0	0.0	0.0	0.00797361135482788	0.016757847741246227	-0.00018775464559439572	0.0	0.0	0.0	0.0	0.0	0.0	0.0	0.0	0.0	-0.033614341169595725	0.09771353751420976	9.751746177673342	0.0	0.0	0.0	0.0	0.0	0.0	0.0	0.0	0.0
1689416040140520263	31377	1689416040140402873	imu_link	-0.0011218239871694452	0.014558709870804548	0.23341261265166185	0.9722681408608248	0.0	0.0	0.0	0.0	0.0	0.0	0.0	0.0	0.0	0.009717046283185484	0.010538099333643913	0.001716613885946572	0.0	0.0	0.0	0.0	0.0	0.0	0.0	0.0	0.0	-0.2634859085083008	0.32242351770401	9.692009925842287	0.0	0.0	0.0	0.0	0.0	0.0	0.0	0.0	0.0
1689416040145506285	31378	1689416040145453842	imu_link	-0.0011070197004584784	0.014579518451854317	0.23343205807762127	0.9722631775454322	0.0	0.0	0.0	0.0	0.0	0.0	0.0	0.0	0.0	0.011028350330889227	0.0023812057916074996	0.011716783046722412	0.0	0.0	0.0	0.0	0.0	0.0	0.0	0.0	0.0	-0.39124628901481634	0.2792743444442749	9.629096031188967	0.0	0.0	0.0	0.0	0.0	0.0	0.0	0.0	0.0
1689416040145653493	31379	1689416040145466692	imu_link	-0.001095034389404022	0.014604512490461814	0.23345345935305242	0.9722576774861151	0.0	0.0	0.0	0.0	0.0	0.0	0.0	0.0	0.0	0.009594858624041082	0.00616908073425293	0.013306739740073683	0.0	0.0	0.0	0.0	0.0	0.0	0.0	0.0	0.0	-0.40977886319160467	0.2685198187828064	9.656226158142092	0.0	0.0	0.0	0.0	0.0	0.0	0.0	0.0	0.0
1689416040150618294	31380	1689416040150488956	imu_link	-0.001078547121191764	0.014622933946084379	0.2334798435756796	0.9722510834053064	0.0	0.0	0.0	0.0	0.0	0.0	0.0	0.0	0.0	0.011807680130004883	0.00022649766469839963	0.01749098487198353	0.0	0.0	0.0	0.0	0.0	0.0	0.0	0.0	0.0	-0.4195749759674072	0.5348858237266542	9.66723155975342	0.0	0.0	0.0	0.0	0.0	0.0	0.0	0.0	0.0
1689416040150739926	31381	1689416040150504838	imu_link	-0.0010590182955597769	0.014640708224737665	0.2335104648275519	0.9722434833718088	0.0	0.0	0.0	0.0	0.0	0.0	0.0	0.0	0.0	0.013965368270874023	-0.0008642672910355033	0.021582841873168945	0.0	0.0	0.0	0.0	0.0	0.0	0.0	0.0	0.0	-0.39300215244293213	0.9625056982040405	9.57874393463135	0.0	0.0	0.0	0.0	0.0	0.0	0.0	0.0	0.0
1689416040155538112	31382	1689416040155503527	imu_link	-0.0010381755108507264	0.014665027507341128	0.23353793511159646	0.9722365411892465	0.0	0.0	0.0	0.0	0.0	0.0	0.0	0.0	0.0	0.016285480931401256	0.004002452362328769	0.018389519304037094	0.0	0.0	0.0	0.0	0.0	0.0	0.0	0.0	0.0	-0.3148661553859711	1.288952708244324	9.359459877014162	0.0	0.0	0.0	0.0	0.0	0.0	0.0	0.0	0.0
1689416040155700730	31383	1689416040155515363	imu_link	-0.0010199308334062451	0.014684968784645633	0.23355452381558978	0.9722322746330541	0.0	0.0	0.0	0.0	0.0	0.0	0.0	0.0	0.0	0.01357793901115656	0.0010609626770019531	0.009363890625536444	0.0	0.0	0.0	0.0	0.0	0.0	0.0	0.0	0.0	-0.2540833353996277	1.5234613418579102	9.201462745666506	0.0	0.0	0.0	0.0	0.0	0.0	0.0	0.0	0.0
1689416040160604453	31384	1689416040160538595	imu_link	-0.0010135923277035286	0.01470741943966138	0.23357485099455988	0.9722270585757671	0.0	0.0	0.0	0.0	0.0	0.0	0.0	0.0	0.0	0.0047400593757629395	0.005243719089776278	0.012354553677141668	0.0	0.0	0.0	0.0	0.0	0.0	0.0	0.0	0.0	-0.3233277201652527	1.7520378828048708	9.30746078491211	0.0	0.0	0.0	0.0	0.0	0.0	0.0	0.0	0.0
1689416040160874647	31385	1689416040160550464	imu_link	-0.0010084382335788463	0.014729248909911199	0.23358775608001747	0.9722236329612551	0.0	0.0	0.0	0.0	0.0	0.0	0.0	0.0	0.0	0.0037893650587648158	0.0049650659784674644	0.0063240532763302335	0.0	0.0	0.0	0.0	0.0	0.0	0.0	0.0	0.0	-0.39990916848182684	1.7843295335769656	9.295388221740724	0.0	0.0	0.0	0.0	0.0	0.0	0.0	0.0	0.0
1689416040165720449	31386	1689416040165591326	imu_link	-0.0010135755051096924	0.014754544688782414	0.23360461335554003	0.9722191937493986	0.0	0.0	0.0	0.0	0.0	0.0	0.0	0.0	0.0	-0.0036120421718806033	0.009596348740160467	0.009387731552124023	0.0	0.0	0.0	0.0	0.0	0.0	0.0	0.0	0.0	-0.49743828177452093	1.5712608098983767	9.311524391174318	0.0	0.0	0.0	0.0	0.0	0.0	0.0	0.0	0.0
1689416040165930454	31387	1689416040165604657	imu_link	-0.0010323863797703334	0.014774316348250646	0.23362030712235826	0.9722151026675423	0.0	0.0	0.0	0.0	0.0	0.0	0.0	0.0	0.0	-0.0152662405744195	0.007849931716918945	0.008265675045549871	0.0	0.0	0.0	0.0	0.0	0.0	0.0	0.0	0.0	-0.5798928737640381	1.4545669555664062	9.393407821655273	0.0	0.0	0.0	0.0	0.0	0.0	0.0	0.0	0.0
1689416040170725037	31388	1689416040170642225	imu_link	-0.001047372878433918	0.01479112909524044	0.2336341015472782	0.9722115161343944	0.0	0.0	0.0	0.0	0.0	0.0	0.0	0.0	0.0	-0.0128209600225091	0.00483095645904541	0.006695092655718327	0.0	0.0	0.0	0.0	0.0	0.0	0.0	0.0	0.0	-0.7086107730865479	1.5591928958892822	9.642004966735842	0.0	0.0	0.0	0.0	0.0	0.0	0.0	0.0	0.0
1689416040170828822	31389	1689416040170654952	imu_link	-0.0010741868956625094	0.01479718075512889	0.23365122212031023	0.9722072803501826	0.0	0.0	0.0	0.0	0.0	0.0	0.0	0.0	0.0	-0.024080278351902965	-0.0013306736946105957	0.009492040611803533	0.0	0.0	0.0	0.0	0.0	0.0	0.0	0.0	0.0	-0.784271240234375	1.674688220024109	9.806634902954102	0.0	0.0	0.0	0.0	0.0	0.0	0.0	0.0	0.0
1689416040175782348	31390	1689416040175701406	imu_link	-0.0011101953570646383	0.014803269408736525	0.23365320613919244	0.9722066703854472	0.0	0.0	0.0	0.0	0.0	0.0	0.0	0.0	0.0	-0.031034646555781368	0.00039339068462140864	-0.0032454729080200195	0.0	0.0	0.0	0.0	0.0	0.0	0.0	0.0	0.0	-0.7756274342536927	1.513571619987488	9.8140869140625	0.0	0.0	0.0	0.0	0.0	0.0	0.0	0.0	0.0
1689416040175848300	31391	1689416040175733688	imu_link	-0.0011455784891246977	0.01480355346915054	0.2336443627934258	0.9722087503152115	0.0	0.0	0.0	0.0	0.0	0.0	0.0	0.0	0.0	-0.031501054763793945	-0.004258752334862948	-0.012215973809361458	0.0	0.0	0.0	0.0	0.0	0.0	0.0	0.0	0.0	-0.7706170082092285	1.1290200948715212	9.909011840820312	0.0	0.0	0.0	0.0	0.0	0.0	0.0	0.0	0.0
1689416040180820512	31392	1689416040180752863	imu_link	-0.0011747170376869434	0.014810780060688028	0.23362325776444193	0.9722136772671964	0.0	0.0	0.0	0.0	0.0	0.0	0.0	0.0	0.0	-0.02519935369491577	-5.0663951697060845e-05	-0.022181870415806774	0.0	0.0	0.0	0.0	0.0	0.0	0.0	0.0	0.0	-0.6814813017845155	0.7321899533271791	9.987502098083498	0.0	0.0	0.0	0.0	0.0	0.0	0.0	0.0	0.0
1689416040181090382	31393	1689416040180781133	imu_link	-0.0012031408528557085	0.014819136443973712	0.23359923764422422	0.9722192868994013	0.0	0.0	0.0	0.0	0.0	0.0	0.0	0.0	0.0	-0.024399163201451305	0.000686943531036377	-0.02453177981078625	0.0	0.0	0.0	0.0	0.0	0.0	0.0	0.0	0.0	-0.5842329859733583	0.3057188391685486	9.955286979675295	0.0	0.0	0.0	0.0	0.0	0.0	0.0	0.0	0.0
1689416040185836441	31394	1689416040185769639	imu_link	-0.001225067365331389	0.014819635429224029	0.23358266170163336	0.9722232345341658	0.0	0.0	0.0	0.0	0.0	0.0	0.0	0.0	0.0	-0.02090186066925526	-0.006625056732445956	-0.01838802918791771	0.0	0.0	0.0	0.0	0.0	0.0	0.0	0.0	0.0	-0.4706032574176789	0.05084473639726639	9.814153671264648	0.0	0.0	0.0	0.0	0.0	0.0	0.0	0.0	0.0
1689416040185987296	31395	1689416040185798797	imu_link	-0.0012577380255295472	0.014829808264327145	0.23357604179844482	0.9722246281491093	0.0	0.0	0.0	0.0	0.0	0.0	0.0	0.0	0.0	-0.02757161483168602	0.0029310581739991908	-0.010295210406184196	0.0	0.0	0.0	0.0	0.0	0.0	0.0	0.0	0.0	-0.5369716286659242	-0.015662554651498795	9.721405029296875	0.0	0.0	0.0	0.0	0.0	0.0	0.0	0.0	0.0
1689416040190861433	31396	1689416040190789199	imu_link	-0.001286315528016333	0.014838165968610418	0.2335810986824418	0.9722232483135516	0.0	0.0	0.0	0.0	0.0	0.0	0.0	0.0	0.0	-0.02486705966293812	0.0007733702659606934	-0.0007048249244689941	0.0	0.0	0.0	0.0	0.0	0.0	0.0	0.0	0.0	-0.596494197845459	0.024488236755132675	9.624099731445312	0.0	0.0	0.0	0.0	0.0	0.0	0.0	0.0	0.0
1689416040190922986	31397	1689416040190802685	imu_link	-0.0013166423015967049	0.01483680156372837	0.23359699208947712	0.9722194099374672	0.0	0.0	0.0	0.0	0.0	0.0	0.0	0.0	0.0	-0.028176607564091686	-0.0064432621002197266	0.008249283768236639	0.0	0.0	0.0	0.0	0.0	0.0	0.0	0.0	0.0	-0.6396555304527284	-0.05762976408004761	9.551638603210451	0.0	0.0	0.0	0.0	0.0	0.0	0.0	0.0	0.0
1689416040195855566	31398	1689416040195804619	imu_link	-0.0013393379725005058	0.014844867456135656	0.2336159536809771	0.9722146996778709	0.0	0.0	0.0	0.0	0.0	0.0	0.0	0.0	0.0	-0.020515920594334606	-0.0005289912805892528	0.010873377323150635	0.0	0.0	0.0	0.0	0.0	0.0	0.0	0.0	0.0	-0.6374658942222596	-0.03234698250889779	9.509628295898438	0.0	0.0	0.0	0.0	0.0	0.0	0.0	0.0	0.0
1689416040196029544	31399	1689416040195816361	imu_link	-0.0013668322041272495	0.014851548154363967	0.2336306711734609	0.9722110227590421	0.0	0.0	0.0	0.0	0.0	0.0	0.0	0.0	0.0	-0.024455785751342773	-0.0007137655629776419	0.007291137240827084	0.0	0.0	0.0	0.0	0.0	0.0	0.0	0.0	0.0	-0.7715688347816468	0.1245056539773941	9.532323837280273	0.0	0.0	0.0	0.0	0.0	0.0	0.0	0.0	0.0
1689416040201009826	31400	1689416040200891024	imu_link	-0.0013887988756273654	0.0148558693989267	0.23363841265614513	0.9722090652290802	0.0	0.0	0.0	0.0	0.0	0.0	0.0	0.0	0.0	-0.02051442861557007	-0.003598630661144853	0.001682341448031366	0.0	0.0	0.0	0.0	0.0	0.0	0.0	0.0	0.0	-0.8686030507087709	0.3111758232116699	9.526413917541506	0.0	0.0	0.0	0.0	0.0	0.0	0.0	0.0	0.0
1689416040201351090	31401	1689416040200926841	imu_link	-0.0014134188811643538	0.014858952766548349	0.23364535892435806	0.9722073132942662	0.0	0.0	0.0	0.0	0.0	0.0	0.0	0.0	0.0	-0.022797284647822384	-0.004063546657562256	0.0008329748525284232	0.0	0.0	0.0	0.0	0.0	0.0	0.0	0.0	0.0	-0.9367309808731079	0.3508670628070832	9.684567451477053	0.0	0.0	0.0	0.0	0.0	0.0	0.0	0.0	0.0
1689416040206059084	31402	1689416040205985875	imu_link	-0.0014328304902118238	0.014854054129588392	0.23365377930756637	0.9722053360725771	0.0	0.0	0.0	0.0	0.0	0.0	0.0	0.0	0.0	-0.020256634801626205	-0.011245904490351677	0.002160668140277267	0.0	0.0	0.0	0.0	0.0	0.0	0.0	0.0	0.0	-0.9298732280731201	0.29474133253097534	9.940213203430178	0.0	0.0	0.0	0.0	0.0	0.0	0.0	0.0	0.0
1689416040206141840	31403	1689416040205998950	imu_link	-0.0014527843412655444	0.014843673553287534	0.23366121937361806	0.9722036768773996	0.0	0.0	0.0	0.0	0.0	0.0	0.0	0.0	0.0	-0.021691620349884033	-0.015412271954119207	0.0013068318367004395	0.0	0.0	0.0	0.0	0.0	0.0	0.0	0.0	0.0	-0.950332522392273	0.2712627053260803	10.133639335632326	0.0	0.0	0.0	0.0	0.0	0.0	0.0	0.0	0.0
1689416040211009948	31404	1689416040210949816	imu_link	-0.0014690503436596406	0.014833031383398204	0.23366824074953488	0.9722021273048543	0.0	0.0	0.0	0.0	0.0	0.0	0.0	0.0	0.0	-0.018867852166295055	-0.016304850578308105	0.0010713934898376465	0.0	0.0	0.0	0.0	0.0	0.0	0.0	0.0	0.0	-0.8852074146270752	0.3136322498321533	10.190012931823732	0.0	0.0	0.0	0.0	0.0	0.0	0.0	0.0	0.0
1689416040211259688	31405	1689416040210961643	imu_link	-0.0014849795107595596	0.014813095971143051	0.23368321743389456	0.9721988072988701	0.0	0.0	0.0	0.0	0.0	0.0	0.0	0.0	0.0	-0.020341575145721436	-0.023514034226536754	0.0057891011238098145	0.0	0.0	0.0	0.0	0.0	0.0	0.0	0.0	0.0	-0.8144547939300537	0.3211268186569214	10.177593231201172	0.0	0.0	0.0	0.0	0.0	0.0	0.0	0.0	0.0
1689416040215071531	31406	1689416040214987907	imu_link	-0.0015067896629930367	0.01478867612863062	0.23369284114459066	0.972196832252113	0.0	0.0	0.0	0.0	0.0	0.0	0.0	0.0	0.0	-0.025786461308598522	-0.025981666520237926	0.0030666589736938477	0.0	0.0	0.0	0.0	0.0	0.0	0.0	0.0	0.0	-0.6627461910247803	0.24282541871070862	10.124753952026367	0.0	0.0	0.0	0.0	0.0	0.0	0.0	0.0	0.0
1689416040217095670	31407	1689416040217012798	imu_link	-0.0015335190766665248	0.014763644107653675	0.2337028569604327	0.972194763296139	0.0	0.0	0.0	0.0	0.0	0.0	0.0	0.0	0.0	-0.029730798676609996	-0.025537610054016113	0.0032842156942933802	0.0	0.0	0.0	0.0	0.0	0.0	0.0	0.0	0.0	-0.41776606440544134	0.187132328748703	10.102592468261719	0.0	0.0	0.0	0.0	0.0	0.0	0.0	0.0	0.0
1689416040221157106	31408	1689416040221055195	imu_link	-0.0015603900625440386	0.014734428156372797	0.23370270056818926	0.9721952013648764	0.0	0.0	0.0	0.0	0.0	0.0	0.0	0.0	0.0	-0.030501190572977066	-0.028783084824681286	-0.005045533645898105	0.0	0.0	0.0	0.0	0.0	0.0	0.0	0.0	0.0	-0.22466984391212463	0.08092252910137177	9.925417900085451	0.0	0.0	0.0	0.0	0.0	0.0	0.0	0.0	0.0
1689416040221318875	31409	1689416040221082484	imu_link	-0.0015900198915132769	0.014717597222119481	0.23370282828714495	0.9721953775961606	0.0	0.0	0.0	0.0	0.0	0.0	0.0	0.0	0.0	-0.030334295704960827	-0.018630918115377426	-0.0048235054127872	0.0	0.0	0.0	0.0	0.0	0.0	0.0	0.0	0.0	-0.15000668168067932	-0.08283769339323045	9.711022377014162	0.0	0.0	0.0	0.0	0.0	0.0	0.0	0.0	0.0
1689416040225147649	31410	1689416040225076788	imu_link	-0.0016207437669039926	0.014703956265970894	0.23369676201195405	0.9721969915016702	0.0	0.0	0.0	0.0	0.0	0.0	0.0	0.0	0.0	-0.03051459789276123	-0.015954673290252686	-0.00989139173179865	0.0	0.0	0.0	0.0	0.0	0.0	0.0	0.0	0.0	-0.17649468779563904	-0.2462703287601471	9.576678276062013	0.0	0.0	0.0	0.0	0.0	0.0	0.0	0.0	0.0
1689416040227219251	31411	1689416040227105981	imu_link	-0.0016444851102858644	0.014700988373139524	0.23368130741429444	0.9722007113629987	0.0	0.0	0.0	0.0	0.0	0.0	0.0	0.0	0.0	-0.022974610328674316	-0.00897199008613825	-0.017543137073516846	0.0	0.0	0.0	0.0	0.0	0.0	0.0	0.0	0.0	-0.25150066614151	-0.4792759716510773	9.47659206390381	0.0	0.0	0.0	0.0	0.0	0.0	0.0	0.0	0.0
1689416040231315110	31412	1689416040231145122	imu_link	-0.0016695165004454377	0.01470112996406311	0.2336762622839609	0.9722018792089593	0.0	0.0	0.0	0.0	0.0	0.0	0.0	0.0	0.0	-0.02352296933531761	-0.006295741070061923	-0.00891834404319525	0.0	0.0	0.0	0.0	0.0	0.0	0.0	0.0	0.0	-0.3665588796138764	-0.6724010109901429	9.507526397705078	0.0	0.0	0.0	0.0	0.0	0.0	0.0	0.0	0.0
1689416040231542068	31413	1689416040231214639	imu_link	-0.0016904690742917416	0.014706314142868602	0.23367896782462205	0.9722011142942901	0.0	0.0	0.0	0.0	0.0	0.0	0.0	0.0	0.0	-0.019450485706329346	-0.0030875208321958785	-0.0034809117205441	0.0	0.0	0.0	0.0	0.0	0.0	0.0	0.0	0.0	-0.5487771034240723	-0.7115556001663208	9.612345695495607	0.0	0.0	0.0	0.0	0.0	0.0	0.0	0.0	0.0
1689416040235244874	31414	1689416040235144828	imu_link	-0.001708763602233867	0.014712166493637211	0.23369100054480688	0.9721981014939199	0.0	0.0	0.0	0.0	0.0	0.0	0.0	0.0	0.0	-0.01742243394255638	-0.0030875205993652344	0.0052243475802242765	0.0	0.0	0.0	0.0	0.0	0.0	0.0	0.0	0.0	-0.7898459434509277	-0.7516078948974609	9.66193962097168	0.0	0.0	0.0	0.0	0.0	0.0	0.0	0.0	0.0
1689416040237308727	31415	1689416040237178263	imu_link	-0.0017148016265247127	0.01471132444096525	0.2337113907918675	0.9721932020965305	0.0	0.0	0.0	0.0	0.0	0.0	0.0	0.0	0.0	-0.009241701103746893	-0.010573863983154297	0.01218319218605757	0.0	0.0	0.0	0.0	0.0	0.0	0.0	0.0	0.0	-0.9996358156204224	-0.739599645137787	9.632847785949709	0.0	0.0	0.0	0.0	0.0	0.0	0.0	0.0	0.0
1689416040241380058	31416	1689416040241189777	imu_link	-0.0017125621181834996	0.014701798992444887	0.23373082377378931	0.9721886783209333	0.0	0.0	0.0	0.0	0.0	0.0	0.0	0.0	0.0	-0.0044167046435177335	-0.01887977123260498	0.011499226093292236	0.0	0.0	0.0	0.0	0.0	0.0	0.0	0.0	0.0	-1.0824517011642458	-0.605879545211792	9.679833412170412	0.0	0.0	0.0	0.0	0.0	0.0	0.0	0.0	0.0
1689416040241390815	31417	1689416040241202398	imu_link	-0.0017068184756057181	0.014686175238583843	0.2337532229898257	0.9721835391372464	0.0	0.0	0.0	0.0	0.0	0.0	0.0	0.0	0.0	-0.0028640034142881636	-0.024271011352539062	0.013843179680407049	0.0	0.0	0.0	0.0	0.0	0.0	0.0	0.0	0.0	-1.0552279949188232	-0.425645798444748	9.685708999633789	0.0	0.0	0.0	0.0	0.0	0.0	0.0	0.0	0.0
1689416040245393487	31418	1689416040245217280	imu_link	-0.0016929175583800292	0.014671802638267803	0.23377091038776737	0.9721795275019725	0.0	0.0	0.0	0.0	0.0	0.0	0.0	0.0	0.0	0.0037699944805353884	-0.024832786992192272	0.010097026824951172	0.0	0.0	0.0	0.0	0.0	0.0	0.0	0.0	0.0	-0.8796155452728271	-0.15701647102832797	9.663685798645021	0.0	0.0	0.0	0.0	0.0	0.0	0.0	0.0	0.0
1689416040247409233	31419	1689416040247292582	imu_link	-0.0016757909694943055	0.014654261943604502	0.23378143192643872	0.9721772916592625	0.0	0.0	0.0	0.0	0.0	0.0	0.0	0.0	0.0	0.0057712201960384854	-0.027911365032196045	0.004269183147698642	0.0	0.0	0.0	0.0	0.0	0.0	0.0	0.0	0.0	-0.650537371635437	0.10813760012388231	9.630693435668945	0.0	0.0	0.0	0.0	0.0	0.0	0.0	0.0	0.0
1689416040251421772	31420	1689416040251321740	imu_link	-0.001655137677456024	0.014631667824808337	0.2337866280263401	0.9721764178234353	0.0	0.0	0.0	0.0	0.0	0.0	0.0	0.0	0.0	0.007633865810930729	-0.03250986710190774	-0.00011175873078173028	0.0	0.0	0.0	0.0	0.0	0.0	0.0	0.0	0.0	-0.4747517406940461	0.14487926661968234	9.597545623779297	0.0	0.0	0.0	0.0	0.0	0.0	0.0	0.0	0.0
1689416040251648315	31421	1689416040251360156	imu_link	-0.0016472125306551224	0.014615365434373771	0.23379190453638204	0.9721754076077783	0.0	0.0	0.0	0.0	0.0	0.0	0.0	0.0	0.0	-0.0010281798895448446	-0.025191901251673702	-0.0013083217199891806	0.0	0.0	0.0	0.0	0.0	0.0	0.0	0.0	0.0	-0.27355438470840454	0.08092926442623138	9.675556182861328	0.0	0.0	0.0	0.0	0.0	0.0	0.0	0.0	0.0
1689416040255500148	31422	1689416040255384183	imu_link	-0.0016414974108670602	0.014604287112832466	0.2337992688255215	0.9721738127417482	0.0	0.0	0.0	0.0	0.0	0.0	0.0	0.0	0.0	-0.0018566850339993837	-0.020752849057316784	0.0015541911125183105	0.0	0.0	0.0	0.0	0.0	0.0	0.0	0.0	0.0	-0.16162317991256714	0.12136993557214738	9.77095699310303	0.0	0.0	0.0	0.0	0.0	0.0	0.0	0.0	0.0
1689416040255523836	31423	1689416040255415022	imu_link	-0.0016345650121181953	0.014595743740825617	0.23380813284692126	0.9721718209640258	0.0	0.0	0.0	0.0	0.0	0.0	0.0	0.0	0.0	-0.00045299532939679926	-0.01900792121887207	0.0027850277256220583	0.0	0.0	0.0	0.0	0.0	0.0	0.0	0.0	0.0	-0.17392292618751526	0.26132664084434515	9.817680358886719	0.0	0.0	0.0	0.0	0.0	0.0	0.0	0.0	0.0
1689416040260515805	31424	1689416040260420768	imu_link	-0.0016306780699931283	0.014589583399838216	0.23382366549999692	0.9721681842137175	0.0	0.0	0.0	0.0	0.0	0.0	0.0	0.0	0.0	-0.0024572014808654785	-0.0165745634585619	0.008292497135698797	0.0	0.0	0.0	0.0	0.0	0.0	0.0	0.0	0.0	-0.26399242877960205	0.31612989306449896	9.827185630798342	0.0	0.0	0.0	0.0	0.0	0.0	0.0	0.0	0.0
1689416040260824002	31425	1689416040260448661	imu_link	-0.0016329937707182669	0.014574219392363382	0.23383309535718197	0.9721661426814487	0.0	0.0	0.0	0.0	0.0	0.0	0.0	0.0	0.0	-0.0089302659034729	-0.022584198042750362	0.0032082200050354004	0.0	0.0	0.0	0.0	0.0	0.0	0.0	0.0	0.0	-0.2647824585437775	0.20213098824024203	9.987158775329592	0.0	0.0	0.0	0.0	0.0	0.0	0.0	0.0	0.0
1689416040265644478	31426	1689416040265476750	imu_link	-0.0016341094575209804	0.014561685063425166	0.23383593346835246	0.9721656459849723	0.0	0.0	0.0	0.0	0.0	0.0	0.0	0.0	0.0	-0.007387996185570956	-0.020615758374333385	-0.002232193946838379	0.0	0.0	0.0	0.0	0.0	0.0	0.0	0.0	0.0	-0.19858004152774814	0.07184342294931413	10.161852836608888	0.0	0.0	0.0	0.0	0.0	0.0	0.0	0.0	0.0
1689416040265655849	31427	1689416040265506409	imu_link	-0.0016359644737957946	0.014549973634329689	0.2338339853700157	0.9721662867912341	0.0	0.0	0.0	0.0	0.0	0.0	0.0	0.0	0.0	-0.007751583121716976	-0.019842384383082393	-0.006172060035169125	0.0	0.0	0.0	0.0	0.0	0.0	0.0	0.0	0.0	-0.15338081121444702	-0.13006603717803955	10.169373512268068	0.0	0.0	0.0	0.0	0.0	0.0	0.0	0.0	0.0
1689416040270542858	31428	1689416040270499838	imu_link	-0.0016355599693109394	0.014544655915186212	0.23382037056141874	0.9721696416975879	0.0	0.0	0.0	0.0	0.0	0.0	0.0	0.0	0.0	-0.004658102989196777	-0.015312436036765577	-0.015772880986332897	0.0	0.0	0.0	0.0	0.0	0.0	0.0	0.0	0.0	-0.07301256060600281	-0.3890230655670166	10.113506317138672	0.0	0.0	0.0	0.0	0.0	0.0	0.0	0.0	0.0
1689416040270741571	31429	1689416040270531537	imu_link	-0.0016354164204037517	0.014545606109006471	0.23380801674629	0.9721725989047522	0.0	0.0	0.0	0.0	0.0	0.0	0.0	0.0	0.0	-0.003701448906213045	-0.010380151681602003	-0.014741720631718636	0.0	0.0	0.0	0.0	0.0	0.0	0.0	0.0	0.0	-0.14269654452800754	-0.6920912861824037	10.155614852905273	0.0	0.0	0.0	0.0	0.0	0.0	0.0	0.0	0.0
1689416040275675557	31430	1689416040275593295	imu_link	-0.0016332174200944566	0.014547661956067178	0.23379810226327083	0.9721749562247342	0.0	0.0	0.0	0.0	0.0	0.0	0.0	0.0	0.0	-0.0019282106077298524	-0.009904802776873113	-0.012634696438908577	0.0	0.0	0.0	0.0	0.0	0.0	0.0	0.0	0.0	-0.18025161325931552	-0.9111948013305664	10.10264778137207	0.0	0.0	0.0	0.0	0.0	0.0	0.0	0.0	0.0
1689416040275809276	31431	1689416040275669344	imu_link	-0.0016296775529356668	0.014552180558468422	0.23380073633675152	0.9721742610666362	0.0	0.0	0.0	0.0	0.0	0.0	0.0	0.0	0.0	-0.0005751848220825195	-0.008220971561968328	-0.0022843480110168457	0.0	0.0	0.0	0.0	0.0	0.0	0.0	0.0	0.0	-0.27449870109558105	-1.0776619911193848	10.071251869201662	0.0	0.0	0.0	0.0	0.0	0.0	0.0	0.0	0.0
1689416040280713882	31432	1689416040280607153	imu_link	-0.0016140637861356674	0.0145632960125235	0.23381472578354842	0.972170756201867	0.0	0.0	0.0	0.0	0.0	0.0	0.0	0.0	0.0	0.009913742542266846	-0.005330145824700595	0.007192790973931552	0.0	0.0	0.0	0.0	0.0	0.0	0.0	0.0	0.0	-0.33614769577980047	-1.10699462890625	9.891851425170898	0.0	0.0	0.0	0.0	0.0	0.0	0.0	0.0	0.0
1689416040280861514	31433	1689416040280654160	imu_link	-0.0015938239558434871	0.014575126863203303	0.2338292797987904	0.9721671118233215	0.0	0.0	0.0	0.0	0.0	0.0	0.0	0.0	0.0	0.01363903284072876	-0.005640089977532626	0.007741153240203857	0.0	0.0	0.0	0.0	0.0	0.0	0.0	0.0	0.0	-0.42610195279121404	-0.9012061953544618	9.666885375976562	0.0	0.0	0.0	0.0	0.0	0.0	0.0	0.0	0.0
1689416040285710958	31434	1689416040285620528	imu_link	-0.0015585799472083548	0.01458352229729531	0.2338440887763979	0.9721634810309882	0.0	0.0	0.0	0.0	0.0	0.0	0.0	0.0	0.0	0.024662911891937256	-0.011117756366729736	0.008073450066149237	0.0	0.0	0.0	0.0	0.0	0.0	0.0	0.0	0.0	-0.4617040157318115	-0.6519172191619873	9.461850166320803	0.0	0.0	0.0	0.0	0.0	0.0	0.0	0.0	0.0
1689416040285783295	31435	1689416040285636862	imu_link	-0.0015315975203235067	0.014592875676439772	0.23386525712131917	0.9721582914834944	0.0	0.0	0.0	0.0	0.0	0.0	0.0	0.0	0.0	0.018340345472097397	-0.008817018009722235	0.013233719393610954	0.0	0.0	0.0	0.0	0.0	0.0	0.0	0.0	0.0	-0.530561089515686	-0.5161842107772827	9.323602676391602	0.0	0.0	0.0	0.0	0.0	0.0	0.0	0.0	0.0
1689416040290801061	31436	1689416040290643227	imu_link	-0.0014985388580140222	0.014600483673557646	0.23388532586146596	0.9721534007575476	0.0	0.0	0.0	0.0	0.0	0.0	0.0	0.0	0.0	0.0227510929107666	-0.011314452625811102	0.012445450760424139	0.0	0.0	0.0	0.0	0.0	0.0	0.0	0.0	0.0	-0.5558969378471376	-0.2845270037651062	9.367253303527834	0.0	0.0	0.0	0.0	0.0	0.0	0.0	0.0	0.0
1689416040290814443	31437	1689416040290654861	imu_link	-0.0014535761202255234	0.01460205103058602	0.23391101907385153	0.9721472637301383	0.0	0.0	0.0	0.0	0.0	0.0	0.0	0.0	0.0	0.030846899375319484	-0.01820773258805275	0.016553705558180812	0.0	0.0	0.0	0.0	0.0	0.0	0.0	0.0	0.0	-0.590847373008728	0.07357992976903917	9.395501136779787	0.0	0.0	0.0	0.0	0.0	0.0	0.0	0.0	0.0
1689416040295753790	31438	1689416040295666979	imu_link	-0.001417523698074513	0.014602798300972903	0.23394196316261082	0.972139859680679	0.0	0.0	0.0	0.0	0.0	0.0	0.0	0.0	0.0	0.02366602048277855	-0.017192956060171127	0.021390615031123165	0.0	0.0	0.0	0.0	0.0	0.0	0.0	0.0	0.0	-0.5783766508102417	0.4637294411659241	9.339670181274414	0.0	0.0	0.0	0.0	0.0	0.0	0.0	0.0	0.0
1689416040295832444	31439	1689416040295681377	imu_link	-0.0013698918507611857	0.01460493607221354	0.2339720659839735	0.9721326512250451	0.0	0.0	0.0	0.0	0.0	0.0	0.0	0.0	0.0	0.032943490892648704	-0.018280744552612305	0.02077967114746571	0.0	0.0	0.0	0.0	0.0	0.0	0.0	0.0	0.0	-0.7096093297004701	0.8611703515052797	9.496417999267578	0.0	0.0	0.0	0.0	0.0	0.0	0.0	0.0	0.0
1689416040300754968	31440	1689416040300701575	imu_link	-0.0013370393594613161	0.014611169838078022	0.23399933133508985	0.9721260406842547	0.0	0.0	0.0	0.0	0.0	0.0	0.0	0.0	0.0	0.022248923778533936	-0.012330713681876661	0.018318003043532375	0.0	0.0	0.0	0.0	0.0	0.0	0.0	0.0	0.0	-0.7743977904319764	1.2763847112655642	9.631263732910156	0.0	0.0	0.0	0.0	0.0	0.0	0.0	0.0	0.0
1689416040300935637	31441	1689416040300714528	imu_link	-0.0013045789390495359	0.01461039907914247	0.23401891381715612	0.9721213824869702	0.0	0.0	0.0	0.0	0.0	0.0	0.0	0.0	0.0	0.020723044872283936	-0.01772195287048817	0.0120162945240736	0.0	0.0	0.0	0.0	0.0	0.0	0.0	0.0	0.0	-0.7843084335327148	1.5899788141250613	9.805583953857422	0.0	0.0	0.0	0.0	0.0	0.0	0.0	0.0	0.0
1689416040305786081	31442	1689416040305715523	imu_link	-0.001286320715315141	0.014601830019193327	0.23404424858713407	0.9721154363769725	0.0	0.0	0.0	0.0	0.0	0.0	0.0	0.0	0.0	0.008152426220476629	-0.021116437390446666	0.016467273235321045	0.0	0.0	0.0	0.0	0.0	0.0	0.0	0.0	0.0	-0.726228415966034	1.7827861309051514	9.91134262084961	0.0	0.0	0.0	0.0	0.0	0.0	0.0	0.0	0.0
1689416040305866993	31443	1689416040305727433	imu_link	-0.0012729635944976488	0.01458536473027928	0.2340580845720333	0.9721123699171011	0.0	0.0	0.0	0.0	0.0	0.0	0.0	0.0	0.0	0.0029981136322021484	-0.02636462636291981	0.006960333324968815	0.0	0.0	0.0	0.0	0.0	0.0	0.0	0.0	0.0	-0.5817843675613403	1.9156951904296875	10.054903984069826	0.0	0.0	0.0	0.0	0.0	0.0	0.0	0.0	0.0
1689416040310906461	31444	1689416040310785741	imu_link	-0.0012756917998354663	0.014567028607234474	0.23406386153435715	0.9721112503266348	0.0	0.0	0.0	0.0	0.0	0.0	0.0	0.0	0.0	-0.00976473093032837	-0.024817889556288723	0.00013411049440037462	0.0	0.0	0.0	0.0	0.0	0.0	0.0	0.0	0.0	-0.39376643300056463	1.9582771062850954	10.167657852172852	0.0	0.0	0.0	0.0	0.0	0.0	0.0	0.0	0.0
1689416040311071704	31445	1689416040310820610	imu_link	-0.0012840615084386531	0.0145538809229855	0.23405847075597047	0.9721127342049886	0.0	0.0	0.0	0.0	0.0	0.0	0.0	0.0	0.0	-0.013074276968836784	-0.019769372418522838	-0.008571147918701172	0.0	0.0	0.0	0.0	0.0	0.0	0.0	0.0	0.0	-0.14429199695587158	1.7454795837402344	10.142122268676758	0.0	0.0	0.0	0.0	0.0	0.0	0.0	0.0	0.0
1689416040315884106	31446	1689416040315807060	imu_link	-0.001296128514239684	0.014530381043710221	0.2340476200801592	0.9721156822170973	0.0	0.0	0.0	0.0	0.0	0.0	0.0	0.0	0.0	-0.01779645867645741	-0.0271186288446188	-0.013662874698638916	0.0	0.0	0.0	0.0	0.0	0.0	0.0	0.0	0.0	0.09410772472620012	1.372776746749878	10.156543731689453	0.0	0.0	0.0	0.0	0.0	0.0	0.0	0.0	0.0
1689416040315932164	31447	1689416040315837898	imu_link	-0.001318539570242527	0.014519723425763856	0.23403649860618436	0.972118488871186	0.0	0.0	0.0	0.0	0.0	0.0	0.0	0.0	0.0	-0.023433569818735123	-0.015191736631095411	-0.013995172455906868	0.0	0.0	0.0	0.0	0.0	0.0	0.0	0.0	0.0	0.14960093796253207	0.9590350389480591	10.123053550720217	0.0	0.0	0.0	0.0	0.0	0.0	0.0	0.0	0.0
1689416040320942524	31448	1689416040320835650	imu_link	-0.0013439544118564435	0.014518920509773117	0.23402444020481106	0.9721213690278566	0.0	0.0	0.0	0.0	0.0	0.0	0.0	0.0	0.0	-0.023913381621241573	-0.0069648027420043945	-0.014737246558070183	0.0	0.0	0.0	0.0	0.0	0.0	0.0	0.0	0.0	0.09766580909490587	0.5821725130081177	9.996506690979006	0.0	0.0	0.0	0.0	0.0	0.0	0.0	0.0	0.0
1689416040321139751	31449	1689416040320853075	imu_link	-0.001367672996290145	0.01451703710944366	0.23401767560919431	0.972122992530579	0.0	0.0	0.0	0.0	0.0	0.0	0.0	0.0	0.0	-0.022859873250126842	-0.008112192153930664	-0.010362268425524237	0.0	0.0	0.0	0.0	0.0	0.0	0.0	0.0	0.0	0.009269779548048973	0.36772349476814276	9.936920166015625	0.0	0.0	0.0	0.0	0.0	0.0	0.0	0.0	0.0
1689416040326061856	31450	1689416040325863458	imu_link	-0.0013946927148228683	0.014518339826666768	0.234014080642822	0.972123800090196	0.0	0.0	0.0	0.0	0.0	0.0	0.0	0.0	0.0	-0.024868549779057506	-0.005012750159949065	-0.007763504050672054	0.0	0.0	0.0	0.0	0.0	0.0	0.0	0.0	0.0	-0.20538708567619324	0.3396557271480561	9.928256034851076	0.0	0.0	0.0	0.0	0.0	0.0	0.0	0.0	0.0
1689416040326196457	31451	1689416040325893276	imu_link	-0.0014148288345274228	0.01452473877124425	0.23402200124149455	0.9721217686884301	0.0	0.0	0.0	0.0	0.0	0.0	0.0	0.0	0.0	-0.018697978928685192	-0.0023171305656433105	0.0018090013181790712	0.0	0.0	0.0	0.0	0.0	0.0	0.0	0.0	0.0	-0.4740073382854462	0.22556772828102112	9.86608409881592	0.0	0.0	0.0	0.0	0.0	0.0	0.0	0.0	0.0
1689416040330976995	31452	1689416040330903036	imu_link	-0.001423183432261512	0.014531859232784139	0.23402358439912704	0.9721212689583236	0.0	0.0	0.0	0.0	0.0	0.0	0.0	0.0	0.0	-0.009325146675109863	-0.003972650039941073	-0.003249943489208818	0.0	0.0	0.0	0.0	0.0	0.0	0.0	0.0	0.0	-0.7039835453033447	0.12664021551609042	9.801034927368164	0.0	0.0	0.0	0.0	0.0	0.0	0.0	0.0	0.0
1689416040331081614	31453	1689416040330916034	imu_link	-0.0015386999275035815	0.014323312997575098	0.23650025976475791	0.9715246277056021	0.0	0.0	0.0	0.0	0.0	0.0	0.0	0.0	0.0	-0.011806190013885498	-0.01211762521415949	-0.0014007091522216797	0.0	0.0	0.0	0.0	0.0	0.0	0.0	0.0	0.0	-0.7416812777519227	0.042016919702291496	9.752887725830078	0.0	0.0	0.0	0.0	0.0	0.0	0.0	0.0	0.0
1689416040336058745	31454	1689416040335967834	imu_link	-0.0015455989421203833	0.014316857474280235	0.23649972279359932	0.9715248426234514	0.0	0.0	0.0	0.0	0.0	0.0	0.0	0.0	0.0	-0.010715425945818426	-0.014784933067858221	-0.005073845386505127	0.0	0.0	0.0	0.0	0.0	0.0	0.0	0.0	0.0	-0.772057592868805	0.12424296885728837	9.755320549011232	0.0	0.0	0.0	0.0	0.0	0.0	0.0	0.0	0.0
1689416040336191713	31455	1689416040335984009	imu_link	-0.0015460511279234569	0.014311732010429594	0.23651222082017365	0.9715218749238129	0.0	0.0	0.0	0.0	0.0	0.0	0.0	0.0	0.0	-0.005607307888567448	-0.014948847703635694	0.005750359036028385	0.0	0.0	0.0	0.0	0.0	0.0	0.0	0.0	0.0	-0.7151558995246888	0.27547961473464966	9.742302894592287	0.0	0.0	0.0	0.0	0.0	0.0	0.0	0.0	0.0
1689416040340038760	31456	1689416040339971356	imu_link	-0.0015506942917174243	0.014307167214005828	0.2365268204315734	0.9715183804386072	0.0	0.0	0.0	0.0	0.0	0.0	0.0	0.0	0.0	-0.008782744407653809	-0.013718009926378729	0.007441640365868808	0.0	0.0	0.0	0.0	0.0	0.0	0.0	0.0	0.0	-0.6731996536254883	0.32645082473754883	9.702760696411133	0.0	0.0	0.0	0.0	0.0	0.0	0.0	0.0	0.0
1689416040342131331	31457	1689416040342030943	imu_link	-0.0015507311410971564	0.014303106929575213	0.23654879433115275	0.9715130901153969	0.0	0.0	0.0	0.0	0.0	0.0	0.0	0.0	0.0	-0.005215407349169254	-0.014196339063346388	0.013872982934117317	0.0	0.0	0.0	0.0	0.0	0.0	0.0	0.0	0.0	-0.6037180423736572	0.42174103856086737	9.652111053466797	0.0	0.0	0.0	0.0	0.0	0.0	0.0	0.0	0.0
1689416040346154965	31458	1689416040346043001	imu_link	-0.0015584607289087663	0.014296777953011491	0.2365744899569404	0.9715069140474154	0.0	0.0	0.0	0.0	0.0	0.0	0.0	0.0	0.0	-0.011646748520433904	-0.014488399960100653	0.016550719738006592	0.0	0.0	0.0	0.0	0.0	0.0	0.0	0.0	0.0	-0.5955307483673096	0.644455373287201	9.715972900390625	0.0	0.0	0.0	0.0	0.0	0.0	0.0	0.0	0.0
1689416040346270883	31459	1689416040346079996	imu_link	-0.0015698121642990779	0.014292112785891537	0.2365944778344248	0.9715020968892142	0.0	0.0	0.0	0.0	0.0	0.0	0.0	0.0	0.0	-0.01407712697982788	-0.012516978196799757	0.01172572374343872	0.0	0.0	0.0	0.0	0.0	0.0	0.0	0.0	0.0	-0.6711845993995668	0.8166020512580873	9.692480087280273	0.0	0.0	0.0	0.0	0.0	0.0	0.0	0.0	0.0
1689416040350323878	31460	1689416040350156446	imu_link	-0.0015773144533884334	0.014289499780132739	0.2366114733075691	0.9714979840300083	0.0	0.0	0.0	0.0	0.0	0.0	0.0	0.0	0.0	-0.010664763860404493	-0.011654200032353401	0.009416045621037483	0.0	0.0	0.0	0.0	0.0	0.0	0.0	0.0	0.0	-0.6990803480148315	0.9067211151123047	9.65568733215332	0.0	0.0	0.0	0.0	0.0	0.0	0.0	0.0	0.0
1689416040352264136	31461	1689416040352170169	imu_link	-0.0015901716061760133	0.014272993359825799	0.23662663216235028	0.9714945136058757	0.0	0.0	0.0	0.0	0.0	0.0	0.0	0.0	0.0	-0.01744329743087292	-0.021445751190185547	0.007991493679583074	0.0	0.0	0.0	0.0	0.0	0.0	0.0	0.0	0.0	-0.6642484068870546	0.9220005869865419	9.729843139648438	0.0	0.0	0.0	0.0	0.0	0.0	0.0	0.0	0.0
1689416040356310404	31462	1689416040356230992	imu_link	-0.001600267680862376	0.0142582899124831	0.23662749731969537	0.9714945022100427	0.0	0.0	0.0	0.0	0.0	0.0	0.0	0.0	0.0	-0.014778973534703255	-0.020588934421539307	-0.003969669807702304	0.0	0.0	0.0	0.0	0.0	0.0	0.0	0.0	0.0	-0.6127289533615112	0.8776620030403138	9.79744625091553	0.0	0.0	0.0	0.0	0.0	0.0	0.0	0.0	0.0
1689416040356460885	31463	1689416040356268160	imu_link	-0.0016250037595503947	0.014231248051013135	0.23663091317423013	0.9714940256491659	0.0	0.0	0.0	0.0	0.0	0.0	0.0	0.0	0.0	-0.028522316366434097	-0.027401750907301906	-0.002086162567138672	0.0	0.0	0.0	0.0	0.0	0.0	0.0	0.0	0.0	-0.5600658059120179	0.6238746643066406	9.840315818786623	0.0	0.0	0.0	0.0	0.0	0.0	0.0	0.0	0.0
1689416040360306389	31464	1689416040360235915	imu_link	-0.0016486011089366088	0.014199425037642608	0.2366178461593859	0.9714976342338034	0.0	0.0	0.0	0.0	0.0	0.0	0.0	0.0	0.0	-0.028349464759230617	-0.03135949373245239	-0.01567751169204712	0.0	0.0	0.0	0.0	0.0	0.0	0.0	0.0	0.0	-0.380915254354477	0.39572897553443914	9.855614662170412	0.0	0.0	0.0	0.0	0.0	0.0	0.0	0.0	0.0
1689416040362354580	31465	1689416040362282997	imu_link	-0.001670401715280486	0.014176781369936014	0.2366073141657633	0.9715004928003702	0.0	0.0	0.0	0.0	0.0	0.0	0.0	0.0	0.0	-0.025245549157261852	-0.024560093879699707	-0.013540686108171942	0.0	0.0	0.0	0.0	0.0	0.0	0.0	0.0	0.0	-0.34695762395858765	0.22966100275516513	9.850817680358888	0.0	0.0	0.0	0.0	0.0	0.0	0.0	0.0	0.0
1689416040366372860	31466	1689416040366317356	imu_link	-0.001697481280554114	0.014160576534532007	0.23660364940606435	0.9715015747373978	0.0	0.0	0.0	0.0	0.0	0.0	0.0	0.0	0.0	-0.02820939011871815	-0.018545987084507946	-0.007906556129455566	0.0	0.0	0.0	0.0	0.0	0.0	0.0	0.0	0.0	-0.3423618376255036	0.06176603958010674	9.824511528015138	0.0	0.0	0.0	0.0	0.0	0.0	0.0	0.0	0.0
1689416040366429780	31467	1689416040366328615	imu_link	-0.0017248055636666232	0.014138879439035815	0.23660507602235356	0.9715014951786911	0.0	0.0	0.0	0.0	0.0	0.0	0.0	0.0	0.0	-0.02949834242463112	-0.022761529311537746	-0.003753602970391512	0.0	0.0	0.0	0.0	0.0	0.0	0.0	0.0	0.0	-0.3116571307182312	-0.1387585699558258	9.887470245361328	0.0	0.0	0.0	0.0	0.0	0.0	0.0	0.0	0.0
1689416040370490009	31468	1689416040370355781	imu_link	-0.0017451908823411066	0.014124821541711225	0.23660819520599516	0.9715009035953391	0.0	0.0	0.0	0.0	0.0	0.0	0.0	0.0	0.0	-0.022678077220916748	-0.018136205151677135	-0.002290308708325029	0.0	0.0	0.0	0.0	0.0	0.0	0.0	0.0	0.0	-0.2789943814277649	-0.303455114364624	9.888090133666992	0.0	0.0	0.0	0.0	0.0	0.0	0.0	0.0	0.0
1689416040370635605	31469	1689416040370367339	imu_link	-0.001761683763635254	0.014116786827346142	0.23661284894480078	0.9714998571869237	0.0	0.0	0.0	0.0	0.0	0.0	0.0	0.0	0.0	-0.018639864400029186	-0.014261903241276741	0.001055002328939736	0.0	0.0	0.0	0.0	0.0	0.0	0.0	0.0	0.0	-0.2467646300792694	-0.22460711002349854	9.84033203125	0.0	0.0	0.0	0.0	0.0	0.0	0.0	0.0	0.0
1689416040375457001	31470	1689416040375394960	imu_link	-0.0017793105007678808	0.014111767087513393	0.23662142085997045	0.9714978102260542	0.0	0.0	0.0	0.0	0.0	0.0	0.0	0.0	0.0	-0.018887223675847057	-0.011622904799878599	0.002270936965942383	0.0	0.0	0.0	0.0	0.0	0.0	0.0	0.0	0.0	-0.2893527150154114	-0.03354695066809655	9.78557014465332	0.0	0.0	0.0	0.0	0.0	0.0	0.0	0.0	0.0
1689416040375524728	31471	1689416040375407046	imu_link	-0.0018021181529170812	0.01410805395669831	0.23663224583097126	0.9714951854830309	0.0	0.0	0.0	0.0	0.0	0.0	0.0	0.0	0.0	-0.02269446849822998	-0.009624660946428778	0.004151462577283382	0.0	0.0	0.0	0.0	0.0	0.0	0.0	0.0	0.0	-0.3117105066776276	-0.10250224918127061	9.619726181030273	0.0	0.0	0.0	0.0	0.0	0.0	0.0	0.0	0.0
1689416040380577694	31472	1689416040380478352	imu_link	-0.0018186758051877295	0.014099371145587989	0.23664209469376413	0.9714928816880555	0.0	0.0	0.0	0.0	0.0	0.0	0.0	0.0	0.0	-0.018765028566122055	-0.014673172496259214	0.0033348796423524622	0.0	0.0	0.0	0.0	0.0	0.0	0.0	0.0	0.0	-0.3058300018310547	-0.27190771698951727	9.525863647460938	0.0	0.0	0.0	0.0	0.0	0.0	0.0	0.0	0.0
1689416040380668931	31473	1689416040380494850	imu_link	-0.0018295188675253057	0.01409580468788301	0.23665378660796124	0.9714900650212683	0.0	0.0	0.0	0.0	0.0	0.0	0.0	0.0	0.0	-0.013378265313804151	-0.011771919205784798	0.005045533645898105	0.0	0.0	0.0	0.0	0.0	0.0	0.0	0.0	0.0	-0.47855788469314575	-0.2515209913253784	9.48712158203125	0.0	0.0	0.0	0.0	0.0	0.0	0.0	0.0	0.0
1689416040385722945	31474	1689416040385549297	imu_link	-0.001833209879394441	0.014099839529664659	0.23667299062236116	0.9714853212358092	0.0	0.0	0.0	0.0	0.0	0.0	0.0	0.0	0.0	-0.006467104423791171	-0.007212162483483554	0.011280179023742676	0.0	0.0	0.0	0.0	0.0	0.0	0.0	0.0	0.0	-0.710972785949707	-0.027885206043720245	9.484172821044922	0.0	0.0	0.0	0.0	0.0	0.0	0.0	0.0	0.0
1689416040385882527	31475	1689416040385595196	imu_link	-0.0018308214018723456	0.01409224152989833	0.2366877176035027	0.9714818480843077	0.0	0.0	0.0	0.0	0.0	0.0	0.0	0.0	0.0	-0.0038921828381717205	-0.01740902476012707	0.007599592208862305	0.0	0.0	0.0	0.0	0.0	0.0	0.0	0.0	0.0	-0.8079869747161865	0.2760413885116577	9.504761695861818	0.0	0.0	0.0	0.0	0.0	0.0	0.0	0.0	0.0
1689416040390672772	31476	1689416040390587120	imu_link	-0.0018313080406955138	0.014071963588415384	0.23670374662120705	0.971478235724872	0.0	0.0	0.0	0.0	0.0	0.0	0.0	0.0	0.0	-0.008542836643755438	-0.026720762252807617	0.00861138105392456	0.0	0.0	0.0	0.0	0.0	0.0	0.0	0.0	0.0	-0.7984647750854492	0.48380476236343384	9.467331886291506	0.0	0.0	0.0	0.0	0.0	0.0	0.0	0.0	0.0
1689416040390814573	31477	1689416040390619974	imu_link	-0.0018299423939319652	0.014039690005414444	0.2367246176174975	0.9714736197289334	0.0	0.0	0.0	0.0	0.0	0.0	0.0	0.0	0.0	-0.00940859317779541	-0.03637224808335305	0.012123584747314453	0.0	0.0	0.0	0.0	0.0	0.0	0.0	0.0	0.0	-0.8336130380630493	0.6717225313186646	9.605815887451172	0.0	0.0	0.0	0.0	0.0	0.0	0.0	0.0	0.0
1689416040395707382	31478	1689416040395611959	imu_link	-0.001830835523218111	0.013996028051795532	0.23674389348241232	0.9714695508037544	0.0	0.0	0.0	0.0	0.0	0.0	0.0	0.0	0.0	-0.013324617408216001	-0.044815238565206535	0.011172890663146973	0.0	0.0	0.0	0.0	0.0	0.0	0.0	0.0	0.0	-0.6754875183105469	0.7903419733047485	9.804810523986818	0.0	0.0	0.0	0.0	0.0	0.0	0.0	0.0	0.0
1689416040395871718	31479	1689416040395625613	imu_link	-0.0018397104506563838	0.01395746551852858	0.23675081050074517	0.9714684031655362	0.0	0.0	0.0	0.0	0.0	0.0	0.0	0.0	0.0	-0.018417835235595703	-0.039356950670480735	0.000870227930136025	0.0	0.0	0.0	0.0	0.0	0.0	0.0	0.0	0.0	-0.39425045251846313	0.8541148304939271	9.90092182159424	0.0	0.0	0.0	0.0	0.0	0.0	0.0	0.0	0.0
1689416040400816159	31480	1689416040400722279	imu_link	-0.001849791439856846	0.013918436396220707	0.23676312809738437	0.9714659420553327	0.0	0.0	0.0	0.0	0.0	0.0	0.0	0.0	0.0	-0.019507110118865967	-0.039482120424509055	0.005358458030968905	0.0	0.0	0.0	0.0	0.0	0.0	0.0	0.0	0.0	-0.0813383385539055	0.9367637634277344	9.938746452331545	0.0	0.0	0.0	0.0	0.0	0.0	0.0	0.0	0.0
1689416040400914292	31481	1689416040400734514	imu_link	-0.0018777728198629592	0.013878565917785446	0.23676988430471704	0.9714648121592637	0.0	0.0	0.0	0.0	0.0	0.0	0.0	0.0	0.0	-0.03351568430662155	-0.036755207926034934	0.0006198881892487407	0.0	0.0	0.0	0.0	0.0	0.0	0.0	0.0	0.0	0.178752675652504	0.9625794291496278	9.955380439758303	0.0	0.0	0.0	0.0	0.0	0.0	0.0	0.0	0.0
1689416040405757390	31482	1689416040405680226	imu_link	-0.0019037478440910086	0.013841576255281858	0.23676488567584827	0.9714665076171272	0.0	0.0	0.0	0.0	0.0	0.0	0.0	0.0	0.0	-0.031274560838937766	-0.034910444170236594	-0.009071826934814453	0.0	0.0	0.0	0.0	0.0	0.0	0.0	0.0	0.0	0.3451437652111054	0.5434082746505737	9.874267578125	0.0	0.0	0.0	0.0	0.0	0.0	0.0	0.0	0.0
1689416040405871542	31483	1689416040405691700	imu_link	-0.0019427519524403713	0.01381944127819773	0.23675194322606738	0.9714698997582429	0.0	0.0	0.0	0.0	0.0	0.0	0.0	0.0	0.0	-0.038495659828186035	-0.020900366827845577	-0.015693899244070053	0.0	0.0	0.0	0.0	0.0	0.0	0.0	0.0	0.0	0.5144350528717041	-0.01839741133153439	9.782947540283203	0.0	0.0	0.0	0.0	0.0	0.0	0.0	0.0	0.0
1689416040410806917	31484	1689416040410712672	imu_link	-0.0019800517288906198	0.013810361298893308	0.23674384049806507	0.9714719282110892	0.0	0.0	0.0	0.0	0.0	0.0	0.0	0.0	0.0	-0.034753981977701194	-0.011071562767028809	-0.011642275378108025	0.0	0.0	0.0	0.0	0.0	0.0	0.0	0.0	0.0	0.5320452451705933	-0.36434236168861395	9.816850662231445	0.0	0.0	0.0	0.0	0.0	0.0	0.0	0.0	0.0
1689416040410910309	31485	1689416040410724359	imu_link	-0.0020076559857505043	0.013810268458783486	0.23674073813590507	0.971472628903875	0.0	0.0	0.0	0.0	0.0	0.0	0.0	0.0	0.0	-0.025555493310093883	-0.005903840065002441	-0.0077456240542233	0.0	0.0	0.0	0.0	0.0	0.0	0.0	0.0	0.0	0.45063057541847235	-0.4178464412689209	9.652480125427248	0.0	0.0	0.0	0.0	0.0	0.0	0.0	0.0	0.0
1689416040415995105	31486	1689416040415865448	imu_link	-0.0020312005127226277	0.013822618646650606	0.2367381690671486	0.9714730303744724	0.0	0.0	0.0	0.0	0.0	0.0	0.0	0.0	0.0	-0.020068883895874023	0.002987682819366455	-0.006844103801995517	0.0	0.0	0.0	0.0	0.0	0.0	0.0	0.0	0.0	0.32375770807266235	-0.5448334217071533	9.598039627075195	0.0	0.0	0.0	0.0	0.0	0.0	0.0	0.0	0.0
1689416040416068390	31487	1689416040415900188	imu_link	-0.0020585916354788117	0.01382723887316779	0.23674954626051398	0.9714701343896596	0.0	0.0	0.0	0.0	0.0	0.0	0.0	0.0	0.0	-0.024682283401489258	-0.0022783877793699507	0.0045746564865112305	0.0	0.0	0.0	0.0	0.0	0.0	0.0	0.0	0.0	0.13436317443847656	-0.899118721485138	9.547492980957031	0.0	0.0	0.0	0.0	0.0	0.0	0.0	0.0	0.0
1689416040420972072	31488	1689416040420877347	imu_link	-0.002084025129338323	0.013833681372820797	0.23676248609559064	0.9714668348825763	0.0	0.0	0.0	0.0	0.0	0.0	0.0	0.0	0.0	-0.022833047434687618	-0.0012308356817811728	0.005860625766217709	0.0	0.0	0.0	0.0	0.0	0.0	0.0	0.0	0.0	-0.1166258677840233	-1.019484877586365	9.550161361694336	0.0	0.0	0.0	0.0	0.0	0.0	0.0	0.0	0.0
1689416040421024620	31489	1689416040420909785	imu_link	-0.0021055177634600867	0.013846258309081958	0.23677542752655367	0.9714634552289673	0.0	0.0	0.0	0.0	0.0	0.0	0.0	0.0	0.0	-0.018608571961522106	0.002790987491607666	0.005984306801110507	0.0	0.0	0.0	0.0	0.0	0.0	0.0	0.0	0.0	-0.3667675852775574	-0.8665556311607362	9.58677387237549	0.0	0.0	0.0	0.0	0.0	0.0	0.0	0.0	0.0
1689416040426033175	31490	1689416040425918883	imu_link	-0.0021146297236179674	0.013860098229230988	0.23677874868070642	0.9714624286051453	0.0	0.0	0.0	0.0	0.0	0.0	0.0	0.0	0.0	-0.008638204075396063	0.0014171005459502342	-0.0017940998077392578	0.0	0.0	0.0	0.0	0.0	0.0	0.0	0.0	0.0	-0.5165932774543763	-0.8727947473526001	9.458920478820803	0.0	0.0	0.0	0.0	0.0	0.0	0.0	0.0	0.0
1689416040426133383	31491	1689416040425953098	imu_link	-0.0021195682486762303	0.013867250554226742	0.23678341116729856	0.97146117935226	0.0	0.0	0.0	0.0	0.0	0.0	0.0	0.0	0.0	-0.006675720680505038	-0.004570186138153076	-0.0007241964922286571	0.0	0.0	0.0	0.0	0.0	0.0	0.0	0.0	0.0	-0.5483134388923646	-0.9121442437171937	9.379461288452148	0.0	0.0	0.0	0.0	0.0	0.0	0.0	0.0	0.0
1689416040430993794	31492	1689416040430824734	imu_link	-0.0021143755426364635	0.013872222018965982	0.2367892741121429	0.9714596906396916	0.0	0.0	0.0	0.0	0.0	0.0	0.0	0.0	0.0	0.0007703900919295849	-0.008183717727661133	0.00040531158447265625	0.0	0.0	0.0	0.0	0.0	0.0	0.0	0.0	0.0	-0.6483053565025331	-0.7916617989540101	9.48060417175293	0.0	0.0	0.0	0.0	0.0	0.0	0.0	0.0	0.0
1689416040431114082	31493	1689416040430836168	imu_link	-0.0021015689009277767	0.013877014477335326	0.23680501859648315	0.9714558121936735	0.0	0.0	0.0	0.0	0.0	0.0	0.0	0.0	0.0	0.006574392318725586	-0.009730459190905096	0.008006393909454346	0.0	0.0	0.0	0.0	0.0	0.0	0.0	0.0	0.0	-0.7587429285049438	-0.48924860358238226	9.483667373657227	0.0	0.0	0.0	0.0	0.0	0.0	0.0	0.0	0.0
1689416040435984631	31494	1689416040435850811	imu_link	-0.002094577551796338	0.013878447447972604	0.2368328726047922	0.971449016621601	0.0	0.0	0.0	0.0	0.0	0.0	0.0	0.0	0.0	0.0012457374250516298	-0.01125186961144209	0.018484894186258316	0.0	0.0	0.0	0.0	0.0	0.0	0.0	0.0	0.0	-0.6470940113067627	-0.2390209138393402	9.430850028991701	0.0	0.0	0.0	0.0	0.0	0.0	0.0	0.0	0.0
1689416040436120140	31495	1689416040435864021	imu_link	-0.002086391778981885	0.01387048277989481	0.23686658758378892	0.9714409278814685	0.0	0.0	0.0	0.0	0.0	0.0	0.0	0.0	0.0	0.0003263354592490942	-0.01877695322036743	0.023269651457667354	0.0	0.0	0.0	0.0	0.0	0.0	0.0	0.0	0.0	-0.4115844964981079	-0.057635851204395294	9.414436340332031	0.0	0.0	0.0	0.0	0.0	0.0	0.0	0.0	0.0
1689416040441080796	31496	1689416040441012326	imu_link	-0.0020793523051668983	0.01386363865396168	0.23689490848281444	0.9714341347472727	0.0	0.0	0.0	0.0	0.0	0.0	0.0	0.0	0.0	-0.0002905726141761989	-0.017695125192403793	0.018839534372091293	0.0	0.0	0.0	0.0	0.0	0.0	0.0	0.0	0.0	-0.31652781367301946	0.26747792959213257	9.476199150085451	0.0	0.0	0.0	0.0	0.0	0.0	0.0	0.0	0.0
1689416040441125717	31497	1689416040441044320	imu_link	-0.0020825940781322183	0.013855026271611016	0.23692429168788898	0.9714270847866611	0.0	0.0	0.0	0.0	0.0	0.0	0.0	0.0	0.0	-0.00862777326256037	-0.017119944095611572	0.01960098929703236	0.0	0.0	0.0	0.0	0.0	0.0	0.0	0.0	0.0	-0.32986286282539373	0.5155203938484193	9.602171897888185	0.0	0.0	0.0	0.0	0.0	0.0	0.0	0.0	0.0
1689416040446125726	31498	1689416040445970467	imu_link	-0.0020847192760029658	0.013843812859857953	0.23694210592117537	0.9714228951556989	0.0	0.0	0.0	0.0	0.0	0.0	0.0	0.0	0.0	-0.008121133781969549	-0.01936406455934048	0.010085107758641243	0.0	0.0	0.0	0.0	0.0	0.0	0.0	0.0	0.0	-0.23836423456668857	0.560464918613434	9.571950912475586	0.0	0.0	0.0	0.0	0.0	0.0	0.0	0.0	0.0
1689416040446436462	31499	1689416040446005370	imu_link	-0.002094949317404781	0.01384120506713375	0.236959194469274	0.9714187420397651	0.0	0.0	0.0	0.0	0.0	0.0	0.0	0.0	0.0	-0.012779236771166326	-0.011141596361994743	0.009435416199266912	0.0	0.0	0.0	0.0	0.0	0.0	0.0	0.0	0.0	-0.12199451774358751	0.4828509986400605	9.801674842834474	0.0	0.0	0.0	0.0	0.0	0.0	0.0	0.0	0.0
1689416040451123627	31500	1689416040450997133	imu_link	-0.002113075928699598	0.013842373624891732	0.2369677192042682	0.9714166066408765	0.0	0.0	0.0	0.0	0.0	0.0	0.0	0.0	0.0	-0.018101930618286133	-0.006715953815728427	0.0023037197533994917	0.0	0.0	0.0	0.0	0.0	0.0	0.0	0.0	0.0	-0.12928409874439242	0.47702157497406006	10.034168243408203	0.0	0.0	0.0	0.0	0.0	0.0	0.0	0.0	0.0
1689416040451227356	31501	1689416040451023517	imu_link	-0.002124694864678322	0.013842500569735378	0.23696598688376158	0.9714170020696127	0.0	0.0	0.0	0.0	0.0	0.0	0.0	0.0	0.0	-0.013172625564038755	-0.008799133822321892	-0.005342065822333098	0.0	0.0	0.0	0.0	0.0	0.0	0.0	0.0	0.0	-0.17726461589336398	0.2865394949913025	10.181112289428711	0.0	0.0	0.0	0.0	0.0	0.0	0.0	0.0	0.0
1689416040455172382	31502	1689416040455032740	imu_link	-0.0021429015005374106	0.013838048070815992	0.23696079846507703	0.9714182911545067	0.0	0.0	0.0	0.0	0.0	0.0	0.0	0.0	0.0	-0.019071996212005615	-0.011084973812103271	-0.009018183685839178	0.0	0.0	0.0	0.0	0.0	0.0	0.0	0.0	0.0	-0.22210296988487244	-0.04504118859767914	10.352997779846193	0.0	0.0	0.0	0.0	0.0	0.0	0.0	0.0	0.0
1689416040457116097	31503	1689416040457052271	imu_link	-0.002156477869184362	0.013842295995362231	0.23695028095935292	0.9714207660936943	0.0	0.0	0.0	0.0	0.0	0.0	0.0	0.0	0.0	-0.013762715272605421	-0.0052034854888916016	-0.013335050083696844	0.0	0.0	0.0	0.0	0.0	0.0	0.0	0.0	0.0	-0.2846100926399231	-0.25699251890182495	10.497385978698732	0.0	0.0	0.0	0.0	0.0	0.0	0.0	0.0	0.0
1689416040461127460	31504	1689416040461061444	imu_link	-0.002168181762885059	0.013843697615266328	0.2369499142088644	0.9714208095262279	0.0	0.0	0.0	0.0	0.0	0.0	0.0	0.0	0.0	-0.012965501286089422	-0.0077635059133172035	-0.0049054622650146484	0.0	0.0	0.0	0.0	0.0	0.0	0.0	0.0	0.0	-0.27646011114120483	-0.26895153522491455	10.48255252838135	0.0	0.0	0.0	0.0	0.0	0.0	0.0	0.0	0.0
1689416040461240681	31505	1689416040461072959	imu_link	-0.002181828292676403	0.013845959287492443	0.23695114933177125	0.9714204454648168	0.0	0.0	0.0	0.0	0.0	0.0	0.0	0.0	0.0	-0.014328956604003906	-0.006723403465002776	-0.0036492939107120037	0.0	0.0	0.0	0.0	0.0	0.0	0.0	0.0	0.0	-0.1639097183942795	-0.3496587872505188	10.27578353881836	0.0	0.0	0.0	0.0	0.0	0.0	0.0	0.0	0.0
1689416040465163054	31506	1689416040465078233	imu_link	-0.0021829219299321348	0.013846412561415737	0.2369498500116484	0.9714207534793995	0.0	0.0	0.0	0.0	0.0	0.0	0.0	0.0	0.0	-0.004887581337243319	-0.010511280037462713	-0.005617737770080566	0.0	0.0	0.0	0.0	0.0	0.0	0.0	0.0	0.0	-0.09023191034793854	-0.5253067016601562	10.061456680297852	0.0	0.0	0.0	0.0	0.0	0.0	0.0	0.0	0.0
1689416040467125773	31507	1689416040467068943	imu_link	-0.0021924877718224817	0.013856589646384797	0.2369581198571676	0.9714185695952586	0.0	0.0	0.0	0.0	0.0	0.0	0.0	0.0	0.0	-0.009739398956298828	-0.0013366342755034568	0.0022396445274353027	0.0	0.0	0.0	0.0	0.0	0.0	0.0	0.0	0.0	-0.18240082263946533	-0.43337827920913696	10.034312248229982	0.0	0.0	0.0	0.0	0.0	0.0	0.0	0.0	0.0
1689416040471244442	31508	1689416040471165926	imu_link	-0.0021887409254493333	0.013872873511371368	0.2369762816235942	0.971413915250113	0.0	0.0	0.0	0.0	0.0	0.0	0.0	0.0	0.0	0.0016510487766936424	0.0008940696716308594	0.010526180267333984	0.0	0.0	0.0	0.0	0.0	0.0	0.0	0.0	0.0	-0.32279348373413086	-0.2412065863609314	9.859568595886232	0.0	0.0	0.0	0.0	0.0	0.0	0.0	0.0	0.0
1689416040471325813	31509	1689416040471178119	imu_link	-0.0021826922912871055	0.01389260792751201	0.23699519634070523	0.9714090323909721	0.0	0.0	0.0	0.0	0.0	0.0	0.0	0.0	0.0	0.00402480410411954	0.003090501297265291	0.012341144494712354	0.0	0.0	0.0	0.0	0.0	0.0	0.0	0.0	0.0	-0.5134915113449097	-0.20710858702659607	9.64786148071289	0.0	0.0	0.0	0.0	0.0	0.0	0.0	0.0	0.0
1689416040475262435	31510	1689416040475176704	imu_link	-0.0021711958858244527	0.01390762054223355	0.23702190290030892	0.9714023273313664	0.0	0.0	0.0	0.0	0.0	0.0	0.0	0.0	0.0	0.007332861423492432	-0.00155717134475708	0.017683209851384166	0.0	0.0	0.0	0.0	0.0	0.0	0.0	0.0	0.0	-0.7095085382461548	-0.13662795722484591	9.549516677856445	0.0	0.0	0.0	0.0	0.0	0.0	0.0	0.0	0.0
1689416040477256276	31511	1689416040477168932	imu_link	-0.002151485426308714	0.013918759461556377	0.23705044374494091	0.9713952472427678	0.0	0.0	0.0	0.0	0.0	0.0	0.0	0.0	0.0	0.012959538958966734	-0.006121396087110043	0.0193133931607008	0.0	0.0	0.0	0.0	0.0	0.0	0.0	0.0	0.0	-1.016472339630127	0.07817356288433075	9.587371826171875	0.0	0.0	0.0	0.0	0.0	0.0	0.0	0.0	0.0
1689416040481313707	31512	1689416040481211503	imu_link	-0.0021395837268737517	0.013927355225924297	0.23707539899483704	0.9713890601346741	0.0	0.0	0.0	0.0	0.0	0.0	0.0	0.0	0.0	0.006452203262597323	-0.006620585918426514	0.016164779663085938	0.0	0.0	0.0	0.0	0.0	0.0	0.0	0.0	0.0	-1.216864824295044	0.32364344596862793	9.649088859558107	0.0	0.0	0.0	0.0	0.0	0.0	0.0	0.0	0.0
1689416040481636799	31513	1689416040481223923	imu_link	-0.0021256477044389738	0.01392327413009738	0.23710380475925052	0.9713822161374078	0.0	0.0	0.0	0.0	0.0	0.0	0.0	0.0	0.0	0.005589426029473544	-0.01685917377471924	0.018976630643010143	0.0	0.0	0.0	0.0	0.0	0.0	0.0	0.0	0.0	-1.230612397193909	0.46172308921813965	9.58907985687256	0.0	0.0	0.0	0.0	0.0	0.0	0.0	0.0	0.0
1689416040485438719	31514	1689416040485302362	imu_link	-0.002113872353069742	0.013899707259640943	0.23712790972950082	0.9713766952676438	0.0	0.0	0.0	0.0	0.0	0.0	0.0	0.0	0.0	0.0002637505531311035	-0.03159642219543457	0.01532882731407881	0.0	0.0	0.0	0.0	0.0	0.0	0.0	0.0	0.0	-1.149176836013794	0.49625310301780706	9.654911041259766	0.0	0.0	0.0	0.0	0.0	0.0	0.0	0.0	0.0
1689416040487345355	31515	1689416040487276236	imu_link	-0.0021009851626697094	0.013867259184813031	0.2371381510557363	0.971374686873152	0.0	0.0	0.0	0.0	0.0	0.0	0.0	0.0	0.0	-0.00039637091686017817	-0.038723647594451904	0.0038757922593504195	0.0	0.0	0.0	0.0	0.0	0.0	0.0	0.0	0.0	-0.9668549299240112	0.47237846255302435	9.782807350158693	0.0	0.0	0.0	0.0	0.0	0.0	0.0	0.0	0.0
1689416040491419801	31516	1689416040491349916	imu_link	-0.002092816927248983	0.013838761375648581	0.23715419143062877	0.9713711949032571	0.0	0.0	0.0	0.0	0.0	0.0	0.0	0.0	0.0	-0.0033825631253421307	-0.03475546464323998	0.008676945231854917	0.0	0.0	0.0	0.0	0.0	0.0	0.0	0.0	0.0	-0.683178186416626	0.3567655682563782	9.97566890716553	0.0	0.0	0.0	0.0	0.0	0.0	0.0	0.0	0.0
1689416040491525418	31517	1689416040491380911	imu_link	-0.0021000673200998743	0.013811493629916157	0.23716111769256737	0.9713698763168301	0.0	0.0	0.0	0.0	0.0	0.0	0.0	0.0	0.0	-0.015005472116172315	-0.030863285064697266	0.0006601214990951122	0.0	0.0	0.0	0.0	0.0	0.0	0.0	0.0	0.0	-0.33015334606170654	0.3550900518894196	10.147521018981935	0.0	0.0	0.0	0.0	0.0	0.0	0.0	0.0	0.0
1689416040495435061	31518	1689416040495358587	imu_link	-0.0021030769256250477	0.01378385247685254	0.23716424337939943	0.9713694992847048	0.0	0.0	0.0	0.0	0.0	0.0	0.0	0.0	0.0	-0.011757017113268377	-0.03197938576340676	-0.002111494541168213	0.0	0.0	0.0	0.0	0.0	0.0	0.0	0.0	0.0	-0.17613723874092102	0.32381242513656616	10.166084289550781	0.0	0.0	0.0	0.0	0.0	0.0	0.0	0.0	0.0
1689416040497501589	31519	1689416040497383419	imu_link	-0.0021097722518450563	0.013770290795386948	0.23716368564159898	0.9713698132870656	0.0	0.0	0.0	0.0	0.0	0.0	0.0	0.0	0.0	-0.011909008957445623	-0.020341575145721436	-0.005061924923211337	0.0	0.0	0.0	0.0	0.0	0.0	0.0	0.0	0.0	-0.06653906404972076	0.05563899874687195	10.046635627746584	0.0	0.0	0.0	0.0	0.0	0.0	0.0	0.0	0.0
1689416040501507075	31520	1689416040501419863	imu_link	-0.0021084229558590976	0.013754888430458346	0.23714855864047338	0.9713737276309519	0.0	0.0	0.0	0.0	0.0	0.0	0.0	0.0	0.0	-0.005839766003191471	-0.02331287227571011	-0.01701861806213856	0.0	0.0	0.0	0.0	0.0	0.0	0.0	0.0	0.0	0.04633572325110436	-0.35088095068931585	9.954838752746584	0.0	0.0	0.0	0.0	0.0	0.0	0.0	0.0	0.0
1689416040501517128	31521	1689416040501431424	imu_link	-0.0021250890404540335	0.013746673193660913	0.23713492395826552	0.9713771362411122	0.0	0.0	0.0	0.0	0.0	0.0	0.0	0.0	0.0	-0.01849234104156494	-0.014306605793535711	-0.01601874828338623	0.0	0.0	0.0	0.0	0.0	0.0	0.0	0.0	0.0	0.06674363464117052	-0.6145869493484497	9.931616783142092	0.0	0.0	0.0	0.0	0.0	0.0	0.0	0.0	0.0
1689416040505520500	31522	1689416040505474731	imu_link	-0.0021332156152601795	0.01374138238292361	0.23713383544070454	0.9713774590191631	0.0	0.0	0.0	0.0	0.0	0.0	0.0	0.0	0.0	-0.011445582844316961	-0.013640523888170721	-0.005494058132171631	0.0	0.0	0.0	0.0	0.0	0.0	0.0	0.0	0.0	-0.08242323249578477	-0.678165376186371	9.808029174804688	0.0	0.0	0.0	0.0	0.0	0.0	0.0	0.0	0.0
1689416040505791096	31523	1689416040505510335	imu_link	-0.0021327626820910324	0.0137367800463351	0.2371368229577703	0.9713767957877086	0.0	0.0	0.0	0.0	0.0	0.0	0.0	0.0	0.0	-0.004693865310400725	-0.014731287956237793	-0.0020831825677305464	0.0	0.0	0.0	0.0	0.0	0.0	0.0	0.0	0.0	-0.19398637115955356	-0.7559372782707215	9.683065414428711	0.0	0.0	0.0	0.0	0.0	0.0	0.0	0.0	0.0
1689416040510976168	31524	1689416040510505679	imu_link	-0.002130439009331741	0.013721518940998425	0.2371440872343777	0.9713752431667967	0.0	0.0	0.0	0.0	0.0	0.0	0.0	0.0	0.0	-0.005310773383826018	-0.023365017026662827	0.0014320013578981161	0.0	0.0	0.0	0.0	0.0	0.0	0.0	0.0	0.0	-0.34836032986640936	-0.8895425200462342	9.731451034545898	0.0	0.0	0.0	0.0	0.0	0.0	0.0	0.0	0.0
1689416040511206834	31525	1689416040510536561	imu_link	-0.0021250290259749636	0.01371852045413197	0.23716200302338228	0.9713709233707407	0.0	0.0	0.0	0.0	0.0	0.0	0.0	0.0	0.0	-0.0007256865501403809	-0.014418364502489569	0.010505318641662598	0.0	0.0	0.0	0.0	0.0	0.0	0.0	0.0	0.0	-0.4256323873996735	-1.0127669572830202	9.790356636047365	0.0	0.0	0.0	0.0	0.0	0.0	0.0	0.0	0.0
1689416040515674088	31526	1689416040515525306	imu_link	-0.0021085017729032744	0.013710427678070873	0.23717985327387037	0.9713667153007371	0.0	0.0	0.0	0.0	0.0	0.0	0.0	0.0	0.0	0.006966293789446354	-0.020478665828704834	0.010298193432390692	0.0	0.0	0.0	0.0	0.0	0.0	0.0	0.0	0.0	-0.5829334259033203	-0.9940354228019715	9.929990768432617	0.0	0.0	0.0	0.0	0.0	0.0	0.0	0.0	0.0
1689416040515820093	31527	1689416040515548101	imu_link	-0.002088496576416123	0.013718286298152098	0.2371963761001744	0.9713626130174233	0.0	0.0	0.0	0.0	0.0	0.0	0.0	0.0	0.0	0.01271069049835205	-0.008742512203752996	0.009313225746154785	0.0	0.0	0.0	0.0	0.0	0.0	0.0	0.0	0.0	-0.7661476731300355	-0.8886357545852661	9.87738037109375	0.0	0.0	0.0	0.0	0.0	0.0	0.0	0.0	0.0
1689416040520616709	31528	1689416040520540980	imu_link	-0.0020506994754366827	0.013723783074188289	0.23721971397812175	0.9713569167458129	0.0	0.0	0.0	0.0	0.0	0.0	0.0	0.0	0.0	0.026009976863861084	-0.013945997692644598	0.015120211057364942	0.0	0.0	0.0	0.0	0.0	0.0	0.0	0.0	0.0	-0.97322815656662	-0.693177342414856	9.713681221008303	0.0	0.0	0.0	0.0	0.0	0.0	0.0	0.0	0.0
1689416040520739817	31529	1689416040520556168	imu_link	-0.00200906603432479	0.01371276411506387	0.23724005996496242	0.9713521903520964	0.0	0.0	0.0	0.0	0.0	0.0	0.0	0.0	0.0	0.025890773162245754	-0.02751648798584938	0.012674930505454542	0.0	0.0	0.0	0.0	0.0	0.0	0.0	0.0	0.0	-1.0557074546813965	-0.38138201832771307	9.678783416748047	0.0	0.0	0.0	0.0	0.0	0.0	0.0	0.0	0.0
1689416040525673177	31530	1689416040525590427	imu_link	-0.0019749032218182865	0.013697295703362462	0.23726756418441905	0.9713457607019611	0.0	0.0	0.0	0.0	0.0	0.0	0.0	0.0	0.0	0.019161405041813854	-0.029549004510045055	0.018388032913208008	0.0	0.0	0.0	0.0	0.0	0.0	0.0	0.0	0.0	-0.9953051805496216	-0.07826953381299974	9.689390182495117	0.0	0.0	0.0	0.0	0.0	0.0	0.0	0.0	0.0
1689416040525888705	31531	1689416040525618323	imu_link	-0.0019442357862362017	0.013679867987063039	0.23729889337572754	0.9713384149521315	0.0	0.0	0.0	0.0	0.0	0.0	0.0	0.0	0.0	0.016029179096221924	-0.030402841046452526	0.021533668041229248	0.0	0.0	0.0	0.0	0.0	0.0	0.0	0.0	0.0	-0.8069438934326172	0.24094696342945102	9.653590202331545	0.0	0.0	0.0	0.0	0.0	0.0	0.0	0.0	0.0
1689416040530729068	31532	1689416040530583569	imu_link	-0.001908873379340397	0.013651523823445524	0.23732544946311224	0.9713323958032345	0.0	0.0	0.0	0.0	0.0	0.0	0.0	0.0	0.0	0.01765936799347401	-0.03978312015533447	0.01758784055709839	0.0	0.0	0.0	0.0	0.0	0.0	0.0	0.0	0.0	-0.6086255311965942	0.6175251007080078	9.59046268463135	0.0	0.0	0.0	0.0	0.0	0.0	0.0	0.0	0.0
1689416040530735448	31533	1689416040530599386	imu_link	-0.0018775110267157656	0.01362257568696023	0.23735086394077548	0.9713266534851008	0.0	0.0	0.0	0.0	0.0	0.0	0.0	0.0	0.0	0.01440346520394087	-0.03953278064727783	0.01750290580093861	0.0	0.0	0.0	0.0	0.0	0.0	0.0	0.0	0.0	-0.43011754751205444	0.8945269584655762	9.691355705261232	0.0	0.0	0.0	0.0	0.0	0.0	0.0	0.0	0.0
1689416040535743062	31534	1689416040535662233	imu_link	-0.001854146551388321	0.013590895212927777	0.23736681194349218	0.9713232450094355	0.0	0.0	0.0	0.0	0.0	0.0	0.0	0.0	0.0	0.007823110558092596	-0.04011095687747002	0.008691847324371338	0.0	0.0	0.0	0.0	0.0	0.0	0.0	0.0	0.0	-0.3318683207035065	0.8574146628379823	9.784470558166506	0.0	0.0	0.0	0.0	0.0	0.0	0.0	0.0	0.0
1689416040535809548	31535	1689416040535675131	imu_link	-0.0018337987800347375	0.013567191961116401	0.23737762752915015	0.9713209718898056	0.0	0.0	0.0	0.0	0.0	0.0	0.0	0.0	0.0	0.007051229942589999	-0.033342838287353516	0.004456937778741122	0.0	0.0	0.0	0.0	0.0	0.0	0.0	0.0	0.0	-0.2557253539562226	0.757435977458954	9.867091178894045	0.0	0.0	0.0	0.0	0.0	0.0	0.0	0.0	0.0
1689416040540697207	31536	1689416040540649644	imu_link	-0.0018305050716328594	0.013544528890696347	0.23737981548600484	0.9713207596814464	0.0	0.0	0.0	0.0	0.0	0.0	0.0	0.0	0.0	-0.005906820297241211	-0.029304629191756252	-0.0027999284211546187	0.0	0.0	0.0	0.0	0.0	0.0	0.0	0.0	0.0	-0.34128040075302124	0.6766790747642518	9.962338447570803	0.0	0.0	0.0	0.0	0.0	0.0	0.0	0.0	0.0
1689416040540840076	31537	1689416040540685604	imu_link	-0.0018259012229564931	0.013528436919176918	0.23738864510003194	0.971318834707131	0.0	0.0	0.0	0.0	0.0	0.0	0.0	0.0	0.0	-0.0037178397178649902	-0.024443866685032848	0.0028133392333984375	0.0	0.0	0.0	0.0	0.0	0.0	0.0	0.0	0.0	-0.4550215005874634	0.5026388168334961	10.091850280761719	0.0	0.0	0.0	0.0	0.0	0.0	0.0	0.0	0.0
1689416040545870949	31538	1689416040545701439	imu_link	-0.0018301282370613624	0.013503943753115989	0.23739764546678818	0.9713169678640304	0.0	0.0	0.0	0.0	0.0	0.0	0.0	0.0	0.0	-0.01217573881149292	-0.029294196516275406	0.0027835371438413863	0.0	0.0	0.0	0.0	0.0	0.0	0.0	0.0	0.0	-0.4364851713180542	0.33277469873428345	10.218233108520508	0.0	0.0	0.0	0.0	0.0	0.0	0.0	0.0	0.0
1689416040545950504	31539	1689416040545739445	imu_link	-0.0018270033263214005	0.013469555153340517	0.23740457995057204	0.9713157563641749	0.0	0.0	0.0	0.0	0.0	0.0	0.0	0.0	0.0	-0.008317828178405762	-0.03838091716170312	0.001068413257598877	0.0	0.0	0.0	0.0	0.0	0.0	0.0	0.0	0.0	-0.463107705116272	0.23544062674045566	10.268754959106445	0.0	0.0	0.0	0.0	0.0	0.0	0.0	0.0	0.0
1689416040550788926	31540	1689416040550732682	imu_link	-0.001818365828502749	0.0134373273691027	0.23740979874119233	0.9713149433837389	0.0	0.0	0.0	0.0	0.0	0.0	0.0	0.0	0.0	-0.0036060805432498455	-0.03775357827544213	-0.00022798775171395394	0.0	0.0	0.0	0.0	0.0	0.0	0.0	0.0	0.0	-0.44661769270896917	0.06212937831878662	10.166759490966797	0.0	0.0	0.0	0.0	0.0	0.0	0.0	0.0	0.0
1689416040550932688	31541	1689416040550760334	imu_link	-0.0018082228826139571	0.013405246709708952	0.23740633410609388	0.9713162524208911	0.0	0.0	0.0	0.0	0.0	0.0	0.0	0.0	0.0	-0.002354383934289217	-0.03796965256333352	-0.006565452553331852	0.0	0.0	0.0	0.0	0.0	0.0	0.0	0.0	0.0	-0.30861076712608343	-0.19046607613563538	10.183660507202148	0.0	0.0	0.0	0.0	0.0	0.0	0.0	0.0	0.0
1689416040555768736	31542	1689416040555721359	imu_link	-0.001799714047514009	0.013375340073181682	0.23740305003663872	0.9713174831848622	0.0	0.0	0.0	0.0	0.0	0.0	0.0	0.0	0.0	-0.003169476520270109	-0.03593265265226364	-0.007274746429175139	0.0	0.0	0.0	0.0	0.0	0.0	0.0	0.0	0.0	-0.09016117453575134	-0.3878933489322663	10.104100227355959	0.0	0.0	0.0	0.0	0.0	0.0	0.0	0.0	0.0
1689416040555897362	31543	1689416040555736111	imu_link	-0.0017796006262535736	0.013344435067349114	0.23740033061914703	0.9713186099814336	0.0	0.0	0.0	0.0	0.0	0.0	0.0	0.0	0.0	0.005650520324707031	-0.03891438618302346	-0.0066474080085754395	0.0	0.0	0.0	0.0	0.0	0.0	0.0	0.0	0.0	-0.08897345513105394	-0.5202930569648744	9.942512512207031	0.0	0.0	0.0	0.0	0.0	0.0	0.0	0.0	0.0
1689416040560875344	31544	1689416040560782246	imu_link	-0.0017607980389690249	0.013322312716287562	0.23740316944413764	0.9713182540815516	0.0	0.0	0.0	0.0	0.0	0.0	0.0	0.0	0.0	0.006239116191864014	-0.03183186426758767	-0.0020489094313234095	0.0	0.0	0.0	0.0	0.0	0.0	0.0	0.0	0.0	-0.09151976555585863	-0.3842637538909912	9.67703628540039	0.0	0.0	0.0	0.0	0.0	0.0	0.0	0.0	0.0
1689416040561045382	31545	1689416040560805043	imu_link	-0.001743240508451849	0.01330006474689392	0.23741417132133577	0.971315901571709	0.0	0.0	0.0	0.0	0.0	0.0	0.0	0.0	0.0	0.005160272121429443	-0.03167838230729104	0.004547834396362305	0.0	0.0	0.0	0.0	0.0	0.0	0.0	0.0	0.0	-0.15890979766845703	-0.2726566195487976	9.474048614501953	0.0	0.0	0.0	0.0	0.0	0.0	0.0	0.0	0.0
1689416040565889269	31546	1689416040565778961	imu_link	-0.0017169569113375273	0.013272430522052982	0.23743251493280845	0.9713118425612258	0.0	0.0	0.0	0.0	0.0	0.0	0.0	0.0	0.0	0.010836125351488592	-0.03751963749527932	0.010725853964686394	0.0	0.0	0.0	0.0	0.0	0.0	0.0	0.0	0.0	-0.2068428844213486	-0.1828087866306305	9.426504135131836	0.0	0.0	0.0	0.0	0.0	0.0	0.0	0.0	0.0
1689416040565896580	31547	1689416040565792093	imu_link	-0.001690818462498277	0.013246748098603801	0.237446239359834	0.9713088840382401	0.0	0.0	0.0	0.0	0.0	0.0	0.0	0.0	0.0	0.011143090203404427	-0.03597885742783547	0.006996096111834049	0.0	0.0	0.0	0.0	0.0	0.0	0.0	0.0	0.0	-0.19429978728294373	0.005369344260543586	9.468871116638185	0.0	0.0	0.0	0.0	0.0	0.0	0.0	0.0	0.0
1689416040570876461	31548	1689416040570817046	imu_link	-0.001663386905360709	0.013211460135619732	0.23747340679372733	0.9713027702682975	0.0	0.0	0.0	0.0	0.0	0.0	0.0	0.0	0.0	0.010177494958043098	-0.043673824518919	0.017999118193984035	0.0	0.0	0.0	0.0	0.0	0.0	0.0	0.0	0.0	-0.19580256938934326	0.15343531966209412	9.53309440612793	0.0	0.0	0.0	0.0	0.0	0.0	0.0	0.0	0.0
1689416040570908515	31549	1689416040570832541	imu_link	-0.0016356227748899272	0.013182743562404975	0.2374957364629015	0.971297747949747	0.0	0.0	0.0	0.0	0.0	0.0	0.0	0.0	0.0	0.01180768106132746	-0.03858059644699097	0.012643638066947462	0.0	0.0	0.0	0.0	0.0	0.0	0.0	0.0	0.0	-0.18996849656105042	0.3470520675182343	9.624101638793945	0.0	0.0	0.0	0.0	0.0	0.0	0.0	0.0	0.0
1689416040576059346	31550	1689416040575903338	imu_link	-0.0016118409290436454	0.01314447108117463	0.23752070806482667	0.9712922001587365	0.0	0.0	0.0	0.0	0.0	0.0	0.0	0.0	0.0	0.006797910202294589	-0.045301023870706565	0.016129016876220703	0.0	0.0	0.0	0.0	0.0	0.0	0.0	0.0	0.0	-0.06459103524684906	0.5401111245155336	9.882323265075685	0.0	0.0	0.0	0.0	0.0	0.0	0.0	0.0	0.0
1689416040576314045	31551	1689416040575926976	imu_link	-0.0015835720171603598	0.013107684774716187	0.23754393569951088	0.9712870633916112	0.0	0.0	0.0	0.0	0.0	0.0	0.0	0.0	0.0	0.01058727316558361	-0.04500150308012963	0.014697013422846794	0.0	0.0	0.0	0.0	0.0	0.0	0.0	0.0	0.0	0.09334445744752885	0.5575666427612305	10.074983596801758	0.0	0.0	0.0	0.0	0.0	0.0	0.0	0.0	0.0
1689416040580033225	31552	1689416040579966123	imu_link	-0.0015641430324694163	0.013071233129921195	0.23756391828466242	0.9712826988319495	0.0	0.0	0.0	0.0	0.0	0.0	0.0	0.0	0.0	0.003816188080236316	-0.04306584596633911	0.0119820237159729	0.0	0.0	0.0	0.0	0.0	0.0	0.0	0.0	0.0	0.2092154622077942	0.5116482973098755	10.2396936416626	0.0	0.0	0.0	0.0	0.0	0.0	0.0	0.0	0.0
1689416040582071926	31553	1689416040582000387	imu_link	-0.001625603421268265	0.012853726669177262	0.23915529914958772	0.9708948872112274	0.0	0.0	0.0	0.0	0.0	0.0	0.0	0.0	0.0	-0.0003829599008895457	-0.03695190325379372	0.006893277168273926	0.0	0.0	0.0	0.0	0.0	0.0	0.0	0.0	0.0	0.40739831328392034	0.459481418132782	10.243330955505373	0.0	0.0	0.0	0.0	0.0	0.0	0.0	0.0	0.0
1689416040586081269	31554	1689416040586013610	imu_link	-0.0016202509383894334	0.01282816654874136	0.23916177906199743	0.970893638029313	0.0	0.0	0.0	0.0	0.0	0.0	0.0	0.0	0.0	-0.0049382452853024015	-0.0319361723959446	0.0007778406143188477	0.0	0.0	0.0	0.0	0.0	0.0	0.0	0.0	0.0	0.5427042841911317	0.2997261583805085	10.196317672729492	0.0	0.0	0.0	0.0	0.0	0.0	0.0	0.0	0.0
1689416040586209267	31555	1689416040586029729	imu_link	-0.001613581807133222	0.012804853254721334	0.23916454313467034	0.9708932760062051	0.0	0.0	0.0	0.0	0.0	0.0	0.0	0.0	0.0	-0.0034466392826288943	-0.03044605255126953	-0.0022590162698179488	0.0	0.0	0.0	0.0	0.0	0.0	0.0	0.0	0.0	0.6374753117561341	0.18220491707324984	10.162747383117678	0.0	0.0	0.0	0.0	0.0	0.0	0.0	0.0	0.0
1689416040590138603	31556	1689416040590046403	imu_link	-0.0016129952630433075	0.012789949868367798	0.23916513219362556	0.9708933283175096	0.0	0.0	0.0	0.0	0.0	0.0	0.0	0.0	0.0	-0.00653862999752164	-0.0227510929107666	-0.004091858863830566	0.0	0.0	0.0	0.0	0.0	0.0	0.0	0.0	0.0	0.663081467151642	0.12345667928457262	10.042661666870117	0.0	0.0	0.0	0.0	0.0	0.0	0.0	0.0	0.0
1689416040592078654	31557	1689416040592036605	imu_link	-0.001614698063995072	0.012779989327376921	0.23916656666855374	0.9708931032873447	0.0	0.0	0.0	0.0	0.0	0.0	0.0	0.0	0.0	-0.007322430610656738	-0.018423797562718395	-0.004531443119049072	0.0	0.0	0.0	0.0	0.0	0.0	0.0	0.0	0.0	0.6710238456726074	-0.03181669861078262	9.843312263488771	0.0	0.0	0.0	0.0	0.0	0.0	0.0	0.0	0.0
1689416040596151689	31558	1689416040596065935	imu_link	-0.0016097023651534068	0.012763602785056595	0.2391649029791583	0.9708937369687842	0.0	0.0	0.0	0.0	0.0	0.0	0.0	0.0	0.0	-0.0033736231271177535	-0.024750834330916408	-0.005921721458435059	0.0	0.0	0.0	0.0	0.0	0.0	0.0	0.0	0.0	0.6977818012237549	-0.28511872887611395	9.695704460144045	0.0	0.0	0.0	0.0	0.0	0.0	0.0	0.0	0.0
1689416040596212962	31559	1689416040596081867	imu_link	-0.0016127712652913104	0.012758505432981774	0.23916741535445787	0.9708931799846111	0.0	0.0	0.0	0.0	0.0	0.0	0.0	0.0	0.0	-0.007523597218096256	-0.014431775547564031	-0.002434849739074707	0.0	0.0	0.0	0.0	0.0	0.0	0.0	0.0	0.0	0.7062183022499086	-0.341211199760437	9.65267848968506	0.0	0.0	0.0	0.0	0.0	0.0	0.0	0.0	0.0
1689416040600125921	31560	1689416040600078698	imu_link	-0.001605030106684039	0.012756136179496719	0.23917440628077227	0.9708915017901676	0.0	0.0	0.0	0.0	0.0	0.0	0.0	0.0	0.0	0.0013500452041625977	-0.01437515299767256	0.001263618818484247	0.0	0.0	0.0	0.0	0.0	0.0	0.0	0.0	0.0	0.5599503517150879	-0.28293031454086304	9.65829372406006	0.0	0.0	0.0	0.0	0.0	0.0	0.0	0.0	0.0
1689416040602424165	31561	1689416040602100542	imu_link	-0.0015916061316547693	0.012766037722073999	0.2391819849465478	0.9708895267474201	0.0	0.0	0.0	0.0	0.0	0.0	0.0	0.0	0.0	0.008104739710688591	-0.005929172504693271	0.001858174568042159	0.0	0.0	0.0	0.0	0.0	0.0	0.0	0.0	0.0	0.416332483291626	-0.21382151544094088	9.717915534973146	0.0	0.0	0.0	0.0	0.0	0.0	0.0	0.0	0.0
1689416040606313993	31562	1689416040606215806	imu_link	-0.0015761219306855022	0.01278185455336998	0.23920041835401498	0.9708848025863317	0.0	0.0	0.0	0.0	0.0	0.0	0.0	0.0	0.0	0.01072287652641535	-0.0017151237698271873	0.010839104652404785	0.0	0.0	0.0	0.0	0.0	0.0	0.0	0.0	0.0	0.3068639039993286	-0.19069379568099976	9.846542358398438	0.0	0.0	0.0	0.0	0.0	0.0	0.0	0.0	0.0
1689416040606335474	31563	1689416040606227480	imu_link	-0.0015670632401621838	0.012798222610729194	0.2392193399188458	0.9708799396524779	0.0	0.0	0.0	0.0	0.0	0.0	0.0	0.0	0.0	0.005832314491271973	-5.662441617459991e-05	0.011186301708221436	0.0	0.0	0.0	0.0	0.0	0.0	0.0	0.0	0.0	0.1453961730003357	-0.172253355383873	9.960493087768555	0.0	0.0	0.0	0.0	0.0	0.0	0.0	0.0	0.0
1689416040610226478	31564	1689416040610175592	imu_link	-0.0015488204166991218	0.012820340834972105	0.23925194417498838	0.9708716430222278	0.0	0.0	0.0	0.0	0.0	0.0	0.0	0.0	0.0	0.01392066478729248	0.0026687982026487593	0.02262145467102528	0.0	0.0	0.0	0.0	0.0	0.0	0.0	0.0	0.0	-0.058649968355894096	0.045492071658372886	10.061531066894531	0.0	0.0	0.0	0.0	0.0	0.0	0.0	0.0	0.0
1689416040612295320	31565	1689416040612199149	imu_link	-0.00153499765549123	0.012835557525158796	0.23927658705375354	0.9708653908411421	0.0	0.0	0.0	0.0	0.0	0.0	0.0	0.0	0.0	0.009270012378692627	-0.0018432737560942771	0.01560598611831665	0.0	0.0	0.0	0.0	0.0	0.0	0.0	0.0	0.0	-0.2274394929409027	0.32996445894241333	10.122955322265625	0.0	0.0	0.0	0.0	0.0	0.0	0.0	0.0	0.0
1689416040616308397	31566	1689416040616245708	imu_link	-0.0015123337057944015	0.012841813172384723	0.23929538004773893	0.9708607118268904	0.0	0.0	0.0	0.0	0.0	0.0	0.0	0.0	0.0	0.014466048218309881	-0.010515750385820867	0.011183319613337517	0.0	0.0	0.0	0.0	0.0	0.0	0.0	0.0	0.0	-0.2122739851474762	0.48815366625785833	9.987062454223633	0.0	0.0	0.0	0.0	0.0	0.0	0.0	0.0	0.0
1689416040616420437	31567	1689416040616278671	imu_link	-0.0014907584369832872	0.012846682118018343	0.23931062497970154	0.9708569231198105	0.0	0.0	0.0	0.0	0.0	0.0	0.0	0.0	0.0	0.013390182517468931	-0.011391935870051384	0.008322297595441343	0.0	0.0	0.0	0.0	0.0	0.0	0.0	0.0	0.0	-0.04501848667860031	0.7750625610351562	9.929846763610842	0.0	0.0	0.0	0.0	0.0	0.0	0.0	0.0	0.0
1689416040620329765	31568	1689416040620260637	imu_link	-0.0014702148285871681	0.012847821945984684	0.23933077311580794	0.9708519727432147	0.0	0.0	0.0	0.0	0.0	0.0	0.0	0.0	0.0	0.011824072338640692	-0.014084579423069954	0.01229792833328247	0.0	0.0	0.0	0.0	0.0	0.0	0.0	0.0	0.0	0.1487822085618973	1.1012649536132812	9.95887851715088	0.0	0.0	0.0	0.0	0.0	0.0	0.0	0.0	0.0
1689416040623309367	31569	1689416040622278423	imu_link	-0.0014596690666511293	0.01284976029045241	0.23934445277898037	0.9708485906415192	0.0	0.0	0.0	0.0	0.0	0.0	0.0	0.0	0.0	0.004281103610992432	-0.011555851437151434	0.0067934393882751465	0.0	0.0	0.0	0.0	0.0	0.0	0.0	0.0	0.0	0.2592291235923767	1.2655516862869265	10.072669029235842	0.0	0.0	0.0	0.0	0.0	0.0	0.0	0.0	0.0
1689416040626434328	31570	1689416040626290149	imu_link	-0.0014581843429946604	0.012850708842539915	0.23936554573018806	0.9708433800041877	0.0	0.0	0.0	0.0	0.0	0.0	0.0	0.0	0.0	-0.0030249364208430056	-0.010581315495073797	0.012879075482487679	0.0	0.0	0.0	0.0	0.0	0.0	0.0	0.0	0.0	0.3554160296916962	1.0672580003738406	10.173254013061523	0.0	0.0	0.0	0.0	0.0	0.0	0.0	0.0	0.0
1689416040626443690	31571	1689416040626301907	imu_link	-0.0014694287520789083	0.012854403949421521	0.23937891003997566	0.9708400190074166	0.0	0.0	0.0	0.0	0.0	0.0	0.0	0.0	0.0	-0.012303889729082586	-0.006020069122314453	0.006406009662896396	0.0	0.0	0.0	0.0	0.0	0.0	0.0	0.0	0.0	0.4044113755226135	0.7829848527908325	10.240584373474123	0.0	0.0	0.0	0.0	0.0	0.0	0.0	0.0	0.0
1689416040630393883	31572	1689416040630316742	imu_link	-0.0014842614315569388	0.012866078220358316	0.23938533937011236	0.9708382565051124	0.0	0.0	0.0	0.0	0.0	0.0	0.0	0.0	0.0	-0.013490024022758009	0.0008553266525268555	0.0007063150405883789	0.0	0.0	0.0	0.0	0.0	0.0	0.0	0.0	0.0	0.35757711529731756	0.5652658939361572	10.252513885498047	0.0	0.0	0.0	0.0	0.0	0.0	0.0	0.0	0.0
1689416040632445062	31573	1689416040632340574	imu_link	-0.001502176097655585	0.012889436626519316	0.23938135865563273	0.9708389006517023	0.0	0.0	0.0	0.0	0.0	0.0	0.0	0.0	0.0	-0.013603270053863525	0.010454655624926092	-0.006611645221710205	0.0	0.0	0.0	0.0	0.0	0.0	0.0	0.0	0.0	0.22714929282665255	0.533233940601349	10.307121276855469	0.0	0.0	0.0	0.0	0.0	0.0	0.0	0.0	0.0
1689416040636440548	31574	1689416040636383521	imu_link	-0.0015233709410448165	0.012911446734397387	0.23938077053351767	0.9708387201708532	0.0	0.0	0.0	0.0	0.0	0.0	0.0	0.0	0.0	-0.01637786626815796	0.010092556476593018	-0.00511109782382846	0.0	0.0	0.0	0.0	0.0	0.0	0.0	0.0	0.0	0.0724887326359749	0.39932420849800115	10.287928581237795	0.0	0.0	0.0	0.0	0.0	0.0	0.0	0.0	0.0
1689416040636551146	31575	1689416040636394565	imu_link	-0.0015458874828259046	0.012935773595014171	0.23938119835181174	0.9708382552562707	0.0	0.0	0.0	0.0	0.0	0.0	0.0	0.0	0.0	-0.016970932483673096	0.01214891765266657	-0.0042885541915893555	0.0	0.0	0.0	0.0	0.0	0.0	0.0	0.0	0.0	-0.08937860280275346	0.1770991533994675	10.189430236816406	0.0	0.0	0.0	0.0	0.0	0.0	0.0	0.0	0.0
1689416040640478792	31576	1689416040640409727	imu_link	-0.0015658704628095995	0.012952461229630171	0.23937753588080782	0.970838903790645	0.0	0.0	0.0	0.0	0.0	0.0	0.0	0.0	0.0	-0.016422569751739502	0.005722046364098788	-0.007671118248254062	0.0	0.0	0.0	0.0	0.0	0.0	0.0	0.0	0.0	-0.1834727376699448	-0.13512738049030307	10.020837783813477	0.0	0.0	0.0	0.0	0.0	0.0	0.0	0.0	0.0
1689416040640566697	31577	1689416040640424804	imu_link	-0.0015746277992581923	0.012963702601021285	0.23937309163588455	0.9708398353811221	0.0	0.0	0.0	0.0	0.0	0.0	0.0	0.0	0.0	-0.008738041855394842	-0.0006586313247680664	-0.008265675045549871	0.0	0.0	0.0	0.0	0.0	0.0	0.0	0.0	0.0	-0.2606266140937805	-0.3962172269821167	9.908715248107912	0.0	0.0	0.0	0.0	0.0	0.0	0.0	0.0	0.0
1689416040645598383	31578	1689416040645473530	imu_link	-0.0015820001133228705	0.0129799856818303	0.23936930412543683	0.9708405396819013	0.0	0.0	0.0	0.0	0.0	0.0	0.0	0.0	0.0	-0.0067040324211120605	0.0029921531677246094	-0.007675588596612216	0.0	0.0	0.0	0.0	0.0	0.0	0.0	0.0	0.0	-0.3122723996639252	-0.5567716360092163	9.88256359100342	0.0	0.0	0.0	0.0	0.0	0.0	0.0	0.0	0.0
1689416040645900296	31579	1689416040645504519	imu_link	-0.0015812664887814999	0.012996054860851949	0.2393659904758061	0.9708411429054095	0.0	0.0	0.0	0.0	0.0	0.0	0.0	0.0	0.0	-0.000454485445516184	0.0012770295143127441	-0.007180870044976474	0.0	0.0	0.0	0.0	0.0	0.0	0.0	0.0	0.0	-0.4267358183860779	-0.6118901968002319	9.766952514648438	0.0	0.0	0.0	0.0	0.0	0.0	0.0	0.0	0.0
1689416040650743707	31580	1689416040650664928	imu_link	-0.001578540899527935	0.013016639351616363	0.2393742197215638	0.9708388425693066	0.0	0.0	0.0	0.0	0.0	0.0	0.0	0.0	0.0	0.0018328429432585838	0.004416704177856445	0.002364814281463623	0.0	0.0	0.0	0.0	0.0	0.0	0.0	0.0	0.0	-0.552423655986786	-0.5315427780151367	9.598067283630373	0.0	0.0	0.0	0.0	0.0	0.0	0.0	0.0	0.0
1689416040650761688	31581	1689416040650677170	imu_link	-0.001568900523725456	0.013028572190635208	0.23939893087386965	0.970832604908935	0.0	0.0	0.0	0.0	0.0	0.0	0.0	0.0	0.0	0.005476177204400302	-0.0035226349718868732	0.013913215138018133	0.0	0.0	0.0	0.0	0.0	0.0	0.0	0.0	0.0	-0.6413707733154297	-0.3718761205673218	9.49088764190674	0.0	0.0	0.0	0.0	0.0	0.0	0.0	0.0	0.0
1689416040655818238	31582	1689416040655714620	imu_link	-0.0015556386670487485	0.013040230758406478	0.23942345648082788	0.9708264215898114	0.0	0.0	0.0	0.0	0.0	0.0	0.0	0.0	0.0	0.008133054710924627	-0.004515052307397128	0.015842914581298828	0.0	0.0	0.0	0.0	0.0	0.0	0.0	0.0	0.0	-0.6816555857658387	-0.12845394015312195	9.519659042358398	0.0	0.0	0.0	0.0	0.0	0.0	0.0	0.0	0.0
1689416040655896400	31583	1689416040655741934	imu_link	-0.001545921753086978	0.013049773294241415	0.2394544205609528	0.970818672058135	0.0	0.0	0.0	0.0	0.0	0.0	0.0	0.0	0.0	0.004905463661998511	-0.005467236042022705	0.0210836585611105	0.0	0.0	0.0	0.0	0.0	0.0	0.0	0.0	0.0	-0.6545221209526063	0.17301096022129062	9.541203498840334	0.0	0.0	0.0	0.0	0.0	0.0	0.0	0.0	0.0
1689416040660856485	31584	1689416040660800242	imu_link	-0.0015299396635102681	0.013054560080867233	0.2394871095051284	0.9708105696409571	0.0	0.0	0.0	0.0	0.0	0.0	0.0	0.0	0.0	0.008842349983751776	-0.01036226749420166	0.022564828395843506	0.0	0.0	0.0	0.0	0.0	0.0	0.0	0.0	0.0	-0.6281875371932983	0.5397342443466187	9.551660537719727	0.0	0.0	0.0	0.0	0.0	0.0	0.0	0.0	0.0
1689416040660907167	31585	1689416040660817285	imu_link	-0.0015021911996773913	0.013060399659633983	0.2395033041253781	0.970806539273071	0.0	0.0	0.0	0.0	0.0	0.0	0.0	0.0	0.0	0.01835674233734608	-0.011822579428553581	0.00920593645423651	0.0	0.0	0.0	0.0	0.0	0.0	0.0	0.0	0.0	-0.578117072582245	0.9308630824089051	9.570017814636232	0.0	0.0	0.0	0.0	0.0	0.0	0.0	0.0	0.0
1689416040666020832	31586	1689416040665919180	imu_link	-0.0014775338284626857	0.013057975086881038	0.2395246551994306	0.9708013420530537	0.0	0.0	0.0	0.0	0.0	0.0	0.0	0.0	0.0	0.01431852672249079	-0.01764297299087048	0.013341009616851807	0.0	0.0	0.0	0.0	0.0	0.0	0.0	0.0	0.0	-0.48773875832557684	1.2350633144378662	9.744060516357422	0.0	0.0	0.0	0.0	0.0	0.0	0.0	0.0	0.0
1689416040666061267	31587	1689416040665951029	imu_link	-0.001462639143526185	0.013054564309101348	0.23953662690698208	0.9707984566363199	0.0	0.0	0.0	0.0	0.0	0.0	0.0	0.0	0.0	0.006650388240814209	-0.01654923148453236	0.005418062210083008	0.0	0.0	0.0	0.0	0.0	0.0	0.0	0.0	0.0	-0.3955096900463105	1.2579945325851443	9.885586738586428	0.0	0.0	0.0	0.0	0.0	0.0	0.0	0.0	0.0
1689416040670894555	31588	1689416040670843827	imu_link	-0.0014562866759677642	0.013051874957288271	0.2395459611977785	0.9707961991391649	0.0	0.0	0.0	0.0	0.0	0.0	0.0	0.0	0.0	0.00018030402134172618	-0.01435577776283026	0.003272294765338302	0.0	0.0	0.0	0.0	0.0	0.0	0.0	0.0	0.0	-0.38328856229782104	1.1572973728179932	10.0089807510376	0.0	0.0	0.0	0.0	0.0	0.0	0.0	0.0	0.0
1689416040671781762	31589	1689416040670859185	imu_link	-0.001456407009368263	0.013050503587484032	0.2395546651467548	0.9707940696363789	0.0	0.0	0.0	0.0	0.0	0.0	0.0	0.0	0.0	-0.00456720544025302	-0.012074410915374756	0.002288818592205644	0.0	0.0	0.0	0.0	0.0	0.0	0.0	0.0	0.0	-0.35378542542457586	1.0363708734512331	10.004017829895021	0.0	0.0	0.0	0.0	0.0	0.0	0.0	0.0	0.0
1689416040676051081	31590	1689416040675921895	imu_link	-0.0014579895143934075	0.01303805625199136	0.23956468362549635	0.9707917622822938	0.0	0.0	0.0	0.0	0.0	0.0	0.0	0.0	0.0	-0.00785887334495783	-0.02041459642350674	0.0036880378611385822	0.0	0.0	0.0	0.0	0.0	0.0	0.0	0.0	0.0	-0.22416743636131287	1.0325103998184206	9.968485832214357	0.0	0.0	0.0	0.0	0.0	0.0	0.0	0.0	0.0
1689416040676058565	31591	1689416040675933960	imu_link	-0.0014712086771172628	0.013028236841443447	0.23956298937640275	0.9707922922597156	0.0	0.0	0.0	0.0	0.0	0.0	0.0	0.0	0.0	-0.0162661075592041	-0.01615882106125355	-0.006133317947387695	0.0	0.0	0.0	0.0	0.0	0.0	0.0	0.0	0.0	-0.029563220217823986	1.0629571676254275	10.010990142822266	0.0	0.0	0.0	0.0	0.0	0.0	0.0	0.0	0.0
1689416040681095068	31592	1689416040680926282	imu_link	-0.0014922705839710575	0.01302885354656813	0.23956542427343347	0.9707916509717501	0.0	0.0	0.0	0.0	0.0	0.0	0.0	0.0	0.0	-0.020402671769261364	-0.006544590927660465	-0.0027149920351803303	0.0	0.0	0.0	0.0	0.0	0.0	0.0	0.0	0.0	0.10560960322618486	1.0327179431915283	10.028282165527344	0.0	0.0	0.0	0.0	0.0	0.0	0.0	0.0	0.0
1689416040681108191	31593	1689416040680941605	imu_link	-0.0015131842057942665	0.013033621566665328	0.239568164845084	0.9707908782921144	0.0	0.0	0.0	0.0	0.0	0.0	0.0	0.0	0.0	-0.01949518918991089	-0.003343820804730058	-0.00244826078414917	0.0	0.0	0.0	0.0	0.0	0.0	0.0	0.0	0.0	0.17979161441326144	0.8279815316200257	9.896501541137695	0.0	0.0	0.0	0.0	0.0	0.0	0.0	0.0	0.0
1689416040685257462	31594	1689416040684984364	imu_link	-0.0015308242298475644	0.013041297595933444	0.2395611519900803	0.9707924781287591	0.0	0.0	0.0	0.0	0.0	0.0	0.0	0.0	0.0	-0.016289949417114258	-0.0017300250474363565	-0.010474027134478094	0.0	0.0	0.0	0.0	0.0	0.0	0.0	0.0	0.0	0.10632872581481934	0.4858449995517731	9.83607292175293	0.0	0.0	0.0	0.0	0.0	0.0	0.0	0.0	0.0
1689416040687103189	31595	1689416040686967751	imu_link	-0.0015460180865699436	0.013056497748127428	0.23955469948616645	0.9707938419915535	0.0	0.0	0.0	0.0	0.0	0.0	0.0	0.0	0.0	-0.012955069541931152	0.0036478049587458376	-0.009927153587341309	0.0	0.0	0.0	0.0	0.0	0.0	0.0	0.0	0.0	-0.00983449909836054	0.2417437732219696	9.769948005676271	0.0	0.0	0.0	0.0	0.0	0.0	0.0	0.0	0.0
1689416040691264089	31596	1689416040691133064	imu_link	-0.0015632439397001928	0.013071500065698934	0.23955903212933993	0.9707925433786929	0.0	0.0	0.0	0.0	0.0	0.0	0.0	0.0	0.0	-0.014686585403978826	0.003898143768310547	-0.0010594725608825684	0.0	0.0	0.0	0.0	0.0	0.0	0.0	0.0	0.0	-0.18622931838035583	0.15035593509674072	9.801993370056154	0.0	0.0	0.0	0.0	0.0	0.0	0.0	0.0	0.0
1689416040691268624	31597	1689416040691167853	imu_link	-0.0015780530733396447	0.013086826548905306	0.23955958646677258	0.9707921761382533	0.0	0.0	0.0	0.0	0.0	0.0	0.0	0.0	0.0	-0.012773275375366211	0.003623962635174394	-0.0028192996978759766	0.0	0.0	0.0	0.0	0.0	0.0	0.0	0.0	0.0	-0.31656488776206976	0.07357513904571533	9.662199020385742	0.0	0.0	0.0	0.0	0.0	0.0	0.0	0.0	0.0
1689416040695155470	31598	1689416040695086981	imu_link	-0.0015829984258274971	0.013101690450503314	0.23956471543783192	0.9707907019231867	0.0	0.0	0.0	0.0	0.0	0.0	0.0	0.0	0.0	-0.0051841139793396	0.001436471939086914	-0.00028461220790632075	0.0	0.0	0.0	0.0	0.0	0.0	0.0	0.0	0.0	-0.491283655166626	0.018902339041233063	9.499476432800295	0.0	0.0	0.0	0.0	0.0	0.0	0.0	0.0	0.0
1689416040697146339	31599	1689416040697092751	imu_link	-0.0015880589292597916	0.013110498108225385	0.23957491681113052	0.9707880572726116	0.0	0.0	0.0	0.0	0.0	0.0	0.0	0.0	0.0	-0.006489455234259368	-0.0032395124435424805	0.0038817522581666712	0.0	0.0	0.0	0.0	0.0	0.0	0.0	0.0	0.0	-0.5931195616722108	0.14782725274562838	9.430302619934084	0.0	0.0	0.0	0.0	0.0	0.0	0.0	0.0	0.0
1689416040701186039	31600	1689416040701137408	imu_link	-0.0015942456738519638	0.013116253906558194	0.23959278026307973	0.9707835607950919	0.0	0.0	0.0	0.0	0.0	0.0	0.0	0.0	0.0	-0.008031726814806463	-0.005380809307098389	0.01013725996017456	0.0	0.0	0.0	0.0	0.0	0.0	0.0	0.0	0.0	-0.5946784019470215	0.2798002660274506	9.451343536376953	0.0	0.0	0.0	0.0	0.0	0.0	0.0	0.0	0.0
1689416040701334520	31601	1689416040701148408	imu_link	-0.0015922934854001114	0.013122365372313942	0.239609383181641	0.9707793835984597	0.0	0.0	0.0	0.0	0.0	0.0	0.0	0.0	0.0	-0.0016272070351988077	-0.00666677998378873	0.009171664714813232	0.0	0.0	0.0	0.0	0.0	0.0	0.0	0.0	0.0	-0.5006803870201112	0.34765288233757025	9.450743675231935	0.0	0.0	0.0	0.0	0.0	0.0	0.0	0.0	0.0
1689416040705282683	31602	1689416040705215153	imu_link	-0.001585043748163599	0.013131528942903158	0.2396209087917584	0.9707764267089256	0.0	0.0	0.0	0.0	0.0	0.0	0.0	0.0	0.0	0.003124774200841785	-0.005319715943187476	0.005093216896057129	0.0	0.0	0.0	0.0	0.0	0.0	0.0	0.0	0.0	-0.40789759159088135	0.5099429488182069	9.433521270751953	0.0	0.0	0.0	0.0	0.0	0.0	0.0	0.0	0.0
1689416040707387188	31603	1689416040707214529	imu_link	-0.0015858145986433383	0.013131145605066319	0.23963901493236803	0.9707719612398176	0.0	0.0	0.0	0.0	0.0	0.0	0.0	0.0	0.0	-0.005003809928894043	-0.011187792755663397	0.010339915752410889	0.0	0.0	0.0	0.0	0.0	0.0	0.0	0.0	0.0	-0.4120234251022339	0.7632305026054383	9.509441375732422	0.0	0.0	0.0	0.0	0.0	0.0	0.0	0.0	0.0
1689416040711435564	31604	1689416040711265749	imu_link	-0.0015970192453296128	0.013135191534518082	0.2396471432439543	0.9707698815928999	0.0	0.0	0.0	0.0	0.0	0.0	0.0	0.0	0.0	-0.012151896953582764	-0.005762279499322177	0.0021263959351927046	0.0	0.0	0.0	0.0	0.0	0.0	0.0	0.0	0.0	-0.38637098670005804	0.941730260848999	9.458576202392578	0.0	0.0	0.0	0.0	0.0	0.0	0.0	0.0	0.0
1689416040711880929	31605	1689416040711302012	imu_link	-0.0016041588632074693	0.013142805626864977	0.23965569764981176	0.970767654961051	0.0	0.0	0.0	0.0	0.0	0.0	0.0	0.0	0.0	-0.008380411192774773	-0.003820657497271896	0.0036239619366824627	0.0	0.0	0.0	0.0	0.0	0.0	0.0	0.0	0.0	-0.4011182188987732	0.9388415217399598	9.430247306823732	0.0	0.0	0.0	0.0	0.0	0.0	0.0	0.0	0.0
1689416040715387279	31606	1689416040715285922	imu_link	-0.0016231784472840835	0.013143998465523738	0.23966338975794388	0.9707657081942062	0.0	0.0	0.0	0.0	0.0	0.0	0.0	0.0	0.0	-0.018762050196528438	-0.006479025352746249	0.0016257166862487793	0.0	0.0	0.0	0.0	0.0	0.0	0.0	0.0	0.0	-0.41801109910011297	0.9120447635650635	9.47503662109375	0.0	0.0	0.0	0.0	0.0	0.0	0.0	0.0	0.0
1689416040717415994	31607	1689416040717312977	imu_link	-0.0016570210011508254	0.013149829269015987	0.2396716229068927	0.9707635394084254	0.0	0.0	0.0	0.0	0.0	0.0	0.0	0.0	0.0	-0.029391050338745117	-3.427267438382842e-05	0.0019416213035583496	0.0	0.0	0.0	0.0	0.0	0.0	0.0	0.0	0.0	-0.557715654373169	0.8594859242439271	9.462204933166506	0.0	0.0	0.0	0.0	0.0	0.0	0.0	0.0	0.0
1689416040721372741	31608	1689416040721303853	imu_link	-0.0016834817220592374	0.013144257446193268	0.23967396101291216	0.9707629920829598	0.0	0.0	0.0	0.0	0.0	0.0	0.0	0.0	0.0	-0.02578049898147583	-0.01031309459358454	-0.0028833749238401656	0.0	0.0	0.0	0.0	0.0	0.0	0.0	0.0	0.0	-0.6443812251091005	0.7356857657432557	9.39814853668213	0.0	0.0	0.0	0.0	0.0	0.0	0.0	0.0	0.0
1689416040721394628	31609	1689416040721315072	imu_link	-0.0017131249611528187	0.013124759526618563	0.23967094924618354	0.9707639476091339	0.0	0.0	0.0	0.0	0.0	0.0	0.0	0.0	0.0	-0.030861793085932735	-0.020524855703115463	-0.007465481292456389	0.0	0.0	0.0	0.0	0.0	0.0	0.0	0.0	0.0	-0.6420009136199951	0.5775915384292603	9.51778316497803	0.0	0.0	0.0	0.0	0.0	0.0	0.0	0.0	0.0
1689416040725489155	31610	1689416040725423018	imu_link	-0.0017437513346006274	0.013108491370451406	0.2396691350541764	0.9707645607909556	0.0	0.0	0.0	0.0	0.0	0.0	0.0	0.0	0.0	-0.031021242961287502	-0.01782775111496449	-0.00638812780380249	0.0	0.0	0.0	0.0	0.0	0.0	0.0	0.0	0.0	-0.4856390058994294	0.46783807873725897	9.56911849975586	0.0	0.0	0.0	0.0	0.0	0.0	0.0	0.0	0.0
1689416040727558842	31611	1689416040727386572	imu_link	-0.001763799362989107	0.013088653166394633	0.2396589685280979	0.970767302176039	0.0	0.0	0.0	0.0	0.0	0.0	0.0	0.0	0.0	-0.023399295285344127	-0.022639330476522446	-0.013200939632952215	0.0	0.0	0.0	0.0	0.0	0.0	0.0	0.0	0.0	-0.27485746145248413	0.3073161840438843	9.717802047729492	0.0	0.0	0.0	0.0	0.0	0.0	0.0	0.0	0.0
1689416040731479893	31612	1689416040731384895	imu_link	-0.0017882852284862038	0.013074829062150297	0.2396517962510964	0.9707692143009894	0.0	0.0	0.0	0.0	0.0	0.0	0.0	0.0	0.0	-0.025725366547703746	-0.017115473747253418	-0.01074373722076416	0.0	0.0	0.0	0.0	0.0	0.0	0.0	0.0	0.0	-0.03667586296796799	-0.03826225921511651	9.840188980102539	0.0	0.0	0.0	0.0	0.0	0.0	0.0	0.0	0.0
1689416040731500722	31613	1689416040731408808	imu_link	-0.0018154884760745048	0.013069618437867333	0.23963420252914844	0.9707735771299613	0.0	0.0	0.0	0.0	0.0	0.0	0.0	0.0	0.0	-0.026112800464034084	-0.00994652509689331	-0.018537046387791637	0.0	0.0	0.0	0.0	0.0	0.0	0.0	0.0	0.0	0.0416484996676445	-0.5499827861785889	9.871940612792969	0.0	0.0	0.0	0.0	0.0	0.0	0.0	0.0	0.0
1689416040735549919	31614	1689416040735431248	imu_link	-0.0018501322086797805	0.013075175265944927	0.2396292808553384	0.9707746517906864	0.0	0.0	0.0	0.0	0.0	0.0	0.0	0.0	0.0	-0.029923019930720333	-0.00010877848399104552	-0.00890791229903698	0.0	0.0	0.0	0.0	0.0	0.0	0.0	0.0	0.0	-0.0017489740857854488	-0.8357090950012207	9.858462333679201	0.0	0.0	0.0	0.0	0.0	0.0	0.0	0.0	0.0
1689416040735675484	31615	1689416040735443858	imu_link	-0.001886027910231982	0.013090931788214596	0.23962958141506896	0.9707742961752114	0.0	0.0	0.0	0.0	0.0	0.0	0.0	0.0	0.0	-0.02899765968322754	0.008058548904955389	-0.004552304744720459	0.0	0.0	0.0	0.0	0.0	0.0	0.0	0.0	0.0	-0.12888117134571078	-0.9237442016601562	9.89167881011963	0.0	0.0	0.0	0.0	0.0	0.0	0.0	0.0	0.0
1689416040740521217	31616	1689416040740469701	imu_link	-0.0019116877687856764	0.013110638693149214	0.23963666497865688	0.9707722314739123	0.0	0.0	0.0	0.0	0.0	0.0	0.0	0.0	0.0	-0.020363926887512207	0.009173155762255194	0.0011086465092375877	0.0	0.0	0.0	0.0	0.0	0.0	0.0	0.0	0.0	-0.28635826706886297	-0.8555485010147095	9.758094787597656	0.0	0.0	0.0	0.0	0.0	0.0	0.0	0.0	0.0
1689416040740716247	31617	1689416040740481781	imu_link	-0.0019332254084017222	0.013122818816730258	0.23964976669239071	0.970768789975299	0.0	0.0	0.0	0.0	0.0	0.0	0.0	0.0	0.0	-0.018671153113245968	0.0025391578674316406	0.006115436088293792	0.0	0.0	0.0	0.0	0.0	0.0	0.0	0.0	0.0	-0.3914434313774109	-0.8054338693618774	9.62307643890381	0.0	0.0	0.0	0.0	0.0	0.0	0.0	0.0	0.0
1689416040745645360	31618	1689416040745549862	imu_link	-0.0019406131771577018	0.013127343961760223	0.23965833340836004	0.9707665991827973	0.0	0.0	0.0	0.0	0.0	0.0	0.0	0.0	0.0	-0.009100139141082764	-0.006119906902313232	0.0024870035704225306	0.0	0.0	0.0	0.0	0.0	0.0	0.0	0.0	0.0	-0.5546655654907227	-0.7985215783119203	9.501949310302734	0.0	0.0	0.0	0.0	0.0	0.0	0.0	0.0	0.0
1689416040745753519	31619	1689416040745586620	imu_link	-0.0019366550545205337	0.013127143602616655	0.23966864419888295	0.9707640642586155	0.0	0.0	0.0	0.0	0.0	0.0	0.0	0.0	0.0	-0.0012129545211791992	-0.011967123486101629	0.003992021083831787	0.0	0.0	0.0	0.0	0.0	0.0	0.0	0.0	0.0	-0.7051052451133729	-0.7460986971855165	9.406257629394531	0.0	0.0	0.0	0.0	0.0	0.0	0.0	0.0	0.0
1689416040750618310	31620	1689416040750549828	imu_link	-0.0019296093216343267	0.01312631963613433	0.239673689180962	0.9707628438784952	0.0	0.0	0.0	0.0	0.0	0.0	0.0	0.0	0.0	0.0011220575543120506	-0.013048946857452393	-0.0002980232238769531	0.0	0.0	0.0	0.0	0.0	0.0	0.0	0.0	0.0	-0.720264494419098	-0.5889753103256226	9.425880432128906	0.0	0.0	0.0	0.0	0.0	0.0	0.0	0.0	0.0
1689416040750755667	31621	1689416040750562736	imu_link	-0.0019202079519749912	0.013127155757944514	0.2396814568697826	0.9707609334001377	0.0	0.0	0.0	0.0	0.0	0.0	0.0	0.0	0.0	0.003260374069213867	-0.012190640904009344	0.0015676021575927734	0.0	0.0	0.0	0.0	0.0	0.0	0.0	0.0	0.0	-0.615765154361725	-0.30011394619941717	9.379664421081545	0.0	0.0	0.0	0.0	0.0	0.0	0.0	0.0	0.0
1689416040755619517	31622	1689416040755564627	imu_link	-0.001910485032371574	0.01312538799896552	0.239695104513824	0.9707576067736604	0.0	0.0	0.0	0.0	0.0	0.0	0.0	0.0	0.0	0.0029265875928103924	-0.014285741373896599	0.00682473136112094	0.0	0.0	0.0	0.0	0.0	0.0	0.0	0.0	0.0	-0.6336141228675843	-0.13488885760307312	9.442502021789553	0.0	0.0	0.0	0.0	0.0	0.0	0.0	0.0	0.0
1689416040755729844	31623	1689416040755576285	imu_link	-0.0019057119723483705	0.013122642233918966	0.2397156185848783	0.9707525878045076	0.0	0.0	0.0	0.0	0.0	0.0	0.0	0.0	0.0	-0.0011786818504333496	-0.01408755872398615	0.012373924255371094	0.0	0.0	0.0	0.0	0.0	0.0	0.0	0.0	0.0	-0.7482789754867554	-0.003939003217965365	9.586897850036623	0.0	0.0	0.0	0.0	0.0	0.0	0.0	0.0	0.0
1689416040760606383	31624	1689416040760572214	imu_link	-0.0019039982734970274	0.013116761622818092	0.2397363531756113	0.9707475502524657	0.0	0.0	0.0	0.0	0.0	0.0	0.0	0.0	0.0	-0.004158914089202881	-0.01593679375946522	0.012537837959825994	0.0	0.0	0.0	0.0	0.0	0.0	0.0	0.0	0.0	-0.7971333265304565	0.1188938394188881	9.813544273376467	0.0	0.0	0.0	0.0	0.0	0.0	0.0	0.0	0.0
1689416040760688787	31625	1689416040760583662	imu_link	-0.0018961651945805912	0.013106379542301604	0.23974942458402074	0.9707444775966945	0.0	0.0	0.0	0.0	0.0	0.0	0.0	0.0	0.0	-0.00018775464559439572	-0.020615756511688232	0.006340444553643466	0.0	0.0	0.0	0.0	0.0	0.0	0.0	0.0	0.0	-0.7290432453155518	0.14008380472660067	9.883512496948242	0.0	0.0	0.0	0.0	0.0	0.0	0.0	0.0	0.0
1689416040765713680	31626	1689416040765616341	imu_link	-0.0018957549409021903	0.013102034245357426	0.23976182684927733	0.9707414739248215	0.0	0.0	0.0	0.0	0.0	0.0	0.0	0.0	0.0	-0.00478625437244773	-0.014504793100059034	0.00568777322769165	0.0	0.0	0.0	0.0	0.0	0.0	0.0	0.0	0.0	-0.5076413154602051	0.2707679271697998	9.909239768981935	0.0	0.0	0.0	0.0	0.0	0.0	0.0	0.0	0.0
1689416040766079293	31627	1689416040765628604	imu_link	-0.0018961385835331236	0.013086499726076818	0.23977598541327405	0.9707381856105615	0.0	0.0	0.0	0.0	0.0	0.0	0.0	0.0	0.0	-0.007568299770355225	-0.0230401773005724	0.007089972496032715	0.0	0.0	0.0	0.0	0.0	0.0	0.0	0.0	0.0	-0.29142099618911743	0.41628596186637884	9.978187561035156	0.0	0.0	0.0	0.0	0.0	0.0	0.0	0.0	0.0
1689416040770822646	31628	1689416040770736369	imu_link	-0.0018913492399479156	0.013072224656591606	0.2397884910657489	0.9707352982626064	0.0	0.0	0.0	0.0	0.0	0.0	0.0	0.0	0.0	-0.0032901766244322066	-0.023055076599121094	0.0057250261306762695	0.0	0.0	0.0	0.0	0.0	0.0	0.0	0.0	0.0	-0.13657982647418979	0.29817005991935736	9.926859855651857	0.0	0.0	0.0	0.0	0.0	0.0	0.0	0.0	0.0
1689416040770926095	31629	1689416040770766738	imu_link	-0.0018862578904083065	0.013066707682252198	0.23979411084491334	0.9707339942464233	0.0	0.0	0.0	0.0	0.0	0.0	0.0	0.0	0.0	-0.001296401023864746	-0.016307832673192028	0.00010877847671508789	0.0	0.0	0.0	0.0	0.0	0.0	0.0	0.0	0.0	0.02219539321959019	0.03973061591386795	9.761283874511719	0.0	0.0	0.0	0.0	0.0	0.0	0.0	0.0	0.0
1689416040775958239	31630	1689416040775797874	imu_link	-0.0018913768979076145	0.013067659133258098	0.23978883220151825	0.9707352754122204	0.0	0.0	0.0	0.0	0.0	0.0	0.0	0.0	0.0	-0.007872285321354866	-0.009350480511784554	-0.008927288465201856	0.0	0.0	0.0	0.0	0.0	0.0	0.0	0.0	0.0	-0.025286640971899033	-0.278733491897583	9.577704429626467	0.0	0.0	0.0	0.0	0.0	0.0	0.0	0.0	0.0
1689416040775965924	31631	1689416040775831405	imu_link	-0.0018841397169195614	0.013074152658194433	0.23977239950836518	0.9707392610705504	0.0	0.0	0.0	0.0	0.0	0.0	0.0	0.0	0.0	0.0029072165489196777	-0.007423759903758765	-0.017961859703063965	0.0	0.0	0.0	0.0	0.0	0.0	0.0	0.0	0.0	-0.17148940265178683	-0.5052204132080078	9.329158782958984	0.0	0.0	0.0	0.0	0.0	0.0	0.0	0.0	0.0
1689416040780951081	31632	1689416040780828727	imu_link	-0.001880057500254766	0.013094443117260475	0.23975224969394962	0.9707439722758698	0.0	0.0	0.0	0.0	0.0	0.0	0.0	0.0	0.0	0.0031441452447324996	0.0038936734199523926	-0.021030008792877197	0.0	0.0	0.0	0.0	0.0	0.0	0.0	0.0	0.0	-0.3989524245262146	-0.6958436965942383	9.338845252990724	0.0	0.0	0.0	0.0	0.0	0.0	0.0	0.0	0.0
1689416040781083423	31633	1689416040780843098	imu_link	-0.0018743516679955816	0.01311765252114314	0.23974150937266056	0.9707463225178233	0.0	0.0	0.0	0.0	0.0	0.0	0.0	0.0	0.0	0.004860757850110531	0.005860627163201571	-0.013206899166107178	0.0	0.0	0.0	0.0	0.0	0.0	0.0	0.0	0.0	-0.5870966315269471	-0.815374791622162	9.350771903991701	0.0	0.0	0.0	0.0	0.0	0.0	0.0	0.0	0.0
1689416040785989902	31634	1689416040785877427	imu_link	-0.0018560362105277128	0.013137381895891184	0.23974035635896773	0.9707463756612135	0.0	0.0	0.0	0.0	0.0	0.0	0.0	0.0	0.0	0.013883412815630438	0.0007480383501388134	-0.005218386650085449	0.0	0.0	0.0	0.0	0.0	0.0	0.0	0.0	0.0	-0.8503824472427368	-0.6650205850601196	9.430679321289062	0.0	0.0	0.0	0.0	0.0	0.0	0.0	0.0	0.0
1689416040786125376	31635	1689416040785891494	imu_link	-0.001835526584298833	0.013143660099531659	0.23975565922038067	0.9707425502743491	0.0	0.0	0.0	0.0	0.0	0.0	0.0	0.0	0.0	0.012828410603106024	-0.010102987289428711	0.008320809341967108	0.0	0.0	0.0	0.0	0.0	0.0	0.0	0.0	0.0	-1.0637037754058838	-0.3343410789966584	9.508271217346193	0.0	0.0	0.0	0.0	0.0	0.0	0.0	0.0	0.0
1689416040791055951	31636	1689416040790946273	imu_link	-0.0018102064239345305	0.013148161515178544	0.239782582899786	0.9707358868092704	0.0	0.0	0.0	0.0	0.0	0.0	0.0	0.0	0.0	0.016097726300358776	-0.012391805648803711	0.01792013645172119	0.0	0.0	0.0	0.0	0.0	0.0	0.0	0.0	0.0	-1.114713430404663	-0.07633014768362047	9.559996604919435	0.0	0.0	0.0	0.0	0.0	0.0	0.0	0.0	0.0
1689416040791164818	31637	1689416040790974132	imu_link	-0.0017790523266594032	0.013144691950919378	0.2398132464451324	0.9707284166417405	0.0	0.0	0.0	0.0	0.0	0.0	0.0	0.0	0.0	0.019021332263946533	-0.019738079980015758	0.021788477897644043	0.0	0.0	0.0	0.0	0.0	0.0	0.0	0.0	0.0	-1.0738229751586914	0.11531253159046173	9.703636169433594	0.0	0.0	0.0	0.0	0.0	0.0	0.0	0.0	0.0
1689416040795027646	31638	1689416040794969031	imu_link	-0.0017471169349596869	0.013132743627128293	0.23983976520836256	0.9707220846627717	0.0	0.0	0.0	0.0	0.0	0.0	0.0	0.0	0.0	0.018082557246088985	-0.02643913216888905	0.01764148473739624	0.0	0.0	0.0	0.0	0.0	0.0	0.0	0.0	0.0	-1.0023282766342165	0.40684008598327637	9.75887203216553	0.0	0.0	0.0	0.0	0.0	0.0	0.0	0.0	0.0
1689416040797058390	31639	1689416040796986951	imu_link	-0.0017110587692143208	0.013122874374700841	0.23985337790622208	0.9707189189219549	0.0	0.0	0.0	0.0	0.0	0.0	0.0	0.0	0.0	0.02182423882186413	-0.025631483644247055	0.007027388084679843	0.0	0.0	0.0	0.0	0.0	0.0	0.0	0.0	0.0	-0.8868982791900635	0.6487758159637451	9.603360176086428	0.0	0.0	0.0	0.0	0.0	0.0	0.0	0.0	0.0
1689416040801103582	31640	1689416040801002439	imu_link	-0.0016728800518580533	0.013109179487934433	0.2398614872605117	0.9707171667456286	0.0	0.0	0.0	0.0	0.0	0.0	0.0	0.0	0.0	0.022795798256993297	-0.029015541076660156	0.0025272369384765625	0.0	0.0	0.0	0.0	0.0	0.0	0.0	0.0	0.0	-0.7060247659683228	0.9064119458198548	9.511082649230959	0.0	0.0	0.0	0.0	0.0	0.0	0.0	0.0	0.0
1689416040801112566	31641	1689416040801020137	imu_link	-0.001642571719448145	0.013106901175514349	0.23986199274222095	0.9707171243660289	0.0	0.0	0.0	0.0	0.0	0.0	0.0	0.0	0.0	0.018957260996103287	-0.01864731498062611	-0.003868341911584139	0.0	0.0	0.0	0.0	0.0	0.0	0.0	0.0	0.0	-0.6006795763969422	1.1328982114791872	9.52864742279053	0.0	0.0	0.0	0.0	0.0	0.0	0.0	0.0	0.0
1689416040805162031	31642	1689416040805052065	imu_link	-0.0016178190324867615	0.013093324701009877	0.23987025854107086	0.9707153066565356	0.0	0.0	0.0	0.0	0.0	0.0	0.0	0.0	0.0	0.012390315532684326	-0.026348236948251724	0.002518296474590898	0.0	0.0	0.0	0.0	0.0	0.0	0.0	0.0	0.0	-0.6238976716995239	1.2020381689071657	9.598712921142578	0.0	0.0	0.0	0.0	0.0	0.0	0.0	0.0	0.0
1689416040807103403	31643	1689416040807042283	imu_link	-0.0015999277948270357	0.013078478230719011	0.23988042340678467	0.9707130245878035	0.0	0.0	0.0	0.0	0.0	0.0	0.0	0.0	0.0	0.0067993998527526855	-0.026012958958745006	0.003929436206817627	0.0	0.0	0.0	0.0	0.0	0.0	0.0	0.0	0.0	-0.615058183670044	1.023616671562195	9.594069480895998	0.0	0.0	0.0	0.0	0.0	0.0	0.0	0.0	0.0
1689416040811254060	31644	1689416040811126341	imu_link	-0.001583585658080178	0.013052477983441836	0.23989671782679342	0.9707093745559929	0.0	0.0	0.0	0.0	0.0	0.0	0.0	0.0	0.0	0.003390014870092273	-0.034372515976428986	0.008936228230595589	0.0	0.0	0.0	0.0	0.0	0.0	0.0	0.0	0.0	-0.5477257966995239	0.9992705583572388	9.649398803710938	0.0	0.0	0.0	0.0	0.0	0.0	0.0	0.0	0.0
1689416040811653026	31645	1689416040811157778	imu_link	-0.0015800142338653347	0.013023922286855725	0.23990776754330298	0.9707070330824205	0.0	0.0	0.0	0.0	0.0	0.0	0.0	0.0	0.0	-0.006976724602282047	-0.03392994776368142	0.004801154136657715	0.0	0.0	0.0	0.0	0.0	0.0	0.0	0.0	0.0	-0.48940813541412354	1.1804063320159912	9.806516647338867	0.0	0.0	0.0	0.0	0.0	0.0	0.0	0.0	0.0
1689416040815248351	31646	1689416040815138593	imu_link	-0.0015808155902045542	0.012987558686057643	0.23991630974974684	0.9707054077615461	0.0	0.0	0.0	0.0	0.0	0.0	0.0	0.0	0.0	-0.01183003280311823	-0.03914237394928933	0.0023946166038513184	0.0	0.0	0.0	0.0	0.0	0.0	0.0	0.0	0.0	-0.35077762603759766	1.2236081361770632	9.870765686035156	0.0	0.0	0.0	0.0	0.0	0.0	0.0	0.0	0.0
1689416040817247400	31647	1689416040817126325	imu_link	-0.001588260718302417	0.012947453512020158	0.23991581215364724	0.9707060543512133	0.0	0.0	0.0	0.0	0.0	0.0	0.0	0.0	0.0	-0.017608702182769775	-0.04078299924731255	-0.005215407349169254	0.0	0.0	0.0	0.0	0.0	0.0	0.0	0.0	0.0	-0.20606382191181186	0.9845554828643799	9.960560798645021	0.0	0.0	0.0	0.0	0.0	0.0	0.0	0.0	0.0
1689416040821238851	31648	1689416040821146246	imu_link	-0.0015991438906889763	0.012917486673059824	0.23990075258954033	0.9707101576597622	0.0	0.0	0.0	0.0	0.0	0.0	0.0	0.0	0.0	-0.018179418519139293	-0.0322684645652771	-0.017121434211730957	0.0	0.0	0.0	0.0	0.0	0.0	0.0	0.0	0.0	-0.11745958775281908	0.6291061639785767	10.053731918334961	0.0	0.0	0.0	0.0	0.0	0.0	0.0	0.0	0.0
1689416040821383222	31649	1689416040821172689	imu_link	-0.0016047038144386336	0.012898963845112254	0.23988627162169188	0.9707139734982877	0.0	0.0	0.0	0.0	0.0	0.0	0.0	0.0	0.0	-0.011855363845825195	-0.02440064959228039	-0.016607340425252914	0.0	0.0	0.0	0.0	0.0	0.0	0.0	0.0	0.0	-0.05832252651453018	0.26494607329368597	10.059206962585451	0.0	0.0	0.0	0.0	0.0	0.0	0.0	0.0	0.0
1689416040825284827	31650	1689416040825209483	imu_link	-0.0016054943361117726	0.012889290926352824	0.23987310681288168	0.9707173539168281	0.0	0.0	0.0	0.0	0.0	0.0	0.0	0.0	0.0	-0.006467104423791171	-0.018441675230860714	-0.015410780906677246	0.0	0.0	0.0	0.0	0.0	0.0	0.0	0.0	0.0	0.017433477565646175	0.08911256492137909	10.139476776123047	0.0	0.0	0.0	0.0	0.0	0.0	0.0	0.0	0.0
1689416040827333997	31651	1689416040827249883	imu_link	-0.0016042253090757079	0.012888380136778045	0.239868705116393	0.9707184557967323	0.0	0.0	0.0	0.0	0.0	0.0	0.0	0.0	0.0	-0.0032797458115965132	-0.012017784640192986	-0.008136034943163397	0.0	0.0	0.0	0.0	0.0	0.0	0.0	0.0	0.0	-0.012638588435947897	0.00712359743192792	10.042637825012209	0.0	0.0	0.0	0.0	0.0	0.0	0.0	0.0	0.0
1689416040831316734	31652	1689416040831226451	imu_link	-0.0016051907875973862	0.012882021546219532	0.23987294815093152	0.9707174901220225	0.0	0.0	0.0	0.0	0.0	0.0	0.0	0.0	0.0	-0.006151200737804175	-0.015810132026672363	-0.0010624527931213379	0.0	0.0	0.0	0.0	0.0	0.0	0.0	0.0	0.0	-0.1738984435796738	0.06181213632225991	9.909101486206055	0.0	0.0	0.0	0.0	0.0	0.0	0.0	0.0	0.0
1689416040831384369	31653	1689416040831238093	imu_link	-0.0016680095029237962	0.012698999914909484	0.24146778923753687	0.9703243065626026	0.0	0.0	0.0	0.0	0.0	0.0	0.0	0.0	0.0	0.0007241964340209961	-0.021785499528050426	0.0005587935447692871	0.0	0.0	0.0	0.0	0.0	0.0	0.0	0.0	0.0	-0.29112356901168823	0.10213858634233476	9.690378189086914	0.0	0.0	0.0	0.0	0.0	0.0	0.0	0.0	0.0
1689416040835375024	31654	1689416040835284224	imu_link	-0.001660350344063891	0.012684789547102848	0.2414811469371765	0.9703211813749025	0.0	0.0	0.0	0.0	0.0	0.0	0.0	0.0	0.0	-0.0010728837223723533	-0.023551287129521373	0.006435811519622803	0.0	0.0	0.0	0.0	0.0	0.0	0.0	0.0	0.0	-0.2979061007499695	-0.07097975164651872	9.39926528930664	0.0	0.0	0.0	0.0	0.0	0.0	0.0	0.0	0.0
1689416040837382340	31655	1689416040837292316	imu_link	-0.0016519554831859907	0.012665419646605131	0.2414944215953786	0.9703181450053228	0.0	0.0	0.0	0.0	0.0	0.0	0.0	0.0	0.0	-0.0014990568161010742	-0.02769977413117886	0.006423891521990299	0.0	0.0	0.0	0.0	0.0	0.0	0.0	0.0	0.0	-0.2957995533943176	0.02385414205491543	9.124502182006836	0.0	0.0	0.0	0.0	0.0	0.0	0.0	0.0	0.0
1689416040841424165	31656	1689416040841343599	imu_link	-0.0016452164780344195	0.0126422817614512	0.24152180763647033	0.9703116419020316	0.0	0.0	0.0	0.0	0.0	0.0	0.0	0.0	0.0	-0.0036597254220396285	-0.03028959035873413	0.018012523651123047	0.0	0.0	0.0	0.0	0.0	0.0	0.0	0.0	0.0	-0.37824866175651556	0.5354399681091309	9.080610275268555	0.0	0.0	0.0	0.0	0.0	0.0	0.0	0.0	0.0
1689416040841687841	31657	1689416040841355119	imu_link	-0.0016409317057211063	0.012617724009559008	0.2415460017397759	0.9703059463012085	0.0	0.0	0.0	0.0	0.0	0.0	0.0	0.0	0.0	-0.005798043217509986	-0.030906502157449722	0.015220048837363722	0.0	0.0	0.0	0.0	0.0	0.0	0.0	0.0	0.0	-0.47611844539642334	1.0139100551605225	9.111229896545412	0.0	0.0	0.0	0.0	0.0	0.0	0.0	0.0	0.0
1689416040845484218	31658	1689416040845374429	imu_link	-0.001632229180704833	0.012590165896621845	0.24155710474369335	0.9703035549241492	0.0	0.0	0.0	0.0	0.0	0.0	0.0	0.0	0.0	-0.0028192992322146893	-0.034120671451091766	0.004589557182043792	0.0	0.0	0.0	0.0	0.0	0.0	0.0	0.0	0.0	-0.4768005609512329	1.207512617111206	9.210379600524904	0.0	0.0	0.0	0.0	0.0	0.0	0.0	0.0	0.0
1689416040847466420	31659	1689416040847365875	imu_link	-0.0016180024225641461	0.012554531247118758	0.2415617626843479	0.9703028808687297	0.0	0.0	0.0	0.0	0.0	0.0	0.0	0.0	0.0	-2.5331975848530423e-05	-0.04146546125411987	-0.0006884337053634227	0.0	0.0	0.0	0.0	0.0	0.0	0.0	0.0	0.0	-0.3344237208366394	1.2049366235733034	9.450499534606935	0.0	0.0	0.0	0.0	0.0	0.0	0.0	0.0	0.0
1689416040851455012	31660	1689416040851386088	imu_link	-0.0016137278802255653	0.01251456832866718	0.24155869857244677	0.970304167055806	0.0	0.0	0.0	0.0	0.0	0.0	0.0	0.0	0.0	-0.008507072925567627	-0.042909387499094016	-0.007168949116021396	0.0	0.0	0.0	0.0	0.0	0.0	0.0	0.0	0.0	-0.1441059708595276	1.2244744300842285	9.763329505920412	0.0	0.0	0.0	0.0	0.0	0.0	0.0	0.0	0.0
1689416040851605056	31661	1689416040851411576	imu_link	-0.001618440617497424	0.012479617872480937	0.24155647131612953	0.970305163828898	0.0	0.0	0.0	0.0	0.0	0.0	0.0	0.0	0.0	-0.014472007751464844	-0.0372380055487156	-0.007456541061401367	0.0	0.0	0.0	0.0	0.0	0.0	0.0	0.0	0.0	0.06775911152362823	1.315930485725403	10.001457214355469	0.0	0.0	0.0	0.0	0.0	0.0	0.0	0.0	0.0
1689416040855496427	31662	1689416040855433646	imu_link	-0.0016338199596951566	0.01245077417810559	0.241547146280033	0.9703078300099807	0.0	0.0	0.0	0.0	0.0	0.0	0.0	0.0	0.0	-0.02155006304383278	-0.030487779527902603	-0.012505057267844679	0.0	0.0	0.0	0.0	0.0	0.0	0.0	0.0	0.0	0.3040809333324433	1.337875008583069	10.114133834838867	0.0	0.0	0.0	0.0	0.0	0.0	0.0	0.0	0.0
1689416040855615482	31663	1689416040855463879	imu_link	-0.0016566443238823492	0.012427748497578746	0.24154648279937654	0.9703082516623857	0.0	0.0	0.0	0.0	0.0	0.0	0.0	0.0	0.0	-0.026294592767953873	-0.024521356448531154	-0.005373358726501465	0.0	0.0	0.0	0.0	0.0	0.0	0.0	0.0	0.0	0.598863959312439	1.1240879297256472	10.037114143371584	0.0	0.0	0.0	0.0	0.0	0.0	0.0	0.0	0.0
1689416040860626586	31664	1689416040860551687	imu_link	-0.0016916601489766103	0.012403115102285506	0.24154845054064092	0.9703080165922136	0.0	0.0	0.0	0.0	0.0	0.0	0.0	0.0	0.0	-0.03609508275985718	-0.023411219939589504	-0.003369152778759599	0.0	0.0	0.0	0.0	0.0	0.0	0.0	0.0	0.0	0.8259279727935791	0.7952317595481874	10.066228866577148	0.0	0.0	0.0	0.0	0.0	0.0	0.0	0.0	0.0
1689416040860896409	31665	1689416040860567877	imu_link	-0.0017382952121659993	0.012381814578144936	0.24155639833850304	0.970306227651476	0.0	0.0	0.0	0.0	0.0	0.0	0.0	0.0	0.0	-0.04453211650252343	-0.018568336963653564	0.0015124679775908592	0.0	0.0	0.0	0.0	0.0	0.0	0.0	0.0	0.0	0.9823538064956665	0.5532419085502626	10.053286552429201	0.0	0.0	0.0	0.0	0.0	0.0	0.0	0.0	0.0
1689416040865612780	31666	1689416040865512775	imu_link	-0.0017867503725661254	0.012370004894292954	0.24155715989885132	0.9703061006731958	0.0	0.0	0.0	0.0	0.0	0.0	0.0	0.0	0.0	-0.04403740167617798	-0.010859966278076172	-0.004419684875756503	0.0	0.0	0.0	0.0	0.0	0.0	0.0	0.0	0.0	0.9495187401771547	0.3728164732456208	9.990672111511232	0.0	0.0	0.0	0.0	0.0	0.0	0.0	0.0	0.0
1689416040865774827	31667	1689416040865543685	imu_link	-0.0018322110511740661	0.012374226655865175	0.24155677388104024	0.9703060581638749	0.0	0.0	0.0	0.0	0.0	0.0	0.0	0.0	0.0	-0.03860443830490112	0.0010088087292388084	-0.005228817462921143	0.0	0.0	0.0	0.0	0.0	0.0	0.0	0.0	0.0	0.7940217852592469	0.03983807936310769	9.821009635925295	0.0	0.0	0.0	0.0	0.0	0.0	0.0	0.0	0.0
1689416040870679565	31668	1689416040870588531	imu_link	-0.0018733551890211205	0.012388294896757081	0.24154763276466804	0.9703080757139311	0.0	0.0	0.0	0.0	0.0	0.0	0.0	0.0	0.0	-0.033260881900787354	0.00780820893123746	-0.012388826347887518	0.0	0.0	0.0	0.0	0.0	0.0	0.0	0.0	0.0	0.5879192948341371	-0.40821218490600586	9.656061172485352	0.0	0.0	0.0	0.0	0.0	0.0	0.0	0.0	0.0
1689416040870909701	31669	1689416040870631884	imu_link	-0.0019045931791089267	0.012412921473662998	0.24152997707808205	0.9703120951930734	0.0	0.0	0.0	0.0	0.0	0.0	0.0	0.0	0.0	-0.023481249809265137	0.01405030768364668	-0.018565356731414795	0.0	0.0	0.0	0.0	0.0	0.0	0.0	0.0	0.0	0.3408519923686982	-0.6120687127113343	9.721267700195312	0.0	0.0	0.0	0.0	0.0	0.0	0.0	0.0	0.0
1689416040875704366	31670	1689416040875637516	imu_link	-0.001923654240224389	0.012436516376687766	0.24152490343582375	0.9703130183786529	0.0	0.0	0.0	0.0	0.0	0.0	0.0	0.0	0.0	-0.014320015907287598	0.010941920801997185	-0.008790195919573309	0.0	0.0	0.0	0.0	0.0	0.0	0.0	0.0	0.0	0.06877749413251878	-0.5138729810714722	9.793318748474123	0.0	0.0	0.0	0.0	0.0	0.0	0.0	0.0	0.0
1689416040875841622	31671	1689416040875670175	imu_link	-0.0019450080084391142	0.012458743841101688	0.24152760022350322	0.9703120193917132	0.0	0.0	0.0	0.0	0.0	0.0	0.0	0.0	0.0	-0.01644343324005604	0.01033097505569458	-0.00245869136415422	0.0	0.0	0.0	0.0	0.0	0.0	0.0	0.0	0.0	-0.25855040550231934	-0.41180905699729925	9.688497543334961	0.0	0.0	0.0	0.0	0.0	0.0	0.0	0.0	0.0
1689416040880796410	31672	1689416040880691005	imu_link	-0.001959711186841749	0.012463588913470559	0.24153869398595593	0.9703091660862628	0.0	0.0	0.0	0.0	0.0	0.0	0.0	0.0	0.0	-0.01472681574523449	-0.004443526733666659	0.004486739169806243	0.0	0.0	0.0	0.0	0.0	0.0	0.0	0.0	0.0	-0.428872287273407	-0.3637515604496003	9.58205795288086	0.0	0.0	0.0	0.0	0.0	0.0	0.0	0.0	0.0
1689416040880860878	31673	1689416040880722831	imu_link	-0.0019727618603190625	0.012462293092922705	0.2415515402783483	0.9703059583712067	0.0	0.0	0.0	0.0	0.0	0.0	0.0	0.0	0.0	-0.014647844247519972	-0.009526312351226807	0.005926192272454501	0.0	0.0	0.0	0.0	0.0	0.0	0.0	0.0	0.0	-0.4205027520656586	-0.23910900950431824	9.746356010437013	0.0	0.0	0.0	0.0	0.0	0.0	0.0	0.0	0.0
1689416040885795110	31674	1689416040885702442	imu_link	-0.0019772244969995557	0.012461565214436527	0.24156301151682102	0.9703031028717876	0.0	0.0	0.0	0.0	0.0	0.0	0.0	0.0	0.0	-0.007858872413635254	-0.010748207569122314	0.004900992382317782	0.0	0.0	0.0	0.0	0.0	0.0	0.0	0.0	0.0	-0.27950689196586614	-0.046170033514499664	9.89640998840332	0.0	0.0	0.0	0.0	0.0	0.0	0.0	0.0	0.0
1689416040885938691	31675	1689416040885718005	imu_link	-0.0019829272990438823	0.012467261502088888	0.24157445162484764	0.9703001699021387	0.0	0.0	0.0	0.0	0.0	0.0	0.0	0.0	0.0	-0.007578731048852206	-0.005520880222320557	0.004856288898736239	0.0	0.0	0.0	0.0	0.0	0.0	0.0	0.0	0.0	-0.05370531976222992	0.1985136866569519	10.07839870452881	0.0	0.0	0.0	0.0	0.0	0.0	0.0	0.0	0.0
1689416040890839652	31676	1689416040890751716	imu_link	-0.0019951246732272717	0.012479921524458574	0.2415884828065967	0.9702964887143973	0.0	0.0	0.0	0.0	0.0	0.0	0.0	0.0	0.0	-0.011302531696856024	0.0011429190635681152	0.007006525993347168	0.0	0.0	0.0	0.0	0.0	0.0	0.0	0.0	0.0	0.047751683741807945	0.4318042695522309	10.151374816894531	0.0	0.0	0.0	0.0	0.0	0.0	0.0	0.0	0.0
1689416040890946296	31677	1689416040890780346	imu_link	-0.0020102154865869514	0.01249658517401838	0.2416017109854981	0.9702929493928965	0.0	0.0	0.0	0.0	0.0	0.0	0.0	0.0	0.0	-0.012746451422572136	0.004824995528906585	0.005877017974853516	0.0	0.0	0.0	0.0	0.0	0.0	0.0	0.0	0.0	-0.0302142295986414	0.5813229680061341	10.149616241455078	0.0	0.0	0.0	0.0	0.0	0.0	0.0	0.0	0.0
1689416040895888853	31678	1689416040895768666	imu_link	-0.0020284305966427074	0.01251133336481155	0.2416027315126892	0.9702924673171262	0.0	0.0	0.0	0.0	0.0	0.0	0.0	0.0	0.0	-0.015434624627232552	0.003917515277862549	-0.0037878758739680056	0.0	0.0	0.0	0.0	0.0	0.0	0.0	0.0	0.0	-0.03417503088712692	0.5826663374900819	10.15907955169678	0.0	0.0	0.0	0.0	0.0	0.0	0.0	0.0	0.0
1689416040896230325	31679	1689416040895797516	imu_link	-0.002044304047552341	0.012524955415256703	0.2415984861010636	0.9702933153570013	0.0	0.0	0.0	0.0	0.0	0.0	0.0	0.0	0.0	-0.013779105618596077	0.0025838615838438277	-0.008150935173034668	0.0	0.0	0.0	0.0	0.0	0.0	0.0	0.0	0.0	-0.03690466284751892	0.46924576163291937	10.123102188110352	0.0	0.0	0.0	0.0	0.0	0.0	0.0	0.0	0.0
1689416040900925780	31680	1689416040900828599	imu_link	-0.0020708004138980294	0.012541177004630519	0.24159960589497725	0.970292770815271	0.0	0.0	0.0	0.0	0.0	0.0	0.0	0.0	0.0	-0.021578367799520493	0.0066608195193111905	-0.003832578426226974	0.0	0.0	0.0	0.0	0.0	0.0	0.0	0.0	0.0	-0.06273140013217926	0.2714378833770752	10.074056625366211	0.0	0.0	0.0	0.0	0.0	0.0	0.0	0.0	0.0
1689416040900993388	31681	1689416040900862214	imu_link	-0.002096237681269424	0.012553624150445426	0.24159975574491288	0.9702925179203802	0.0	0.0	0.0	0.0	0.0	0.0	0.0	0.0	0.0	-0.02147704549133778	0.0035256147384643555	-0.004541874397546054	0.0	0.0	0.0	0.0	0.0	0.0	0.0	0.0	0.0	-0.1263088583946228	0.12012794613838196	10.061418533325195	0.0	0.0	0.0	0.0	0.0	0.0	0.0	0.0	0.0
1689416040905979538	31682	1689416040905875462	imu_link	-0.0021222892127621563	0.012560974762471996	0.24159927020134045	0.9702924870572243	0.0	0.0	0.0	0.0	0.0	0.0	0.0	0.0	0.0	-0.02293139882385731	-0.0003129244141746313	-0.005148351192474365	0.0	0.0	0.0	0.0	0.0	0.0	0.0	0.0	0.0	-0.19039925932884216	0.007348819170147181	10.049951553344727	0.0	0.0	0.0	0.0	0.0	0.0	0.0	0.0	0.0
1689416040906290558	31683	1689416040905903780	imu_link	-0.002149992051193449	0.012565468836141246	0.2415943504763105	0.9702935928599331	0.0	0.0	0.0	0.0	0.0	0.0	0.0	0.0	0.0	-0.024718046188354492	-0.002214312786236406	-0.008845329284667969	0.0	0.0	0.0	0.0	0.0	0.0	0.0	0.0	0.0	-0.2633258104324341	-0.24118767678737643	10.089109420776367	0.0	0.0	0.0	0.0	0.0	0.0	0.0	0.0	0.0
1689416040911005402	31684	1689416040910922617	imu_link	-0.002182766988124633	0.012576864897868608	0.24159100689970822	0.9702942045497343	0.0	0.0	0.0	0.0	0.0	0.0	0.0	0.0	0.0	-0.027337672188878063	0.0041231513023376465	-0.007586181163787842	0.0	0.0	0.0	0.0	0.0	0.0	0.0	0.0	0.0	-0.25401619076728826	-0.5524726510047914	10.179646492004396	0.0	0.0	0.0	0.0	0.0	0.0	0.0	0.0	0.0
1689416040911090728	31685	1689416040910949557	imu_link	-0.0022124203310885243	0.012584334754857481	0.24158444253593722	0.9702956749566889	0.0	0.0	0.0	0.0	0.0	0.0	0.0	0.0	0.0	-0.0257104653865099	0.00040531158447265625	-0.008860231377184393	0.0	0.0	0.0	0.0	0.0	0.0	0.0	0.0	0.0	-0.3458590209484101	-0.8701231479644775	10.30837631225586	0.0	0.0	0.0	0.0	0.0	0.0	0.0	0.0	0.0
1689416040915071442	31686	1689416040914972219	imu_link	-0.002234054915093586	0.01260084073993132	0.24158198932613406	0.9702960219667558	0.0	0.0	0.0	0.0	0.0	0.0	0.0	0.0	0.0	-0.017713014036417007	0.005938113667070866	-0.006681682076305152	0.0	0.0	0.0	0.0	0.0	0.0	0.0	0.0	0.0	-0.5365843772888184	-1.0001910924911501	10.327132225036623	0.0	0.0	0.0	0.0	0.0	0.0	0.0	0.0	0.0
1689416040917156087	31687	1689416040917068805	imu_link	-0.0022534524556426646	0.012620005786853263	0.24157702252958585	0.9702969646410886	0.0	0.0	0.0	0.0	0.0	0.0	0.0	0.0	0.0	-0.015436111018061638	0.007569789420813323	-0.008744001388549805	0.0	0.0	0.0	0.0	0.0	0.0	0.0	0.0	0.0	-0.6778668761253358	-0.9275732636451722	10.267798423767092	0.0	0.0	0.0	0.0	0.0	0.0	0.0	0.0	0.0
1689416040921230934	31688	1689416040921145094	imu_link	-0.0022608678091736657	0.0126368052986519	0.24157104870590287	0.97029821604274	0.0	0.0	0.0	0.0	0.0	0.0	0.0	0.0	0.0	-0.006581843830645084	0.003416836960241199	-0.009442866779863836	0.0	0.0	0.0	0.0	0.0	0.0	0.0	0.0	0.0	-0.6895798444747925	-0.8465049862861634	10.229651451110842	0.0	0.0	0.0	0.0	0.0	0.0	0.0	0.0	0.0
1689416040921372085	31689	1689416040921172582	imu_link	-0.0022597889069276397	0.012650968212254823	0.24157739826449898	0.970296453154985	0.0	0.0	0.0	0.0	0.0	0.0	0.0	0.0	0.0	-0.0006273388862609863	-0.0002652406983543188	0.0007942318916320801	0.0	0.0	0.0	0.0	0.0	0.0	0.0	0.0	0.0	-0.6055364608764648	-0.8658258318901063	10.114608764648438	0.0	0.0	0.0	0.0	0.0	0.0	0.0	0.0	0.0
1689416040925225125	31690	1689416040925166601	imu_link	-0.0022521588041918123	0.012658394402741588	0.2415847532418817	0.9702945428234276	0.0	0.0	0.0	0.0	0.0	0.0	0.0	0.0	0.0	0.0031456358265131716	-0.00675916811451316	0.001625716919079423	0.0	0.0	0.0	0.0	0.0	0.0	0.0	0.0	0.0	-0.4833727180957795	-0.8517896533012391	9.907390594482422	0.0	0.0	0.0	0.0	0.0	0.0	0.0	0.0	0.0
1689416040927295511	31691	1689416040927205571	imu_link	-0.0022415580997345724	0.012665614362914843	0.241600617922025	0.9702905230134896	0.0	0.0	0.0	0.0	0.0	0.0	0.0	0.0	0.0	0.005321203731000423	-0.007486343849450351	0.00868290476500988	0.0	0.0	0.0	0.0	0.0	0.0	0.0	0.0	0.0	-0.4510119557380676	-0.8012803196907045	9.770573616027834	0.0	0.0	0.0	0.0	0.0	0.0	0.0	0.0	0.0
1689416040931305655	31692	1689416040931237956	imu_link	-0.0022308943789440643	0.012683145827054017	0.24161766980714158	0.9702860725369435	0.0	0.0	0.0	0.0	0.0	0.0	0.0	0.0	0.0	0.007350742816925049	0.0005051494226790966	0.009684265591204168	0.0	0.0	0.0	0.0	0.0	0.0	0.0	0.0	0.0	-0.5017855167388916	-0.645694673061371	9.529495239257812	0.0	0.0	0.0	0.0	0.0	0.0	0.0	0.0	0.0
1689416040931433854	31693	1689416040931273832	imu_link	-0.002203531784892989	0.012703073378584397	0.24164895053322	0.9702780844070449	0.0	0.0	0.0	0.0	0.0	0.0	0.0	0.0	0.0	0.02062618546187878	-0.0008508563041687012	0.021600721403956417	0.0	0.0	0.0	0.0	0.0	0.0	0.0	0.0	0.0	-0.6373764276504517	-0.155813068151474	9.493962287902834	0.0	0.0	0.0	0.0	0.0	0.0	0.0	0.0	0.0
1689416040935378780	31694	1689416040935282018	imu_link	-0.0021876628165547734	0.012724983759285052	0.24168068583308955	0.9702699289450202	0.0	0.0	0.0	0.0	0.0	0.0	0.0	0.0	0.0	0.012081862427294256	0.0029101970139890914	0.0218808650970459	0.0	0.0	0.0	0.0	0.0	0.0	0.0	0.0	0.0	-0.8647248148918153	0.31830835342407227	9.539868354797365	0.0	0.0	0.0	0.0	0.0	0.0	0.0	0.0	0.0
1689416040937352658	31695	1689416040937290849	imu_link	-0.0021842452248442288	0.012743426566645982	0.24171738176539484	0.970260553410588	0.0	0.0	0.0	0.0	0.0	0.0	0.0	0.0	0.0	0.0016942621441558006	0.002633035182952881	0.025799872353672985	0.0	0.0	0.0	0.0	0.0	0.0	0.0	0.0	0.0	-1.108551263809204	0.5207351446151733	9.64786148071289	0.0	0.0	0.0	0.0	0.0	0.0	0.0	0.0	0.0
1689416040941424968	31696	1689416040941322055	imu_link	-0.002176235337351232	0.012743341856752842	0.2417459682679754	0.9702534504263601	0.0	0.0	0.0	0.0	0.0	0.0	0.0	0.0	0.0	0.0017628074856474998	-0.01264810562133789	0.019089877605438232	0.0	0.0	0.0	0.0	0.0	0.0	0.0	0.0	0.0	-1.2780511379241943	0.6037508845329286	9.945363998413086	0.0	0.0	0.0	0.0	0.0	0.0	0.0	0.0	0.0
1689416040941485450	31697	1689416040941351641	imu_link	-0.0021634332803158927	0.012737487830888775	0.2417641419995478	0.9702490276230231	0.0	0.0	0.0	0.0	0.0	0.0	0.0	0.0	0.0	0.004474819172173739	-0.01806318759918213	0.010664760135114195	0.0	0.0	0.0	0.0	0.0	0.0	0.0	0.0	0.0	-1.257888197898865	0.7567685842514038	10.164904594421388	0.0	0.0	0.0	0.0	0.0	0.0	0.0	0.0	0.0
1689416040945450195	31698	1689416040945340024	imu_link	-0.002152168780618512	0.012717398942001665	0.24177476356632432	0.970246669479539	0.0	0.0	0.0	0.0	0.0	0.0	0.0	0.0	0.0	0.0006109476671554149	-0.028820341452956203	0.004248321056365967	0.0	0.0	0.0	0.0	0.0	0.0	0.0	0.0	0.0	-1.092200756072998	0.9058389663696289	10.300230979919435	0.0	0.0	0.0	0.0	0.0	0.0	0.0	0.0	0.0
1689416040947482312	31699	1689416040947342006	imu_link	-0.0021532163308257803	0.01268709083975582	0.24177453584306766	0.9702471206879851	0.0	0.0	0.0	0.0	0.0	0.0	0.0	0.0	0.0	-0.010806323029100897	-0.03438293933868408	-0.004869699943810702	0.0	0.0	0.0	0.0	0.0	0.0	0.0	0.0	0.0	-0.761421799659729	0.9743934273719789	10.443470001220703	0.0	0.0	0.0	0.0	0.0	0.0	0.0	0.0	0.0
1689416040951478085	31700	1689416040951403177	imu_link	-0.002156295951245889	0.012661498371303417	0.24177760760474823	0.9702466827089328	0.0	0.0	0.0	0.0	0.0	0.0	0.0	0.0	0.0	-0.011506677605211737	-0.030328337103128433	-0.0021532177925109863	0.0	0.0	0.0	0.0	0.0	0.0	0.0	0.0	0.0	-0.42823842167854315	0.8134607076644897	10.475548744201662	0.0	0.0	0.0	0.0	0.0	0.0	0.0	0.0	0.0
1689416040951610915	31701	1689416040951433312	imu_link	-0.002165796718158936	0.012632601985056181	0.24177625311356005	0.9702473757357092	0.0	0.0	0.0	0.0	0.0	0.0	0.0	0.0	0.0	-0.01714080758392811	-0.03170222043991089	-0.0046864147298038015	0.0	0.0	0.0	0.0	0.0	0.0	0.0	0.0	0.0	-0.2510259747505188	0.49280524253845215	10.362892150878906	0.0	0.0	0.0	0.0	0.0	0.0	0.0	0.0	0.0
1689416040955493987	31702	1689416040955438668	imu_link	-0.0021773083608990417	0.012615816761789444	0.2417714777962169	0.9702487583192096	0.0	0.0	0.0	0.0	0.0	0.0	0.0	0.0	0.0	-0.016266109421849254	-0.02186447568237782	-0.008647143840789795	0.0	0.0	0.0	0.0	0.0	0.0	0.0	0.0	0.0	-0.14016772806644442	0.21912389993667603	10.201565742492678	0.0	0.0	0.0	0.0	0.0	0.0	0.0	0.0	0.0
1689416040955510632	31703	1689416040955467074	imu_link	-0.0021894277452071875	0.012609119135547707	0.24176993307440653	0.9702492030308354	0.0	0.0	0.0	0.0	0.0	0.0	0.0	0.0	0.0	-0.014820694923400879	-0.013911725021898748	-0.005945563316345215	0.0	0.0	0.0	0.0	0.0	0.0	0.0	0.0	0.0	-0.16040107607841492	0.0701930969953537	9.998222351074219	0.0	0.0	0.0	0.0	0.0	0.0	0.0	0.0	0.0
1689416040960579948	31704	1689416040960508032	imu_link	-0.0022057574104977495	0.012608156850222143	0.241765764145743	0.9702502173677217	0.0	0.0	0.0	0.0	0.0	0.0	0.0	0.0	0.0	-0.016951559111475948	-0.008645651862025261	-0.008162854239344597	0.0	0.0	0.0	0.0	0.0	0.0	0.0	0.0	0.0	-0.2778610289096833	0.02152910828590393	9.854199409484865	0.0	0.0	0.0	0.0	0.0	0.0	0.0	0.0	0.0
1689416040960710118	31705	1689416040960541059	imu_link	-0.002219112617961101	0.012604847383013961	0.24176947372619273	0.9702493055580094	0.0	0.0	0.0	0.0	0.0	0.0	0.0	0.0	0.0	-0.015181305818259718	-0.011040270328521729	-0.0015601519262418153	0.0	0.0	0.0	0.0	0.0	0.0	0.0	0.0	0.0	-0.35797581076622015	0.031220866367220882	9.858469963073732	0.0	0.0	0.0	0.0	0.0	0.0	0.0	0.0	0.0
1689416040965684173	31706	1689416040965545773	imu_link	-0.0022306973208409795	0.012598822750379704	0.2417706630353927	0.9702490608860148	0.0	0.0	0.0	0.0	0.0	0.0	0.0	0.0	0.0	-0.014305115677416326	-0.013491512276232244	-0.0036537647247314453	0.0	0.0	0.0	0.0	0.0	0.0	0.0	0.0	0.0	-0.5614873170852661	-0.14447014033794406	9.868016242980959	0.0	0.0	0.0	0.0	0.0	0.0	0.0	0.0	0.0
1689416040965690295	31707	1689416040965557691	imu_link	-0.0022294105281200406	0.012589308626004237	0.24177982076011637	0.9702469053340094	0.0	0.0	0.0	0.0	0.0	0.0	0.0	0.0	0.0	-0.00507235573604703	-0.018684566020965576	0.0029981138650327925	0.0	0.0	0.0	0.0	0.0	0.0	0.0	0.0	0.0	-0.6814984679222108	-0.2766192555427551	9.809528350830078	0.0	0.0	0.0	0.0	0.0	0.0	0.0	0.0	0.0
1689416040970763470	31708	1689416040970649202	imu_link	-0.0022352002054087383	0.01257093082928634	0.24178781092641313	0.9702451391609958	0.0	0.0	0.0	0.0	0.0	0.0	0.0	0.0	0.0	-0.012266634032130241	-0.02419650368392468	0.0019088388653472068	0.0	0.0	0.0	0.0	0.0	0.0	0.0	0.0	0.0	-0.6876503825187684	-0.17915621399879456	9.907781600952148	0.0	0.0	0.0	0.0	0.0	0.0	0.0	0.0	0.0
1689416040970868563	31709	1689416040970678763	imu_link	-0.0022330112636361615	0.012551517928360963	0.24179901208108515	0.9702426041021914	0.0	0.0	0.0	0.0	0.0	0.0	0.0	0.0	0.0	-0.006286800373345614	-0.02652108669281006	0.004167855251580478	0.0	0.0	0.0	0.0	0.0	0.0	0.0	0.0	0.0	-0.6072748303413392	-0.08742865920066833	9.919282913208008	0.0	0.0	0.0	0.0	0.0	0.0	0.0	0.0	0.0
1689416040975821463	31710	1689416040975697825	imu_link	-0.002224171624815335	0.012533197839344073	0.2418254865745618	0.9702362630078715	0.0	0.0	0.0	0.0	0.0	0.0	0.0	0.0	0.0	-0.00109374534804374	-0.026969617232680324	0.017273426055908203	0.0	0.0	0.0	0.0	0.0	0.0	0.0	0.0	0.0	-0.6140018701553345	0.03248986601829529	9.930926322937013	0.0	0.0	0.0	0.0	0.0	0.0	0.0	0.0	0.0
1689416040976102386	31711	1689416040975728679	imu_link	-0.002215452661810693	0.012511237803202188	0.24185256847542605	0.9702298159817467	0.0	0.0	0.0	0.0	0.0	0.0	0.0	0.0	0.0	-0.0018984080525115135	-0.029771029949188232	0.017768146470189098	0.0	0.0	0.0	0.0	0.0	0.0	0.0	0.0	0.0	-0.6155974864959717	0.1778402775526047	9.974884033203125	0.0	0.0	0.0	0.0	0.0	0.0	0.0	0.0	0.0
1689416040980856699	31712	1689416040980755406	imu_link	-0.0022120508634583145	0.012493510266525924	0.24187202732407279	0.9702252013993147	0.0	0.0	0.0	0.0	0.0	0.0	0.0	0.0	0.0	-0.005127490032464267	-0.02546161413192749	0.011484324932098389	0.0	0.0	0.0	0.0	0.0	0.0	0.0	0.0	0.0	-0.5714502334594727	0.3862456679344177	9.991376876831055	0.0	0.0	0.0	0.0	0.0	0.0	0.0	0.0	0.0
1689416040981023119	31713	1689416040980773237	imu_link	-0.002195966728174145	0.01247205848216026	0.24188649360324532	0.9702219074519361	0.0	0.0	0.0	0.0	0.0	0.0	0.0	0.0	0.0	0.0040471553802490234	-0.03081113286316395	0.007486342452466488	0.0	0.0	0.0	0.0	0.0	0.0	0.0	0.0	0.0	-0.46329805254936224	0.6046315431594849	9.950887680053711	0.0	0.0	0.0	0.0	0.0	0.0	0.0	0.0	0.0
1689416040986205875	31714	1689416040985791632	imu_link	-0.002186387287819223	0.012450433620806308	0.2418999519675716	0.9702188514203217	0.0	0.0	0.0	0.0	0.0	0.0	0.0	0.0	0.0	-0.001023709890432656	-0.029687585309147838	0.006559491157531738	0.0	0.0	0.0	0.0	0.0	0.0	0.0	0.0	0.0	-0.3482776582241059	0.782732665538788	9.841607093811037	0.0	0.0	0.0	0.0	0.0	0.0	0.0	0.0	0.0
1689416040986211640	31715	1689416040985809340	imu_link	-0.002182425031406488	0.01242552319615664	0.24191420557135493	0.9702156257951446	0.0	0.0	0.0	0.0	0.0	0.0	0.0	0.0	0.0	-0.006027519702911377	-0.031149389222264293	0.00715106725692749	0.0	0.0	0.0	0.0	0.0	0.0	0.0	0.0	0.0	-0.33252960443496704	0.802786111831665	9.826608657836914	0.0	0.0	0.0	0.0	0.0	0.0	0.0	0.0	0.0
1689416040991033278	31716	1689416040990846475	imu_link	-0.0021833939135246084	0.012395426014591369	0.24192158962293814	0.9702141674286383	0.0	0.0	0.0	0.0	0.0	0.0	0.0	0.0	0.0	-0.01078844163566828	-0.03422945737838745	0.0014573333319276571	0.0	0.0	0.0	0.0	0.0	0.0	0.0	0.0	0.0	-0.2602654397487641	0.7780727744102479	9.767033576965334	0.0	0.0	0.0	0.0	0.0	0.0	0.0	0.0	0.0
1689416040991047083	31717	1689416040990858344	imu_link	-0.002188766192602754	0.0123597081269425	0.24192377974750184	0.9702140648899361	0.0	0.0	0.0	0.0	0.0	0.0	0.0	0.0	0.0	-0.015249849297106268	-0.03774911165237427	-0.0027835371438413863	0.0	0.0	0.0	0.0	0.0	0.0	0.0	0.0	0.0	-0.051453080028295524	0.8349532485008241	9.699899673461914	0.0	0.0	0.0	0.0	0.0	0.0	0.0	0.0	0.0
1689416040995099433	31718	1689416040994951901	imu_link	-0.002200651418304808	0.012319565608471774	0.24192096789072937	0.9702152496901737	0.0	0.0	0.0	0.0	0.0	0.0	0.0	0.0	0.0	-0.021098554134368896	-0.039918720722198486	-0.007151067722588778	0.0	0.0	0.0	0.0	0.0	0.0	0.0	0.0	0.0	0.15766888856887817	0.874720871448517	9.680140495300295	0.0	0.0	0.0	0.0	0.0	0.0	0.0	0.0	0.0
1689416040997042110	31719	1689416040996975160	imu_link	-0.0022170373167797667	0.012282970829841583	0.24192300774202635	0.9702151677324884	0.0	0.0	0.0	0.0	0.0	0.0	0.0	0.0	0.0	-0.02395511046051979	-0.03629029169678689	-0.003179908264428377	0.0	0.0	0.0	0.0	0.0	0.0	0.0	0.0	0.0	0.2585325837135315	0.6866075992584229	9.623885154724123	0.0	0.0	0.0	0.0	0.0	0.0	0.0	0.0	0.0
1689416041001117731	31720	1689416041001036468	imu_link	-0.0022422254399613035	0.01225042711144377	0.2419188990112549	0.9702165458091537	0.0	0.0	0.0	0.0	0.0	0.0	0.0	0.0	0.0	-0.029940903186798096	-0.031448904424905784	-0.008289516903460028	0.0	0.0	0.0	0.0	0.0	0.0	0.0	0.0	0.0	0.2179248780012131	0.3092770576477051	9.689200401306154	0.0	0.0	0.0	0.0	0.0	0.0	0.0	0.0	0.0
1689416041001286101	31721	1689416041001053710	imu_link	-0.0022575444267974895	0.012226730514128675	0.24191169933417359	0.9702186043770487	0.0	0.0	0.0	0.0	0.0	0.0	0.0	0.0	0.0	-0.020538266748189926	-0.026491286233067516	-0.01067817211151123	0.0	0.0	0.0	0.0	0.0	0.0	0.0	0.0	0.0	0.1958795636892319	-0.07977894693613054	9.700442314147951	0.0	0.0	0.0	0.0	0.0	0.0	0.0	0.0	0.0
1689416041005107644	31722	1689416041005044982	imu_link	-0.0022808312634695436	0.012214548055097038	0.2419180572762423	0.970217118065975	0.0	0.0	0.0	0.0	0.0	0.0	0.0	0.0	0.0	-0.02463162131607533	-0.016000868752598766	0.00041872262954711914	0.0	0.0	0.0	0.0	0.0	0.0	0.0	0.0	0.0	0.11518092453479767	-0.2579891085624695	9.715005874633789	0.0	0.0	0.0	0.0	0.0	0.0	0.0	0.0	0.0
1689416041007102390	31723	1689416041007057503	imu_link	-0.0023037728139278994	0.012196670171392143	0.2419222522560924	0.9702162427680191	0.0	0.0	0.0	0.0	0.0	0.0	0.0	0.0	0.0	-0.025443734601140026	-0.020492073148489	-0.0013768671778962018	0.0	0.0	0.0	0.0	0.0	0.0	0.0	0.0	0.0	0.061041582375764854	-0.18113988637924194	9.770247459411623	0.0	0.0	0.0	0.0	0.0	0.0	0.0	0.0	0.0
1689416041011201930	31724	1689416041011115574	imu_link	-0.002317711494222406	0.012181288664881225	0.24193180543356202	0.970214020687987	0.0	0.0	0.0	0.0	0.0	0.0	0.0	0.0	0.0	-0.018027426674962047	-0.02029240131378174	0.0031262636184692383	0.0	0.0	0.0	0.0	0.0	0.0	0.0	0.0	0.0	0.0015644059749320152	-0.13408908247947693	9.709417343139648	0.0	0.0	0.0	0.0	0.0	0.0	0.0	0.0	0.0
1689416041013328390	31725	1689416041011145524	imu_link	-0.0023230580706669396	0.012166810750035038	0.24194359964477355	0.9702112484960698	0.0	0.0	0.0	0.0	0.0	0.0	0.0	0.0	0.0	-0.011180342175066473	-0.021223723888397217	0.0046387319453060636	0.0	0.0	0.0	0.0	0.0	0.0	0.0	0.0	0.0	-0.0361180491745472	-0.1566144824028015	9.515031814575195	0.0	0.0	0.0	0.0	0.0	0.0	0.0	0.0	0.0
1689416041015259551	31726	1689416041015139525	imu_link	-0.00232620531520934	0.012144830215310903	0.24195302853292278	0.970209165000836	0.0	0.0	0.0	0.0	0.0	0.0	0.0	0.0	0.0	-0.010927022434771063	-0.027504565194249157	0.003096461296081543	0.0	0.0	0.0	0.0	0.0	0.0	0.0	0.0	0.0	0.007702504750341178	-0.15915097296237948	9.402741432189943	0.0	0.0	0.0	0.0	0.0	0.0	0.0	0.0	0.0
1689416041017271927	31727	1689416041017212760	imu_link	-0.0023198670004551847	0.012125192313855846	0.24196043329563496	0.9702075791539874	0.0	0.0	0.0	0.0	0.0	0.0	0.0	0.0	0.0	-0.003090501064434648	-0.02752244472503662	0.0015154482098296287	0.0	0.0	0.0	0.0	0.0	0.0	0.0	0.0	0.0	0.07257548719644548	-0.05252939462661743	9.197999000549318	0.0	0.0	0.0	0.0	0.0	0.0	0.0	0.0	0.0
1689416041022942815	31728	1689416041021149066	imu_link	-0.0023168799467311587	0.012109044637920431	0.24197103270632672	0.970205144511357	0.0	0.0	0.0	0.0	0.0	0.0	0.0	0.0	0.0	-0.005050004459917545	-0.024163724854588512	0.0041753058321774015	0.0	0.0	0.0	0.0	0.0	0.0	0.0	0.0	0.0	0.13687448203563693	0.02394551783800125	9.144744873046875	0.0	0.0	0.0	0.0	0.0	0.0	0.0	0.0	0.0
1689416041023018459	31729	1689416041021164356	imu_link	-0.002317225529747089	0.012093345967244866	0.24199082025271682	0.9702004042271772	0.0	0.0	0.0	0.0	0.0	0.0	0.0	0.0	0.0	-0.007642804645001888	-0.02316534332931042	0.01176595501601696	0.0	0.0	0.0	0.0	0.0	0.0	0.0	0.0	0.0	0.16536971926689148	0.09760759770870209	9.155135154724123	0.0	0.0	0.0	0.0	0.0	0.0	0.0	0.0	0.0
1689416041025335065	31730	1689416041025186050	imu_link	-0.0023203143933332882	0.012074657741477068	0.24201654990686203	0.9701942116672938	0.0	0.0	0.0	0.0	0.0	0.0	0.0	0.0	0.0	-0.010409951210021973	-0.024950504302978516	0.016559662297368053	0.0	0.0	0.0	0.0	0.0	0.0	0.0	0.0	0.0	0.12266062945127489	0.22383862733840942	9.21957302093506	0.0	0.0	0.0	0.0	0.0	0.0	0.0	0.0	0.0
1689416041027232184	31731	1689416041027173142	imu_link	-0.0023253916354317988	0.012055340817293776	0.24203873634819909	0.9701889050172073	0.0	0.0	0.0	0.0	0.0	0.0	0.0	0.0	0.0	-0.012041626498103142	-0.02505779452621937	0.01369863748550415	0.0	0.0	0.0	0.0	0.0	0.0	0.0	0.0	0.0	0.14613406360149386	0.40303534269332886	9.316012382507326	0.0	0.0	0.0	0.0	0.0	0.0	0.0	0.0	0.0
1689416041031306458	31732	1689416041031202099	imu_link	-0.0023312109014198895	0.01203689396264454	0.24206657583214136	0.9701821743901334	0.0	0.0	0.0	0.0	0.0	0.0	0.0	0.0	0.0	-0.012503564357757568	-0.024232266470789913	0.018262861296534542	0.0	0.0	0.0	0.0	0.0	0.0	0.0	0.0	0.0	0.2667181789875031	0.6438847184181214	9.538905143737795	0.0	0.0	0.0	0.0	0.0	0.0	0.0	0.0	0.0
1689416041031396412	31733	1689416041031215870	imu_link	-0.00233938395843337	0.012017647794520393	0.2420863238380741	0.9701774658456817	0.0	0.0	0.0	0.0	0.0	0.0	0.0	0.0	0.0	-0.014445188455283644	-0.02444535866379738	0.012415648438036444	0.0	0.0	0.0	0.0	0.0	0.0	0.0	0.0	0.0	0.41851353645324707	0.8519377708435059	9.801030158996584	0.0	0.0	0.0	0.0	0.0	0.0	0.0	0.0	0.0
1689416041035289044	31734	1689416041035223556	imu_link	-0.002343904228930255	0.01200057119212355	0.2421010289823592	0.970173996852993	0.0	0.0	0.0	0.0	0.0	0.0	0.0	0.0	0.0	-0.011098384857177734	-0.02342909574508667	0.007501245941966773	0.0	0.0	0.0	0.0	0.0	0.0	0.0	0.0	0.0	0.4843001365661621	0.9733917117118837	9.974603652954102	0.0	0.0	0.0	0.0	0.0	0.0	0.0	0.0	0.0
1689416041037289048	31735	1689416041037228597	imu_link	-0.0023636635976429627	0.011990842414395086	0.24210924757929608	0.9701720182674707	0.0	0.0	0.0	0.0	0.0	0.0	0.0	0.0	0.0	-0.021438302472233776	-0.014775993302464485	0.0020518901292234664	0.0	0.0	0.0	0.0	0.0	0.0	0.0	0.0	0.0	0.6183122992515565	0.9243178963661195	9.97036361694336	0.0	0.0	0.0	0.0	0.0	0.0	0.0	0.0	0.0
1689416041041374144	31736	1689416041041279255	imu_link	-0.0023829955966188157	0.011987637895711686	0.24210584339358898	0.9701728600947085	0.0	0.0	0.0	0.0	0.0	0.0	0.0	0.0	0.0	-0.01972467079758644	-0.009799004532396795	-0.007562339771538974	0.0	0.0	0.0	0.0	0.0	0.0	0.0	0.0	0.0	0.6975395679473877	0.6547276973724365	9.928050994873047	0.0	0.0	0.0	0.0	0.0	0.0	0.0	0.0	0.0
1689416041041558982	31737	1689416041041313576	imu_link	-0.002405389525419184	0.011988795313933896	0.24210434988193275	0.9701731632324191	0.0	0.0	0.0	0.0	0.0	0.0	0.0	0.0	0.0	-0.02127737365663052	-0.005818904377520084	-0.005982817616313697	0.0	0.0	0.0	0.0	0.0	0.0	0.0	0.0	0.0	0.7272080779075624	0.41544997692108154	9.960097312927248	0.0	0.0	0.0	0.0	0.0	0.0	0.0	0.0	0.0
1689416041045416336	31738	1689416041045317016	imu_link	-0.002432751289945527	0.011997128105063232	0.24209905456844352	0.9701743134176753	0.0	0.0	0.0	0.0	0.0	0.0	0.0	0.0	0.0	-0.023703277111053467	0.0007092952728271484	-0.009158254601061346	0.0	0.0	0.0	0.0	0.0	0.0	0.0	0.0	0.0	0.6765128374099731	0.2705304026603699	9.870368003845217	0.0	0.0	0.0	0.0	0.0	0.0	0.0	0.0	0.0
1689416041047408044	31739	1689416041047360841	imu_link	-0.002462367107822391	0.012011323381225725	0.24209474839232853	0.970175137621921	0.0	0.0	0.0	0.0	0.0	0.0	0.0	0.0	0.0	-0.02432912774384022	0.0056996941566467285	-0.008252264000475408	0.0	0.0	0.0	0.0	0.0	0.0	0.0	0.0	0.0	0.5176037549972534	0.10925582796335222	9.672911643981935	0.0	0.0	0.0	0.0	0.0	0.0	0.0	0.0	0.0
1689416041051416674	31740	1689416041051319139	imu_link	-0.002489708738356989	0.01202565518573739	0.24209411490751054	0.9701750483778177	0.0	0.0	0.0	0.0	0.0	0.0	0.0	0.0	0.0	-0.022573772817850113	0.005364419426769019	-0.005257130134850741	0.0	0.0	0.0	0.0	0.0	0.0	0.0	0.0	0.0	0.37334361672401434	-0.033088020980358124	9.51317882537842	0.0	0.0	0.0	0.0	0.0	0.0	0.0	0.0	0.0
1689416041051456271	31741	1689416041051336854	imu_link	-0.002516212613521109	0.012039249823101335	0.24210285837870507	0.9701726295369506	0.0	0.0	0.0	0.0	0.0	0.0	0.0	0.0	0.0	-0.022152066230773926	0.004640222061425448	0.0022932887077331543	0.0	0.0	0.0	0.0	0.0	0.0	0.0	0.0	0.0	0.2478506863117218	-0.03460440784692764	9.516294479370117	0.0	0.0	0.0	0.0	0.0	0.0	0.0	0.0	0.0
1689416041055490732	31742	1689416041055343314	imu_link	-0.0025387330925115597	0.012051641011490274	0.24211752447452012	0.9701687570343344	0.0	0.0	0.0	0.0	0.0	0.0	0.0	0.0	0.0	-0.019362568855285645	0.0029295687563717365	0.0073894872330129155	0.0	0.0	0.0	0.0	0.0	0.0	0.0	0.0	0.0	0.11717987060546875	0.04346874728798867	9.45553493499756	0.0	0.0	0.0	0.0	0.0	0.0	0.0	0.0	0.0
1689416041057378730	31743	1689416041057328545	imu_link	-0.0025626596973492353	0.012067670989878586	0.24214114446671917	0.9701625999019458	0.0	0.0	0.0	0.0	0.0	0.0	0.0	0.0	0.0	-0.019840901717543605	0.006033480167388916	0.01482218783348799	0.0	0.0	0.0	0.0	0.0	0.0	0.0	0.0	0.0	-0.04368823021650314	0.20400020480155945	9.459403991699219	0.0	0.0	0.0	0.0	0.0	0.0	0.0	0.0	0.0
1689416041061604755	31744	1689416041061398177	imu_link	-0.002588544020299987	0.01209099643360519	0.24216307783315177	0.9701567661875438	0.0	0.0	0.0	0.0	0.0	0.0	0.0	0.0	0.0	-0.019928816705942154	0.012072923593223097	0.013391676358878614	0.0	0.0	0.0	0.0	0.0	0.0	0.0	0.0	0.0	-0.21392926573753357	0.3305329382419587	9.328291893005373	0.0	0.0	0.0	0.0	0.0	0.0	0.0	0.0	0.0
1689416041061672209	31745	1689416041061417213	imu_link	-0.0026036593895069873	0.012104330004949917	0.2421771257366758	0.9701530528338489	0.0	0.0	0.0	0.0	0.0	0.0	0.0	0.0	0.0	-0.0134274372830987	0.0022277235984802246	0.007012486923485995	0.0	0.0	0.0	0.0	0.0	0.0	0.0	0.0	0.0	-0.4224517345428467	0.3234771490097046	9.193840026855469	0.0	0.0	0.0	0.0	0.0	0.0	0.0	0.0	0.0
1689416041065523987	31746	1689416041065424239	imu_link	-0.0026219637274777206	0.012113703573933394	0.24219462387130755	0.9701485183515822	0.0	0.0	0.0	0.0	0.0	0.0	0.0	0.0	0.0	-0.01670271344482899	-0.0002279877808177844	0.009708106517791748	0.0	0.0	0.0	0.0	0.0	0.0	0.0	0.0	0.0	-0.49691665172576904	0.32694852352142334	9.302176475524904	0.0	0.0	0.0	0.0	0.0	0.0	0.0	0.0	0.0
1689416041065591520	31747	1689416041065450598	imu_link	-0.002632780616902301	0.012114078989830778	0.24219966418688751	0.9701472260560303	0.0	0.0	0.0	0.0	0.0	0.0	0.0	0.0	0.0	-0.012509526684880257	-0.008666516281664373	-0.00043511390686035156	0.0	0.0	0.0	0.0	0.0	0.0	0.0	0.0	0.0	-0.4749888479709626	0.4208778142929077	9.4003381729126	0.0	0.0	0.0	0.0	0.0	0.0	0.0	0.0	0.0
1689416041070522439	31748	1689416041070465197	imu_link	-0.002639994947923058	0.01212446988384904	0.24220930129271337	0.9701446706672185	0.0	0.0	0.0	0.0	0.0	0.0	0.0	0.0	0.0	-0.007820128463208677	-0.0015884635504335165	0.0034347171895205975	0.0	0.0	0.0	0.0	0.0	0.0	0.0	0.0	0.0	-0.4500620067119599	0.5706409215927124	9.44554328918457	0.0	0.0	0.0	0.0	0.0	0.0	0.0	0.0	0.0
1689416041070734557	31749	1689416041070486670	imu_link	-0.0026544238124608433	0.012124512033460176	0.24222692823949085	0.9701402298007412	0.0	0.0	0.0	0.0	0.0	0.0	0.0	0.0	0.0	-0.015535953454673292	-0.008259713649749756	0.010515750385820867	0.0	0.0	0.0	0.0	0.0	0.0	0.0	0.0	0.0	-0.40333932638168335	0.696468710899353	9.471881866455078	0.0	0.0	0.0	0.0	0.0	0.0	0.0	0.0	0.0
1689416041075611890	31750	1689416041075491664	imu_link	-0.0026751938973614314	0.01212151448010323	0.24224524075827336	0.9701356377096382	0.0	0.0	0.0	0.0	0.0	0.0	0.0	0.0	0.0	-0.021022554486989975	-0.00935196690261364	0.01033842656761408	0.0	0.0	0.0	0.0	0.0	0.0	0.0	0.0	0.0	-0.2653155624866486	0.8147833943367006	9.662826538085938	0.0	0.0	0.0	0.0	0.0	0.0	0.0	0.0	0.0
1689416041075775107	31751	1689416041075509737	imu_link	-0.0026973944782904265	0.01211002026698843	0.24226405702272638	0.9701310211239771	0.0	0.0	0.0	0.0	0.0	0.0	0.0	0.0	0.0	-0.02378523908555508	-0.015670064836740494	0.010737779550254347	0.0	0.0	0.0	0.0	0.0	0.0	0.0	0.0	0.0	-0.1157529205083847	1.0002155303955078	9.94668483734131	0.0	0.0	0.0	0.0	0.0	0.0	0.0	0.0	0.0
1689416041080663763	31752	1689416041080549138	imu_link	-0.0027268947729090307	0.012100175389297993	0.24228492841056706	0.97012584918944	0.0	0.0	0.0	0.0	0.0	0.0	0.0	0.0	0.0	-0.029151139780879024	-0.01297295093536377	0.012347100302577019	0.0	0.0	0.0	0.0	0.0	0.0	0.0	0.0	0.0	0.08884808421134949	1.1003077030181885	10.022634506225586	0.0	0.0	0.0	0.0	0.0	0.0	0.0	0.0	0.0
1689416041080875144	31753	1689416041080578701	imu_link	-0.0028201114024173236	0.011934760949464367	0.2438129961480038	0.9697447248436523	0.0	0.0	0.0	0.0	0.0	0.0	0.0	0.0	0.0	-0.03276467323303223	-0.011414290405809881	0.0011608004570007324	0.0	0.0	0.0	0.0	0.0	0.0	0.0	0.0	0.0	0.22853323817253113	1.034093260765076	10.029239654541016	0.0	0.0	0.0	0.0	0.0	0.0	0.0	0.0	0.0
1689416041085652502	31754	1689416041085571765	imu_link	-0.002851499297084983	0.011928823384099096	0.24381149860800969	0.9697450826227201	0.0	0.0	0.0	0.0	0.0	0.0	0.0	0.0	0.0	-0.02962649427354336	-0.009533763863146307	-0.006105006672441959	0.0	0.0	0.0	0.0	0.0	0.0	0.0	0.0	0.0	0.30667930841445923	0.8890081048011781	10.13640022277832	0.0	0.0	0.0	0.0	0.0	0.0	0.0	0.0	0.0
1689416041085828634	31755	1689416041085586921	imu_link	-0.002892093388826606	0.01193226145941971	0.24379987763446556	0.9697478417597608	0.0	0.0	0.0	0.0	0.0	0.0	0.0	0.0	0.0	-0.03483742848038674	-0.00046193605521693826	-0.01449436228722334	0.0	0.0	0.0	0.0	0.0	0.0	0.0	0.0	0.0	0.24994160234928134	0.6140096783638002	10.18238639831543	0.0	0.0	0.0	0.0	0.0	0.0	0.0	0.0	0.0
1689416041090637989	31756	1689416041090592151	imu_link	-0.0029346388448698974	0.011938262537536276	0.24378850537422103	0.9697504990614021	0.0	0.0	0.0	0.0	0.0	0.0	0.0	0.0	0.0	-0.03585518151521683	0.0019043687498196962	-0.01424700301140547	0.0	0.0	0.0	0.0	0.0	0.0	0.0	0.0	0.0	0.15646959841251376	0.27567917108535767	10.150386810302734	0.0	0.0	0.0	0.0	0.0	0.0	0.0	0.0	0.0
1689416041092862842	31757	1689416041090608658	imu_link	-0.0029784592257716064	0.011950347748241556	0.24378968429799994	0.9697499202367681	0.0	0.0	0.0	0.0	0.0	0.0	0.0	0.0	0.0	-0.03576577082276345	0.0068992385640740395	-0.004272163379937411	0.0	0.0	0.0	0.0	0.0	0.0	0.0	0.0	0.0	0.02212269976735115	0.10863842815160753	10.101537704467773	0.0	0.0	0.0	0.0	0.0	0.0	0.0	0.0	0.0
1689416041095673444	31758	1689416041095617145	imu_link	-0.0030155400526803906	0.011958966968332225	0.24378932658762048	0.9697497893112406	0.0	0.0	0.0	0.0	0.0	0.0	0.0	0.0	0.0	-0.031216442584991455	0.002872943878173828	-0.005131960380822421	0.0	0.0	0.0	0.0	0.0	0.0	0.0	0.0	0.0	-0.22328616678714755	0.06393483281135559	10.007908821105959	0.0	0.0	0.0	0.0	0.0	0.0	0.0	0.0	0.0
1689416041095811352	31759	1689416041095631278	imu_link	-0.003052380761126845	0.011964233243103436	0.24379720112647332	0.9697476294466988	0.0	0.0	0.0	0.0	0.0	0.0	0.0	0.0	0.0	-0.03176778554916382	0.00022202728723641488	0.0016435978468507528	0.0	0.0	0.0	0.0	0.0	0.0	0.0	0.0	0.0	-0.3584322631359101	-0.04343792051076889	9.900697708129883	0.0	0.0	0.0	0.0	0.0	0.0	0.0	0.0	0.0
1689416041100813566	31760	1689416041100702546	imu_link	-0.0030805709778692664	0.011960012517550574	0.24380605353513585	0.9697453668064896	0.0	0.0	0.0	0.0	0.0	0.0	0.0	0.0	0.0	-0.02691597118973732	-0.008824468590319158	0.0024691226426512007	0.0	0.0	0.0	0.0	0.0	0.0	0.0	0.0	0.0	-0.3992210030555725	-0.13120336830616	9.716075897216797	0.0	0.0	0.0	0.0	0.0	0.0	0.0	0.0	0.0
1689416041101064684	31761	1689416041100723942	imu_link	-0.003095498590061953	0.01195169518890828	0.24382278987729145	0.969741213936504	0.0	0.0	0.0	0.0	0.0	0.0	0.0	0.0	0.0	-0.01750588603317738	-0.01459270715713501	0.009126960299909117	0.0	0.0	0.0	0.0	0.0	0.0	0.0	0.0	0.0	-0.3602526485919953	0.0352930873632431	9.558454513549805	0.0	0.0	0.0	0.0	0.0	0.0	0.0	0.0	0.0
1689416041105775940	31762	1689416041105719364	imu_link	-0.0031168050873133374	0.011945902167401828	0.24383598194390102	0.9697379000827533	0.0	0.0	0.0	0.0	0.0	0.0	0.0	0.0	0.0	-0.02192706055939198	-0.01138895843178034	0.006127357482910156	0.0	0.0	0.0	0.0	0.0	0.0	0.0	0.0	0.0	-0.31785494089126587	0.25112578272819525	9.44924831390381	0.0	0.0	0.0	0.0	0.0	0.0	0.0	0.0	0.0
1689416041105915688	31763	1689416041105734151	imu_link	-0.003134460035195113	0.011938414090743203	0.2438398641200943	0.9697369592292436	0.0	0.0	0.0	0.0	0.0	0.0	0.0	0.0	0.0	-0.019329788163304332	-0.013415517285466194	-0.0015333298360928895	0.0	0.0	0.0	0.0	0.0	0.0	0.0	0.0	0.0	-0.26245239377021795	0.3023295104503632	9.417778015136719	0.0	0.0	0.0	0.0	0.0	0.0	0.0	0.0	0.0
1689416041110858748	31764	1689416041110757930	imu_link	-0.00315577962847163	0.011932370131378715	0.24385296055848762	0.9697336712854951	0.0	0.0	0.0	0.0	0.0	0.0	0.0	0.0	0.0	-0.021985175088047985	-0.011581182479858398	0.006060302257537842	0.0	0.0	0.0	0.0	0.0	0.0	0.0	0.0	0.0	-0.2060999870300293	0.3115028142929077	9.545934677124023	0.0	0.0	0.0	0.0	0.0	0.0	0.0	0.0	0.0
1689416041111072009	31765	1689416041110779961	imu_link	-0.003172359334588578	0.011926882319931682	0.24386734160604454	0.9697300682728053	0.0	0.0	0.0	0.0	0.0	0.0	0.0	0.0	0.0	-0.018163025379180908	-0.01202076952904463	0.006219745613634586	0.0	0.0	0.0	0.0	0.0	0.0	0.0	0.0	0.0	-0.19278016686439514	0.4493471384048462	9.656092643737795	0.0	0.0	0.0	0.0	0.0	0.0	0.0	0.0	0.0
1689416041115936031	31766	1689416041115762940	imu_link	-0.0031931565075148166	0.011912263035615888	0.24388157781605416	0.9697265994819575	0.0	0.0	0.0	0.0	0.0	0.0	0.0	0.0	0.0	-0.023265182971954346	-0.01833587884902954	0.006985664833337069	0.0	0.0	0.0	0.0	0.0	0.0	0.0	0.0	0.0	-0.13484616577625277	0.6473937630653382	9.709097862243654	0.0	0.0	0.0	0.0	0.0	0.0	0.0	0.0	0.0
1689416041116036791	31767	1689416041115782789	imu_link	-0.003221448447867478	0.011906184975363812	0.24390017192726848	0.9697219040338725	0.0	0.0	0.0	0.0	0.0	0.0	0.0	0.0	0.0	-0.027456881478428844	-0.010249016806483269	0.01052916143089533	0.0	0.0	0.0	0.0	0.0	0.0	0.0	0.0	0.0	0.03369267284870148	0.8467761874198915	9.75904178619385	0.0	0.0	0.0	0.0	0.0	0.0	0.0	0.0	0.0
1689416041121078499	31768	1689416041120844316	imu_link	-0.003249115351455161	0.011894958399946276	0.24391660910079344	0.9697178151497822	0.0	0.0	0.0	0.0	0.0	0.0	0.0	0.0	0.0	-0.02795308828353882	-0.014363230206072332	0.00866502430289984	0.0	0.0	0.0	0.0	0.0	0.0	0.0	0.0	0.0	0.17874185740947726	0.7941334247589111	9.796662330627443	0.0	0.0	0.0	0.0	0.0	0.0	0.0	0.0	0.0
1689416041121093422	31769	1689416041120873222	imu_link	-0.003292264410344254	0.011881952275847613	0.24392718805322364	0.9697151680434901	0.0	0.0	0.0	0.0	0.0	0.0	0.0	0.0	0.0	-0.040254000574350364	-0.012722611427307129	0.003805757267400623	0.0	0.0	0.0	0.0	0.0	0.0	0.0	0.0	0.0	0.32305753231048584	0.5572641491889955	9.776984214782717	0.0	0.0	0.0	0.0	0.0	0.0	0.0	0.0	0.0
1689416041125909409	31770	1689416041125819010	imu_link	-0.003335263868960403	0.011872118665235385	0.24392719286507525	0.9697151403346693	0.0	0.0	0.0	0.0	0.0	0.0	0.0	0.0	0.0	-0.03941058740019799	-0.010286272503435613	-0.004936753772199154	0.0	0.0	0.0	0.0	0.0	0.0	0.0	0.0	0.0	0.40672755241394043	0.2585206627845764	9.756406784057617	0.0	0.0	0.0	0.0	0.0	0.0	0.0	0.0	0.0
1689416041125949489	31771	1689416041125833323	imu_link	-0.003388291967618403	0.011867807446242466	0.24392127273631772	0.9697164984317097	0.0	0.0	0.0	0.0	0.0	0.0	0.0	0.0	0.0	-0.046052049845457084	-0.004042685031890869	-0.00992268603295088	0.0	0.0	0.0	0.0	0.0	0.0	0.0	0.0	0.0	0.40597039461135864	-0.030918553471565247	9.679298400878906	0.0	0.0	0.0	0.0	0.0	0.0	0.0	0.0	0.0
1689416041130951072	31772	1689416041130881435	imu_link	-0.0034465415949430853	0.011871856374972919	0.2439132019612626	0.9697182736683118	0.0	0.0	0.0	0.0	0.0	0.0	0.0	0.0	0.0	-0.04844963550567627	0.003464520210400224	-0.011698902584612371	0.0	0.0	0.0	0.0	0.0	0.0	0.0	0.0	0.0	0.34194317460060125	-0.29461807012557983	9.565779685974123	0.0	0.0	0.0	0.0	0.0	0.0	0.0	0.0	0.0
1689416041130996677	31773	1689416041130899705	imu_link	-0.0034979069401503	0.01188254454352805	0.24390394041418367	0.9697202883474407	0.0	0.0	0.0	0.0	0.0	0.0	0.0	0.0	0.0	-0.041742626577615745	0.007337331771850586	-0.013785065151751043	0.0	0.0	0.0	0.0	0.0	0.0	0.0	0.0	0.0	0.16016727685928345	-0.6383152008056641	9.44893550872803	0.0	0.0	0.0	0.0	0.0	0.0	0.0	0.0	0.0
1689416041136026507	31774	1689416041135913272	imu_link	-0.0035480654465636654	0.011897988165229578	0.24388779911497802	0.969723976475811	0.0	0.0	0.0	0.0	0.0	0.0	0.0	0.0	0.0	-0.03986806049942971	0.010727346874773504	-0.018198788166046143	0.0	0.0	0.0	0.0	0.0	0.0	0.0	0.0	0.0	-0.03819865360856057	-0.9464083313941957	9.31037712097168	0.0	0.0	0.0	0.0	0.0	0.0	0.0	0.0	0.0
1689416041136303487	31775	1689416041135933057	imu_link	-0.0035849134184759205	0.011910872718295173	0.24387698205915795	0.96972640323371	0.0	0.0	0.0	0.0	0.0	0.0	0.0	0.0	0.0	-0.03009587526321411	0.006143749225884677	-0.01369565725326538	0.0	0.0	0.0	0.0	0.0	0.0	0.0	0.0	0.0	-0.23813745379447937	-1.076585292816162	9.321063041687013	0.0	0.0	0.0	0.0	0.0	0.0	0.0	0.0	0.0
1689416041139983034	31776	1689416041139931190	imu_link	-0.0036154474384941814	0.011918110846773706	0.2438766649552559	0.9697262806916007	0.0	0.0	0.0	0.0	0.0	0.0	0.0	0.0	0.0	-0.02640485391020775	0.0005245209322310985	-0.005066395271569491	0.0	0.0	0.0	0.0	0.0	0.0	0.0	0.0	0.0	-0.2878760099411011	-1.1625266075134277	9.29727077484131	0.0	0.0	0.0	0.0	0.0	0.0	0.0	0.0	0.0
1689416041141995742	31777	1689416041141941823	imu_link	-0.003648871718021123	0.011922979589271005	0.24388175050820585	0.9697248166680857	0.0	0.0	0.0	0.0	0.0	0.0	0.0	0.0	0.0	-0.02916604466736317	-0.0007525086402893066	-0.0005871058092452587	0.0	0.0	0.0	0.0	0.0	0.0	0.0	0.0	0.0	-0.30625319480895996	-1.171877980232239	9.355478286743164	0.0	0.0	0.0	0.0	0.0	0.0	0.0	0.0	0.0
1689416041146028111	31778	1689416041145966547	imu_link	-0.003671548484334786	0.011923707411195073	0.2438903390721734	0.969722562097304	0.0	0.0	0.0	0.0	0.0	0.0	0.0	0.0	0.0	-0.021672250702977184	-0.00606477214023471	0.0023663039319217205	0.0	0.0	0.0	0.0	0.0	0.0	0.0	0.0	0.0	-0.2673575580120087	-1.1630028486251833	9.433705329895021	0.0	0.0	0.0	0.0	0.0	0.0	0.0	0.0	0.0
1689416041146158653	31779	1689416041145983989	imu_link	-0.0036884771926437012	0.011924740791623558	0.24389978290713865	0.9697201099239423	0.0	0.0	0.0	0.0	0.0	0.0	0.0	0.0	0.0	-0.0171616692095995	-0.006948412396013737	0.00309199164621532	0.0	0.0	0.0	0.0	0.0	0.0	0.0	0.0	0.0	-0.16192115843296054	-1.2452263832092285	9.521576881408693	0.0	0.0	0.0	0.0	0.0	0.0	0.0	0.0	0.0
1689416041150050758	31780	1689416041149981939	imu_link	-0.0037007975281174756	0.011930579881596572	0.2439046808028379	0.9697187592512638	0.0	0.0	0.0	0.0	0.0	0.0	0.0	0.0	0.0	-0.012603402137756348	-0.00411868141964078	-0.0005424023256637157	0.0	0.0	0.0	0.0	0.0	0.0	0.0	0.0	0.0	-0.014292700216174126	-1.261141300201416	9.722561836242678	0.0	0.0	0.0	0.0	0.0	0.0	0.0	0.0	0.0
1689416041152040917	31781	1689416041151989537	imu_link	-0.0037181431580326028	0.011946700268163022	0.24391282424382718	0.969716446149883	0.0	0.0	0.0	0.0	0.0	0.0	0.0	0.0	0.0	-0.014519691467285156	0.004845858085900546	0.0020056962966918945	0.0	0.0	0.0	0.0	0.0	0.0	0.0	0.0	0.0	0.09670735895633698	-1.2362927198410036	9.918044090270998	0.0	0.0	0.0	0.0	0.0	0.0	0.0	0.0	0.0
1689416041156253212	31782	1689416041156027240	imu_link	-0.003730715876132426	0.011967140840997282	0.24392433026281696	0.9697132516393593	0.0	0.0	0.0	0.0	0.0	0.0	0.0	0.0	0.0	-0.010018051601946356	0.0072583560831844815	0.004968047142028809	0.0	0.0	0.0	0.0	0.0	0.0	0.0	0.0	0.0	0.14453555643558505	-1.1966966390609743	10.00691318511963	0.0	0.0	0.0	0.0	0.0	0.0	0.0	0.0	0.0
1689416041156260492	31783	1689416041156039261	imu_link	-0.003736339066570093	0.011986947909372542	0.24394625267950207	0.9697074706600058	0.0	0.0	0.0	0.0	0.0	0.0	0.0	0.0	0.0	-0.004856288433074951	0.005404651630669833	0.013563036918640137	0.0	0.0	0.0	0.0	0.0	0.0	0.0	0.0	0.0	0.13384297490119934	-1.0821173191070557	10.021316528320312	0.0	0.0	0.0	0.0	0.0	0.0	0.0	0.0	0.0
1689416041160094588	31784	1689416041160049606	imu_link	-0.003729776209812519	0.012012976672815777	0.243969282258428	0.9697013800522255	0.0	0.0	0.0	0.0	0.0	0.0	0.0	0.0	0.0	0.005798042751848698	0.007851422764360906	0.014682116918265821	0.0	0.0	0.0	0.0	0.0	0.0	0.0	0.0	0.0	0.0905710756778717	-0.9347811341285707	10.001894950866701	0.0	0.0	0.0	0.0	0.0	0.0	0.0	0.0	0.0
1689416041162113862	31785	1689416041162050989	imu_link	-0.0037249899405286378	0.012041129253555672	0.24399357812402797	0.9696949363023797	0.0	0.0	0.0	0.0	0.0	0.0	0.0	0.0	0.0	0.0048220157623291016	0.009843708015978338	0.01570284366607666	0.0	0.0	0.0	0.0	0.0	0.0	0.0	0.0	0.0	-0.041413381695747375	-0.7434522509574891	9.958209037780763	0.0	0.0	0.0	0.0	0.0	0.0	0.0	0.0	0.0
1689416041166219171	31786	1689416041166133009	imu_link	-0.0037226501783114694	0.01206770309855095	0.24402005487185205	0.9696879525073587	0.0	0.0	0.0	0.0	0.0	0.0	0.0	0.0	0.0	0.0025928022805601363	0.009095669724047186	0.017471611499786377	0.0	0.0	0.0	0.0	0.0	0.0	0.0	0.0	0.0	-0.19095361232757568	-0.5458763241767884	9.882138252258303	0.0	0.0	0.0	0.0	0.0	0.0	0.0	0.0	0.0
1689416041166226179	31787	1689416041166144243	imu_link	-0.003723738468170548	0.01209307770503041	0.2440361020560206	0.9696835938267411	0.0	0.0	0.0	0.0	0.0	0.0	0.0	0.0	0.0	-0.00019222499395255002	0.008840858936309814	0.008836389519274237	0.0	0.0	0.0	0.0	0.0	0.0	0.0	0.0	0.0	-0.35419788956642156	-0.31245037913322454	9.812693595886232	0.0	0.0	0.0	0.0	0.0	0.0	0.0	0.0	0.0
1689416041170228175	31788	1689416041170165966	imu_link	-0.003724415234273027	0.01211295023994871	0.24404620263571253	0.9696808011643502	0.0	0.0	0.0	0.0	0.0	0.0	0.0	0.0	0.0	-0.000883638917002827	0.004495680332183838	0.0038743019104003906	0.0	0.0	0.0	0.0	0.0	0.0	0.0	0.0	0.0	-0.5323987603187562	-0.15628792345523837	9.778779983520508	0.0	0.0	0.0	0.0	0.0	0.0	0.0	0.0	0.0
1689416041172276804	31789	1689416041172207620	imu_link	-0.003721525089628375	0.012131489344234135	0.24405648001575916	0.9696779938616816	0.0	0.0	0.0	0.0	0.0	0.0	0.0	0.0	0.0	0.0016286969184875488	0.002779066795483232	0.0038877129554748535	0.0	0.0	0.0	0.0	0.0	0.0	0.0	0.0	0.0	-0.628576397895813	-0.1615543216466904	9.750732421875	0.0	0.0	0.0	0.0	0.0	0.0	0.0	0.0	0.0
1689416041176308847	31790	1689416041176206460	imu_link	-0.003722096802727297	0.012150204830432831	0.24404860786997962	0.9696797386326552	0.0	0.0	0.0	0.0	0.0	0.0	0.0	0.0	0.0	-0.0008404255495406688	0.0035867101978510623	-0.01096576452255249	0.0	0.0	0.0	0.0	0.0	0.0	0.0	0.0	0.0	-0.7698441743850708	-0.28441542387008667	9.79361343383789	0.0	0.0	0.0	0.0	0.0	0.0	0.0	0.0	0.0
1689416041176343190	31791	1689416041176217009	imu_link	-0.003722523548824871	0.012163056527879787	0.24404168521916358	0.9696813181399951	0.0	0.0	0.0	0.0	0.0	0.0	0.0	0.0	0.0	-0.0018835071241483094	-0.000992417335510254	-0.010177494026720526	0.0	0.0	0.0	0.0	0.0	0.0	0.0	0.0	0.0	-0.9388511776924134	-0.6650251746177674	9.759347915649414	0.0	0.0	0.0	0.0	0.0	0.0	0.0	0.0	0.0
1689416041180437237	31792	1689416041180264652	imu_link	-0.0037178688872138346	0.012175277126682597	0.24403871103870278	0.9696819311467005	0.0	0.0	0.0	0.0	0.0	0.0	0.0	0.0	0.0	0.001895427820272744	-0.0024750828742980957	-0.006923080421984196	0.0	0.0	0.0	0.0	0.0	0.0	0.0	0.0	0.0	-0.9910944700241089	-1.003010153770447	9.661017417907717	0.0	0.0	0.0	0.0	0.0	0.0	0.0	0.0	0.0
1689416041182404439	31793	1689416041182279446	imu_link	-0.00370364032298847	0.012175138293825289	0.24404796060056305	0.969679659466254	0.0	0.0	0.0	0.0	0.0	0.0	0.0	0.0	0.0	0.006780028343200684	-0.013940037228167059	0.0032916665077209473	0.0	0.0	0.0	0.0	0.0	0.0	0.0	0.0	0.0	-0.972835898399353	-0.8509410619735718	9.646785736083984	0.0	0.0	0.0	0.0	0.0	0.0	0.0	0.0	0.0
1689416041186373535	31794	1689416041186269457	imu_link	-0.0036909785532372704	0.012175035647828153	0.24405869604031227	0.9696770070860689	0.0	0.0	0.0	0.0	0.0	0.0	0.0	0.0	0.0	0.005556643474847079	-0.013606251217424871	0.004431605339050293	0.0	0.0	0.0	0.0	0.0	0.0	0.0	0.0	0.0	-0.9922875165939331	-0.5795881152153016	9.61185073852539	0.0	0.0	0.0	0.0	0.0	0.0	0.0	0.0	0.0
1689416041186489709	31795	1689416041186281328	imu_link	-0.0036762949585703673	0.012174524353999506	0.24408412835331883	0.9696706678548817	0.0	0.0	0.0	0.0	0.0	0.0	0.0	0.0	0.0	0.006890298333019019	-0.014327466487884521	0.016607346013188366	0.0	0.0	0.0	0.0	0.0	0.0	0.0	0.0	0.0	-0.8640222549438477	-0.5995715856552124	9.535861015319826	0.0	0.0	0.0	0.0	0.0	0.0	0.0	0.0	0.0
1689416041190393924	31796	1689416041190285055	imu_link	-0.003656215045986252	0.012159521625619651	0.24410588351599347	0.969665455586745	0.0	0.0	0.0	0.0	0.0	0.0	0.0	0.0	0.0	0.008286538533866407	-0.02662241831421852	0.013521315529942513	0.0	0.0	0.0	0.0	0.0	0.0	0.0	0.0	0.0	-0.597010910511017	-0.8162599205970765	9.476521492004396	0.0	0.0	0.0	0.0	0.0	0.0	0.0	0.0	0.0
1689416041192346748	31797	1689416041192289690	imu_link	-0.003619312061086042	0.01214707812852854	0.2441262594203942	0.9696606202865775	0.0	0.0	0.0	0.0	0.0	0.0	0.0	0.0	0.0	0.021910667419433594	-0.027854742482304577	0.011338293552398682	0.0	0.0	0.0	0.0	0.0	0.0	0.0	0.0	0.0	-0.3832703530788422	-0.8226932883262635	9.485340118408203	0.0	0.0	0.0	0.0	0.0	0.0	0.0	0.0	0.0
1689416041196420895	31798	1689416041196314561	imu_link	-0.003582459604829744	0.012143204288788402	0.24414155505150467	0.9696569546338609	0.0	0.0	0.0	0.0	0.0	0.0	0.0	0.0	0.0	0.023537874221801758	-0.021260976791381836	0.00840276572853327	0.0	0.0	0.0	0.0	0.0	0.0	0.0	0.0	0.0	-0.30012190341949463	-0.5245453715324403	9.504007339477539	0.0	0.0	0.0	0.0	0.0	0.0	0.0	0.0	0.0
1689416041196425286	31799	1689416041196325763	imu_link	-0.003543895304426902	0.0121504437038965	0.2441560446363292	0.9696533573351934	0.0	0.0	0.0	0.0	0.0	0.0	0.0	0.0	0.0	0.027045611292123795	-0.012971461750566961	0.007769466377794743	0.0	0.0	0.0	0.0	0.0	0.0	0.0	0.0	0.0	-0.25952672958374023	-0.25505316257476807	9.462132453918459	0.0	0.0	0.0	0.0	0.0	0.0	0.0	0.0	0.0
1689416041200418315	31800	1689416041200371049	imu_link	-0.0035095400523279916	0.012162491431914365	0.24416724605374518	0.9696505106920325	0.0	0.0	0.0	0.0	0.0	0.0	0.0	0.0	0.0	0.024753808975219727	-0.008419157005846502	0.005047023762017489	0.0	0.0	0.0	0.0	0.0	0.0	0.0	0.0	0.0	-0.3418307900428772	-0.17191919684410095	9.537696838378906	0.0	0.0	0.0	0.0	0.0	0.0	0.0	0.0	0.0
1689416041202449900	31801	1689416041202385575	imu_link	-0.00347178495335177	0.012169090080499507	0.24418557202158425	0.9696459489794933	0.0	0.0	0.0	0.0	0.0	0.0	0.0	0.0	0.0	0.0262528657913208	-0.013309718109667303	0.01094043254852295	0.0	0.0	0.0	0.0	0.0	0.0	0.0	0.0	0.0	-0.5140380859375	-0.1266392916440964	9.725888252258303	0.0	0.0	0.0	0.0	0.0	0.0	0.0	0.0	0.0
1689416041206586294	31802	1689416041206480210	imu_link	-0.003436967386781801	0.01216487864613264	0.2442073800473609	0.9696406336953453	0.0	0.0	0.0	0.0	0.0	0.0	0.0	0.0	0.0	0.021825730800628662	-0.021126866340637207	0.013735891319811346	0.0	0.0	0.0	0.0	0.0	0.0	0.0	0.0	0.0	-0.6273683309555054	0.02592468820512295	9.921534538269045	0.0	0.0	0.0	0.0	0.0	0.0	0.0	0.0	0.0
1689416041206732324	31803	1689416041206492277	imu_link	-0.00339723699382704	0.012155158423167162	0.24423975070549384	0.969632742371994	0.0	0.0	0.0	0.0	0.0	0.0	0.0	0.0	0.0	0.024449830874800686	-0.026363138109445572	0.022496288642287258	0.0	0.0	0.0	0.0	0.0	0.0	0.0	0.0	0.0	-0.6532666087150575	0.32048907876014715	10.041928291320803	0.0	0.0	0.0	0.0	0.0	0.0	0.0	0.0	0.0
1689416041210684081	31804	1689416041210554773	imu_link	-0.003358107690723496	0.012136972080273069	0.24426665807355646	0.9696263284250468	0.0	0.0	0.0	0.0	0.0	0.0	0.0	0.0	0.0	0.022386012598872188	-0.03281383961439133	0.01796036586165428	0.0	0.0	0.0	0.0	0.0	0.0	0.0	0.0	0.0	-0.5582117438316346	0.6495049595832826	10.079358100891115	0.0	0.0	0.0	0.0	0.0	0.0	0.0	0.0	0.0
1689416041210903226	31805	1689416041210593180	imu_link	-0.003332694217596682	0.012111325273007562	0.24429409963756307	0.9696198233491597	0.0	0.0	0.0	0.0	0.0	0.0	0.0	0.0	0.0	0.010263918898999693	-0.03594457358121872	0.018547473475337032	0.0	0.0	0.0	0.0	0.0	0.0	0.0	0.0	0.0	-0.3938508331775666	0.7824299931526185	10.195818901062013	0.0	0.0	0.0	0.0	0.0	0.0	0.0	0.0	0.0
1689416041215760112	31806	1689416041215600629	imu_link	-0.0033105122282819153	0.012090591090488973	0.24431127067439504	0.9696158317278712	0.0	0.0	0.0	0.0	0.0	0.0	0.0	0.0	0.0	0.008843839168548584	-0.031475722789764404	0.009728969074785711	0.0	0.0	0.0	0.0	0.0	0.0	0.0	0.0	0.0	-0.21250438690185547	0.7104160189628602	10.284746170043945	0.0	0.0	0.0	0.0	0.0	0.0	0.0	0.0	0.0
1689416041215764725	31807	1689416041215640979	imu_link	-0.003295674434426774	0.012065886885749548	0.24432547978627134	0.9696126096699086	0.0	0.0	0.0	0.0	0.0	0.0	0.0	0.0	0.0	0.002402066951617599	-0.033117830753326416	0.007189810741692782	0.0	0.0	0.0	0.0	0.0	0.0	0.0	0.0	0.0	-0.014540931209921837	0.5864767432212831	10.34278678894043	0.0	0.0	0.0	0.0	0.0	0.0	0.0	0.0	0.0
1689416041220724527	31808	1689416041220608624	imu_link	-0.0032898321755377206	0.012047970902479421	0.24432387124741548	0.9696132576136044	0.0	0.0	0.0	0.0	0.0	0.0	0.0	0.0	0.0	-0.0030860307160764937	-0.02609044313430786	-0.005899369716644287	0.0	0.0	0.0	0.0	0.0	0.0	0.0	0.0	0.0	0.14010238647460938	0.3832635581493378	10.347252845764162	0.0	0.0	0.0	0.0	0.0	0.0	0.0	0.0	0.0
1689416041220727204	31809	1689416041220620194	imu_link	-0.003277954253724872	0.012041369342688716	0.24431119167133514	0.9696165747677769	0.0	0.0	0.0	0.0	0.0	0.0	0.0	0.0	0.0	0.003919004462659359	-0.01849084906280041	-0.014896690845489502	0.0	0.0	0.0	0.0	0.0	0.0	0.0	0.0	0.0	0.26026052236557007	-0.06813651323318481	10.32049083709717	0.0	0.0	0.0	0.0	0.0	0.0	0.0	0.0	0.0
1689416041225754193	31810	1689416041225682751	imu_link	-0.0032631700075136287	0.012041024357489603	0.24429823491673258	0.9696198934997637	0.0	0.0	0.0	0.0	0.0	0.0	0.0	0.0	0.0	0.007399917114526034	-0.014205277897417547	-0.015056133270263672	0.0	0.0	0.0	0.0	0.0	0.0	0.0	0.0	0.0	0.3072142004966736	-0.42866551876068115	10.285451889038086	0.0	0.0	0.0	0.0	0.0	0.0	0.0	0.0	0.0
1689416041225824832	31811	1689416041225695810	imu_link	-0.0032474163835477985	0.012047686333110395	0.24429187584778977	0.9696214657976683	0.0	0.0	0.0	0.0	0.0	0.0	0.0	0.0	0.0	0.009454787708818914	-0.008958578109741211	-0.009633601643145086	0.0	0.0	0.0	0.0	0.0	0.0	0.0	0.0	0.0	0.2302353233098984	-0.5746791362762451	10.314729690551758	0.0	0.0	0.0	0.0	0.0	0.0	0.0	0.0	0.0
1689416041230760631	31812	1689416041230702317	imu_link	-0.003232905748436546	0.012056038424521224	0.24430853135889574	0.969617214040256	0.0	0.0	0.0	0.0	0.0	0.0	0.0	0.0	0.0	0.008583069778978826	-0.007410348393023014	0.009390711784362793	0.0	0.0	0.0	0.0	0.0	0.0	0.0	0.0	0.0	0.11368915438652039	-0.5495628118515015	10.308234214782717	0.0	0.0	0.0	0.0	0.0	0.0	0.0	0.0	0.0
1689416041230888502	31813	1689416041230713943	imu_link	-0.0032066415006320186	0.012060269328616813	0.24433873249143828	0.9696096385445458	0.0	0.0	0.0	0.0	0.0	0.0	0.0	0.0	0.0	0.016795095056295395	-0.012870133854448797	0.019840896129608154	0.0	0.0	0.0	0.0	0.0	0.0	0.0	0.0	0.0	0.05887873843312264	-0.4560393393039704	10.190427780151367	0.0	0.0	0.0	0.0	0.0	0.0	0.0	0.0	0.0
1689416041235927969	31814	1689416041235725723	imu_link	-0.0031768522533797377	0.012064748192024341	0.24436602091978465	0.9696028038741713	0.0	0.0	0.0	0.0	0.0	0.0	0.0	0.0	0.0	0.019568206742405895	-0.013403597287833692	0.01828223466873169	0.0	0.0	0.0	0.0	0.0	0.0	0.0	0.0	0.0	-0.02488401345908642	-0.3031095862388611	10.046760559082031	0.0	0.0	0.0	0.0	0.0	0.0	0.0	0.0	0.0
1689416041235930947	31815	1689416041235740556	imu_link	-0.003136059618074588	0.012055977415428711	0.24439444326304074	0.969595882128621	0.0	0.0	0.0	0.0	0.0	0.0	0.0	0.0	0.0	0.02550184912979603	-0.025831162929534912	0.01925081200897694	0.0	0.0	0.0	0.0	0.0	0.0	0.0	0.0	0.0	-0.15257924795150757	-0.0443120002746582	9.85816287994385	0.0	0.0	0.0	0.0	0.0	0.0	0.0	0.0	0.0
1689416041240905295	31816	1689416041240765413	imu_link	-0.00310003902862442	0.012053968680060258	0.24441160001071657	0.9695916982819536	0.0	0.0	0.0	0.0	0.0	0.0	0.0	0.0	0.0	0.02323836088180542	-0.019651653245091442	0.009946526028215887	0.0	0.0	0.0	0.0	0.0	0.0	0.0	0.0	0.0	-0.16284145414829257	0.3267331421375275	9.751130104064943	0.0	0.0	0.0	0.0	0.0	0.0	0.0	0.0	0.0
1689416041240908711	31817	1689416041240777313	imu_link	-0.003060834656319024	0.012059255130753203	0.24442798551909495	0.9695876265464483	0.0	0.0	0.0	0.0	0.0	0.0	0.0	0.0	0.0	0.027142470702528957	-0.0146180409938097	0.009307268075644972	0.0	0.0	0.0	0.0	0.0	0.0	0.0	0.0	0.0	-0.19214950501918796	0.620470941066742	9.662062644958498	0.0	0.0	0.0	0.0	0.0	0.0	0.0	0.0	0.0
1689416041245922379	31818	1689416041245794244	imu_link	-0.003011531616839146	0.012074951373430096	0.2444470224177485	0.9695827862837432	0.0	0.0	0.0	0.0	0.0	0.0	0.0	0.0	0.0	0.0369831956923008	-0.008514524437487127	0.01170337200164795	0.0	0.0	0.0	0.0	0.0	0.0	0.0	0.0	0.0	-0.20654056966304782	1.0157276391983034	9.592771530151367	0.0	0.0	0.0	0.0	0.0	0.0	0.0	0.0	0.0
1689416041246110752	31819	1689416041245853039	imu_link	-0.0029812432056935093	0.01208296116990674	0.2444670064076228	0.9695777416052879	0.0	0.0	0.0	0.0	0.0	0.0	0.0	0.0	0.0	0.02072155475616455	-0.010760129429399969	0.01227259635925293	0.0	0.0	0.0	0.0	0.0	0.0	0.0	0.0	0.0	-0.2991790771484375	1.4158060550689697	9.702104568481445	0.0	0.0	0.0	0.0	0.0	0.0	0.0	0.0	0.0
1689416041251021409	31820	1689416041250901295	imu_link	-0.0029667380211442903	0.012078442069149029	0.24448338146371007	0.9695737134899884	0.0	0.0	0.0	0.0	0.0	0.0	0.0	0.0	0.0	0.006064772605895996	-0.017392637208104137	0.009152294136583807	0.0	0.0	0.0	0.0	0.0	0.0	0.0	0.0	0.0	-0.4004102349281311	1.502103328704834	9.671003341674805	0.0	0.0	0.0	0.0	0.0	0.0	0.0	0.0	0.0
1689416041251079602	31821	1689416041250931746	imu_link	-0.002950739010529022	0.012078031591126005	0.24450307189331819	0.969568802162542	0.0	0.0	0.0	0.0	0.0	0.0	0.0	0.0	0.0	0.008003413677215576	-0.014482439495623113	0.011654198169708252	0.0	0.0	0.0	0.0	0.0	0.0	0.0	0.0	0.0	-0.4741604030132294	1.4295754432678223	9.729642868041992	0.0	0.0	0.0	0.0	0.0	0.0	0.0	0.0	0.0
1689416041255056044	31822	1689416041254965289	imu_link	-0.0029434388656389703	0.012064238707708027	0.24452259880976807	0.9695640716236162	0.0	0.0	0.0	0.0	0.0	0.0	0.0	0.0	0.0	-0.0013679265975952148	-0.02317577600479126	0.011542440392076971	0.0	0.0	0.0	0.0	0.0	0.0	0.0	0.0	0.0	-0.4140892922878266	1.4801223278045654	9.894131660461428	0.0	0.0	0.0	0.0	0.0	0.0	0.0	0.0	0.0
1689416041257069763	31823	1689416041256989603	imu_link	-0.0029456596151103257	0.012038744028455402	0.2445365068555778	0.9695608740798699	0.0	0.0	0.0	0.0	0.0	0.0	0.0	0.0	0.0	-0.010986627079546453	-0.03039240837097168	0.006869435776025058	0.0	0.0	0.0	0.0	0.0	0.0	0.0	0.0	0.0	-0.22303172945976257	1.4810981750488281	9.901646614074709	0.0	0.0	0.0	0.0	0.0	0.0	0.0	0.0	0.0
1689416041261104875	31824	1689416041261033760	imu_link	-0.0029633063179305055	0.012010752927928586	0.24455156528982785	0.9695573693928922	0.0	0.0	0.0	0.0	0.0	0.0	0.0	0.0	0.0	-0.023449957370758057	-0.02931058965623379	0.007587672676891089	0.0	0.0	0.0	0.0	0.0	0.0	0.0	0.0	0.0	0.016853827983140945	1.3123393058776855	9.958402633666992	0.0	0.0	0.0	0.0	0.0	0.0	0.0	0.0	0.0
1689416041261185051	31825	1689416041261066102	imu_link	-0.002987024464913554	0.011979375074595943	0.2445473617764107	0.9695587450515134	0.0	0.0	0.0	0.0	0.0	0.0	0.0	0.0	0.0	-0.028625134378671646	-0.030750038102269176	-0.008393824100494385	0.0	0.0	0.0	0.0	0.0	0.0	0.0	0.0	0.0	0.26067849993705755	0.9468255639076234	10.07411003112793	0.0	0.0	0.0	0.0	0.0	0.0	0.0	0.0	0.0
1689416041265123105	31826	1689416041265032296	imu_link	-0.0030043679588020976	0.011950399165153766	0.24454033013679682	0.9695608225735752	0.0	0.0	0.0	0.0	0.0	0.0	0.0	0.0	0.0	-0.023181734606623653	-0.030136110261082653	-0.010646877810359001	0.0	0.0	0.0	0.0	0.0	0.0	0.0	0.0	0.0	0.41597801446914673	0.5220471024513246	10.274134635925295	0.0	0.0	0.0	0.0	0.0	0.0	0.0	0.0	0.0
1689416041267183334	31827	1689416041267074039	imu_link	-0.0030184291725667014	0.011936054047779596	0.244526237948541	0.9695645097949038	0.0	0.0	0.0	0.0	0.0	0.0	0.0	0.0	0.0	-0.01770258136093617	-0.019425153732299805	-0.01634657569229603	0.0	0.0	0.0	0.0	0.0	0.0	0.0	0.0	0.0	0.5494086742401123	0.1948438286781311	10.288667678833008	0.0	0.0	0.0	0.0	0.0	0.0	0.0	0.0	0.0
1689416041271207729	31828	1689416041271095862	imu_link	-0.003022516277429314	0.011928372163657736	0.2445131118232043	0.96956790194365	0.0	0.0	0.0	0.0	0.0	0.0	0.0	0.0	0.0	-0.008672476746141912	-0.01620948314666748	-0.015442071482539177	0.0	0.0	0.0	0.0	0.0	0.0	0.0	0.0	0.0	0.6327232122421265	0.023877087980508804	10.222940444946289	0.0	0.0	0.0	0.0	0.0	0.0	0.0	0.0	0.0
1689416041271316621	31829	1689416041271126028	imu_link	-0.003037971803249217	0.011928119221654987	0.24449722564217846	0.9695718629129222	0.0	0.0	0.0	0.0	0.0	0.0	0.0	0.0	0.0	-0.01600235886871815	-0.008212029933929443	-0.018011035397648815	0.0	0.0	0.0	0.0	0.0	0.0	0.0	0.0	0.0	0.5971330404281616	-0.039563719183206565	10.161183357238771	0.0	0.0	0.0	0.0	0.0	0.0	0.0	0.0	0.0
1689416041275161753	31830	1689416041275087057	imu_link	-0.003047724383863073	0.011935159637765643	0.24449119114893064	0.9695732673661533	0.0	0.0	0.0	0.0	0.0	0.0	0.0	0.0	0.0	-0.010259449481964111	-0.0036805872805416584	-0.00957548711448908	0.0	0.0	0.0	0.0	0.0	0.0	0.0	0.0	0.0	0.5784917473793031	-0.07345627993345262	10.04922866821289	0.0	0.0	0.0	0.0	0.0	0.0	0.0	0.0	0.0
1689416041277154518	31831	1689416041277092089	imu_link	-0.003058054158024902	0.011946906281586237	0.2444959306007566	0.9695718950416908	0.0	0.0	0.0	0.0	0.0	0.0	0.0	0.0	0.0	-0.00989735219627619	8.493661880493164e-05	-0.0006288291770033539	0.0	0.0	0.0	0.0	0.0	0.0	0.0	0.0	0.0	0.4856269955635071	-0.15767300128936768	9.941781997680664	0.0	0.0	0.0	0.0	0.0	0.0	0.0	0.0	0.0
1689416041281239203	31832	1689416041281150552	imu_link	-0.003069776849719762	0.01196173476513493	0.24451535098407612	0.9695667777438722	0.0	0.0	0.0	0.0	0.0	0.0	0.0	0.0	0.0	-0.010524689219892027	0.002744793426245451	0.011499226093292236	0.0	0.0	0.0	0.0	0.0	0.0	0.0	0.0	0.0	0.30262959003448486	-0.17901577055454257	9.831634521484375	0.0	0.0	0.0	0.0	0.0	0.0	0.0	0.0	0.0
1689416041281466348	31833	1689416041281163462	imu_link	-0.003076335748375163	0.011974613500057624	0.24453758253162375	0.9695609911292206	0.0	0.0	0.0	0.0	0.0	0.0	0.0	0.0	0.0	-0.006926059722900391	0.0002250075194751844	0.013746321201324463	0.0	0.0	0.0	0.0	0.0	0.0	0.0	0.0	0.0	0.0943759009242058	-0.07372554391622545	9.827773094177248	0.0	0.0	0.0	0.0	0.0	0.0	0.0	0.0	0.0
1689416041285294912	31834	1689416041285201282	imu_link	-0.0030835841090258377	0.011988790847654604	0.24456442868825834	0.9695540215085695	0.0	0.0	0.0	0.0	0.0	0.0	0.0	0.0	0.0	-0.007256865967065097	0.0013649464817717674	0.017626583576202393	0.0	0.0	0.0	0.0	0.0	0.0	0.0	0.0	0.0	-0.04396939650177956	0.10709390044212341	9.839571952819826	0.0	0.0	0.0	0.0	0.0	0.0	0.0	0.0	0.0
1689416041287352551	31835	1689416041287223301	imu_link	-0.003083009515967007	0.011997546950616812	0.2445862350430048	0.96954841423571	0.0	0.0	0.0	0.0	0.0	0.0	0.0	0.0	0.0	-0.0021964311599731445	-0.004370511043816806	0.013466179370880127	0.0	0.0	0.0	0.0	0.0	0.0	0.0	0.0	0.0	-0.205674946308136	0.23986734449863437	9.882734298706055	0.0	0.0	0.0	0.0	0.0	0.0	0.0	0.0	0.0
1689416041291353043	31836	1689416041291249069	imu_link	-0.003080724311969086	0.01199709376834881	0.24460134775646789	0.9695446145250597	0.0	0.0	0.0	0.0	0.0	0.0	0.0	0.0	0.0	-0.002603233559057117	-0.011849405243992805	0.007930397987365723	0.0	0.0	0.0	0.0	0.0	0.0	0.0	0.0	0.0	-0.37357154488563543	0.3255991637706757	9.861273765563967	0.0	0.0	0.0	0.0	0.0	0.0	0.0	0.0	0.0
1689416041291491582	31837	1689416041291280987	imu_link	-0.0030787441476234374	0.011996742823926255	0.24461704401542286	0.969540665095202	0.0	0.0	0.0	0.0	0.0	0.0	0.0	0.0	0.0	-0.002792477840557695	-0.0116690993309021	0.007736683357506991	0.0	0.0	0.0	0.0	0.0	0.0	0.0	0.0	0.0	-0.38385620713233953	0.4027288556098938	9.871770858764648	0.0	0.0	0.0	0.0	0.0	0.0	0.0	0.0	0.0
1689416041295334496	31838	1689416041295249934	imu_link	-0.0030723421877995208	0.011986310615880834	0.24463307346297672	0.9695367700295634	0.0	0.0	0.0	0.0	0.0	0.0	0.0	0.0	0.0	-0.0013723972951993348	-0.020393734797835354	0.008669497445225716	0.0	0.0	0.0	0.0	0.0	0.0	0.0	0.0	0.0	-0.26922050118446356	0.43895411491394043	9.902337074279787	0.0	0.0	0.0	0.0	0.0	0.0	0.0	0.0	0.0
1689416041297329638	31839	1689416041297254416	imu_link	-0.0030740941418976194	0.011969301162466276	0.24464973007817653	0.9695327716728117	0.0	0.0	0.0	0.0	0.0	0.0	0.0	0.0	0.0	-0.008991362527012825	-0.023902958258986477	0.009158255532383919	0.0	0.0	0.0	0.0	0.0	0.0	0.0	0.0	0.0	-0.005129380151629448	0.45124226808547974	9.844682693481445	0.0	0.0	0.0	0.0	0.0	0.0	0.0	0.0	0.0
1689416041301371555	31840	1689416041301304269	imu_link	-0.0030743295082905062	0.011951963866545547	0.24466875980762146	0.9695281826909458	0.0	0.0	0.0	0.0	0.0	0.0	0.0	0.0	0.0	-0.007902085781097412	-0.024452807381749157	0.011062623001635076	0.0	0.0	0.0	0.0	0.0	0.0	0.0	0.0	0.0	0.30225798487663275	0.5403755307197572	9.84466552734375	0.0	0.0	0.0	0.0	0.0	0.0	0.0	0.0	0.0
1689416041301455735	31841	1689416041301331707	imu_link	-0.003082549197255527	0.011949897157944998	0.24468310835288776	0.9695245609757032	0.0	0.0	0.0	0.0	0.0	0.0	0.0	0.0	0.0	-0.01105964183807373	-0.011046231724321844	0.00721216294914484	0.0	0.0	0.0	0.0	0.0	0.0	0.0	0.0	0.0	0.5652566552162172	0.6313849091529847	9.804244995117188	0.0	0.0	0.0	0.0	0.0	0.0	0.0	0.0	0.0
1689416041305420987	31842	1689416041305345127	imu_link	-0.003093684007350717	0.011954934579526741	0.24469956108924862	0.969520311010136	0.0	0.0	0.0	0.0	0.0	0.0	0.0	0.0	0.0	-0.011950732208788397	-0.004962087143212558	0.008937716484069824	0.0	0.0	0.0	0.0	0.0	0.0	0.0	0.0	0.0	0.7465922236442567	0.7696856856346131	9.850360870361328	0.0	0.0	0.0	0.0	0.0	0.0	0.0	0.0	0.0
1689416041307470195	31843	1689416041307372299	imu_link	-0.0031163984655889934	0.01197181408169458	0.24470814918545816	0.9695178623679012	0.0	0.0	0.0	0.0	0.0	0.0	0.0	0.0	0.0	-0.0185355544090271	0.006490947213023902	0.0024572014808654785	0.0	0.0	0.0	0.0	0.0	0.0	0.0	0.0	0.0	0.7502483129501343	0.8059263229370117	9.933991432189943	0.0	0.0	0.0	0.0	0.0	0.0	0.0	0.0	0.0
1689416041311531885	31844	1689416041311421249	imu_link	-0.003136283930756765	0.012004103999196884	0.24470861498342905	0.969517281415434	0.0	0.0	0.0	0.0	0.0	0.0	0.0	0.0	0.0	-0.013241171836853027	0.017891826108098034	-0.004178286064416171	0.0	0.0	0.0	0.0	0.0	0.0	0.0	0.0	0.0	0.5555235743522645	0.6325517892837524	9.794823646545412	0.0	0.0	0.0	0.0	0.0	0.0	0.0	0.0	0.0
1689416041311603719	31845	1689416041311454733	imu_link	-0.003161037216515028	0.012041084286622464	0.24470755845033762	0.9695170091185573	0.0	0.0	0.0	0.0	0.0	0.0	0.0	0.0	0.0	-0.016050038859248165	0.02252161130309105	-0.006210803519934417	0.0	0.0	0.0	0.0	0.0	0.0	0.0	0.0	0.0	0.27048635482788086	0.4407483041286469	9.715482711791992	0.0	0.0	0.0	0.0	0.0	0.0	0.0	0.0	0.0
1689416041315567191	31846	1689416041315436442	imu_link	-0.0031882623818771556	0.012069299718106666	0.24470837154472902	0.9695163639068841	0.0	0.0	0.0	0.0	0.0	0.0	0.0	0.0	0.0	-0.01973509974777699	0.016169251874089244	-0.003978610038757324	0.0	0.0	0.0	0.0	0.0	0.0	0.0	0.0	0.0	-0.04804728925228119	0.2713735103607178	9.664529800415039	0.0	0.0	0.0	0.0	0.0	0.0	0.0	0.0	0.0
1689416041315581311	31847	1689416041315464823	imu_link	-0.003201751409884696	0.012093938023020017	0.24471515390615037	0.9695143005132486	0.0	0.0	0.0	0.0	0.0	0.0	0.0	0.0	0.0	-0.009842217899858953	0.010703502222895622	0.001037120935507119	0.0	0.0	0.0	0.0	0.0	0.0	0.0	0.0	0.0	-0.28444594144821167	0.2737246453762055	9.6287841796875	0.0	0.0	0.0	0.0	0.0	0.0	0.0	0.0	0.0
1689416041320577094	31848	1689416041320465410	imu_link	-0.0032203658900013814	0.012113624501006644	0.2447258456079165	0.9695112943315686	0.0	0.0	0.0	0.0	0.0	0.0	0.0	0.0	0.0	-0.014828145503997803	0.007866323925554754	0.0042259697802364835	0.0	0.0	0.0	0.0	0.0	0.0	0.0	0.0	0.0	-0.454384446144104	0.2912776172161103	9.572484016418459	0.0	0.0	0.0	0.0	0.0	0.0	0.0	0.0	0.0
1689416041320747620	31849	1689416041320479434	imu_link	-0.0032421353692265653	0.012119721169361008	0.2447447668799685	0.9695063692425618	0.0	0.0	0.0	0.0	0.0	0.0	0.0	0.0	0.0	-0.020019710063934326	-0.002060830825939775	0.010927021503448486	0.0	0.0	0.0	0.0	0.0	0.0	0.0	0.0	0.0	-0.5040165185928345	0.18771041929721835	9.494722366333008	0.0	0.0	0.0	0.0	0.0	0.0	0.0	0.0	0.0
1689416041325591934	31850	1689416041325498122	imu_link	-0.003260310767230883	0.01212830780276569	0.2447591649840276	0.9695025661027741	0.0	0.0	0.0	0.0	0.0	0.0	0.0	0.0	0.0	-0.016698239371180538	-0.0008314847364090384	0.0072151413187384605	0.0	0.0	0.0	0.0	0.0	0.0	0.0	0.0	0.0	-0.5232109427452089	0.1398889869451523	9.581478118896484	0.0	0.0	0.0	0.0	0.0	0.0	0.0	0.0	0.0
1689416041325812567	31851	1689416041325512902	imu_link	-0.0032772044613665436	0.012135304828648122	0.2447776564473536	0.9694977530720614	0.0	0.0	0.0	0.0	0.0	0.0	0.0	0.0	0.0	-0.016057491302490234	-0.00231564068235457	0.01058131456375122	0.0	0.0	0.0	0.0	0.0	0.0	0.0	0.0	0.0	-0.5018256902694702	0.2738002240657807	9.676768302917482	0.0	0.0	0.0	0.0	0.0	0.0	0.0	0.0	0.0
1689416041330633324	31852	1689416041330589404	imu_link	-0.0032863250264668106	0.012142650216205565	0.24479217157168698	0.96949396535036	0.0	0.0	0.0	0.0	0.0	0.0	0.0	0.0	0.0	-0.009919701144099236	-0.0035688278730958705	0.0073984269984066495	0.0	0.0	0.0	0.0	0.0	0.0	0.0	0.0	0.0	-0.5059964656829834	0.4152835905551911	9.745076179504396	0.0	0.0	0.0	0.0	0.0	0.0	0.0	0.0	0.0
1689416041330768085	31853	1689416041330601552	imu_link	-0.003365996061734196	0.012001104580150053	0.24636401499608146	0.9690972168334708	0.0	0.0	0.0	0.0	0.0	0.0	0.0	0.0	0.0	-0.013546644710004331	0.0011324880179017782	0.01530945207923651	0.0	0.0	0.0	0.0	0.0	0.0	0.0	0.0	0.0	-0.44910851120948797	0.5855022668838501	9.840095520019531	0.0	0.0	0.0	0.0	0.0	0.0	0.0	0.0	0.0
1689416041335645581	31854	1689416041335609725	imu_link	-0.0033723545808198164	0.012001437911951298	0.24638146855480209	0.9690927533860759	0.0	0.0	0.0	0.0	0.0	0.0	0.0	0.0	0.0	-0.009176135063171387	-0.009538231417536736	0.009864569641649725	0.0	0.0	0.0	0.0	0.0	0.0	0.0	0.0	0.0	-0.2988702654838562	1.002091407775879	9.933728218078615	0.0	0.0	0.0	0.0	0.0	0.0	0.0	0.0	0.0
1689416041335772011	31855	1689416041335620010	imu_link	-0.003380878016405995	0.012000455840835665	0.24638790565011034	0.9690910992640488	0.0	0.0	0.0	0.0	0.0	0.0	0.0	0.0	0.0	-0.01100003533065319	-0.01012533809989691	0.0007152557373046875	0.0	0.0	0.0	0.0	0.0	0.0	0.0	0.0	0.0	-0.1540258526802063	1.18393874168396	9.982461929321289	0.0	0.0	0.0	0.0	0.0	0.0	0.0	0.0	0.0
1689416041340720507	31856	1689416041340681149	imu_link	-0.0033994741265867628	0.01199197002669433	0.24639452744527363	0.9690894556621498	0.0	0.0	0.0	0.0	0.0	0.0	0.0	0.0	0.0	-0.02028942108154297	-0.013960900716483595	0.0007405877695418895	0.0	0.0	0.0	0.0	0.0	0.0	0.0	0.0	0.0	0.12941791117191317	0.9395245313644409	9.978611946105959	0.0	0.0	0.0	0.0	0.0	0.0	0.0	0.0	0.0
1689416041340819969	31857	1689416041340691778	imu_link	-0.0034267032488131473	0.011987587304850885	0.24638423803085233	0.9690920300494734	0.0	0.0	0.0	0.0	0.0	0.0	0.0	0.0	0.0	-0.025990601629018784	-0.009055436588823797	-0.013506412506103516	0.0	0.0	0.0	0.0	0.0	0.0	0.0	0.0	0.0	0.43612959980964666	0.6504663228988647	10.02891254425049	0.0	0.0	0.0	0.0	0.0	0.0	0.0	0.0	0.0
1689416041345803674	31858	1689416041345713044	imu_link	-0.0034623529539602794	0.01198734417160576	0.2463744048480094	0.9690944063028756	0.0	0.0	0.0	0.0	0.0	0.0	0.0	0.0	0.0	-0.031717121601104736	-0.004200637340545654	-0.01297146361321211	0.0	0.0	0.0	0.0	0.0	0.0	0.0	0.0	0.0	0.514478623867035	0.4852362871170044	10.122648239135742	0.0	0.0	0.0	0.0	0.0	0.0	0.0	0.0	0.0
1689416041345857796	31859	1689416041345725849	imu_link	-0.00349816633148612	0.011987847367975524	0.24637279478407353	0.9690946807913478	0.0	0.0	0.0	0.0	0.0	0.0	0.0	0.0	0.0	-0.03178119286894799	-0.0035926694981753826	-0.0061929221265017995	0.0	0.0	0.0	0.0	0.0	0.0	0.0	0.0	0.0	0.46259537339210516	0.25692540407180786	10.148130416870117	0.0	0.0	0.0	0.0	0.0	0.0	0.0	0.0	0.0
1689416041350877580	31860	1689416041350772893	imu_link	-0.003539314647533706	0.01200010212766537	0.24637227571388823	0.9690945116758795	0.0	0.0	0.0	0.0	0.0	0.0	0.0	0.0	0.0	-0.03361403942108154	0.006571412552148105	-0.005225836765021087	0.0	0.0	0.0	0.0	0.0	0.0	0.0	0.0	0.0	0.359572321176529	-0.07086434960365295	10.132342338562013	0.0	0.0	0.0	0.0	0.0	0.0	0.0	0.0	0.0
1689416041351028739	31861	1689416041350814854	imu_link	-0.0035894203087589124	0.01201823010020632	0.24637430792457338	0.9690935860905247	0.0	0.0	0.0	0.0	0.0	0.0	0.0	0.0	0.0	-0.03936142101883889	0.012962521985173225	-0.004489720333367587	0.0	0.0	0.0	0.0	0.0	0.0	0.0	0.0	0.0	0.0525011271238327	-0.43744856119155884	10.041671752929688	0.0	0.0	0.0	0.0	0.0	0.0	0.0	0.0	0.0
1689416041355865606	31862	1689416041355785062	imu_link	-0.0036378240523019054	0.012036568878133052	0.24637551566814028	0.969092870949459	0.0	0.0	0.0	0.0	0.0	0.0	0.0	0.0	0.0	-0.03805607557296753	0.01271963119506836	-0.003905594581738115	0.0	0.0	0.0	0.0	0.0	0.0	0.0	0.0	0.0	-0.2738527953624726	-0.6391690969467163	9.919257164001467	0.0	0.0	0.0	0.0	0.0	0.0	0.0	0.0	0.0
1689416041355989809	31863	1689416041355797434	imu_link	-0.00367781780897802	0.01204847527384554	0.24637503808972833	0.9690926934540496	0.0	0.0	0.0	0.0	0.0	0.0	0.0	0.0	0.0	-0.032787024974823	0.006072223652154208	-0.005215405486524105	0.0	0.0	0.0	0.0	0.0	0.0	0.0	0.0	0.0	-0.5217282176017762	-0.7901502847671509	9.895031929016115	0.0	0.0	0.0	0.0	0.0	0.0	0.0	0.0	0.0
1689416041360874087	31864	1689416041360821196	imu_link	-0.0037112647935888692	0.012066384733350711	0.24636750560818668	0.9690942580850939	0.0	0.0	0.0	0.0	0.0	0.0	0.0	0.0	0.0	-0.026454033330082897	0.00944286584854126	-0.010988116264343262	0.0	0.0	0.0	0.0	0.0	0.0	0.0	0.0	0.0	-0.6714247465133667	-1.0566368103027344	9.65884017944336	0.0	0.0	0.0	0.0	0.0	0.0	0.0	0.0	0.0
1689416041361053490	31865	1689416041360851012	imu_link	-0.003735939847471792	0.012074099963231246	0.24636478615813273	0.9690947585271481	0.0	0.0	0.0	0.0	0.0	0.0	0.0	0.0	0.0	-0.021713973954319957	-0.00019669532775878906	-0.0069320215843617925	0.0	0.0	0.0	0.0	0.0	0.0	0.0	0.0	0.0	-0.7056511044502259	-1.2415614128112793	9.484092712402344	0.0	0.0	0.0	0.0	0.0	0.0	0.0	0.0	0.0
1689416041365914294	31866	1689416041365823093	imu_link	-0.003745475776031152	0.012080953265572505	0.24636496797645666	0.9690945900856973	0.0	0.0	0.0	0.0	0.0	0.0	0.0	0.0	0.0	-0.010176001116633415	-0.003850459586828947	-0.004436075221747161	0.0	0.0	0.0	0.0	0.0	0.0	0.0	0.0	0.0	-0.6052477359771729	-1.1834502220153809	9.338939666748047	0.0	0.0	0.0	0.0	0.0	0.0	0.0	0.0	0.0
1689416041365999331	31867	1689416041365848264	imu_link	-0.003753873266203297	0.012075085428219147	0.24636518946165606	0.9690945744193002	0.0	0.0	0.0	0.0	0.0	0.0	0.0	0.0	0.0	-0.011800231412053108	-0.013938548974692823	-0.004485250450670719	0.0	0.0	0.0	0.0	0.0	0.0	0.0	0.0	0.0	-0.4931320548057556	-1.0771976709365847	9.25973415374756	0.0	0.0	0.0	0.0	0.0	0.0	0.0	0.0	0.0
1689416041370863435	31868	1689416041370817635	imu_link	-0.00376006171188939	0.012075067261363214	0.2463714835443834	0.9690929505381286	0.0	0.0	0.0	0.0	0.0	0.0	0.0	0.0	0.0	-0.0089988112449646	-0.009840727783739569	0.000622868596110493	0.0	0.0	0.0	0.0	0.0	0.0	0.0	0.0	0.0	-0.4025782346725464	-1.0830196142196657	9.17433261871338	0.0	0.0	0.0	0.0	0.0	0.0	0.0	0.0	0.0
1689416041370899093	31869	1689416041370829061	imu_link	-0.0037536165707455853	0.012073782034698085	0.24639435252210581	0.9690871772937822	0.0	0.0	0.0	0.0	0.0	0.0	0.0	0.0	0.0	0.0003173947334289551	-0.01338720414787531	0.015522539615631104	0.0	0.0	0.0	0.0	0.0	0.0	0.0	0.0	0.0	-0.2903094589710236	-1.0989660024642947	9.138916969299318	0.0	0.0	0.0	0.0	0.0	0.0	0.0	0.0	0.0
1689416041376015277	31870	1689416041375913640	imu_link	-0.003742915338019099	0.012073542036947884	0.24642142623867186	0.9690803376696656	0.0	0.0	0.0	0.0	0.0	0.0	0.0	0.0	0.0	0.0038340694736689333	-0.01335293333977461	0.017961859703063965	0.0	0.0	0.0	0.0	0.0	0.0	0.0	0.0	0.0	-0.2547706961631775	-0.8143439888954164	9.232150077819826	0.0	0.0	0.0	0.0	0.0	0.0	0.0	0.0	0.0
1689416041376187228	31871	1689416041375946107	imu_link	-0.0037244714270901597	0.012071604319320183	0.24645613201266262	0.9690716070936676	0.0	0.0	0.0	0.0	0.0	0.0	0.0	0.0	0.0	0.009424984455108643	-0.01620203442871571	0.024221837520599365	0.0	0.0	0.0	0.0	0.0	0.0	0.0	0.0	0.0	-0.13963207602500916	-0.23925490677356723	9.426527976989748	0.0	0.0	0.0	0.0	0.0	0.0	0.0	0.0	0.0
1689416041380085649	31872	1689416041379956017	imu_link	-0.003712626200856545	0.012067716267195749	0.24649016328758072	0.9690630454378337	0.0	0.0	0.0	0.0	0.0	0.0	0.0	0.0	0.0	0.0039309267885983	-0.01641213893890381	0.023612380027770996	0.0	0.0	0.0	0.0	0.0	0.0	0.0	0.0	0.0	0.004600227810442448	0.11725231260061265	9.533964157104492	0.0	0.0	0.0	0.0	0.0	0.0	0.0	0.0	0.0
1689416041381999688	31873	1689416041381938294	imu_link	-0.0037110862153455987	0.012067635217921232	0.24651520834389362	0.9690566815591934	0.0	0.0	0.0	0.0	0.0	0.0	0.0	0.0	0.0	-0.0032141804695129395	-0.011421740986406805	0.01614987850189209	0.0	0.0	0.0	0.0	0.0	0.0	0.0	0.0	0.0	0.07312352210283281	0.2293015420436859	9.714341163635256	0.0	0.0	0.0	0.0	0.0	0.0	0.0	0.0	0.0
1689416041386163554	31874	1689416041386021806	imu_link	-0.0037083043406546346	0.012068162050299635	0.24652736678701423	0.969053592619472	0.0	0.0	0.0	0.0	0.0	0.0	0.0	0.0	0.0	-0.001996755599975586	-0.011189283803105354	0.005508960690349341	0.0	0.0	0.0	0.0	0.0	0.0	0.0	0.0	0.0	0.09352719783782959	0.25580200552940374	9.94389533996582	0.0	0.0	0.0	0.0	0.0	0.0	0.0	0.0	0.0
1689416041386426152	31875	1689416041386057926	imu_link	-0.003710231457759697	0.012071271766388511	0.24652904853964505	0.9690531186713189	0.0	0.0	0.0	0.0	0.0	0.0	0.0	0.0	0.0	-0.0050306334160268315	-0.008252263069152832	-0.003129244549199939	0.0	0.0	0.0	0.0	0.0	0.0	0.0	0.0	0.0	0.20726160705089572	0.2793186008930207	10.138032913208008	0.0	0.0	0.0	0.0	0.0	0.0	0.0	0.0	0.0
1689416041390098097	31876	1689416041390018270	imu_link	-0.003717599684533724	0.012079079839183441	0.2465195729991212	0.9690554036850293	0.0	0.0	0.0	0.0	0.0	0.0	0.0	0.0	0.0	-0.008204580284655096	-0.0035315752029418945	-0.012405216693878174	0.0	0.0	0.0	0.0	0.0	0.0	0.0	0.0	0.0	0.38892719149589544	0.15618945658206942	10.106921195983888	0.0	0.0	0.0	0.0	0.0	0.0	0.0	0.0	0.0
1689416041392142791	31877	1689416041392059579	imu_link	-0.0037212675268312127	0.012099190877303405	0.24651450544279893	0.9690564278484514	0.0	0.0	0.0	0.0	0.0	0.0	0.0	0.0	0.0	-0.0029593706130981445	0.005272031296044589	-0.008530914783477783	0.0	0.0	0.0	0.0	0.0	0.0	0.0	0.0	0.0	0.44512626528739935	0.003499643644317985	10.030394554138185	0.0	0.0	0.0	0.0	0.0	0.0	0.0	0.0	0.0
1689416041396144271	31878	1689416041396081865	imu_link	-0.0037326266319092426	0.012128073816924434	0.24651694256772613	0.9690554031380137	0.0	0.0	0.0	0.0	0.0	0.0	0.0	0.0	0.0	-0.007268785499036312	0.013589857146143913	-0.0024512407835572962	0.0	0.0	0.0	0.0	0.0	0.0	0.0	0.0	0.0	0.30573770403862005	-0.18498973548412326	9.984363555908203	0.0	0.0	0.0	0.0	0.0	0.0	0.0	0.0	0.0
1689416041396285919	31879	1689416041396105259	imu_link	-0.0037487665394328093	0.01215033114465446	0.24651590495595674	0.9690553259779618	0.0	0.0	0.0	0.0	0.0	0.0	0.0	0.0	0.0	-0.012244285084307195	0.009398162364959717	-0.005427003372460605	0.0	0.0	0.0	0.0	0.0	0.0	0.0	0.0	0.0	0.16078266501426697	-0.46413365006446844	9.944160461425781	0.0	0.0	0.0	0.0	0.0	0.0	0.0	0.0	0.0
1689416041400169840	31880	1689416041400074258	imu_link	-0.0037634284061161634	0.012178322138239533	0.24650456313284924	0.9690578029360336	0.0	0.0	0.0	0.0	0.0	0.0	0.0	0.0	0.0	-0.009861590340733528	0.013558569364249708	-0.013822319917380812	0.0	0.0	0.0	0.0	0.0	0.0	0.0	0.0	0.0	0.04066701978445053	-0.615354359149933	9.807364463806154	0.0	0.0	0.0	0.0	0.0	0.0	0.0	0.0	0.0
1689416041402288035	31881	1689416041402138000	imu_link	-0.0037733191101430585	0.012208500657631152	0.24650215502410364	0.9690579973061768	0.0	0.0	0.0	0.0	0.0	0.0	0.0	0.0	0.0	-0.0058233728632330894	0.014305115677416326	-0.006492435932159424	0.0	0.0	0.0	0.0	0.0	0.0	0.0	0.0	0.0	-0.054433237761259086	-0.6223248243331909	9.679325103759766	0.0	0.0	0.0	0.0	0.0	0.0	0.0	0.0	0.0
1689416041406222337	31882	1689416041406122569	imu_link	-0.0037811165517802215	0.01223837869927299	0.24648887136103154	0.9690609689486004	0.0	0.0	0.0	0.0	0.0	0.0	0.0	0.0	0.0	-0.004145503509789706	0.013670328073203565	-0.015422701835632324	0.0	0.0	0.0	0.0	0.0	0.0	0.0	0.0	0.0	-0.25607162714004517	-0.7354466319084169	9.66965103149414	0.0	0.0	0.0	0.0	0.0	0.0	0.0	0.0	0.0
1689416041406285871	31883	1689416041406133421	imu_link	-0.0037774240811747767	0.012263901714762718	0.24647740105746768	0.9690635781774061	0.0	0.0	0.0	0.0	0.0	0.0	0.0	0.0	0.0	0.0038832428399473433	0.008024275302886963	-0.01379996631294489	0.0	0.0	0.0	0.0	0.0	0.0	0.0	0.0	0.0	-0.40131425857543945	-1.0767670869827273	9.685155868530273	0.0	0.0	0.0	0.0	0.0	0.0	0.0	0.0	0.0
1689416041410499866	31884	1689416041410427677	imu_link	-0.003769867480305368	0.012283192253019617	0.24647251688503563	0.9690646055385638	0.0	0.0	0.0	0.0	0.0	0.0	0.0	0.0	0.0	0.005580483935773373	0.0024259088095277552	-0.008355080150067808	0.0	0.0	0.0	0.0	0.0	0.0	0.0	0.0	0.0	-0.37545701861381536	-1.3267433643341064	9.710512161254883	0.0	0.0	0.0	0.0	0.0	0.0	0.0	0.0	0.0
1689416041412314322	31885	1689416041412190146	imu_link	-0.0037457412944986255	0.012296186120411338	0.2464821073950278	0.9690620949986398	0.0	0.0	0.0	0.0	0.0	0.0	0.0	0.0	0.0	0.01706331968307495	-0.0057011847384274015	0.002993643283843994	0.0	0.0	0.0	0.0	0.0	0.0	0.0	0.0	0.0	-0.3072572052478791	-1.3067630529403689	9.800773620605469	0.0	0.0	0.0	0.0	0.0	0.0	0.0	0.0	0.0
1689416041416345101	31886	1689416041416237025	imu_link	-0.003724518659685452	0.012313157066560193	0.24649535271025302	0.969058592251292	0.0	0.0	0.0	0.0	0.0	0.0	0.0	0.0	0.0	0.015525521710515022	-0.0020772218704223633	0.006735326256603003	0.0	0.0	0.0	0.0	0.0	0.0	0.0	0.0	0.0	-0.255069375038147	-1.094235897064209	9.822621345520021	0.0	0.0	0.0	0.0	0.0	0.0	0.0	0.0	0.0
1689416041416459963	31887	1689416041416248202	imu_link	-0.0037042120154944275	0.012336631833933008	0.2465235370286422	0.9690512019595384	0.0	0.0	0.0	0.0	0.0	0.0	0.0	0.0	0.0	0.01593977399170399	0.0031411652453243732	0.019064547494053844	0.0	0.0	0.0	0.0	0.0	0.0	0.0	0.0	0.0	-0.27874758839607244	-1.007650375366211	9.887185096740724	0.0	0.0	0.0	0.0	0.0	0.0	0.0	0.0	0.0
1689416041420385216	31888	1689416041420298041	imu_link	-0.003666317741112842	0.012363013336126846	0.24655016595329146	0.9690442351533165	0.0	0.0	0.0	0.0	0.0	0.0	0.0	0.0	0.0	0.03016442619264126	0.0019252300262451172	0.017972290515899658	0.0	0.0	0.0	0.0	0.0	0.0	0.0	0.0	0.0	-0.34098699688911444	-0.9553035497665405	9.808783531188967	0.0	0.0	0.0	0.0	0.0	0.0	0.0	0.0	0.0
1689416041422352202	31889	1689416041422293885	imu_link	-0.0036229726450157417	0.012392811369106475	0.24658000133074515	0.9690364261674135	0.0	0.0	0.0	0.0	0.0	0.0	0.0	0.0	0.0	0.03503262996673584	0.0034958126489073042	0.020563602447509766	0.0	0.0	0.0	0.0	0.0	0.0	0.0	0.0	0.0	-0.40761217474937445	-0.6633684039115907	9.714455604553224	0.0	0.0	0.0	0.0	0.0	0.0	0.0	0.0	0.0
1689416041426418015	31890	1689416041426331815	imu_link	-0.003578843275743816	0.012424656338249436	0.24660205640687932	0.9690305699881622	0.0	0.0	0.0	0.0	0.0	0.0	0.0	0.0	0.0	0.03612488135695458	0.0049337740056216725	0.014257429167628288	0.0	0.0	0.0	0.0	0.0	0.0	0.0	0.0	0.0	-0.44294875860214233	-0.06712952256202698	9.694319725036623	0.0	0.0	0.0	0.0	0.0	0.0	0.0	0.0	0.0
1689416041426571761	31891	1689416041426346964	imu_link	-0.003531496286272169	0.012456873729162213	0.24662182828968324	0.969025298246609	0.0	0.0	0.0	0.0	0.0	0.0	0.0	0.0	0.0	0.038717687129974365	0.0045880679972469815	0.012385845184326172	0.0	0.0	0.0	0.0	0.0	0.0	0.0	0.0	0.0	-0.5107990503311157	0.35032743215560913	9.700758934020998	0.0	0.0	0.0	0.0	0.0	0.0	0.0	0.0	0.0
1689416041430595359	31892	1689416041430412881	imu_link	-0.003503407914642619	0.012483953765669646	0.24662771999132155	0.9690235522231865	0.0	0.0	0.0	0.0	0.0	0.0	0.0	0.0	0.0	0.022922458127141002	0.004407763481140137	0.000718235969543457	0.0	0.0	0.0	0.0	0.0	0.0	0.0	0.0	0.0	-0.48974612355232244	0.37028253078460693	9.668180465698242	0.0	0.0	0.0	0.0	0.0	0.0	0.0	0.0	0.0
1689416041432504242	31893	1689416041432396329	imu_link	-0.0034670997905923567	0.012498807020690682	0.24662800902751345	0.9690234177795841	0.0	0.0	0.0	0.0	0.0	0.0	0.0	0.0	0.0	0.02689361944794655	-0.0067472471855580815	-0.0029101967811584473	0.0	0.0	0.0	0.0	0.0	0.0	0.0	0.0	0.0	-0.420587420463562	0.3087707757949829	9.720950126647951	0.0	0.0	0.0	0.0	0.0	0.0	0.0	0.0	0.0
1689416041436575887	31894	1689416041436444184	imu_link	-0.0034396072280326808	0.01251450722345301	0.24662711870854445	0.969023539718511	0.0	0.0	0.0	0.0	0.0	0.0	0.0	0.0	0.0	0.02028942108154297	-0.00429302453994751	-0.004982948768883944	0.0	0.0	0.0	0.0	0.0	0.0	0.0	0.0	0.0	-0.2965929806232453	0.34125959873199463	9.809593200683594	0.0	0.0	0.0	0.0	0.0	0.0	0.0	0.0	0.0
1689416041436583096	31895	1689416041436471771	imu_link	-0.003417166041241795	0.01252910709904277	0.2466277754814963	0.9690232632979437	0.0	0.0	0.0	0.0	0.0	0.0	0.0	0.0	0.0	0.01613795757293701	-0.00415295409038663	-0.0036895275115966797	0.0	0.0	0.0	0.0	0.0	0.0	0.0	0.0	0.0	-0.2794398963451386	0.261701911687851	9.858552932739258	0.0	0.0	0.0	0.0	0.0	0.0	0.0	0.0	0.0
1689416041440609267	31896	1689416041440477448	imu_link	-0.0033938354651109953	0.01255874280803913	0.24663299148686735	0.9690216341084217	0.0	0.0	0.0	0.0	0.0	0.0	0.0	0.0	0.0	0.019745530560612682	0.007329882122576237	0.00011920928955078125	0.0	0.0	0.0	0.0	0.0	0.0	0.0	0.0	0.0	-0.3521458804607392	0.07566554844379425	9.84744644165039	0.0	0.0	0.0	0.0	0.0	0.0	0.0	0.0	0.0
1689416041440705545	31897	1689416041440512930	imu_link	-0.0033746121452028384	0.01258913486725631	0.24664276359693502	0.9690188196528642	0.0	0.0	0.0	0.0	0.0	0.0	0.0	0.0	0.0	0.01666247844696045	0.008726120926439764	0.003843009937554598	0.0	0.0	0.0	0.0	0.0	0.0	0.0	0.0	0.0	-0.5631740093231201	-0.041804384440183646	9.798624038696289	0.0	0.0	0.0	0.0	0.0	0.0	0.0	0.0	0.0
1689416041445603075	31898	1689416041445488427	imu_link	-0.003355990277095226	0.012619312978711503	0.24665404203948957	0.9690156210375492	0.0	0.0	0.0	0.0	0.0	0.0	0.0	0.0	0.0	0.016136467456817627	0.00867992639541626	0.0051155691035091886	0.0	0.0	0.0	0.0	0.0	0.0	0.0	0.0	0.0	-0.8128976225852967	0.07238519936800004	9.821888923645021	0.0	0.0	0.0	0.0	0.0	0.0	0.0	0.0	0.0
1689416041445711292	31899	1689416041445504751	imu_link	-0.00333154082889042	0.012638372635771824	0.24666480419330875	0.9690127175352764	0.0	0.0	0.0	0.0	0.0	0.0	0.0	0.0	0.0	0.018467010930180553	-0.0010922551155090332	0.00466257380321622	0.0	0.0	0.0	0.0	0.0	0.0	0.0	0.0	0.0	-0.9834598898887635	0.1594957709312439	9.81528949737549	0.0	0.0	0.0	0.0	0.0	0.0	0.0	0.0	0.0
1689416041450635456	31900	1689416041450509385	imu_link	-0.0033091997053915504	0.012661797520177261	0.24667332112558024	0.9690103202369644	0.0	0.0	0.0	0.0	0.0	0.0	0.0	0.0	0.0	0.017717476934194565	0.0027105209883302455	0.0028327109757810835	0.0	0.0	0.0	0.0	0.0	0.0	0.0	0.0	0.0	-1.0889281034469607	0.11080992221832275	9.625286102294922	0.0	0.0	0.0	0.0	0.0	0.0	0.0	0.0	0.0
[truncated: 67,141 more rows]
