# Supplementary material for: Enhanced vehicle localization with low-cost sensor fusion for urban 3D mapping
Source: PLoS One. 2025 May 2;20(5):e0318710. doi: 10.1371/journal.pone.0318710 (PMC12047803; doi:10.1371/journal.pone.0318710)
Supplement: S1 Data — (ZIP) [file pone.0318710.s001.zip › Supporting information/pose.csv]

%time	field.header.seq	field.header.stamp	field.header.frame_id	field.pose.pose.position.x	field.pose.pose.position.y	field.pose.pose.position.z	field.pose.pose.orientation.x	field.pose.pose.orientation.y	field.pose.pose.orientation.z	field.pose.pose.orientation.w	field.pose.covariance0	field.pose.covariance1	field.pose.covariance2	field.pose.covariance3	field.pose.covariance4	field.pose.covariance5	field.pose.covariance6	field.pose.covariance7	field.pose.covariance8	field.pose.covariance9	field.pose.covariance10	field.pose.covariance11	field.pose.covariance12	field.pose.covariance13	field.pose.covariance14	field.pose.covariance15	field.pose.covariance16	field.pose.covariance17	field.pose.covariance18	field.pose.covariance19	field.pose.covariance20	field.pose.covariance21	field.pose.covariance22	field.pose.covariance23	field.pose.covariance24	field.pose.covariance25	field.pose.covariance26	field.pose.covariance27	field.pose.covariance28	field.pose.covariance29	field.pose.covariance30	field.pose.covariance31	field.pose.covariance32	field.pose.covariance33	field.pose.covariance34	field.pose.covariance35
1689416038792736988	3070	1689416038759820382	map	7.42138671875	0.00095367431640625	0.0	0.0	0.0	-0.001666457625105977	0.9999986290931702	20.438091278076172	-1.546496033668518	0.0	0.0	0.0	1688.23486328125	-1.546496033668518	22.52623176574707	0.0	0.0	0.0	638.4856567382812	0.0	0.0	0.0	0.0	0.0	0.0	0.0	0.0	0.0	0.0	0.0	0.0	0.0	0.0	0.0	0.0	0.0	0.0	1688.23486328125	638.4856567382812	0.0	0.0	0.0	770848.5
1689416038833814094	3071	1689416038784812645	map	7.4170379638671875	0.0020904541015625	0.0	0.0	0.0	-0.0014590338105335832	0.999998927116394	17.472654342651367	-0.5260153412818909	0.0	0.0	0.0	1047.947265625	-0.5260153412818909	23.280948638916016	0.0	0.0	0.0	707.7142944335938	0.0	0.0	0.0	0.0	0.0	0.0	0.0	0.0	0.0	0.0	0.0	0.0	0.0	0.0	0.0	0.0	0.0	0.0	1047.947265625	707.7142944335938	0.0	0.0	0.0	773198.25
1689416038834405784	3072	1689416038809812767	map	7.525550842285156	0.00612640380859375	0.0	0.0	0.0	-0.0013977602357044816	0.9999990463256836	22.30467414855957	0.7891480922698975	0.0	0.0	0.0	1231.760986328125	0.7891480922698975	20.061321258544922	0.0	0.0	0.0	952.8480224609375	0.0	0.0	0.0	0.0	0.0	0.0	0.0	0.0	0.0	0.0	0.0	0.0	0.0	0.0	0.0	0.0	0.0	0.0	1231.760986328125	952.8480224609375	0.0	0.0	0.0	735662.5
1689416038875835229	3073	1689416038834862464	map	7.6226959228515625	-0.0024261474609375	0.0	0.0	0.0	-0.0008930284529924393	0.9999995827674866	17.611440658569336	-1.5915073156356812	0.0	0.0	0.0	1089.37109375	-1.5915073156356812	24.75724220275879	0.0	0.0	0.0	1012.8280029296875	0.0	0.0	0.0	0.0	0.0	0.0	0.0	0.0	0.0	0.0	0.0	0.0	0.0	0.0	0.0	0.0	0.0	0.0	1089.37109375	1012.8280029296875	0.0	0.0	0.0	716395.25
1689416038876749300	3074	1689416038859816263	map	7.6256256103515625	-0.00235748291015625	0.0	0.0	0.0	-0.0010575371561571956	0.999999463558197	20.198841094970703	-1.326719880104065	0.0	0.0	0.0	1042.5386962890625	-1.326719880104065	24.766027450561523	0.0	0.0	0.0	1036.398681640625	0.0	0.0	0.0	0.0	0.0	0.0	0.0	0.0	0.0	0.0	0.0	0.0	0.0	0.0	0.0	0.0	0.0	0.0	1042.5386962890625	1036.398681640625	0.0	0.0	0.0	753992.75
1689416038917695327	3075	1689416038884776636	map	7.7210540771484375	0.00689697265625	0.0	0.0	0.0	-0.0014201715821400285	0.9999989867210388	20.793745040893555	-4.145052433013916	0.0	0.0	0.0	544.364990234375	-4.145052433013916	24.628215789794922	0.0	0.0	0.0	291.25054931640625	0.0	0.0	0.0	0.0	0.0	0.0	0.0	0.0	0.0	0.0	0.0	0.0	0.0	0.0	0.0	0.0	0.0	0.0	544.364990234375	291.25054931640625	0.0	0.0	0.0	721561.1875
1689416038958749717	3076	1689416038909747328	map	7.801658630371094	0.0106048583984375	0.0	0.0	0.0	-0.0015856338432058692	0.9999987483024597	17.95619010925293	-0.957740306854248	0.0	0.0	0.0	1008.3969116210938	-0.957740306854248	26.682212829589844	0.0	0.0	0.0	1149.1898193359375	0.0	0.0	0.0	0.0	0.0	0.0	0.0	0.0	0.0	0.0	0.0	0.0	0.0	0.0	0.0	0.0	0.0	0.0	1008.3969116210938	1149.1898193359375	0.0	0.0	0.0	791561.875
1689416038958820628	3077	1689416038934767012	map	7.81536865234375	0.00339508056640625	0.0	0.0	0.0	-0.0007411558763124049	0.9999997019767761	20.717788696289062	-2.566723108291626	0.0	0.0	0.0	1170.658935546875	-2.566723108291626	22.68865203857422	0.0	0.0	0.0	1015.4564208984375	0.0	0.0	0.0	0.0	0.0	0.0	0.0	0.0	0.0	0.0	0.0	0.0	0.0	0.0	0.0	0.0	0.0	0.0	1170.658935546875	1015.4564208984375	0.0	0.0	0.0	712867.1875
1689416038999749021	3078	1689416038959744134	map	7.92169189453125	0.0072784423828125	0.0	0.0	0.0	-0.0011953430948778987	0.9999992847442627	18.594120025634766	-1.2644919157028198	0.0	0.0	0.0	826.930419921875	-1.2644919157028198	20.151336669921875	0.0	0.0	0.0	951.3335571289062	0.0	0.0	0.0	0.0	0.0	0.0	0.0	0.0	0.0	0.0	0.0	0.0	0.0	0.0	0.0	0.0	0.0	0.0	826.930419921875	951.3335571289062	0.0	0.0	0.0	720905.6875
1689416039001740724	3079	1689416038984731722	map	7.9173736572265625	-0.0004425048828125	0.0	0.0	0.0	-0.0009605008526705205	0.9999995231628418	17.17716407775879	-1.8458987474441528	0.0	0.0	0.0	646.8296508789062	-1.8458987474441528	21.650815963745117	0.0	0.0	0.0	614.309814453125	0.0	0.0	0.0	0.0	0.0	0.0	0.0	0.0	0.0	0.0	0.0	0.0	0.0	0.0	0.0	0.0	0.0	0.0	646.8296508789062	614.309814453125	0.0	0.0	0.0	544703.25
1689416039044332771	3080	1689416039009763014	map	8.024879455566406	0.01363372802734375	0.0	0.0	0.0	-0.0009991247206926346	0.9999995231628418	18.928985595703125	0.2931112051010132	0.0	0.0	0.0	900.3549194335938	0.2931112051010132	22.784069061279297	0.0	0.0	0.0	476.11248779296875	0.0	0.0	0.0	0.0	0.0	0.0	0.0	0.0	0.0	0.0	0.0	0.0	0.0	0.0	0.0	0.0	0.0	0.0	900.3549194335938	476.11248779296875	0.0	0.0	0.0	674215.125
1689416039085011485	3081	1689416039034704956	map	8.134727478027344	0.00439453125	0.0	0.0	0.0	-0.0008536893874406815	0.9999996423721313	19.70743751525879	-0.15104377269744873	0.0	0.0	0.0	420.81805419921875	-0.15104377269744873	24.483108520507812	0.0	0.0	0.0	1008.6427001953125	0.0	0.0	0.0	0.0	0.0	0.0	0.0	0.0	0.0	0.0	0.0	0.0	0.0	0.0	0.0	0.0	0.0	0.0	420.81805419921875	1008.6427001953125	0.0	0.0	0.0	682898.125
1689416039085220684	3082	1689416039059715602	map	8.121841430664062	0.0064697265625	0.0	0.0	0.0	-0.00023570854682475328	1.0	18.548364639282227	-5.255965709686279	0.0	0.0	0.0	671.4774169921875	-5.255965709686279	23.52759552001953	0.0	0.0	0.0	1039.3311767578125	0.0	0.0	0.0	0.0	0.0	0.0	0.0	0.0	0.0	0.0	0.0	0.0	0.0	0.0	0.0	0.0	0.0	0.0	671.4774169921875	1039.3311767578125	0.0	0.0	0.0	602523.375
1689416039125743882	3083	1689416039084691897	map	8.232521057128906	0.0152740478515625	0.0	0.0	0.0	-0.0001904090167954564	1.0	18.255558013916016	-0.7786703705787659	0.0	0.0	0.0	480.8155517578125	-0.7786703705787659	23.87510871887207	0.0	0.0	0.0	792.0748901367188	0.0	0.0	0.0	0.0	0.0	0.0	0.0	0.0	0.0	0.0	0.0	0.0	0.0	0.0	0.0	0.0	0.0	0.0	480.8155517578125	792.0748901367188	0.0	0.0	0.0	699786.4375
1689416039126706461	3084	1689416039109715982	map	8.3084716796875	0.01767730712890625	0.0	0.0	0.0	-0.0003575404407456517	0.9999999403953552	19.999332427978516	-2.846707582473755	0.0	0.0	0.0	960.0360107421875	-2.846707582473755	22.889123916625977	0.0	0.0	0.0	1037.365478515625	0.0	0.0	0.0	0.0	0.0	0.0	0.0	0.0	0.0	0.0	0.0	0.0	0.0	0.0	0.0	0.0	0.0	0.0	960.0360107421875	1037.365478515625	0.0	0.0	0.0	697274.0625
1689416039167829702	3085	1689416039134776190	map	8.331153869628906	0.01694488525390625	0.0	0.0	0.0	-0.0005740244523622096	0.9999998211860657	18.498762130737305	-1.8361620903015137	0.0	0.0	0.0	755.1801147460938	-1.8361620903015137	23.690568923950195	0.0	0.0	0.0	1188.1572265625	0.0	0.0	0.0	0.0	0.0	0.0	0.0	0.0	0.0	0.0	0.0	0.0	0.0	0.0	0.0	0.0	0.0	0.0	755.1801147460938	1188.1572265625	0.0	0.0	0.0	741481.8125
1689416039210130890	3086	1689416039159792564	map	8.426307678222656	0.01263427734375	0.0	0.0	0.0	0.00011037720105377957	1.0	18.201126098632812	-3.2361831665039062	0.0	0.0	0.0	1181.7333984375	-3.2361831665039062	19.790098190307617	0.0	0.0	0.0	1172.627197265625	0.0	0.0	0.0	0.0	0.0	0.0	0.0	0.0	0.0	0.0	0.0	0.0	0.0	0.0	0.0	0.0	0.0	0.0	1181.7333984375	1172.627197265625	0.0	0.0	0.0	622898.0
1689416039210253644	3087	1689416039184719021	map	8.420921325683594	0.01296234130859375	0.0	0.0	0.0	-0.0005220492603257298	0.9999998807907104	23.645090103149414	-1.9834744930267334	0.0	0.0	0.0	1012.4025268554688	-1.9834744930267334	27.619686126708984	0.0	0.0	0.0	1075.4578857421875	0.0	0.0	0.0	0.0	0.0	0.0	0.0	0.0	0.0	0.0	0.0	0.0	0.0	0.0	0.0	0.0	0.0	0.0	1012.4025268554688	1075.4578857421875	0.0	0.0	0.0	820159.4375
1689416039250762947	3088	1689416039209672645	map	8.525718688964844	0.0093231201171875	0.0	0.0	0.0	-5.634622993966332e-06	1.0	18.9932861328125	-2.358455181121826	0.0	0.0	0.0	961.9319458007812	-2.358455181121826	26.032779693603516	0.0	0.0	0.0	1244.5938720703125	0.0	0.0	0.0	0.0	0.0	0.0	0.0	0.0	0.0	0.0	0.0	0.0	0.0	0.0	0.0	0.0	0.0	0.0	961.9319458007812	1244.5938720703125	0.0	0.0	0.0	770116.875
1689416039251555463	3089	1689416039234657753	map	8.6314697265625	0.0066375732421875	0.0	0.0	0.0	0.0007187267183326185	0.9999997615814209	15.820196151733398	-0.6935181617736816	0.0	0.0	0.0	948.7249755859375	-0.6935181617736816	22.087329864501953	0.0	0.0	0.0	1131.5770263671875	0.0	0.0	0.0	0.0	0.0	0.0	0.0	0.0	0.0	0.0	0.0	0.0	0.0	0.0	0.0	0.0	0.0	0.0	948.7249755859375	1131.5770263671875	0.0	0.0	0.0	664707.5625
1689416039292701479	3090	1689416039259635776	map	8.625320434570312	0.0208282470703125	0.0	0.0	0.0	0.0002506952441763133	0.9999999403953552	19.037630081176758	-1.4817500114440918	0.0	0.0	0.0	1288.9176025390625	-1.4817500114440918	22.986486434936523	0.0	0.0	0.0	1683.2034912109375	0.0	0.0	0.0	0.0	0.0	0.0	0.0	0.0	0.0	0.0	0.0	0.0	0.0	0.0	0.0	0.0	0.0	0.0	1288.9176025390625	1683.2034912109375	0.0	0.0	0.0	793068.0
1689416039333797283	3091	1689416039284764572	map	8.739151000976562	0.0204925537109375	0.0	0.0	0.0	-1.8509226720198058e-05	1.0	19.010181427001953	-5.689966201782227	0.0	0.0	0.0	683.309814453125	-5.689966201782227	26.3563175201416	0.0	0.0	0.0	1000.0078735351562	0.0	0.0	0.0	0.0	0.0	0.0	0.0	0.0	0.0	0.0	0.0	0.0	0.0	0.0	0.0	0.0	0.0	0.0	683.309814453125	1000.0078735351562	0.0	0.0	0.0	698792.0
1689416039334748055	3092	1689416039309757815	map	8.808692932128906	0.02321624755859375	0.0	0.0	0.0	0.0007805712521076202	0.9999997019767761	20.084291458129883	-6.30023717880249	0.0	0.0	0.0	1122.57666015625	-6.30023717880249	24.8481388092041	0.0	0.0	0.0	609.8814697265625	0.0	0.0	0.0	0.0	0.0	0.0	0.0	0.0	0.0	0.0	0.0	0.0	0.0	0.0	0.0	0.0	0.0	0.0	1122.57666015625	609.8814697265625	0.0	0.0	0.0	623204.75
1689416039376322954	3093	1689416039334703727	map	8.843215942382812	0.0151824951171875	0.0	0.0	0.0	0.0003875289985444397	0.9999999403953552	20.4462833404541	-2.312427043914795	0.0	0.0	0.0	393.67523193359375	-2.312427043914795	23.96818733215332	0.0	0.0	0.0	1088.5645751953125	0.0	0.0	0.0	0.0	0.0	0.0	0.0	0.0	0.0	0.0	0.0	0.0	0.0	0.0	0.0	0.0	0.0	0.0	393.67523193359375	1088.5645751953125	0.0	0.0	0.0	794031.75
1689416039376752095	3094	1689416039359735490	map	8.92919921875	0.00766754150390625	0.0	0.0	0.0	0.001511604292318225	0.9999988675117493	20.503042221069336	-4.568095684051514	0.0	0.0	0.0	1650.86572265625	-4.568095684051514	23.563796997070312	0.0	0.0	0.0	1373.3892822265625	0.0	0.0	0.0	0.0	0.0	0.0	0.0	0.0	0.0	0.0	0.0	0.0	0.0	0.0	0.0	0.0	0.0	0.0	1650.86572265625	1373.3892822265625	0.0	0.0	0.0	849507.5
1689416039416794184	3095	1689416039384678307	map	8.93194580078125	0.00640869140625	0.0	0.0	0.0	0.0008754216250963509	0.9999996423721313	19.629064559936523	-4.096787929534912	0.0	0.0	0.0	904.977294921875	-4.096787929534912	22.599470138549805	0.0	0.0	0.0	794.1060180664062	0.0	0.0	0.0	0.0	0.0	0.0	0.0	0.0	0.0	0.0	0.0	0.0	0.0	0.0	0.0	0.0	0.0	0.0	904.977294921875	794.1060180664062	0.0	0.0	0.0	568573.25
1689416039457936015	3096	1689416039409750394	map	9.041160583496094	0.00543212890625	0.0	0.0	0.0	0.001167310867458582	0.9999993443489075	20.01103973388672	-2.894859790802002	0.0	0.0	0.0	949.9295654296875	-2.894859790802002	25.43378448486328	0.0	0.0	0.0	1229.7554931640625	0.0	0.0	0.0	0.0	0.0	0.0	0.0	0.0	0.0	0.0	0.0	0.0	0.0	0.0	0.0	0.0	0.0	0.0	949.9295654296875	1229.7554931640625	0.0	0.0	0.0	713877.5
1689416039458200818	3097	1689416039434721311	map	9.15325927734375	0.0175018310546875	0.0	0.0	0.0	0.0012077774154022336	0.9999992847442627	19.772932052612305	-3.6977577209472656	0.0	0.0	0.0	985.9619140625	-3.6977577209472656	23.55607032775879	0.0	0.0	0.0	1285.4718017578125	0.0	0.0	0.0	0.0	0.0	0.0	0.0	0.0	0.0	0.0	0.0	0.0	0.0	0.0	0.0	0.0	0.0	0.0	985.9619140625	1285.4718017578125	0.0	0.0	0.0	691377.5625
1689416039498780154	3098	1689416039459752189	map	9.132423400878906	0.00693511962890625	0.0	0.0	0.0	0.0016991621814668179	0.9999985694885254	21.241390228271484	-2.0491933822631836	0.0	0.0	0.0	1420.4337158203125	-2.0491933822631836	20.723594665527344	0.0	0.0	0.0	1113.3037109375	0.0	0.0	0.0	0.0	0.0	0.0	0.0	0.0	0.0	0.0	0.0	0.0	0.0	0.0	0.0	0.0	0.0	0.0	1420.4337158203125	1113.3037109375	0.0	0.0	0.0	746090.5
1689416039501760129	3099	1689416039484697579	map	9.249534606933594	0.02005767822265625	0.0	0.0	0.0	0.0010177330113947392	0.999999463558197	18.514060974121094	-1.4201629161834717	0.0	0.0	0.0	1449.3001708984375	-1.4201629161834717	19.261560440063477	0.0	0.0	0.0	1126.802490234375	0.0	0.0	0.0	0.0	0.0	0.0	0.0	0.0	0.0	0.0	0.0	0.0	0.0	0.0	0.0	0.0	0.0	0.0	1449.3001708984375	1126.802490234375	0.0	0.0	0.0	676437.375
1689416039541875848	3100	1689416039509685895	map	9.312698364257812	0.0067291259765625	0.0	0.0	0.0	0.001649139798246324	0.9999986290931702	17.889684677124023	-2.6465370655059814	0.0	0.0	0.0	1024.9010009765625	-2.6465370655059814	24.839698791503906	0.0	0.0	0.0	1076.327880859375	0.0	0.0	0.0	0.0	0.0	0.0	0.0	0.0	0.0	0.0	0.0	0.0	0.0	0.0	0.0	0.0	0.0	0.0	1024.9010009765625	1076.327880859375	0.0	0.0	0.0	810000.4375
1689416039582864758	3101	1689416039534694775	map	9.363319396972656	0.01798248291015625	0.0	0.0	0.0	0.001659864909015596	0.9999986290931702	18.672475814819336	-3.430478572845459	0.0	0.0	0.0	1253.0474853515625	-3.430478572845459	21.100784301757812	0.0	0.0	0.0	356.8712158203125	0.0	0.0	0.0	0.0	0.0	0.0	0.0	0.0	0.0	0.0	0.0	0.0	0.0	0.0	0.0	0.0	0.0	0.0	1253.0474853515625	356.8712158203125	0.0	0.0	0.0	704072.0
1689416039583011320	3102	1689416039559716199	map	9.459449768066406	0.0166473388671875	0.0	0.0	0.0	0.0015875973040238023	0.9999987483024597	20.150251388549805	-3.1674108505249023	0.0	0.0	0.0	1606.2572021484375	-3.1674108505249023	24.780555725097656	0.0	0.0	0.0	1341.3768310546875	0.0	0.0	0.0	0.0	0.0	0.0	0.0	0.0	0.0	0.0	0.0	0.0	0.0	0.0	0.0	0.0	0.0	0.0	1606.2572021484375	1341.3768310546875	0.0	0.0	0.0	885275.1875
1689416039623842731	3103	1689416039584687968	map	9.461891174316406	0.0090484619140625	0.0	0.0	0.0	0.0017870421288534999	0.9999983906745911	20.3026065826416	-1.278098225593567	0.0	0.0	0.0	530.5349731445312	-1.278098225593567	25.305500030517578	0.0	0.0	0.0	662.554443359375	0.0	0.0	0.0	0.0	0.0	0.0	0.0	0.0	0.0	0.0	0.0	0.0	0.0	0.0	0.0	0.0	0.0	0.0	530.5349731445312	662.554443359375	0.0	0.0	0.0	809849.6875
1689416039626674610	3104	1689416039609676962	map	9.574424743652344	0.0223541259765625	0.0	0.0	0.0	0.0015435515670105815	0.9999988079071045	18.79861831665039	-1.5455538034439087	0.0	0.0	0.0	568.1858520507812	-1.5455538034439087	23.687097549438477	0.0	0.0	0.0	1555.00048828125	0.0	0.0	0.0	0.0	0.0	0.0	0.0	0.0	0.0	0.0	0.0	0.0	0.0	0.0	0.0	0.0	0.0	0.0	568.1858520507812	1555.00048828125	0.0	0.0	0.0	826817.625
1689416039667440429	3105	1689416039634720579	map	9.66961669921875	0.0225830078125	0.0	0.0	0.0	0.0008830828592181206	0.9999995827674866	21.169309616088867	-3.7055916786193848	0.0	0.0	0.0	1056.54296875	-3.7055916786193848	25.0076904296875	0.0	0.0	0.0	1610.1221923828125	0.0	0.0	0.0	0.0	0.0	0.0	0.0	0.0	0.0	0.0	0.0	0.0	0.0	0.0	0.0	0.0	0.0	0.0	1056.54296875	1610.1221923828125	0.0	0.0	0.0	832940.625
1689416039707763105	3106	1689416039659708328	map	9.66424560546875	0.0128173828125	0.0	0.0	0.0	0.001769576920196414	0.9999984502792358	21.82033348083496	-2.8906171321868896	0.0	0.0	0.0	1321.458740234375	-2.8906171321868896	21.42743682861328	0.0	0.0	0.0	1209.029541015625	0.0	0.0	0.0	0.0	0.0	0.0	0.0	0.0	0.0	0.0	0.0	0.0	0.0	0.0	0.0	0.0	0.0	0.0	1321.458740234375	1209.029541015625	0.0	0.0	0.0	806640.0625
1689416039707867075	3107	1689416039684692958	map	9.778343200683594	0.02468109130859375	0.0	0.0	0.0	0.0005633643013425171	0.9999998211860657	19.16327476501465	-1.6292328834533691	0.0	0.0	0.0	1362.47216796875	-1.6292328834533691	22.1785945892334	0.0	0.0	0.0	1282.2506103515625	0.0	0.0	0.0	0.0	0.0	0.0	0.0	0.0	0.0	0.0	0.0	0.0	0.0	0.0	0.0	0.0	0.0	0.0	1362.47216796875	1282.2506103515625	0.0	0.0	0.0	915132.1875
1689416039748812684	3108	1689416039709673501	map	9.840614318847656	0.02089691162109375	0.0	0.0	0.0	0.001252215588465333	0.9999992251396179	22.062238693237305	-3.2228169441223145	0.0	0.0	0.0	975.237060546875	-3.2228169441223145	24.797969818115234	0.0	0.0	0.0	1039.9759521484375	0.0	0.0	0.0	0.0	0.0	0.0	0.0	0.0	0.0	0.0	0.0	0.0	0.0	0.0	0.0	0.0	0.0	0.0	975.237060546875	1039.9759521484375	0.0	0.0	0.0	907062.6875
1689416039751652239	3109	1689416039734700067	map	9.8697509765625	0.0249481201171875	0.0	0.0	0.0	0.0012754451017826796	0.9999991655349731	18.753427505493164	-3.576298236846924	0.0	0.0	0.0	558.220947265625	-3.576298236846924	20.724449157714844	0.0	0.0	0.0	1371.7640380859375	0.0	0.0	0.0	0.0	0.0	0.0	0.0	0.0	0.0	0.0	0.0	0.0	0.0	0.0	0.0	0.0	0.0	0.0	558.220947265625	1371.7640380859375	0.0	0.0	0.0	759204.1875
1689416039794838694	3110	1689416039759712065	map	9.971412658691406	0.02017974853515625	0.0	0.0	0.0	0.002138427458703518	0.9999977350234985	24.55181312561035	-4.144077777862549	0.0	0.0	0.0	1867.7286376953125	-4.144077777862549	25.525720596313477	0.0	0.0	0.0	1367.083251953125	0.0	0.0	0.0	0.0	0.0	0.0	0.0	0.0	0.0	0.0	0.0	0.0	0.0	0.0	0.0	0.0	0.0	0.0	1867.7286376953125	1367.083251953125	0.0	0.0	0.0	852045.5
1689416039832845008	3111	1689416039784674464	map	9.979576110839844	0.0198211669921875	0.0	0.0	0.0	0.0014368046540766954	0.9999989867210388	21.895328521728516	-1.0699012279510498	0.0	0.0	0.0	1036.3575439453125	-1.0699012279510498	20.738853454589844	0.0	0.0	0.0	628.5562744140625	0.0	0.0	0.0	0.0	0.0	0.0	0.0	0.0	0.0	0.0	0.0	0.0	0.0	0.0	0.0	0.0	0.0	0.0	1036.3575439453125	628.5562744140625	0.0	0.0	0.0	757554.375
1689416039833201698	3112	1689416039809691432	map	10.08465576171875	0.0294036865234375	0.0	0.0	0.0	0.0016785344341769814	0.9999985694885254	19.855772018432617	0.27846378087997437	0.0	0.0	0.0	1263.2716064453125	0.27846378087997437	22.35935401916504	0.0	0.0	0.0	1816.0992431640625	0.0	0.0	0.0	0.0	0.0	0.0	0.0	0.0	0.0	0.0	0.0	0.0	0.0	0.0	0.0	0.0	0.0	0.0	1263.2716064453125	1816.0992431640625	0.0	0.0	0.0	920955.9375
1689416039873784272	3113	1689416039834698351	map	10.187965393066406	0.02602386474609375	0.0	0.0	0.0	0.002294928068295121	0.9999973773956299	22.057722091674805	-3.672898769378662	0.0	0.0	0.0	979.0555419921875	-3.672898769378662	25.01188850402832	0.0	0.0	0.0	1343.0687255859375	0.0	0.0	0.0	0.0	0.0	0.0	0.0	0.0	0.0	0.0	0.0	0.0	0.0	0.0	0.0	0.0	0.0	0.0	979.0555419921875	1343.0687255859375	0.0	0.0	0.0	827389.1875
1689416039876748700	3114	1689416039859814564	map	10.181289672851562	0.02693939208984375	0.0	0.0	0.0	0.0020394776947796345	0.9999979138374329	23.134963989257812	-4.201046466827393	0.0	0.0	0.0	932.2371215820312	-4.201046466827393	25.8537654876709	0.0	0.0	0.0	1162.36767578125	0.0	0.0	0.0	0.0	0.0	0.0	0.0	0.0	0.0	0.0	0.0	0.0	0.0	0.0	0.0	0.0	0.0	0.0	932.2371215820312	1162.36767578125	0.0	0.0	0.0	916313.1875
1689416039917706256	3115	1689416039884747021	map	10.287521362304688	0.02606201171875	0.0	0.0	0.0	0.0027740411460399628	0.9999961256980896	20.152936935424805	-4.899025917053223	0.0	0.0	0.0	791.8475341796875	-4.899025917053223	28.53241729736328	0.0	0.0	0.0	1398.255126953125	0.0	0.0	0.0	0.0	0.0	0.0	0.0	0.0	0.0	0.0	0.0	0.0	0.0	0.0	0.0	0.0	0.0	0.0	791.8475341796875	1398.255126953125	0.0	0.0	0.0	774055.9375
1689416039958724075	3116	1689416039909761538	map	10.355545043945312	0.02736663818359375	0.0	0.0	0.0	0.0020972243510186672	0.9999977946281433	24.877220153808594	-2.3245437145233154	0.0	0.0	0.0	705.5460815429688	-2.3245437145233154	24.92257308959961	0.0	0.0	0.0	1170.4990234375	0.0	0.0	0.0	0.0	0.0	0.0	0.0	0.0	0.0	0.0	0.0	0.0	0.0	0.0	0.0	0.0	0.0	0.0	705.5460815429688	1170.4990234375	0.0	0.0	0.0	769583.4375
1689416039958808716	3117	1689416039934777512	map	10.404457092285156	0.02413177490234375	0.0	0.0	0.0	0.002871392760425806	0.9999958872795105	18.8511962890625	-1.574857234954834	0.0	0.0	0.0	1180.314453125	-1.574857234954834	21.770832061767578	0.0	0.0	0.0	951.4614868164062	0.0	0.0	0.0	0.0	0.0	0.0	0.0	0.0	0.0	0.0	0.0	0.0	0.0	0.0	0.0	0.0	0.0	0.0	1180.314453125	951.4614868164062	0.0	0.0	0.0	577139.875
1689416040001295524	3118	1689416039959777350	map	10.50616455078125	0.0319976806640625	0.0	0.0	0.0	0.0030599571764469147	0.9999952912330627	20.091611862182617	-0.9028498530387878	0.0	0.0	0.0	1209.3936767578125	-0.9028498530387878	22.258760452270508	0.0	0.0	0.0	1885.0235595703125	0.0	0.0	0.0	0.0	0.0	0.0	0.0	0.0	0.0	0.0	0.0	0.0	0.0	0.0	0.0	0.0	0.0	0.0	1209.3936767578125	1885.0235595703125	0.0	0.0	0.0	767617.5625
1689416040001669909	3119	1689416039984868468	map	10.505355834960938	0.02783203125	0.0	0.0	0.0	0.0027000640984624624	0.9999963641166687	23.80266761779785	-4.311427593231201	0.0	0.0	0.0	1142.4691162109375	-4.311427593231201	22.724346160888672	0.0	0.0	0.0	1816.3585205078125	0.0	0.0	0.0	0.0	0.0	0.0	0.0	0.0	0.0	0.0	0.0	0.0	0.0	0.0	0.0	0.0	0.0	0.0	1142.4691162109375	1816.3585205078125	0.0	0.0	0.0	907574.75
1689416040041871311	3120	1689416040009802476	map	10.615432739257812	0.02205657958984375	0.0	0.0	0.0	0.003104998031631112	0.9999951720237732	23.99720573425293	-4.3431549072265625	0.0	0.0	0.0	1041.631103515625	-4.3431549072265625	29.000564575195312	0.0	0.0	0.0	1047.8905029296875	0.0	0.0	0.0	0.0	0.0	0.0	0.0	0.0	0.0	0.0	0.0	0.0	0.0	0.0	0.0	0.0	0.0	0.0	1041.631103515625	1047.8905029296875	0.0	0.0	0.0	688090.8125
1689416040082845304	3121	1689416040034867071	map	10.714401245117188	0.0232391357421875	0.0	0.0	0.0	0.003128166776150465	0.9999951124191284	21.062101364135742	-1.5009833574295044	0.0	0.0	0.0	1471.3365478515625	-1.5009833574295044	25.527664184570312	0.0	0.0	0.0	1154.3280029296875	0.0	0.0	0.0	0.0	0.0	0.0	0.0	0.0	0.0	0.0	0.0	0.0	0.0	0.0	0.0	0.0	0.0	0.0	1471.3365478515625	1154.3280029296875	0.0	0.0	0.0	690865.75
1689416040083010604	3122	1689416040059878870	map	10.716148376464844	0.02420806884765625	0.0	0.0	0.0	0.0038191000930964947	0.9999927282333374	25.722158432006836	-1.0157551765441895	0.0	0.0	0.0	1444.67724609375	-1.0157551765441895	25.59054183959961	0.0	0.0	0.0	852.13330078125	0.0	0.0	0.0	0.0	0.0	0.0	0.0	0.0	0.0	0.0	0.0	0.0	0.0	0.0	0.0	0.0	0.0	0.0	1444.67724609375	852.13330078125	0.0	0.0	0.0	763473.0625
1689416040123759929	3123	1689416040084873977	map	10.8133544921875	0.0257415771484375	0.0	0.0	0.0	0.004016265273094177	0.9999919533729553	24.792041778564453	-4.114725589752197	0.0	0.0	0.0	814.593994140625	-4.114725589752197	27.98836898803711	0.0	0.0	0.0	1338.15087890625	0.0	0.0	0.0	0.0	0.0	0.0	0.0	0.0	0.0	0.0	0.0	0.0	0.0	0.0	0.0	0.0	0.0	0.0	814.593994140625	1338.15087890625	0.0	0.0	0.0	805091.6875
1689416040126709249	3124	1689416040109823343	map	10.885826110839844	0.02896881103515625	0.0	0.0	0.0	0.003231705166399479	0.9999947547912598	24.206544876098633	-1.7328723669052124	0.0	0.0	0.0	1718.48876953125	-1.7328723669052124	23.12369728088379	0.0	0.0	0.0	1789.251220703125	0.0	0.0	0.0	0.0	0.0	0.0	0.0	0.0	0.0	0.0	0.0	0.0	0.0	0.0	0.0	0.0	0.0	0.0	1718.48876953125	1789.251220703125	0.0	0.0	0.0	844038.4375
1689416040168305118	3125	1689416040134826387	map	10.915512084960938	0.02341461181640625	0.0	0.0	0.0	0.0040936581790447235	0.9999915957450867	21.153850555419922	-0.5921573042869568	0.0	0.0	0.0	1276.408935546875	-0.5921573042869568	24.013267517089844	0.0	0.0	0.0	1609.011962890625	0.0	0.0	0.0	0.0	0.0	0.0	0.0	0.0	0.0	0.0	0.0	0.0	0.0	0.0	0.0	0.0	0.0	0.0	1276.408935546875	1609.011962890625	0.0	0.0	0.0	733198.75
1689416040209973172	3126	1689416040159852557	map	11.033157348632812	0.03029632568359375	0.0	0.0	0.0	0.003388533601537347	0.9999942779541016	22.568452835083008	-3.6055703163146973	0.0	0.0	0.0	1452.7315673828125	-3.6055703163146973	24.819042205810547	0.0	0.0	0.0	1278.360595703125	0.0	0.0	0.0	0.0	0.0	0.0	0.0	0.0	0.0	0.0	0.0	0.0	0.0	0.0	0.0	0.0	0.0	0.0	1452.7315673828125	1278.360595703125	0.0	0.0	0.0	765252.5625
1689416040210160043	3127	1689416040184969624	map	11.025680541992188	0.02494049072265625	0.0	0.0	0.0	0.0037634295877069235	0.9999929070472717	23.762935638427734	-5.102095127105713	0.0	0.0	0.0	1135.4818115234375	-5.102095127105713	25.564271926879883	0.0	0.0	0.0	1519.8724365234375	0.0	0.0	0.0	0.0	0.0	0.0	0.0	0.0	0.0	0.0	0.0	0.0	0.0	0.0	0.0	0.0	0.0	0.0	1135.4818115234375	1519.8724365234375	0.0	0.0	0.0	789089.375
1689416040250854507	3128	1689416040209979172	map	11.130966186523438	0.03096771240234375	0.0	0.0	0.0	0.0037331008352339268	0.9999930262565613	24.213714599609375	-2.339703321456909	0.0	0.0	0.0	1334.4140625	-2.339703321456909	27.654592514038086	0.0	0.0	0.0	1218.366455078125	0.0	0.0	0.0	0.0	0.0	0.0	0.0	0.0	0.0	0.0	0.0	0.0	0.0	0.0	0.0	0.0	0.0	0.0	1334.4140625	1218.366455078125	0.0	0.0	0.0	834774.25
1689416040252068948	3129	1689416040235031753	map	11.242759704589844	0.0285491943359375	0.0	0.0	0.0	0.003557827789336443	0.9999936819076538	23.67509651184082	-4.484207630157471	0.0	0.0	0.0	741.119140625	-4.484207630157471	26.612228393554688	0.0	0.0	0.0	1242.309814453125	0.0	0.0	0.0	0.0	0.0	0.0	0.0	0.0	0.0	0.0	0.0	0.0	0.0	0.0	0.0	0.0	0.0	0.0	741.119140625	1242.309814453125	0.0	0.0	0.0	885386.9375
1689416040292729140	3130	1689416040260178646	map	11.22808837890625	0.03037261962890625	0.0	0.0	0.0	0.004078059922903776	0.9999916553497314	17.804529190063477	-4.740419387817383	0.0	0.0	0.0	1206.3677978515625	-4.740419387817383	24.800649642944336	0.0	0.0	0.0	1410.5360107421875	0.0	0.0	0.0	0.0	0.0	0.0	0.0	0.0	0.0	0.0	0.0	0.0	0.0	0.0	0.0	0.0	0.0	0.0	1206.3677978515625	1410.5360107421875	0.0	0.0	0.0	793180.625
1689416040334377454	3131	1689416040285238709	map	11.347763061523438	0.04323577880859375	0.0	0.0	0.0	0.004402074031531811	0.9999902844429016	27.277626037597656	-4.753842830657959	0.0	0.0	0.0	1151.5045166015625	-4.753842830657959	25.11003303527832	0.0	0.0	0.0	1762.2169189453125	0.0	0.0	0.0	0.0	0.0	0.0	0.0	0.0	0.0	0.0	0.0	0.0	0.0	0.0	0.0	0.0	0.0	0.0	1151.5045166015625	1762.2169189453125	0.0	0.0	0.0	910771.3125
1689416040334541533	3132	1689416040310328003	map	11.4149169921875	0.0337066650390625	0.0	0.0	0.0	0.004333027172833681	0.9999906420707703	24.657669067382812	-9.222143173217773	0.0	0.0	0.0	1088.7794189453125	-9.222143173217773	28.362760543823242	0.0	0.0	0.0	1393.487060546875	0.0	0.0	0.0	0.0	0.0	0.0	0.0	0.0	0.0	0.0	0.0	0.0	0.0	0.0	0.0	0.0	0.0	0.0	1088.7794189453125	1393.487060546875	0.0	0.0	0.0	917564.3125
1689416040374904220	3133	1689416040335355769	map	11.449508666992188	0.0434112548828125	0.0	0.0	0.0	0.004068044479936361	0.9999917149543762	23.480491638183594	-6.361334323883057	0.0	0.0	0.0	1343.7459716796875	-6.361334323883057	24.895797729492188	0.0	0.0	0.0	898.00830078125	0.0	0.0	0.0	0.0	0.0	0.0	0.0	0.0	0.0	0.0	0.0	0.0	0.0	0.0	0.0	0.0	0.0	0.0	1343.7459716796875	898.00830078125	0.0	0.0	0.0	784160.4375
1689416040377387478	3134	1689416040360480339	map	11.552108764648438	0.04805755615234375	0.0	0.0	0.0	0.0040054782293736935	0.9999919533729553	24.512388229370117	-4.7707390785217285	0.0	0.0	0.0	1197.3245849609375	-4.7707390785217285	21.96367073059082	0.0	0.0	0.0	626.4281616210938	0.0	0.0	0.0	0.0	0.0	0.0	0.0	0.0	0.0	0.0	0.0	0.0	0.0	0.0	0.0	0.0	0.0	0.0	1197.3245849609375	626.4281616210938	0.0	0.0	0.0	706820.9375
1689416040418856694	3135	1689416040385529008	map	11.545913696289062	0.04776763916015625	0.0	0.0	0.0	0.003937080968171358	0.9999922513961792	22.1920166015625	-4.494032382965088	0.0	0.0	0.0	1636.2198486328125	-4.494032382965088	21.65587043762207	0.0	0.0	0.0	995.7378540039062	0.0	0.0	0.0	0.0	0.0	0.0	0.0	0.0	0.0	0.0	0.0	0.0	0.0	0.0	0.0	0.0	0.0	0.0	1636.2198486328125	995.7378540039062	0.0	0.0	0.0	698551.375
1689416040459845735	3136	1689416040410574289	map	11.661827087402344	0.04608154296875	0.0	0.0	0.0	0.004647078923881054	0.9999892115592957	25.549396514892578	-6.383486270904541	0.0	0.0	0.0	1124.3162841796875	-6.383486270904541	22.94167709350586	0.0	0.0	0.0	1090.0614013671875	0.0	0.0	0.0	0.0	0.0	0.0	0.0	0.0	0.0	0.0	0.0	0.0	0.0	0.0	0.0	0.0	0.0	0.0	1124.3162841796875	1090.0614013671875	0.0	0.0	0.0	695742.125
1689416040460206370	3137	1689416040435696042	map	11.774795532226562	0.06182861328125	0.0	0.0	0.0	0.004273565020412207	0.9999908804893494	22.74808120727539	-6.089848518371582	0.0	0.0	0.0	1214.8497314453125	-6.089848518371582	20.45088005065918	0.0	0.0	0.0	741.8360595703125	0.0	0.0	0.0	0.0	0.0	0.0	0.0	0.0	0.0	0.0	0.0	0.0	0.0	0.0	0.0	0.0	0.0	0.0	1214.8497314453125	741.8360595703125	0.0	0.0	0.0	748618.125
1689416040500818161	3138	1689416040460624119	map	11.765830993652344	0.05088043212890625	0.0	0.0	0.0	0.004497980233281851	0.9999898672103882	20.975852966308594	-6.988036155700684	0.0	0.0	0.0	1131.1529541015625	-6.988036155700684	26.443382263183594	0.0	0.0	0.0	396.3269958496094	0.0	0.0	0.0	0.0	0.0	0.0	0.0	0.0	0.0	0.0	0.0	0.0	0.0	0.0	0.0	0.0	0.0	0.0	1131.1529541015625	396.3269958496094	0.0	0.0	0.0	724803.6875
1689416040502582609	3139	1689416040485677357	map	11.881973266601562	0.0682373046875	0.0	0.0	0.0	0.004478719551116228	0.9999899864196777	23.252655029296875	-5.641678333282471	0.0	0.0	0.0	1067.2884521484375	-5.641678333282471	21.35320472717285	0.0	0.0	0.0	988.5376586914062	0.0	0.0	0.0	0.0	0.0	0.0	0.0	0.0	0.0	0.0	0.0	0.0	0.0	0.0	0.0	0.0	0.0	0.0	1067.2884521484375	988.5376586914062	0.0	0.0	0.0	732196.75
1689416040542838770	3140	1689416040510685073	map	11.944068908691406	0.0556488037109375	0.0	0.0	0.0	0.00493865879252553	0.999987781047821	24.294395446777344	-5.913938999176025	0.0	0.0	0.0	1794.742919921875	-5.913938999176025	22.56081199645996	0.0	0.0	0.0	1286.4091796875	0.0	0.0	0.0	0.0	0.0	0.0	0.0	0.0	0.0	0.0	0.0	0.0	0.0	0.0	0.0	0.0	0.0	0.0	1794.742919921875	1286.4091796875	0.0	0.0	0.0	793084.375
1689416040584866990	3141	1689416040535627231	map	11.989273071289062	0.06809234619140625	0.0	0.0	0.0	0.004772574175149202	0.9999886155128479	18.24837303161621	-4.5335164070129395	0.0	0.0	0.0	663.4064331054688	-4.5335164070129395	22.132455825805664	0.0	0.0	0.0	1297.110107421875	0.0	0.0	0.0	0.0	0.0	0.0	0.0	0.0	0.0	0.0	0.0	0.0	0.0	0.0	0.0	0.0	0.0	0.0	663.4064331054688	1297.110107421875	0.0	0.0	0.0	547824.5625
1689416040584991561	3142	1689416040560661422	map	12.085487365722656	0.0562591552734375	0.0	0.0	0.0	0.005153296981006861	0.9999867081642151	20.19603157043457	-2.778791904449463	0.0	0.0	0.0	980.8816528320312	-2.778791904449463	21.64458465576172	0.0	0.0	0.0	356.31842041015625	0.0	0.0	0.0	0.0	0.0	0.0	0.0	0.0	0.0	0.0	0.0	0.0	0.0	0.0	0.0	0.0	0.0	0.0	980.8816528320312	356.31842041015625	0.0	0.0	0.0	505314.90625
1689416040626909691	3143	1689416040585668767	map	12.087936401367188	0.0632781982421875	0.0	0.0	0.0	0.00558069720864296	0.9999844431877136	18.555713653564453	-2.5730531215667725	0.0	0.0	0.0	994.9570922851562	-2.5730531215667725	24.059337615966797	0.0	0.0	0.0	1109.441650390625	0.0	0.0	0.0	0.0	0.0	0.0	0.0	0.0	0.0	0.0	0.0	0.0	0.0	0.0	0.0	0.0	0.0	0.0	994.9570922851562	1109.441650390625	0.0	0.0	0.0	615748.4375
1689416040627794867	3144	1689416040610638442	map	12.194381713867188	0.0626678466796875	0.0	0.0	0.0	0.0056409044191241264	0.999984085559845	17.953378677368164	-1.59543776512146	0.0	0.0	0.0	1400.8851318359375	-1.59543776512146	20.425804138183594	0.0	0.0	0.0	1095.97412109375	0.0	0.0	0.0	0.0	0.0	0.0	0.0	0.0	0.0	0.0	0.0	0.0	0.0	0.0	0.0	0.0	0.0	0.0	1400.8851318359375	1095.97412109375	0.0	0.0	0.0	549206.8125
1689416040667780380	3145	1689416040635636421	map	12.302635192871094	0.0673370361328125	0.0	0.0	0.0	0.005224468186497688	0.9999863505363464	18.267433166503906	-2.1879734992980957	0.0	0.0	0.0	999.4736328125	-2.1879734992980957	17.74500274658203	0.0	0.0	0.0	728.32763671875	0.0	0.0	0.0	0.0	0.0	0.0	0.0	0.0	0.0	0.0	0.0	0.0	0.0	0.0	0.0	0.0	0.0	0.0	999.4736328125	728.32763671875	0.0	0.0	0.0	574904.3125
1689416040709884588	3146	1689416040660630539	map	12.297935485839844	0.07293701171875	0.0	0.0	0.0	0.00538557767868042	0.9999855160713196	19.804061889648438	-3.495980978012085	0.0	0.0	0.0	873.9557495117188	-3.495980978012085	20.89139747619629	0.0	0.0	0.0	1370.816650390625	0.0	0.0	0.0	0.0	0.0	0.0	0.0	0.0	0.0	0.0	0.0	0.0	0.0	0.0	0.0	0.0	0.0	0.0	873.9557495117188	1370.816650390625	0.0	0.0	0.0	702602.375
1689416040710094287	3147	1689416040685692795	map	12.409957885742188	0.0613861083984375	0.0	0.0	0.0	0.0061044031754136086	0.9999813437461853	19.2064208984375	-1.2763386964797974	0.0	0.0	0.0	1346.3587646484375	-1.2763386964797974	19.93541145324707	0.0	0.0	0.0	669.4351806640625	0.0	0.0	0.0	0.0	0.0	0.0	0.0	0.0	0.0	0.0	0.0	0.0	0.0	0.0	0.0	0.0	0.0	0.0	1346.3587646484375	669.4351806640625	0.0	0.0	0.0	661025.125
1689416040751790010	3148	1689416040710689486	map	12.4970703125	0.0656280517578125	0.0	0.0	0.0	0.005741174332797527	0.999983549118042	23.799955368041992	-1.0698577165603638	0.0	0.0	0.0	1529.1685791015625	-1.0698577165603638	19.00834083557129	0.0	0.0	0.0	1382.6424560546875	0.0	0.0	0.0	0.0	0.0	0.0	0.0	0.0	0.0	0.0	0.0	0.0	0.0	0.0	0.0	0.0	0.0	0.0	1529.1685791015625	1382.6424560546875	0.0	0.0	0.0	766760.75
1689416040752671740	3149	1689416040735701135	map	12.511436462402344	0.08154296875	0.0	0.0	0.0	0.005750123877078295	0.9999834895133972	16.454816818237305	-2.0570929050445557	0.0	0.0	0.0	1003.9854125976562	-2.0570929050445557	19.539941787719727	0.0	0.0	0.0	845.5281372070312	0.0	0.0	0.0	0.0	0.0	0.0	0.0	0.0	0.0	0.0	0.0	0.0	0.0	0.0	0.0	0.0	0.0	0.0	1003.9854125976562	845.5281372070312	0.0	0.0	0.0	567460.5
1689416040793048074	3150	1689416040760757705	map	12.624404907226562	0.07979583740234375	0.0	0.0	0.0	0.005958699621260166	0.9999822378158569	17.245136260986328	-1.3243134021759033	0.0	0.0	0.0	1171.694091796875	-1.3243134021759033	14.390499114990234	0.0	0.0	0.0	762.3341674804688	0.0	0.0	0.0	0.0	0.0	0.0	0.0	0.0	0.0	0.0	0.0	0.0	0.0	0.0	0.0	0.0	0.0	0.0	1171.694091796875	762.3341674804688	0.0	0.0	0.0	505558.34375
1689416040834699714	3151	1689416040785796705	map	12.623130798339844	0.0749359130859375	0.0	0.0	0.0	0.0060811955481767654	0.9999815225601196	16.283021926879883	-2.6578218936920166	0.0	0.0	0.0	1161.797607421875	-2.6578218936920166	17.430667877197266	0.0	0.0	0.0	736.1478271484375	0.0	0.0	0.0	0.0	0.0	0.0	0.0	0.0	0.0	0.0	0.0	0.0	0.0	0.0	0.0	0.0	0.0	0.0	1161.797607421875	736.1478271484375	0.0	0.0	0.0	567517.1875
1689416040834790380	3152	1689416040810790502	map	12.738563537597656	0.0868377685546875	0.0	0.0	0.0	0.006064633373171091	0.9999815821647644	13.145917892456055	-2.3361682891845703	0.0	0.0	0.0	827.6926879882812	-2.3361682891845703	17.374326705932617	0.0	0.0	0.0	819.1951904296875	0.0	0.0	0.0	0.0	0.0	0.0	0.0	0.0	0.0	0.0	0.0	0.0	0.0	0.0	0.0	0.0	0.0	0.0	827.6926879882812	819.1951904296875	0.0	0.0	0.0	503817.6875
1689416040876895940	3153	1689416040835813223	map	12.818260192871094	0.08571624755859375	0.0	0.0	0.0	0.006498090457171202	0.9999788999557495	16.4864559173584	-3.85078501701355	0.0	0.0	0.0	1385.8878173828125	-3.85078501701355	15.745448112487793	0.0	0.0	0.0	631.9381713867188	0.0	0.0	0.0	0.0	0.0	0.0	0.0	0.0	0.0	0.0	0.0	0.0	0.0	0.0	0.0	0.0	0.0	0.0	1385.8878173828125	631.9381713867188	0.0	0.0	0.0	562346.6875
1689416040877732349	3154	1689416040860848454	map	12.839881896972656	0.08248138427734375	0.0	0.0	0.0	0.006200285162776709	0.9999808073043823	19.854698181152344	-2.7600269317626953	0.0	0.0	0.0	1340.1671142578125	-2.7600269317626953	15.438218116760254	0.0	0.0	0.0	501.0776672363281	0.0	0.0	0.0	0.0	0.0	0.0	0.0	0.0	0.0	0.0	0.0	0.0	0.0	0.0	0.0	0.0	0.0	0.0	1340.1671142578125	501.0776672363281	0.0	0.0	0.0	602350.8125
1689416040919044342	3155	1689416040885869445	map	12.94793701171875	0.06915283203125	0.0	0.0	0.0	0.006088096648454666	0.9999814629554749	19.062795639038086	-1.7763464450836182	0.0	0.0	0.0	1433.669677734375	-1.7763464450836182	18.307231903076172	0.0	0.0	0.0	614.9732055664062	0.0	0.0	0.0	0.0	0.0	0.0	0.0	0.0	0.0	0.0	0.0	0.0	0.0	0.0	0.0	0.0	0.0	0.0	1433.669677734375	614.9732055664062	0.0	0.0	0.0	702940.5625
1689416040959971733	3156	1689416040910966914	map	13.036216735839844	0.0977020263671875	0.0	0.0	0.0	0.005694134626537561	0.9999837875366211	16.12948989868164	0.53508061170578	0.0	0.0	0.0	1016.065673828125	0.53508061170578	13.673823356628418	0.0	0.0	0.0	1071.07568359375	0.0	0.0	0.0	0.0	0.0	0.0	0.0	0.0	0.0	0.0	0.0	0.0	0.0	0.0	0.0	0.0	0.0	0.0	1016.065673828125	1071.07568359375	0.0	0.0	0.0	563699.1875
1689416040960086318	3157	1689416040935939993	map	13.068214416503906	0.09063720703125	0.0	0.0	0.0	0.006241887807846069	0.9999805092811584	20.733522415161133	-2.167404890060425	0.0	0.0	0.0	1145.2398681640625	-2.167404890060425	14.58983039855957	0.0	0.0	0.0	485.6932373046875	0.0	0.0	0.0	0.0	0.0	0.0	0.0	0.0	0.0	0.0	0.0	0.0	0.0	0.0	0.0	0.0	0.0	0.0	1145.2398681640625	485.6932373046875	0.0	0.0	0.0	624089.875
1689416041000853966	3158	1689416040960917958	map	13.172264099121094	0.10532379150390625	0.0	0.0	0.0	0.006445770151913166	0.9999791979789734	19.897092819213867	0.2909546494483948	0.0	0.0	0.0	847.4957275390625	0.2909546494483948	13.644481658935547	0.0	0.0	0.0	336.9805908203125	0.0	0.0	0.0	0.0	0.0	0.0	0.0	0.0	0.0	0.0	0.0	0.0	0.0	0.0	0.0	0.0	0.0	0.0	847.4957275390625	336.9805908203125	0.0	0.0	0.0	716577.125
1689416041002956908	3159	1689416040985918893	map	13.172248840332031	0.09867095947265625	0.0	0.0	0.0	0.006941476836800575	0.9999759197235107	18.429807662963867	-1.6307079792022705	0.0	0.0	0.0	1276.3505859375	-1.6307079792022705	12.951160430908203	0.0	0.0	0.0	665.5078125	0.0	0.0	0.0	0.0	0.0	0.0	0.0	0.0	0.0	0.0	0.0	0.0	0.0	0.0	0.0	0.0	0.0	0.0	1276.3505859375	665.5078125	0.0	0.0	0.0	689456.5
1689416041043892685	3160	1689416041010918652	map	13.286323547363281	0.1120758056640625	0.0	0.0	0.0	0.006338607054203749	0.9999799132347107	18.093175888061523	-1.6132956743240356	0.0	0.0	0.0	680.2421264648438	-1.6132956743240356	20.016202926635742	0.0	0.0	0.0	761.1465454101562	0.0	0.0	0.0	0.0	0.0	0.0	0.0	0.0	0.0	0.0	0.0	0.0	0.0	0.0	0.0	0.0	0.0	0.0	680.2421264648438	761.1465454101562	0.0	0.0	0.0	495228.6875
1689416041084873481	3161	1689416041035930820	map	13.387680053710938	0.1041259765625	0.0	0.0	0.0	0.0067659099586308	0.9999771118164062	16.949220657348633	-0.8006904721260071	0.0	0.0	0.0	969.9791259765625	-0.8006904721260071	11.455476760864258	0.0	0.0	0.0	249.7555389404297	0.0	0.0	0.0	0.0	0.0	0.0	0.0	0.0	0.0	0.0	0.0	0.0	0.0	0.0	0.0	0.0	0.0	0.0	969.9791259765625	249.7555389404297	0.0	0.0	0.0	513793.53125
1689416041084968880	3162	1689416041060895291	map	13.368186950683594	0.1064910888671875	0.0	0.0	0.0	0.006444121710956097	0.9999792575836182	14.920825004577637	0.9825460314750671	0.0	0.0	0.0	1167.2784423828125	0.9825460314750671	12.74899959564209	0.0	0.0	0.0	606.595703125	0.0	0.0	0.0	0.0	0.0	0.0	0.0	0.0	0.0	0.0	0.0	0.0	0.0	0.0	0.0	0.0	0.0	0.0	1167.2784423828125	606.595703125	0.0	0.0	0.0	604314.6875
1689416041127625276	3163	1689416041085876012	map	13.475532531738281	0.1109619140625	0.0	0.0	0.0	0.007128170691430569	0.9999746084213257	15.12697982788086	-0.9811841249465942	0.0	0.0	0.0	1006.0987548828125	-0.9811841249465942	14.827232360839844	0.0	0.0	0.0	670.6395263671875	0.0	0.0	0.0	0.0	0.0	0.0	0.0	0.0	0.0	0.0	0.0	0.0	0.0	0.0	0.0	0.0	0.0	0.0	1006.0987548828125	670.6395263671875	0.0	0.0	0.0	495246.09375
1689416041128019781	3164	1689416041110851750	map	13.558326721191406	0.11700439453125	0.0	0.0	0.0	0.007381262723356485	0.9999727606773376	20.356706619262695	0.43109971284866333	0.0	0.0	0.0	1370.3878173828125	0.43109971284866333	21.171907424926758	0.0	0.0	0.0	1497.002197265625	0.0	0.0	0.0	0.0	0.0	0.0	0.0	0.0	0.0	0.0	0.0	0.0	0.0	0.0	0.0	0.0	0.0	0.0	1370.3878173828125	1497.002197265625	0.0	0.0	0.0	626716.0
1689416041169792336	3165	1689416041135785204	map	13.582283020019531	0.1230621337890625	0.0	0.0	0.0	0.007052787579596043	0.9999751448631287	16.85976219177246	1.4707072973251343	0.0	0.0	0.0	1136.2315673828125	1.4707072973251343	18.39613914489746	0.0	0.0	0.0	1141.6553955078125	0.0	0.0	0.0	0.0	0.0	0.0	0.0	0.0	0.0	0.0	0.0	0.0	0.0	0.0	0.0	0.0	0.0	0.0	1136.2315673828125	1141.6553955078125	0.0	0.0	0.0	493482.40625
1689416041210819835	3166	1689416041160796969	map	13.698326110839844	0.1205596923828125	0.0	0.0	0.0	0.007072802633047104	0.9999749660491943	15.870497703552246	0.3859974443912506	0.0	0.0	0.0	766.3544921875	0.3859974443912506	19.56745719909668	0.0	0.0	0.0	629.092529296875	0.0	0.0	0.0	0.0	0.0	0.0	0.0	0.0	0.0	0.0	0.0	0.0	0.0	0.0	0.0	0.0	0.0	0.0	766.3544921875	629.092529296875	0.0	0.0	0.0	541712.3125
1689416041211044853	3167	1689416041185751957	map	13.701744079589844	0.1298675537109375	0.0	0.0	0.0	0.007152301725000143	0.9999744296073914	16.635921478271484	-0.04863747954368591	0.0	0.0	0.0	1102.2744140625	-0.04863747954368591	19.691455841064453	0.0	0.0	0.0	950.5645751953125	0.0	0.0	0.0	0.0	0.0	0.0	0.0	0.0	0.0	0.0	0.0	0.0	0.0	0.0	0.0	0.0	0.0	0.0	1102.2744140625	950.5645751953125	0.0	0.0	0.0	496657.03125
1689416041251801036	3168	1689416041210769601	map	13.809410095214844	0.1226959228515625	0.0	0.0	0.0	0.008064572699368	0.9999674558639526	18.217500686645508	-0.7739829421043396	0.0	0.0	0.0	1438.1644287109375	-0.7739829421043396	13.693072319030762	0.0	0.0	0.0	211.91329956054688	0.0	0.0	0.0	0.0	0.0	0.0	0.0	0.0	0.0	0.0	0.0	0.0	0.0	0.0	0.0	0.0	0.0	0.0	1438.1644287109375	211.91329956054688	0.0	0.0	0.0	580767.5625
1689416041253340205	3169	1689416041235731957	map	13.937904357910156	0.1317138671875	0.0	0.0	0.0	0.006980088539421558	0.9999756217002869	16.425193786621094	-0.10584736615419388	0.0	0.0	0.0	784.0906372070312	-0.10584736615419388	18.6291446685791	0.0	0.0	0.0	1063.86865234375	0.0	0.0	0.0	0.0	0.0	0.0	0.0	0.0	0.0	0.0	0.0	0.0	0.0	0.0	0.0	0.0	0.0	0.0	784.0906372070312	1063.86865234375	0.0	0.0	0.0	493779.625
1689416041292981927	3170	1689416041260737032	map	13.944442749023438	0.1274871826171875	0.0	0.0	0.0	0.0067298514768481255	0.9999773502349854	20.052858352661133	-0.17870089411735535	0.0	0.0	0.0	1187.6826171875	-0.17870089411735535	23.942777633666992	0.0	0.0	0.0	1204.4698486328125	0.0	0.0	0.0	0.0	0.0	0.0	0.0	0.0	0.0	0.0	0.0	0.0	0.0	0.0	0.0	0.0	0.0	0.0	1187.6826171875	1204.4698486328125	0.0	0.0	0.0	580075.8125
1689416041333741187	3171	1689416041285790809	map	14.048851013183594	0.14113616943359375	0.0	0.0	0.0	0.00733001995831728	0.9999731183052063	17.35862922668457	0.07711205631494522	0.0	0.0	0.0	1440.4814453125	0.07711205631494522	20.366729736328125	0.0	0.0	0.0	1227.2728271484375	0.0	0.0	0.0	0.0	0.0	0.0	0.0	0.0	0.0	0.0	0.0	0.0	0.0	0.0	0.0	0.0	0.0	0.0	1440.4814453125	1227.2728271484375	0.0	0.0	0.0	676713.8125
1689416041333842977	3172	1689416041310741679	map	14.115577697753906	0.14139556884765625	0.0	0.0	0.0	0.007592539303004742	0.9999711513519287	16.874187469482422	-0.9635372161865234	0.0	0.0	0.0	949.00439453125	-0.9635372161865234	25.15072250366211	0.0	0.0	0.0	1295.2989501953125	0.0	0.0	0.0	0.0	0.0	0.0	0.0	0.0	0.0	0.0	0.0	0.0	0.0	0.0	0.0	0.0	0.0	0.0	949.00439453125	1295.2989501953125	0.0	0.0	0.0	627152.0625
1689416041374819405	3173	1689416041335817899	map	14.145759582519531	0.1346588134765625	0.0	0.0	0.0	0.008176262490451336	0.999966561794281	18.361927032470703	0.08266720175743103	0.0	0.0	0.0	1298.5911865234375	0.08266720175743103	19.660249710083008	0.0	0.0	0.0	816.4567260742188	0.0	0.0	0.0	0.0	0.0	0.0	0.0	0.0	0.0	0.0	0.0	0.0	0.0	0.0	0.0	0.0	0.0	0.0	1298.5911865234375	816.4567260742188	0.0	0.0	0.0	587723.9375
1689416041377968787	3174	1689416041360864549	map	14.2530517578125	0.14495849609375	0.0	0.0	0.0	0.00733497878536582	0.9999731183052063	16.452322006225586	-1.3093607425689697	0.0	0.0	0.0	1059.3668212890625	-1.3093607425689697	18.90062713623047	0.0	0.0	0.0	837.3229370117188	0.0	0.0	0.0	0.0	0.0	0.0	0.0	0.0	0.0	0.0	0.0	0.0	0.0	0.0	0.0	0.0	0.0	0.0	1059.3668212890625	837.3229370117188	0.0	0.0	0.0	524282.375
1689416041418737372	3175	1689416041385999903	map	14.280258178710938	0.1416015625	0.0	0.0	0.0	0.006870125886052847	0.999976396560669	16.761137008666992	-1.9931931495666504	0.0	0.0	0.0	1243.621337890625	-1.9931931495666504	19.535810470581055	0.0	0.0	0.0	532.8888549804688	0.0	0.0	0.0	0.0	0.0	0.0	0.0	0.0	0.0	0.0	0.0	0.0	0.0	0.0	0.0	0.0	0.0	0.0	1243.621337890625	532.8888549804688	0.0	0.0	0.0	724708.3125
1689416041460194303	3176	1689416041411033370	map	14.373558044433594	0.1469573974609375	0.0	0.0	0.0	0.007037170697003603	0.9999752640724182	13.535061836242676	-0.9017027616500854	0.0	0.0	0.0	705.8206787109375	-0.9017027616500854	17.152273178100586	0.0	0.0	0.0	859.5098266601562	0.0	0.0	0.0	0.0	0.0	0.0	0.0	0.0	0.0	0.0	0.0	0.0	0.0	0.0	0.0	0.0	0.0	0.0	705.8206787109375	859.5098266601562	0.0	0.0	0.0	387170.53125
1689416041460385049	3177	1689416041436116528	map	14.495201110839844	0.14595794677734375	0.0	0.0	0.0	0.006525408010929823	0.9999787211418152	17.9117488861084	-0.5794447660446167	0.0	0.0	0.0	1308.8978271484375	-0.5794447660446167	27.722824096679688	0.0	0.0	0.0	938.1082763671875	0.0	0.0	0.0	0.0	0.0	0.0	0.0	0.0	0.0	0.0	0.0	0.0	0.0	0.0	0.0	0.0	0.0	0.0	1308.8978271484375	938.1082763671875	0.0	0.0	0.0	614405.0
1689416041501800861	3178	1689416041461258226	map	14.497154235839844	0.14456939697265625	0.0	0.0	0.0	0.007063671015202999	0.9999750256538391	17.687847137451172	-0.039408013224601746	0.0	0.0	0.0	1412.3504638671875	-0.039408013224601746	25.899700164794922	0.0	0.0	0.0	1202.620849609375	0.0	0.0	0.0	0.0	0.0	0.0	0.0	0.0	0.0	0.0	0.0	0.0	0.0	0.0	0.0	0.0	0.0	0.0	1412.3504638671875	1202.620849609375	0.0	0.0	0.0	660327.25
1689416041503347362	3179	1689416041486401684	map	14.613533020019531	0.1559600830078125	0.0	0.0	0.0	0.007453094236552715	0.9999722242355347	14.029126167297363	0.845330536365509	0.0	0.0	0.0	1497.360107421875	0.845330536365509	24.076793670654297	0.0	0.0	0.0	1029.7984619140625	0.0	0.0	0.0	0.0	0.0	0.0	0.0	0.0	0.0	0.0	0.0	0.0	0.0	0.0	0.0	0.0	0.0	0.0	1497.360107421875	1029.7984619140625	0.0	0.0	0.0	669179.8125
1689416041543783883	3180	1689416041511384419	map	14.695228576660156	0.14553070068359375	0.0	0.0	0.0	0.007163499481976032	0.9999743700027466	19.794878005981445	-0.13611403107643127	0.0	0.0	0.0	1105.814453125	-0.13611403107643127	20.574478149414062	0.0	0.0	0.0	962.0012817382812	0.0	0.0	0.0	0.0	0.0	0.0	0.0	0.0	0.0	0.0	0.0	0.0	0.0	0.0	0.0	0.0	0.0	0.0	1105.814453125	962.0012817382812	0.0	0.0	0.0	613022.125
1689416041584907928	3181	1689416041536424388	map	14.70245361328125	0.14579010009765625	0.0	0.0	0.0	0.008268891833722591	0.9999657869338989	17.093807220458984	-0.3909226357936859	0.0	0.0	0.0	1468.7530517578125	-0.3909226357936859	19.495080947875977	0.0	0.0	0.0	836.4518432617188	0.0	0.0	0.0	0.0	0.0	0.0	0.0	0.0	0.0	0.0	0.0	0.0	0.0	0.0	0.0	0.0	0.0	0.0	1468.7530517578125	836.4518432617188	0.0	0.0	0.0	650171.25
1689416041585494897	3182	1689416041561457792	map	14.829750061035156	0.1513214111328125	0.0	0.0	0.0	0.007321626413613558	0.9999731779098511	15.892693519592285	2.0015697479248047	0.0	0.0	0.0	1258.0599365234375	2.0015697479248047	24.45945930480957	0.0	0.0	0.0	1272.6474609375	0.0	0.0	0.0	0.0	0.0	0.0	0.0	0.0	0.0	0.0	0.0	0.0	0.0	0.0	0.0	0.0	0.0	0.0	1258.0599365234375	1272.6474609375	0.0	0.0	0.0	492618.5625
1689416041625858578	3183	1689416041586469209	map	14.838874816894531	0.1498260498046875	0.0	0.0	0.0	0.0074396999552845955	0.9999723434448242	16.419755935668945	-0.4514278769493103	0.0	0.0	0.0	853.9990844726562	-0.4514278769493103	21.8211669921875	0.0	0.0	0.0	872.0387573242188	0.0	0.0	0.0	0.0	0.0	0.0	0.0	0.0	0.0	0.0	0.0	0.0	0.0	0.0	0.0	0.0	0.0	0.0	853.9990844726562	872.0387573242188	0.0	0.0	0.0	362150.90625
1689416041628652813	3184	1689416041611493128	map	14.955810546875	0.15279388427734375	0.0	0.0	0.0	0.007513366639614105	0.9999717473983765	14.610595703125	0.8577494621276855	0.0	0.0	0.0	1167.570068359375	0.8577494621276855	23.021133422851562	0.0	0.0	0.0	894.9257202148438	0.0	0.0	0.0	0.0	0.0	0.0	0.0	0.0	0.0	0.0	0.0	0.0	0.0	0.0	0.0	0.0	0.0	0.0	1167.570068359375	894.9257202148438	0.0	0.0	0.0	486372.78125
1689416041668858520	3185	1689416041636589643	map	15.056800842285156	0.1562347412109375	0.0	0.0	0.0	0.00791700929403305	0.9999686479568481	18.209787368774414	0.8943501114845276	0.0	0.0	0.0	1297.755126953125	0.8943501114845276	23.136857986450195	0.0	0.0	0.0	882.3106689453125	0.0	0.0	0.0	0.0	0.0	0.0	0.0	0.0	0.0	0.0	0.0	0.0	0.0	0.0	0.0	0.0	0.0	0.0	1297.755126953125	882.3106689453125	0.0	0.0	0.0	432214.84375
1689416041709810168	3186	1689416041661603520	map	15.05419921875	0.1531219482421875	0.0	0.0	0.0	0.007680125534534454	0.9999704957008362	14.483297348022461	-2.2185304164886475	0.0	0.0	0.0	1496.108154296875	-2.2185304164886475	22.778406143188477	0.0	0.0	0.0	423.6883850097656	0.0	0.0	0.0	0.0	0.0	0.0	0.0	0.0	0.0	0.0	0.0	0.0	0.0	0.0	0.0	0.0	0.0	0.0	1496.108154296875	423.6883850097656	0.0	0.0	0.0	523157.25
1689416041709905888	3187	1689416041686551895	map	15.17840576171875	0.15352630615234375	0.0	0.0	0.0	0.007978631183505058	0.9999681711196899	14.873490333557129	1.674423098564148	0.0	0.0	0.0	995.9981079101562	1.674423098564148	21.90449333190918	0.0	0.0	0.0	1149.3717041015625	0.0	0.0	0.0	0.0	0.0	0.0	0.0	0.0	0.0	0.0	0.0	0.0	0.0	0.0	0.0	0.0	0.0	0.0	995.9981079101562	1149.3717041015625	0.0	0.0	0.0	424572.5
1689416041750982155	3188	1689416041711629257	map	15.242233276367188	0.1539306640625	0.0	0.0	0.0	0.009388305246829987	0.999955952167511	15.830941200256348	1.696508765220642	0.0	0.0	0.0	1049.1871337890625	1.696508765220642	20.513656616210938	0.0	0.0	0.0	854.9690551757812	0.0	0.0	0.0	0.0	0.0	0.0	0.0	0.0	0.0	0.0	0.0	0.0	0.0	0.0	0.0	0.0	0.0	0.0	1049.1871337890625	854.9690551757812	0.0	0.0	0.0	379707.9375
1689416041753680873	3189	1689416041736635136	map	15.272010803222656	0.14833831787109375	0.0	0.0	0.0	0.009660693816840649	0.9999533295631409	16.312841415405273	-0.18498772382736206	0.0	0.0	0.0	1034.785400390625	-0.18498772382736206	23.694547653198242	0.0	0.0	0.0	1288.3853759765625	0.0	0.0	0.0	0.0	0.0	0.0	0.0	0.0	0.0	0.0	0.0	0.0	0.0	0.0	0.0	0.0	0.0	0.0	1034.785400390625	1288.3853759765625	0.0	0.0	0.0	507130.46875
1689416041799711128	3190	1689416041761662564	map	15.38238525390625	0.14754486083984375	0.0	0.0	0.0	0.008609069511294365	0.9999629259109497	18.28159523010254	-1.2304383516311646	0.0	0.0	0.0	1003.7518310546875	-1.2304383516311646	23.19211196899414	0.0	0.0	0.0	1093.0333251953125	0.0	0.0	0.0	0.0	0.0	0.0	0.0	0.0	0.0	0.0	0.0	0.0	0.0	0.0	0.0	0.0	0.0	0.0	1003.7518310546875	1093.0333251953125	0.0	0.0	0.0	536315.75
1689416041834749411	3191	1689416041786656728	map	15.408653259277344	0.1516265869140625	0.0	0.0	0.0	0.008007563650608063	0.9999679327011108	16.872230529785156	0.6493179202079773	0.0	0.0	0.0	1194.2071533203125	0.6493179202079773	16.11082649230957	0.0	0.0	0.0	1263.736328125	0.0	0.0	0.0	0.0	0.0	0.0	0.0	0.0	0.0	0.0	0.0	0.0	0.0	0.0	0.0	0.0	0.0	0.0	1194.2071533203125	1263.736328125	0.0	0.0	0.0	511214.625
1689416041834859072	3192	1689416041811651669	map	15.506149291992188	0.1514892578125	0.0	0.0	0.0	0.008144601248204708	0.9999668598175049	13.372879981994629	-0.7595081925392151	0.0	0.0	0.0	566.4465942382812	-0.7595081925392151	18.00538444519043	0.0	0.0	0.0	1134.1513671875	0.0	0.0	0.0	0.0	0.0	0.0	0.0	0.0	0.0	0.0	0.0	0.0	0.0	0.0	0.0	0.0	0.0	0.0	566.4465942382812	1134.1513671875	0.0	0.0	0.0	378534.96875
1689416041875819467	3193	1689416041836658433	map	15.622138977050781	0.1319580078125	0.0	0.0	0.0	0.009266208857297897	0.9999570846557617	15.10290241241455	-0.7638423442840576	0.0	0.0	0.0	690.5425415039062	-0.7638423442840576	21.713470458984375	0.0	0.0	0.0	1017.5979614257812	0.0	0.0	0.0	0.0	0.0	0.0	0.0	0.0	0.0	0.0	0.0	0.0	0.0	0.0	0.0	0.0	0.0	0.0	690.5425415039062	1017.5979614257812	0.0	0.0	0.0	430599.03125
1689416041878797161	3194	1689416041861706561	map	15.623580932617188	0.13071441650390625	0.0	0.0	0.0	0.009553450159728527	0.999954342842102	19.383535385131836	-0.36408787965774536	0.0	0.0	0.0	615.1849975585938	-0.36408787965774536	20.63160514831543	0.0	0.0	0.0	568.3245849609375	0.0	0.0	0.0	0.0	0.0	0.0	0.0	0.0	0.0	0.0	0.0	0.0	0.0	0.0	0.0	0.0	0.0	0.0	615.1849975585938	568.3245849609375	0.0	0.0	0.0	364472.25
1689416041921475364	3195	1689416041886747445	map	15.734519958496094	0.1150054931640625	0.0	0.0	0.0	0.010453876107931137	0.999945342540741	15.167057991027832	-0.35956549644470215	0.0	0.0	0.0	562.2159423828125	-0.35956549644470215	21.92809295654297	0.0	0.0	0.0	639.2202758789062	0.0	0.0	0.0	0.0	0.0	0.0	0.0	0.0	0.0	0.0	0.0	0.0	0.0	0.0	0.0	0.0	0.0	0.0	562.2159423828125	639.2202758789062	0.0	0.0	0.0	345676.8125
1689416041962905701	3196	1689416041911856821	map	15.827804565429688	0.1390380859375	0.0	0.0	0.0	0.009120508097112179	0.9999583959579468	20.245220184326172	2.420041561126709	0.0	0.0	0.0	1471.7427978515625	2.420041561126709	22.73863983154297	0.0	0.0	0.0	978.78369140625	0.0	0.0	0.0	0.0	0.0	0.0	0.0	0.0	0.0	0.0	0.0	0.0	0.0	0.0	0.0	0.0	0.0	0.0	1471.7427978515625	978.78369140625	0.0	0.0	0.0	537549.1875
1689416041963046555	3197	1689416041936974565	map	15.861122131347656	0.1182861328125	0.0	0.0	0.0	0.010152657516300678	0.9999484419822693	15.022435188293457	2.390157461166382	0.0	0.0	0.0	1010.7348022460938	2.390157461166382	24.030288696289062	0.0	0.0	0.0	809.0625610351562	0.0	0.0	0.0	0.0	0.0	0.0	0.0	0.0	0.0	0.0	0.0	0.0	0.0	0.0	0.0	0.0	0.0	0.0	1010.7348022460938	809.0625610351562	0.0	0.0	0.0	387023.0625
1689416042003742784	3198	1689416041962029705	map	15.972755432128906	0.1248931884765625	0.0	0.0	0.0	0.009469499811530113	0.9999551773071289	17.208744049072266	2.725194215774536	0.0	0.0	0.0	1193.2237548828125	2.725194215774536	24.07100486755371	0.0	0.0	0.0	852.5669555664062	0.0	0.0	0.0	0.0	0.0	0.0	0.0	0.0	0.0	0.0	0.0	0.0	0.0	0.0	0.0	0.0	0.0	0.0	1193.2237548828125	852.5669555664062	0.0	0.0	0.0	443064.9375
1689416042004106920	3199	1689416041987107370	map	15.9727783203125	0.13240814208984375	0.0	0.0	0.0	0.009350392036139965	0.9999563097953796	21.09476661682129	-0.2884141802787781	0.0	0.0	0.0	742.2828369140625	-0.2884141802787781	25.272197723388672	0.0	0.0	0.0	697.4277954101562	0.0	0.0	0.0	0.0	0.0	0.0	0.0	0.0	0.0	0.0	0.0	0.0	0.0	0.0	0.0	0.0	0.0	0.0	742.2828369140625	697.4277954101562	0.0	0.0	0.0	502305.5
1689416042045787906	3200	1689416042012182006	map	16.083297729492188	0.13427734375	0.0	0.0	0.0	0.008790161460638046	0.9999613761901855	17.88703727722168	-0.2560502886772156	0.0	0.0	0.0	1322.2196044921875	-0.2560502886772156	21.66225814819336	0.0	0.0	0.0	667.8214111328125	0.0	0.0	0.0	0.0	0.0	0.0	0.0	0.0	0.0	0.0	0.0	0.0	0.0	0.0	0.0	0.0	0.0	0.0	1322.2196044921875	667.8214111328125	0.0	0.0	0.0	467060.5625
1689416042087302738	3201	1689416042037232123	map	16.204429626464844	0.1457977294921875	0.0	0.0	0.0	0.008446193300187588	0.9999643564224243	15.788532257080078	1.520202398300171	0.0	0.0	0.0	1094.5511474609375	1.520202398300171	23.741785049438477	0.0	0.0	0.0	834.32958984375	0.0	0.0	0.0	0.0	0.0	0.0	0.0	0.0	0.0	0.0	0.0	0.0	0.0	0.0	0.0	0.0	0.0	0.0	1094.5511474609375	834.32958984375	0.0	0.0	0.0	408184.6875
1689416042087489056	3202	1689416042062246303	map	16.201988220214844	0.1450042724609375	0.0	0.0	0.0	0.0089359600096941	0.9999600648880005	20.350135803222656	1.4697026014328003	0.0	0.0	0.0	1493.0062255859375	1.4697026014328003	29.37704849243164	0.0	0.0	0.0	911.5829467773438	0.0	0.0	0.0	0.0	0.0	0.0	0.0	0.0	0.0	0.0	0.0	0.0	0.0	0.0	0.0	0.0	0.0	0.0	1493.0062255859375	911.5829467773438	0.0	0.0	0.0	631773.5
1689416042127745668	3203	1689416042087280095	map	16.326698303222656	0.14261627197265625	0.0	0.0	0.0	0.008647131733596325	0.9999626278877258	20.484783172607422	0.9859272241592407	0.0	0.0	0.0	1176.3497314453125	0.9859272241592407	24.778955459594727	0.0	0.0	0.0	733.1417236328125	0.0	0.0	0.0	0.0	0.0	0.0	0.0	0.0	0.0	0.0	0.0	0.0	0.0	0.0	0.0	0.0	0.0	0.0	1176.3497314453125	733.1417236328125	0.0	0.0	0.0	574194.25
1689416042129273847	3204	1689416042112296048	map	16.42517852783203	0.13875579833984375	0.0	0.0	0.0	0.007566662039607763	0.9999713897705078	20.827672958374023	1.2560821771621704	0.0	0.0	0.0	1473.505859375	1.2560821771621704	24.1590633392334	0.0	0.0	0.0	830.3757934570312	0.0	0.0	0.0	0.0	0.0	0.0	0.0	0.0	0.0	0.0	0.0	0.0	0.0	0.0	0.0	0.0	0.0	0.0	1473.505859375	830.3757934570312	0.0	0.0	0.0	653251.375
1689416042169919107	3205	1689416042137354751	map	16.430076599121094	0.1540374755859375	0.0	0.0	0.0	0.00884120725095272	0.9999608993530273	21.20231056213379	-0.00461047887802124	0.0	0.0	0.0	1304.6607666015625	-0.00461047887802124	24.64379119873047	0.0	0.0	0.0	721.9886474609375	0.0	0.0	0.0	0.0	0.0	0.0	0.0	0.0	0.0	0.0	0.0	0.0	0.0	0.0	0.0	0.0	0.0	0.0	1304.6607666015625	721.9886474609375	0.0	0.0	0.0	591478.375
1689416042210811524	3206	1689416042162452290	map	16.5531005859375	0.1588897705078125	0.0	0.0	0.0	0.007898314855992794	0.9999688267707825	24.03474235534668	1.6652600765228271	0.0	0.0	0.0	1964.8201904296875	1.6652600765228271	26.664609909057617	0.0	0.0	0.0	853.5453491210938	0.0	0.0	0.0	0.0	0.0	0.0	0.0	0.0	0.0	0.0	0.0	0.0	0.0	0.0	0.0	0.0	0.0	0.0	1964.8201904296875	853.5453491210938	0.0	0.0	0.0	763431.375
1689416042211088403	3207	1689416042187469514	map	16.553573608398438	0.1642608642578125	0.0	0.0	0.0	0.008172478526830673	0.9999666213989258	20.747095108032227	1.4455915689468384	0.0	0.0	0.0	1249.190185546875	1.4455915689468384	25.885799407958984	0.0	0.0	0.0	885.079345703125	0.0	0.0	0.0	0.0	0.0	0.0	0.0	0.0	0.0	0.0	0.0	0.0	0.0	0.0	0.0	0.0	0.0	0.0	1249.190185546875	885.079345703125	0.0	0.0	0.0	609250.0
1689416042252340848	3208	1689416042212482495	map	16.65644073486328	0.16152191162109375	0.0	0.0	0.0	0.008591489866375923	0.999963104724884	19.720067977905273	1.1903973817825317	0.0	0.0	0.0	1599.096435546875	1.1903973817825317	25.190052032470703	0.0	0.0	0.0	533.1848754882812	0.0	0.0	0.0	0.0	0.0	0.0	0.0	0.0	0.0	0.0	0.0	0.0	0.0	0.0	0.0	0.0	0.0	0.0	1599.096435546875	533.1848754882812	0.0	0.0	0.0	672061.25
1689416042254662254	3209	1689416042237504013	map	16.79052734375	0.1655426025390625	0.0	0.0	0.0	0.006961958482861519	0.9999757409095764	21.15287971496582	1.1762341260910034	0.0	0.0	0.0	1448.3983154296875	1.1762341260910034	34.7115364074707	0.0	0.0	0.0	924.79541015625	0.0	0.0	0.0	0.0	0.0	0.0	0.0	0.0	0.0	0.0	0.0	0.0	0.0	0.0	0.0	0.0	0.0	0.0	1448.3983154296875	924.79541015625	0.0	0.0	0.0	771277.625
1689416042294747667	3210	1689416042262484713	map	16.786827087402344	0.16957855224609375	0.0	0.0	0.0	0.007866515778005123	0.9999690651893616	21.85276985168457	0.9080381989479065	0.0	0.0	0.0	1603.8612060546875	0.9080381989479065	34.5565299987793	0.0	0.0	0.0	1208.7646484375	0.0	0.0	0.0	0.0	0.0	0.0	0.0	0.0	0.0	0.0	0.0	0.0	0.0	0.0	0.0	0.0	0.0	0.0	1603.8612060546875	1208.7646484375	0.0	0.0	0.0	820126.25
1689416042335983856	3211	1689416042287494090	map	16.895851135253906	0.17539215087890625	0.0	0.0	0.0	0.007353776600211859	0.999972939491272	21.252492904663086	-1.1858294010162354	0.0	0.0	0.0	1323.9427490234375	-1.1858294010162354	31.43439292907715	0.0	0.0	0.0	467.9594421386719	0.0	0.0	0.0	0.0	0.0	0.0	0.0	0.0	0.0	0.0	0.0	0.0	0.0	0.0	0.0	0.0	0.0	0.0	1323.9427490234375	467.9594421386719	0.0	0.0	0.0	647497.4375
1689416042336188304	3212	1689416042312522722	map	17.00556182861328	0.1765594482421875	0.0	0.0	0.0	0.00717403506860137	0.999974250793457	21.479976654052734	-0.5099853873252869	0.0	0.0	0.0	1506.5718994140625	-0.5099853873252869	32.1576042175293	0.0	0.0	0.0	794.9630737304688	0.0	0.0	0.0	0.0	0.0	0.0	0.0	0.0	0.0	0.0	0.0	0.0	0.0	0.0	0.0	0.0	0.0	0.0	1506.5718994140625	794.9630737304688	0.0	0.0	0.0	708873.1875
1689416042377637632	3213	1689416042337514320	map	17.028587341308594	0.17624664306640625	0.0	0.0	0.0	0.006962963845580816	0.9999757409095764	20.300460815429688	-2.3085060119628906	0.0	0.0	0.0	1186.4681396484375	-2.3085060119628906	31.207515716552734	0.0	0.0	0.0	406.3982238769531	0.0	0.0	0.0	0.0	0.0	0.0	0.0	0.0	0.0	0.0	0.0	0.0	0.0	0.0	0.0	0.0	0.0	0.0	1186.4681396484375	406.3982238769531	0.0	0.0	0.0	662334.3125
1689416042380190559	3214	1689416042362566360	map	17.150611877441406	0.17018890380859375	0.0	0.0	0.0	0.00735743623226881	0.999972939491272	19.44940185546875	-1.4460394382476807	0.0	0.0	0.0	1461.5677490234375	-1.4460394382476807	32.79373550415039	0.0	0.0	0.0	399.098876953125	0.0	0.0	0.0	0.0	0.0	0.0	0.0	0.0	0.0	0.0	0.0	0.0	0.0	0.0	0.0	0.0	0.0	0.0	1461.5677490234375	399.098876953125	0.0	0.0	0.0	721869.5
1689416042419911612	3215	1689416042387543222	map	17.1578369140625	0.1681060791015625	0.0	0.0	0.0	0.007671489380300045	0.999970555305481	17.399812698364258	-2.1558852195739746	0.0	0.0	0.0	1004.2071533203125	-2.1558852195739746	30.741714477539062	0.0	0.0	0.0	439.01495361328125	0.0	0.0	0.0	0.0	0.0	0.0	0.0	0.0	0.0	0.0	0.0	0.0	0.0	0.0	0.0	0.0	0.0	0.0	1004.2071533203125	439.01495361328125	0.0	0.0	0.0	660932.5
1689416042460816994	3216	1689416042412614928	map	17.285606384277344	0.1685028076171875	0.0	0.0	0.0	0.00736208027228713	0.9999728798866272	21.245637893676758	-1.473177194595337	0.0	0.0	0.0	1350.917236328125	-1.473177194595337	31.064449310302734	0.0	0.0	0.0	530.9293212890625	0.0	0.0	0.0	0.0	0.0	0.0	0.0	0.0	0.0	0.0	0.0	0.0	0.0	0.0	0.0	0.0	0.0	0.0	1350.917236328125	530.9293212890625	0.0	0.0	0.0	817582.8125
1689416042460963765	3217	1689416042437649072	map	17.389816284179688	0.1692047119140625	0.0	0.0	0.0	0.007105891592800617	0.9999747276306152	24.609527587890625	0.4368164837360382	0.0	0.0	0.0	1039.703857421875	0.4368164837360382	29.448701858520508	0.0	0.0	0.0	656.3121337890625	0.0	0.0	0.0	0.0	0.0	0.0	0.0	0.0	0.0	0.0	0.0	0.0	0.0	0.0	0.0	0.0	0.0	0.0	1039.703857421875	656.3121337890625	0.0	0.0	0.0	616516.125
1689416042502247508	3218	1689416042462785861	map	17.397377014160156	0.17092132568359375	0.0	0.0	0.0	0.006988593377172947	0.9999755620956421	25.063215255737305	1.4122544527053833	0.0	0.0	0.0	1687.7713623046875	1.4122544527053833	30.0145320892334	0.0	0.0	0.0	801.4913330078125	0.0	0.0	0.0	0.0	0.0	0.0	0.0	0.0	0.0	0.0	0.0	0.0	0.0	0.0	0.0	0.0	0.0	0.0	1687.7713623046875	801.4913330078125	0.0	0.0	0.0	889075.125
1689416042504681978	3219	1689416042487813600	map	17.517189025878906	0.1841583251953125	0.0	0.0	0.0	0.007162712514400482	0.9999743700027466	24.51894760131836	2.092134714126587	0.0	0.0	0.0	1427.6748046875	2.092134714126587	34.672786712646484	0.0	0.0	0.0	680.7054443359375	0.0	0.0	0.0	0.0	0.0	0.0	0.0	0.0	0.0	0.0	0.0	0.0	0.0	0.0	0.0	0.0	0.0	0.0	1427.6748046875	680.7054443359375	0.0	0.0	0.0	796462.375
1689416042546147495	3220	1689416042512808992	map	17.625839233398438	0.17221832275390625	0.0	0.0	0.0	0.006760211195796728	0.999977171421051	24.191123962402344	-1.4482433795928955	0.0	0.0	0.0	1135.521240234375	-1.4482433795928955	27.947484970092773	0.0	0.0	0.0	-23.810705184936523	0.0	0.0	0.0	0.0	0.0	0.0	0.0	0.0	0.0	0.0	0.0	0.0	0.0	0.0	0.0	0.0	0.0	0.0	1135.521240234375	-23.810705184936523	0.0	0.0	0.0	703239.375
1689416042586835087	3221	1689416042537851598	map	17.63996124267578	0.17840576171875	0.0	0.0	0.0	0.005870625842362642	0.9999827742576599	28.779895782470703	1.9071911573410034	0.0	0.0	0.0	1590.4403076171875	1.9071911573410034	36.685523986816406	0.0	0.0	0.0	611.8576049804688	0.0	0.0	0.0	0.0	0.0	0.0	0.0	0.0	0.0	0.0	0.0	0.0	0.0	0.0	0.0	0.0	0.0	0.0	1590.4403076171875	611.8576049804688	0.0	0.0	0.0	912554.3125
1689416042587048960	3222	1689416042562909554	map	17.74908447265625	0.18186187744140625	0.0	0.0	0.0	0.006084824446588755	0.9999814629554749	28.659221649169922	-1.6971404552459717	0.0	0.0	0.0	1320.317626953125	-1.6971404552459717	31.250886917114258	0.0	0.0	0.0	-43.14481735229492	0.0	0.0	0.0	0.0	0.0	0.0	0.0	0.0	0.0	0.0	0.0	0.0	0.0	0.0	0.0	0.0	0.0	0.0	1320.317626953125	-43.14481735229492	0.0	0.0	0.0	721465.9375
1689416042627848098	3223	1689416042587921719	map	17.76062774658203	0.16986083984375	0.0	0.0	0.0	0.005905359983444214	0.9999825358390808	27.652196884155273	-1.4082868099212646	0.0	0.0	0.0	1216.61767578125	-1.4082868099212646	35.029762268066406	0.0	0.0	0.0	108.29087829589844	0.0	0.0	0.0	0.0	0.0	0.0	0.0	0.0	0.0	0.0	0.0	0.0	0.0	0.0	0.0	0.0	0.0	0.0	1216.61767578125	108.29087829589844	0.0	0.0	0.0	730332.75
1689416042630081070	3224	1689416042612907234	map	17.874900817871094	0.18563079833984375	0.0	0.0	0.0	0.006216163747012615	0.9999806880950928	27.97157096862793	0.33702293038368225	0.0	0.0	0.0	1092.244873046875	0.33702293038368225	33.2684440612793	0.0	0.0	0.0	83.30683135986328	0.0	0.0	0.0	0.0	0.0	0.0	0.0	0.0	0.0	0.0	0.0	0.0	0.0	0.0	0.0	0.0	0.0	0.0	1092.244873046875	83.30683135986328	0.0	0.0	0.0	705281.8125
1689416042671866051	3225	1689416042637892191	map	17.97808837890625	0.18701171875	0.0	0.0	0.0	0.006824264768511057	0.9999766945838928	28.6341495513916	-0.14239032566547394	0.0	0.0	0.0	1675.6185302734375	-0.14239032566547394	34.066925048828125	0.0	0.0	0.0	548.44140625	0.0	0.0	0.0	0.0	0.0	0.0	0.0	0.0	0.0	0.0	0.0	0.0	0.0	0.0	0.0	0.0	0.0	0.0	1675.6185302734375	548.44140625	0.0	0.0	0.0	848323.0
1689416042713871012	3226	1689416042662899208	map	17.994224548339844	0.18173980712890625	0.0	0.0	0.0	0.007022654637694359	0.999975323677063	32.056705474853516	0.9859821796417236	0.0	0.0	0.0	1958.353271484375	0.9859821796417236	34.54109191894531	0.0	0.0	0.0	83.74278259277344	0.0	0.0	0.0	0.0	0.0	0.0	0.0	0.0	0.0	0.0	0.0	0.0	0.0	0.0	0.0	0.0	0.0	0.0	1958.353271484375	83.74278259277344	0.0	0.0	0.0	887746.6875
1689416042714705072	3227	1689416042687891425	map	18.101181030273438	0.1907196044921875	0.0	0.0	0.0	0.0068893334828317165	0.9999762773513794	27.213890075683594	0.6696852445602417	0.0	0.0	0.0	2119.180419921875	0.6696852445602417	32.613983154296875	0.0	0.0	0.0	42.64448547363281	0.0	0.0	0.0	0.0	0.0	0.0	0.0	0.0	0.0	0.0	0.0	0.0	0.0	0.0	0.0	0.0	0.0	0.0	2119.180419921875	42.64448547363281	0.0	0.0	0.0	766214.9375
1689416042755793572	3228	1689416042712799126	map	18.21753692626953	0.19496917724609375	0.0	0.0	0.0	0.006642056629061699	0.9999779462814331	27.754878997802734	4.570288181304932	0.0	0.0	0.0	1881.8333740234375	4.570288181304932	38.96112823486328	0.0	0.0	0.0	872.4827270507812	0.0	0.0	0.0	0.0	0.0	0.0	0.0	0.0	0.0	0.0	0.0	0.0	0.0	0.0	0.0	0.0	0.0	0.0	1881.8333740234375	872.4827270507812	0.0	0.0	0.0	808455.625
1689416042755931763	3229	1689416042737793096	map	18.23706817626953	0.1978759765625	0.0	0.0	0.0	0.006759908515959978	0.999977171421051	31.82281494140625	2.16723370552063	0.0	0.0	0.0	2126.816162109375	2.16723370552063	32.83171081542969	0.0	0.0	0.0	1058.9517822265625	0.0	0.0	0.0	0.0	0.0	0.0	0.0	0.0	0.0	0.0	0.0	0.0	0.0	0.0	0.0	0.0	0.0	0.0	2126.816162109375	1058.9517822265625	0.0	0.0	0.0	869568.8125
1689416042797900185	3230	1689416042762702493	map	18.355003356933594	0.21213531494140625	0.0	0.0	0.0	0.006048782728612423	0.999981701374054	21.18791961669922	2.4614930152893066	0.0	0.0	0.0	1167.0880126953125	2.4614930152893066	32.75141906738281	0.0	0.0	0.0	706.61572265625	0.0	0.0	0.0	0.0	0.0	0.0	0.0	0.0	0.0	0.0	0.0	0.0	0.0	0.0	0.0	0.0	0.0	0.0	1167.0880126953125	706.61572265625	0.0	0.0	0.0	685560.0
1689416042804985644	3231	1689416042787657751	map	18.366683959960938	0.21114349365234375	0.0	0.0	0.0	0.006008959840983152	0.9999819397926331	26.335350036621094	2.9082000255584717	0.0	0.0	0.0	1427.639892578125	2.9082000255584717	28.672298431396484	0.0	0.0	0.0	937.7797241210938	0.0	0.0	0.0	0.0	0.0	0.0	0.0	0.0	0.0	0.0	0.0	0.0	0.0	0.0	0.0	0.0	0.0	0.0	1427.639892578125	937.7797241210938	0.0	0.0	0.0	710463.75
1689416042845858345	3232	1689416042812658660	map	18.47547149658203	0.2151336669921875	0.0	0.0	0.0	0.005422276444733143	0.9999852776527405	19.79387092590332	1.8626892566680908	0.0	0.0	0.0	1319.8521728515625	1.8626892566680908	32.95978927612305	0.0	0.0	0.0	554.3089599609375	0.0	0.0	0.0	0.0	0.0	0.0	0.0	0.0	0.0	0.0	0.0	0.0	0.0	0.0	0.0	0.0	0.0	0.0	1319.8521728515625	554.3089599609375	0.0	0.0	0.0	663735.5
1689416042887762809	3233	1689416042837622751	map	18.597694396972656	0.22031402587890625	0.0	0.0	0.0	0.006617706269025803	0.9999781250953674	24.88861846923828	4.588217258453369	0.0	0.0	0.0	1521.5189208984375	4.588217258453369	34.021080017089844	0.0	0.0	0.0	740.6396484375	0.0	0.0	0.0	0.0	0.0	0.0	0.0	0.0	0.0	0.0	0.0	0.0	0.0	0.0	0.0	0.0	0.0	0.0	1521.5189208984375	740.6396484375	0.0	0.0	0.0	714580.6875
1689416042888005602	3234	1689416042862565618	map	18.599411010742188	0.22243499755859375	0.0	0.0	0.0	0.0066952453926205635	0.9999775886535645	28.786115646362305	3.005300760269165	0.0	0.0	0.0	1463.36474609375	3.005300760269165	33.634765625	0.0	0.0	0.0	1048.2650146484375	0.0	0.0	0.0	0.0	0.0	0.0	0.0	0.0	0.0	0.0	0.0	0.0	0.0	0.0	0.0	0.0	0.0	0.0	1463.36474609375	1048.2650146484375	0.0	0.0	0.0	831281.6875
1689416042927794782	3235	1689416042887602817	map	18.719993591308594	0.2232818603515625	0.0	0.0	0.0	0.006545594427734613	0.9999786019325256	25.10453987121582	4.155201435089111	0.0	0.0	0.0	1516.0216064453125	4.155201435089111	36.66657638549805	0.0	0.0	0.0	377.9103088378906	0.0	0.0	0.0	0.0	0.0	0.0	0.0	0.0	0.0	0.0	0.0	0.0	0.0	0.0	0.0	0.0	0.0	0.0	1516.0216064453125	377.9103088378906	0.0	0.0	0.0	788299.75
1689416042929828368	3236	1689416042912635892	map	18.819557189941406	0.21563720703125	0.0	0.0	0.0	0.006442205514758825	0.9999792575836182	23.62953758239746	4.158553123474121	0.0	0.0	0.0	1367.235595703125	4.158553123474121	34.24275207519531	0.0	0.0	0.0	508.634765625	0.0	0.0	0.0	0.0	0.0	0.0	0.0	0.0	0.0	0.0	0.0	0.0	0.0	0.0	0.0	0.0	0.0	0.0	1367.235595703125	508.634765625	0.0	0.0	0.0	820215.6875
1689416042970875170	3237	1689416042937645434	map	18.8424072265625	0.2091827392578125	0.0	0.0	0.0	0.006347267422825098	0.9999798536300659	24.515058517456055	3.0371992588043213	0.0	0.0	0.0	1012.0233154296875	3.0371992588043213	31.927928924560547	0.0	0.0	0.0	773.6468505859375	0.0	0.0	0.0	0.0	0.0	0.0	0.0	0.0	0.0	0.0	0.0	0.0	0.0	0.0	0.0	0.0	0.0	0.0	1012.0233154296875	773.6468505859375	0.0	0.0	0.0	769911.8125
1689416043012071502	3238	1689416042962768971	map	18.95063018798828	0.2129364013671875	0.0	0.0	0.0	0.006278421729803085	0.9999802708625793	25.94124984741211	2.761244297027588	0.0	0.0	0.0	778.0603637695312	2.761244297027588	29.00246810913086	0.0	0.0	0.0	-25.943510055541992	0.0	0.0	0.0	0.0	0.0	0.0	0.0	0.0	0.0	0.0	0.0	0.0	0.0	0.0	0.0	0.0	0.0	0.0	778.0603637695312	-25.943510055541992	0.0	0.0	0.0	589673.5
1689416043012439490	3239	1689416042987848652	map	18.958419799804688	0.21042633056640625	0.0	0.0	0.0	0.005740491673350334	0.999983549118042	22.93269157409668	1.9257545471191406	0.0	0.0	0.0	1046.9490966796875	1.9257545471191406	32.356319427490234	0.0	0.0	0.0	249.39334106445312	0.0	0.0	0.0	0.0	0.0	0.0	0.0	0.0	0.0	0.0	0.0	0.0	0.0	0.0	0.0	0.0	0.0	0.0	1046.9490966796875	249.39334106445312	0.0	0.0	0.0	629775.75
1689416043054038670	3240	1689416043012890783	map	19.07183837890625	0.20571136474609375	0.0	0.0	0.0	0.005522660445421934	0.9999847412109375	24.784236907958984	1.2184338569641113	0.0	0.0	0.0	1466.87060546875	1.2184338569641113	32.110313415527344	0.0	0.0	0.0	-267.0028991699219	0.0	0.0	0.0	0.0	0.0	0.0	0.0	0.0	0.0	0.0	0.0	0.0	0.0	0.0	0.0	0.0	0.0	0.0	1466.87060546875	-267.0028991699219	0.0	0.0	0.0	765206.25
1689416043055274329	3241	1689416043037954995	map	19.194862365722656	0.19918060302734375	0.0	0.0	0.0	0.005321762524545193	0.9999858140945435	28.973600387573242	1.6352028846740723	0.0	0.0	0.0	1240.7454833984375	1.6352028846740723	40.747711181640625	0.0	0.0	0.0	507.6270751953125	0.0	0.0	0.0	0.0	0.0	0.0	0.0	0.0	0.0	0.0	0.0	0.0	0.0	0.0	0.0	0.0	0.0	0.0	1240.7454833984375	507.6270751953125	0.0	0.0	0.0	899057.6875
1689416043095918651	3242	1689416043062990835	map	19.193077087402344	0.2051239013671875	0.0	0.0	0.0	0.005435154307633638	0.9999852180480957	27.65412712097168	5.566177845001221	0.0	0.0	0.0	1336.5118408203125	5.566177845001221	42.24436569213867	0.0	0.0	0.0	958.0118408203125	0.0	0.0	0.0	0.0	0.0	0.0	0.0	0.0	0.0	0.0	0.0	0.0	0.0	0.0	0.0	0.0	0.0	0.0	1336.5118408203125	958.0118408203125	0.0	0.0	0.0	786098.75
1689416043136722883	3243	1689416043088067144	map	19.318588256835938	0.19789886474609375	0.0	0.0	0.0	0.005955435335636139	0.9999822378158569	28.012054443359375	6.251154899597168	0.0	0.0	0.0	1374.55419921875	6.251154899597168	43.14085006713867	0.0	0.0	0.0	499.2381896972656	0.0	0.0	0.0	0.0	0.0	0.0	0.0	0.0	0.0	0.0	0.0	0.0	0.0	0.0	0.0	0.0	0.0	0.0	1374.55419921875	499.2381896972656	0.0	0.0	0.0	989286.75
1689416043136858738	3244	1689416043113017904	map	19.422523498535156	0.2053375244140625	0.0	0.0	0.0	0.00587806012481451	0.9999827146530151	30.997638702392578	5.310211181640625	0.0	0.0	0.0	1610.0830078125	5.310211181640625	36.75653839111328	0.0	0.0	0.0	478.4720458984375	0.0	0.0	0.0	0.0	0.0	0.0	0.0	0.0	0.0	0.0	0.0	0.0	0.0	0.0	0.0	0.0	0.0	0.0	1610.0830078125	478.4720458984375	0.0	0.0	0.0	941920.75
1689416043177893766	3245	1689416043138073006	map	19.447105407714844	0.1971435546875	0.0	0.0	0.0	0.0052266716957092285	0.9999863505363464	29.558181762695312	3.9807422161102295	0.0	0.0	0.0	1720.662109375	3.9807422161102295	33.36860275268555	0.0	0.0	0.0	-248.50144958496094	0.0	0.0	0.0	0.0	0.0	0.0	0.0	0.0	0.0	0.0	0.0	0.0	0.0	0.0	0.0	0.0	0.0	0.0	1720.662109375	-248.50144958496094	0.0	0.0	0.0	815677.1875
1689416043181097293	3246	1689416043163072782	map	19.557113647460938	0.2026214599609375	0.0	0.0	0.0	0.005456570070236921	0.9999850988388062	25.175371170043945	2.431936025619507	0.0	0.0	0.0	1391.74072265625	2.431936025619507	29.96841049194336	0.0	0.0	0.0	-550.1319580078125	0.0	0.0	0.0	0.0	0.0	0.0	0.0	0.0	0.0	0.0	0.0	0.0	0.0	0.0	0.0	0.0	0.0	0.0	1391.74072265625	-550.1319580078125	0.0	0.0	0.0	759229.3125
1689416043220958172	3247	1689416043188016944	map	19.571090698242188	0.19741058349609375	0.0	0.0	0.0	0.005348604172468185	0.9999856948852539	33.59296798706055	3.2065136432647705	0.0	0.0	0.0	349.2388916015625	3.2065136432647705	43.91373825073242	0.0	0.0	0.0	-495.0240783691406	0.0	0.0	0.0	0.0	0.0	0.0	0.0	0.0	0.0	0.0	0.0	0.0	0.0	0.0	0.0	0.0	0.0	0.0	349.2388916015625	-495.0240783691406	0.0	0.0	0.0	857507.4375
1689416043261769295	3248	1689416043212998036	map	19.6807861328125	0.20272064208984375	0.0	0.0	0.0	0.004981295205652714	0.9999876022338867	33.93427276611328	2.2979817390441895	0.0	0.0	0.0	660.8536376953125	2.2979817390441895	39.696998596191406	0.0	0.0	0.0	198.24429321289062	0.0	0.0	0.0	0.0	0.0	0.0	0.0	0.0	0.0	0.0	0.0	0.0	0.0	0.0	0.0	0.0	0.0	0.0	660.8536376953125	198.24429321289062	0.0	0.0	0.0	918048.625
1689416043261887701	3249	1689416043237980850	map	19.80225372314453	0.20452880859375	0.0	0.0	0.0	0.005311410874128342	0.9999858736991882	31.581247329711914	2.5647122859954834	0.0	0.0	0.0	87.75064849853516	2.5647122859954834	38.08552551269531	0.0	0.0	0.0	201.09205627441406	0.0	0.0	0.0	0.0	0.0	0.0	0.0	0.0	0.0	0.0	0.0	0.0	0.0	0.0	0.0	0.0	0.0	0.0	87.75064849853516	201.09205627441406	0.0	0.0	0.0	630229.125
1689416043302948875	3250	1689416043262961377	map	19.811241149902344	0.2076416015625	0.0	0.0	0.0	0.004604768939316273	0.99998939037323	35.35284423828125	2.108795166015625	0.0	0.0	0.0	312.29412841796875	2.108795166015625	35.00607681274414	0.0	0.0	0.0	-118.19380187988281	0.0	0.0	0.0	0.0	0.0	0.0	0.0	0.0	0.0	0.0	0.0	0.0	0.0	0.0	0.0	0.0	0.0	0.0	312.29412841796875	-118.19380187988281	0.0	0.0	0.0	823106.8125
1689416043305544714	3251	1689416043287913988	map	19.935958862304688	0.2191925048828125	0.0	0.0	0.0	0.005456581711769104	0.9999850988388062	35.2615852355957	-0.8195607662200928	0.0	0.0	0.0	-309.92059326171875	-0.8195607662200928	31.244102478027344	0.0	0.0	0.0	319.0406494140625	0.0	0.0	0.0	0.0	0.0	0.0	0.0	0.0	0.0	0.0	0.0	0.0	0.0	0.0	0.0	0.0	0.0	0.0	-309.92059326171875	319.0406494140625	0.0	0.0	0.0	855719.375
1689416043347305322	3252	1689416043312867018	map	20.03266143798828	0.2125244140625	0.0	0.0	0.0	0.00458652013912797	0.9999895095825195	30.513689041137695	2.648913621902466	0.0	0.0	0.0	310.5234375	2.648913621902466	32.71350860595703	0.0	0.0	0.0	496.21661376953125	0.0	0.0	0.0	0.0	0.0	0.0	0.0	0.0	0.0	0.0	0.0	0.0	0.0	0.0	0.0	0.0	0.0	0.0	310.5234375	496.21661376953125	0.0	0.0	0.0	765194.8125
1689416043388155987	3253	1689416043337869544	map	20.060165405273438	0.21579742431640625	0.0	0.0	0.0	0.004552330356091261	0.9999896287918091	38.43466567993164	3.6133460998535156	0.0	0.0	0.0	226.15377807617188	3.6133460998535156	43.81144714355469	0.0	0.0	0.0	996.6648559570312	0.0	0.0	0.0	0.0	0.0	0.0	0.0	0.0	0.0	0.0	0.0	0.0	0.0	0.0	0.0	0.0	0.0	0.0	226.15377807617188	996.6648559570312	0.0	0.0	0.0	897004.1875
1689416043388428207	3254	1689416043362797489	map	20.180931091308594	0.21097564697265625	0.0	0.0	0.0	0.004384456668049097	0.9999904036521912	37.23582458496094	4.541760444641113	0.0	0.0	0.0	-445.1156921386719	4.541760444641113	38.344146728515625	0.0	0.0	0.0	889.9344482421875	0.0	0.0	0.0	0.0	0.0	0.0	0.0	0.0	0.0	0.0	0.0	0.0	0.0	0.0	0.0	0.0	0.0	0.0	-445.1156921386719	889.9344482421875	0.0	0.0	0.0	718989.0625
1689416043428776243	3255	1689416043387790425	map	20.19104766845703	0.21486663818359375	0.0	0.0	0.0	0.0039428723976016045	0.9999922513961792	38.61907196044922	3.1304428577423096	0.0	0.0	0.0	-530.6726684570312	3.1304428577423096	31.985904693603516	0.0	0.0	0.0	421.7002868652344	0.0	0.0	0.0	0.0	0.0	0.0	0.0	0.0	0.0	0.0	0.0	0.0	0.0	0.0	0.0	0.0	0.0	0.0	-530.6726684570312	421.7002868652344	0.0	0.0	0.0	700766.6875
1689416043430167633	3256	1689416043412838301	map	20.304222106933594	0.2184295654296875	0.0	0.0	0.0	0.004727599211037159	0.999988853931427	37.15729522705078	2.275590181350708	0.0	0.0	0.0	-107.67901611328125	2.275590181350708	33.3874626159668	0.0	0.0	0.0	531.3270263671875	0.0	0.0	0.0	0.0	0.0	0.0	0.0	0.0	0.0	0.0	0.0	0.0	0.0	0.0	0.0	0.0	0.0	0.0	-107.67901611328125	531.3270263671875	0.0	0.0	0.0	842762.375
1689416043471738282	3257	1689416043437777026	map	20.424171447753906	0.2249298095703125	0.0	0.0	0.0	0.0034788353368639946	0.9999939203262329	36.39641571044922	2.227945327758789	0.0	0.0	0.0	80.46243286132812	2.227945327758789	33.637081146240234	0.0	0.0	0.0	371.9662780761719	0.0	0.0	0.0	0.0	0.0	0.0	0.0	0.0	0.0	0.0	0.0	0.0	0.0	0.0	0.0	0.0	0.0	0.0	80.46243286132812	371.9662780761719	0.0	0.0	0.0	762161.5625
1689416043512847660	3258	1689416043462795383	map	20.422767639160156	0.22869873046875	0.0	0.0	0.0	0.0031476051080971956	0.9999950528144836	36.689449310302734	4.33778715133667	0.0	0.0	0.0	-213.93118286132812	4.33778715133667	34.444828033447266	0.0	0.0	0.0	887.9374389648438	0.0	0.0	0.0	0.0	0.0	0.0	0.0	0.0	0.0	0.0	0.0	0.0	0.0	0.0	0.0	0.0	0.0	0.0	-213.93118286132812	887.9374389648438	0.0	0.0	0.0	814398.625
1689416043513475229	3259	1689416043487762077	map	20.553077697753906	0.22287750244140625	0.0	0.0	0.0	0.0031833979301154613	0.9999949336051941	30.572555541992188	2.9954705238342285	0.0	0.0	0.0	-27.932083129882812	2.9954705238342285	30.64166259765625	0.0	0.0	0.0	379.95166015625	0.0	0.0	0.0	0.0	0.0	0.0	0.0	0.0	0.0	0.0	0.0	0.0	0.0	0.0	0.0	0.0	0.0	0.0	-27.932083129882812	379.95166015625	0.0	0.0	0.0	693339.9375
1689416043553783093	3260	1689416043512732125	map	20.656227111816406	0.22341156005859375	0.0	0.0	0.0	0.003642277093604207	0.9999933838844299	38.775638580322266	5.025887489318848	0.0	0.0	0.0	-79.22635650634766	5.025887489318848	40.80393600463867	0.0	0.0	0.0	642.5015258789062	0.0	0.0	0.0	0.0	0.0	0.0	0.0	0.0	0.0	0.0	0.0	0.0	0.0	0.0	0.0	0.0	0.0	0.0	-79.22635650634766	642.5015258789062	0.0	0.0	0.0	810835.375
1689416043555134610	3261	1689416043537697515	map	20.683738708496094	0.225830078125	0.0	0.0	0.0	0.0038035570178180933	0.9999927878379822	38.2471923828125	7.079911708831787	0.0	0.0	0.0	395.33441162109375	7.079911708831787	41.147483825683594	0.0	0.0	0.0	753.788818359375	0.0	0.0	0.0	0.0	0.0	0.0	0.0	0.0	0.0	0.0	0.0	0.0	0.0	0.0	0.0	0.0	0.0	0.0	395.33441162109375	753.788818359375	0.0	0.0	0.0	931502.25
1689416043597775225	3262	1689416043562576456	map	20.80884552001953	0.22408294677734375	0.0	0.0	0.0	0.003050883300602436	0.9999953508377075	35.93072509765625	2.838207244873047	0.0	0.0	0.0	-411.88238525390625	2.838207244873047	38.33863067626953	0.0	0.0	0.0	1331.273193359375	0.0	0.0	0.0	0.0	0.0	0.0	0.0	0.0	0.0	0.0	0.0	0.0	0.0	0.0	0.0	0.0	0.0	0.0	-411.88238525390625	1331.273193359375	0.0	0.0	0.0	755106.4375
1689416043636879764	3263	1689416043587587997	map	20.804847717285156	0.2255706787109375	0.0	0.0	0.0	0.0036511460784822702	0.9999933242797852	35.74567413330078	-1.0956379175186157	0.0	0.0	0.0	-35.59569549560547	-1.0956379175186157	44.668670654296875	0.0	0.0	0.0	866.547607421875	0.0	0.0	0.0	0.0	0.0	0.0	0.0	0.0	0.0	0.0	0.0	0.0	0.0	0.0	0.0	0.0	0.0	0.0	-35.59569549560547	866.547607421875	0.0	0.0	0.0	937341.375
1689416043637183915	3264	1689416043612521984	map	20.923934936523438	0.236083984375	0.0	0.0	0.0	0.003795960685238242	0.9999927878379822	38.647464752197266	1.7734674215316772	0.0	0.0	0.0	69.69236755371094	1.7734674215316772	40.06565856933594	0.0	0.0	0.0	996.6075439453125	0.0	0.0	0.0	0.0	0.0	0.0	0.0	0.0	0.0	0.0	0.0	0.0	0.0	0.0	0.0	0.0	0.0	0.0	69.69236755371094	996.6075439453125	0.0	0.0	0.0	1044876.125
1689416043678174147	3265	1689416043637467410	map	21.05670928955078	0.2339019775390625	0.0	0.0	0.0	0.0023394757881760597	0.9999972581863403	37.01737976074219	1.1249661445617676	0.0	0.0	0.0	468.7551574707031	1.1249661445617676	44.36229705810547	0.0	0.0	0.0	656.7390747070312	0.0	0.0	0.0	0.0	0.0	0.0	0.0	0.0	0.0	0.0	0.0	0.0	0.0	0.0	0.0	0.0	0.0	0.0	468.7551574707031	656.7390747070312	0.0	0.0	0.0	925833.8125
1689416043679918922	3266	1689416043662502180	map	21.06299591064453	0.2386474609375	0.0	0.0	0.0	0.0028637873474508524	0.9999958872795105	40.188812255859375	5.876546382904053	0.0	0.0	0.0	-31.448040008544922	5.876546382904053	54.620643615722656	0.0	0.0	0.0	418.07330322265625	0.0	0.0	0.0	0.0	0.0	0.0	0.0	0.0	0.0	0.0	0.0	0.0	0.0	0.0	0.0	0.0	0.0	0.0	-31.448040008544922	418.07330322265625	0.0	0.0	0.0	883102.5
1689416043720998989	3267	1689416043687427479	map	21.18213653564453	0.23862457275390625	0.0	0.0	0.0	0.0027765510603785515	0.9999961256980896	40.59822082519531	3.8716540336608887	0.0	0.0	0.0	-71.48279571533203	3.8716540336608887	51.658687591552734	0.0	0.0	0.0	299.1872863769531	0.0	0.0	0.0	0.0	0.0	0.0	0.0	0.0	0.0	0.0	0.0	0.0	0.0	0.0	0.0	0.0	0.0	0.0	-71.48279571533203	299.1872863769531	0.0	0.0	0.0	879775.3125
1689416043761762590	3268	1689416043712387940	map	21.267578125	0.24053955078125	0.0	0.0	0.0	0.0024198477622121572	0.999997079372406	32.97978591918945	3.5258705615997314	0.0	0.0	0.0	-79.8382568359375	3.5258705615997314	58.56658172607422	0.0	0.0	0.0	725.4920654296875	0.0	0.0	0.0	0.0	0.0	0.0	0.0	0.0	0.0	0.0	0.0	0.0	0.0	0.0	0.0	0.0	0.0	0.0	-79.8382568359375	725.4920654296875	0.0	0.0	0.0	874516.0625
1689416043761918372	3269	1689416043737366869	map	21.31970977783203	0.2347564697265625	0.0	0.0	0.0	0.002310447860509157	0.9999973177909851	32.62950897216797	3.005258083343506	0.0	0.0	0.0	-144.90225219726562	3.005258083343506	53.32509994506836	0.0	0.0	0.0	770.3795776367188	0.0	0.0	0.0	0.0	0.0	0.0	0.0	0.0	0.0	0.0	0.0	0.0	0.0	0.0	0.0	0.0	0.0	0.0	-144.90225219726562	770.3795776367188	0.0	0.0	0.0	818365.9375
1689416043802881873	3270	1689416043762327971	map	21.43206787109375	0.24312591552734375	0.0	0.0	0.0	0.0022574549075216055	0.9999974370002747	31.95140266418457	4.324975967407227	0.0	0.0	0.0	-71.6330795288086	4.324975967407227	45.26985168457031	0.0	0.0	0.0	-23.60763168334961	0.0	0.0	0.0	0.0	0.0	0.0	0.0	0.0	0.0	0.0	0.0	0.0	0.0	0.0	0.0	0.0	0.0	0.0	-71.6330795288086	-23.60763168334961	0.0	0.0	0.0	796562.1875
1689416043804963847	3271	1689416043787300712	map	21.444862365722656	0.2492218017578125	0.0	0.0	0.0	0.0016744863241910934	0.9999985694885254	27.91628074645996	2.62925124168396	0.0	0.0	0.0	-373.1180725097656	2.62925124168396	44.59417724609375	0.0	0.0	0.0	172.63197326660156	0.0	0.0	0.0	0.0	0.0	0.0	0.0	0.0	0.0	0.0	0.0	0.0	0.0	0.0	0.0	0.0	0.0	0.0	-373.1180725097656	172.63197326660156	0.0	0.0	0.0	684799.0625
1689416043847150260	3272	1689416043812294209	map	21.54327392578125	0.24069976806640625	0.0	0.0	0.0	0.002112370217218995	0.9999977946281433	33.336246490478516	-1.3500192165374756	0.0	0.0	0.0	316.46875	-1.3500192165374756	42.102378845214844	0.0	0.0	0.0	1254.56689453125	0.0	0.0	0.0	0.0	0.0	0.0	0.0	0.0	0.0	0.0	0.0	0.0	0.0	0.0	0.0	0.0	0.0	0.0	316.46875	1254.56689453125	0.0	0.0	0.0	898302.0
1689416043887801182	3273	1689416043837232542	map	21.67034912109375	0.24337005615234375	0.0	0.0	0.0	0.0018083739560097456	0.9999983906745911	40.285797119140625	0.782678484916687	0.0	0.0	0.0	-79.56007385253906	0.782678484916687	59.4071044921875	0.0	0.0	0.0	1041.6710205078125	0.0	0.0	0.0	0.0	0.0	0.0	0.0	0.0	0.0	0.0	0.0	0.0	0.0	0.0	0.0	0.0	0.0	0.0	-79.56007385253906	1041.6710205078125	0.0	0.0	0.0	966919.8125
1689416043889990952	3274	1689416043862220716	map	21.684837341308594	0.2424468994140625	0.0	0.0	0.0	0.0016889192629605532	0.9999985694885254	36.85483169555664	-2.0660510063171387	0.0	0.0	0.0	-157.60983276367188	-2.0660510063171387	61.7711067199707	0.0	0.0	0.0	733.5390014648438	0.0	0.0	0.0	0.0	0.0	0.0	0.0	0.0	0.0	0.0	0.0	0.0	0.0	0.0	0.0	0.0	0.0	0.0	-157.60983276367188	733.5390014648438	0.0	0.0	0.0	832795.0
1689416043929778121	3275	1689416043887145694	map	21.8043212890625	0.24493408203125	0.0	0.0	0.0	0.001860489253886044	0.9999982714653015	38.84284591674805	-1.2916574478149414	0.0	0.0	0.0	-158.89781188964844	-1.2916574478149414	57.36373519897461	0.0	0.0	0.0	1039.6224365234375	0.0	0.0	0.0	0.0	0.0	0.0	0.0	0.0	0.0	0.0	0.0	0.0	0.0	0.0	0.0	0.0	0.0	0.0	-158.89781188964844	1039.6224365234375	0.0	0.0	0.0	920743.5
1689416043929957631	3276	1689416043912160393	map	21.86597442626953	0.24648284912109375	0.0	0.0	0.0	0.0010127578862011433	0.999999463558197	38.00653839111328	0.09358938038349152	0.0	0.0	0.0	-358.512939453125	0.09358938038349152	57.68585968017578	0.0	0.0	0.0	383.7742004394531	0.0	0.0	0.0	0.0	0.0	0.0	0.0	0.0	0.0	0.0	0.0	0.0	0.0	0.0	0.0	0.0	0.0	0.0	-358.512939453125	383.7742004394531	0.0	0.0	0.0	870461.8125
1689416043971807135	3277	1689416043937117193	map	21.93512725830078	0.2509765625	0.0	0.0	0.0	0.0018875059904530644	0.9999982118606567	38.08589172363281	0.310328871011734	0.0	0.0	0.0	-929.3479614257812	0.310328871011734	45.889896392822266	0.0	0.0	0.0	1537.35400390625	0.0	0.0	0.0	0.0	0.0	0.0	0.0	0.0	0.0	0.0	0.0	0.0	0.0	0.0	0.0	0.0	0.0	0.0	-929.3479614257812	1537.35400390625	0.0	0.0	0.0	731820.6875
1689416044013596330	3278	1689416043962095620	map	22.064430236816406	0.2472381591796875	0.0	0.0	0.0	0.0014490302419289947	0.999998927116394	39.2345085144043	-1.3225796222686768	0.0	0.0	0.0	-232.96151733398438	-1.3225796222686768	44.67997360229492	0.0	0.0	0.0	918.06640625	0.0	0.0	0.0	0.0	0.0	0.0	0.0	0.0	0.0	0.0	0.0	0.0	0.0	0.0	0.0	0.0	0.0	0.0	-232.96151733398438	918.06640625	0.0	0.0	0.0	756352.625
1689416044013774007	3279	1689416043987044075	map	22.071372985839844	0.24416351318359375	0.0	0.0	0.0	0.0014392766170203686	0.9999989867210388	44.801231384277344	-0.4630783796310425	0.0	0.0	0.0	-474.1349182128906	-0.4630783796310425	61.79061508178711	0.0	0.0	0.0	1584.3199462890625	0.0	0.0	0.0	0.0	0.0	0.0	0.0	0.0	0.0	0.0	0.0	0.0	0.0	0.0	0.0	0.0	0.0	0.0	-474.1349182128906	1584.3199462890625	0.0	0.0	0.0	865153.4375
1689416044055064873	3280	1689416044012011347	map	22.19501495361328	0.24774169921875	0.0	0.0	0.0	0.0019133368041366339	0.999998152256012	41.54648208618164	-1.5812891721725464	0.0	0.0	0.0	-503.8663635253906	-1.5812891721725464	64.128662109375	0.0	0.0	0.0	1446.12744140625	0.0	0.0	0.0	0.0	0.0	0.0	0.0	0.0	0.0	0.0	0.0	0.0	0.0	0.0	0.0	0.0	0.0	0.0	-503.8663635253906	1446.12744140625	0.0	0.0	0.0	895061.625
1689416044055335042	3281	1689416044036999846	map	22.31634521484375	0.2472076416015625	0.0	0.0	0.0	0.0009283129475079477	0.9999995827674866	44.30775451660156	-2.827033042907715	0.0	0.0	0.0	-1107.1109619140625	-2.827033042907715	63.853004455566406	0.0	0.0	0.0	1068.312744140625	0.0	0.0	0.0	0.0	0.0	0.0	0.0	0.0	0.0	0.0	0.0	0.0	0.0	0.0	0.0	0.0	0.0	0.0	-1107.1109619140625	1068.312744140625	0.0	0.0	0.0	1015486.4375
1689416044097090791	3282	1689416044061931505	map	22.317794799804688	0.2499847412109375	0.0	0.0	0.0	0.000737423135433346	0.9999997019767761	41.44935607910156	3.15319561958313	0.0	0.0	0.0	-689.7564086914062	3.15319561958313	62.39997482299805	0.0	0.0	0.0	1400.690185546875	0.0	0.0	0.0	0.0	0.0	0.0	0.0	0.0	0.0	0.0	0.0	0.0	0.0	0.0	0.0	0.0	0.0	0.0	-689.7564086914062	1400.690185546875	0.0	0.0	0.0	893913.875
1689416044104936979	3283	1689416044086937197	map	22.43811798095703	0.2466278076171875	0.0	0.0	0.0	0.001985185081139207	0.9999980330467224	32.79698944091797	1.3699214458465576	0.0	0.0	0.0	-306.6666259765625	1.3699214458465576	44.579898834228516	0.0	0.0	0.0	1234.5771484375	0.0	0.0	0.0	0.0	0.0	0.0	0.0	0.0	0.0	0.0	0.0	0.0	0.0	0.0	0.0	0.0	0.0	0.0	-306.6666259765625	1234.5771484375	0.0	0.0	0.0	655979.6875
1689416044146073699	3284	1689416044111941071	map	22.492431640625	0.2561187744140625	0.0	0.0	0.0	0.0010058971820399165	0.9999995231628418	36.41810607910156	1.803484320640564	0.0	0.0	0.0	19.961687088012695	1.803484320640564	60.37602615356445	0.0	0.0	0.0	1016.3148803710938	0.0	0.0	0.0	0.0	0.0	0.0	0.0	0.0	0.0	0.0	0.0	0.0	0.0	0.0	0.0	0.0	0.0	0.0	19.961687088012695	1016.3148803710938	0.0	0.0	0.0	922503.6875
1689416044187062568	3285	1689416044136853666	map	22.562294006347656	0.26041412353515625	0.0	0.0	0.0	0.0017628665082156658	0.9999984502792358	44.18742370605469	-1.3762695789337158	0.0	0.0	0.0	-1055.0523681640625	-1.3762695789337158	61.18224334716797	0.0	0.0	0.0	1441.2861328125	0.0	0.0	0.0	0.0	0.0	0.0	0.0	0.0	0.0	0.0	0.0	0.0	0.0	0.0	0.0	0.0	0.0	0.0	-1055.0523681640625	1441.2861328125	0.0	0.0	0.0	1184343.5
1689416044187437959	3286	1689416044161903199	map	22.682640075683594	0.2597808837890625	0.0	0.0	0.0	0.0012200953206047416	0.9999992847442627	45.341453552246094	-2.9392592906951904	0.0	0.0	0.0	-1058.5296630859375	-2.9392592906951904	54.0765266418457	0.0	0.0	0.0	795.5284423828125	0.0	0.0	0.0	0.0	0.0	0.0	0.0	0.0	0.0	0.0	0.0	0.0	0.0	0.0	0.0	0.0	0.0	0.0	-1058.5296630859375	795.5284423828125	0.0	0.0	0.0	908206.6875
1689416044227882041	3287	1689416044186797571	map	22.68647003173828	0.25771331787109375	0.0	0.0	0.0	0.0006770287873223424	0.9999997615814209	43.98614501953125	-2.9465646743774414	0.0	0.0	0.0	-637.8037109375	-2.9465646743774414	55.06924819946289	0.0	0.0	0.0	1205.2960205078125	0.0	0.0	0.0	0.0	0.0	0.0	0.0	0.0	0.0	0.0	0.0	0.0	0.0	0.0	0.0	0.0	0.0	0.0	-637.8037109375	1205.2960205078125	0.0	0.0	0.0	1083711.75
1689416044229772547	3288	1689416044211820756	map	22.809654235839844	0.2572021484375	0.0	0.0	0.0	0.0016056490130722523	0.9999986886978149	41.68946838378906	-6.473447322845459	0.0	0.0	0.0	-1170.4744873046875	-6.473447322845459	49.47525405883789	0.0	0.0	0.0	1031.8096923828125	0.0	0.0	0.0	0.0	0.0	0.0	0.0	0.0	0.0	0.0	0.0	0.0	0.0	0.0	0.0	0.0	0.0	0.0	-1170.4744873046875	1031.8096923828125	0.0	0.0	0.0	934965.875
1689416044270206912	3289	1689416044236757951	map	22.92852783203125	0.2578887939453125	0.0	0.0	0.0	0.0008293483988381922	0.9999996423721313	40.28805160522461	-2.978959083557129	0.0	0.0	0.0	-479.2350158691406	-2.978959083557129	50.91566467285156	0.0	0.0	0.0	707.296630859375	0.0	0.0	0.0	0.0	0.0	0.0	0.0	0.0	0.0	0.0	0.0	0.0	0.0	0.0	0.0	0.0	0.0	0.0	-479.2350158691406	707.296630859375	0.0	0.0	0.0	999184.5625
1689416044311811412	3290	1689416044261727571	map	22.93531036376953	0.26003265380859375	0.0	0.0	0.0	2.729301922954619e-05	1.0	48.7667236328125	0.5576023459434509	0.0	0.0	0.0	-1745.7196044921875	0.5576023459434509	62.74506378173828	0.0	0.0	0.0	774.7465209960938	0.0	0.0	0.0	0.0	0.0	0.0	0.0	0.0	0.0	0.0	0.0	0.0	0.0	0.0	0.0	0.0	0.0	0.0	-1745.7196044921875	774.7465209960938	0.0	0.0	0.0	1116364.625
1689416044311945600	3291	1689416044286718622	map	23.05225372314453	0.2557830810546875	0.0	0.0	0.0	0.000661900092381984	0.9999997615814209	51.33333969116211	-3.09493350982666	0.0	0.0	0.0	-1107.2542724609375	-3.09493350982666	56.04359817504883	0.0	0.0	0.0	934.8025512695312	0.0	0.0	0.0	0.0	0.0	0.0	0.0	0.0	0.0	0.0	0.0	0.0	0.0	0.0	0.0	0.0	0.0	0.0	-1107.2542724609375	934.8025512695312	0.0	0.0	0.0	1038320.625
1689416044354042948	3292	1689416044311720009	map	23.09124755859375	0.2565765380859375	0.0	0.0	0.0	0.00035262980964034796	0.9999999403953552	48.649845123291016	-5.46920108795166	0.0	0.0	0.0	-1195.9423828125	-5.46920108795166	53.74536895751953	0.0	0.0	0.0	1441.711669921875	0.0	0.0	0.0	0.0	0.0	0.0	0.0	0.0	0.0	0.0	0.0	0.0	0.0	0.0	0.0	0.0	0.0	0.0	-1195.9423828125	1441.711669921875	0.0	0.0	0.0	1142593.0
1689416044354579812	3293	1689416044336726849	map	23.185348510742188	0.25437164306640625	0.0	0.0	0.0	0.0004959126235917211	0.9999998807907104	42.54429244995117	-3.960237503051758	0.0	0.0	0.0	-898.9734497070312	-3.960237503051758	57.62897491455078	0.0	0.0	0.0	1378.6448974609375	0.0	0.0	0.0	0.0	0.0	0.0	0.0	0.0	0.0	0.0	0.0	0.0	0.0	0.0	0.0	0.0	0.0	0.0	-898.9734497070312	1378.6448974609375	0.0	0.0	0.0	1029973.25
1689416044394771926	3294	1689416044361684623	map	23.30230712890625	0.26248931884765625	0.0	0.0	0.0	0.00022357737179845572	1.0	41.97963333129883	1.571449875831604	0.0	0.0	0.0	-682.4639892578125	1.571449875831604	54.924957275390625	0.0	0.0	0.0	563.626220703125	0.0	0.0	0.0	0.0	0.0	0.0	0.0	0.0	0.0	0.0	0.0	0.0	0.0	0.0	0.0	0.0	0.0	0.0	-682.4639892578125	563.626220703125	0.0	0.0	0.0	989524.8125
1689416044435916295	3295	1689416044386719962	map	23.31000518798828	0.2557373046875	0.0	0.0	0.0	-3.710587407113053e-05	1.0	41.029903411865234	1.469128131866455	0.0	0.0	0.0	-697.2572631835938	1.469128131866455	63.087249755859375	0.0	0.0	0.0	184.93118286132812	0.0	0.0	0.0	0.0	0.0	0.0	0.0	0.0	0.0	0.0	0.0	0.0	0.0	0.0	0.0	0.0	0.0	0.0	-697.2572631835938	184.93118286132812	0.0	0.0	0.0	1219507.375
1689416044436664027	3296	1689416044411655974	map	23.440589904785156	0.2593231201171875	0.0	0.0	0.0	0.0004537714703474194	0.9999998807907104	42.401634216308594	4.62500524520874	0.0	0.0	0.0	-145.0336456298828	4.62500524520874	50.8842887878418	0.0	0.0	0.0	978.2799682617188	0.0	0.0	0.0	0.0	0.0	0.0	0.0	0.0	0.0	0.0	0.0	0.0	0.0	0.0	0.0	0.0	0.0	0.0	-145.0336456298828	978.2799682617188	0.0	0.0	0.0	1096258.25
1689416044476970573	3297	1689416044436653050	map	23.558326721191406	0.2569427490234375	0.0	0.0	0.0	0.0002759956696536392	0.9999999403953552	45.4539909362793	0.9406611323356628	0.0	0.0	0.0	-1103.3607177734375	0.9406611323356628	59.90618896484375	0.0	0.0	0.0	1241.757568359375	0.0	0.0	0.0	0.0	0.0	0.0	0.0	0.0	0.0	0.0	0.0	0.0	0.0	0.0	0.0	0.0	0.0	0.0	-1103.3607177734375	1241.757568359375	0.0	0.0	0.0	1041110.3125
1689416044479299056	3298	1689416044461590417	map	23.571044921875	0.26116943359375	0.0	0.0	0.0	0.00043295673094689846	0.9999998807907104	42.95173263549805	-1.6586720943450928	0.0	0.0	0.0	-357.5783996582031	-1.6586720943450928	62.76799011230469	0.0	0.0	0.0	1039.6019287109375	0.0	0.0	0.0	0.0	0.0	0.0	0.0	0.0	0.0	0.0	0.0	0.0	0.0	0.0	0.0	0.0	0.0	0.0	-357.5783996582031	1039.6019287109375	0.0	0.0	0.0	988369.625
1689416044519912008	3299	1689416044486567948	map	23.676170349121094	0.25466156005859375	0.0	0.0	0.0	0.00047944352263584733	0.9999998807907104	43.5219612121582	0.9976028203964233	0.0	0.0	0.0	-982.7011108398438	0.9976028203964233	61.60321044921875	0.0	0.0	0.0	1295.416015625	0.0	0.0	0.0	0.0	0.0	0.0	0.0	0.0	0.0	0.0	0.0	0.0	0.0	0.0	0.0	0.0	0.0	0.0	-982.7011108398438	1295.416015625	0.0	0.0	0.0	1352843.25
1689416044560755108	3300	1689416044511624490	map	23.705650329589844	0.25160980224609375	0.0	0.0	0.0	-0.0006078798905946314	0.9999998211860657	45.878902435302734	6.20941686630249	0.0	0.0	0.0	-261.20819091796875	6.20941686630249	52.73476028442383	0.0	0.0	0.0	1181.7052001953125	0.0	0.0	0.0	0.0	0.0	0.0	0.0	0.0	0.0	0.0	0.0	0.0	0.0	0.0	0.0	0.0	0.0	0.0	-261.20819091796875	1181.7052001953125	0.0	0.0	0.0	1180203.625
1689416044560889848	3301	1689416044536513840	map	23.79236602783203	0.24294281005859375	0.0	0.0	0.0	-2.065499393211212e-05	1.0	34.13052749633789	4.421027660369873	0.0	0.0	0.0	-432.101318359375	4.421027660369873	44.11441421508789	0.0	0.0	0.0	1449.3988037109375	0.0	0.0	0.0	0.0	0.0	0.0	0.0	0.0	0.0	0.0	0.0	0.0	0.0	0.0	0.0	0.0	0.0	0.0	-432.101318359375	1449.3988037109375	0.0	0.0	0.0	703118.3125
1689416044602802271	3302	1689416044561515088	map	23.895164489746094	0.2536468505859375	0.0	0.0	0.0	6.0052603657823056e-05	1.0	41.94151306152344	3.5646512508392334	0.0	0.0	0.0	-891.8082885742188	3.5646512508392334	46.17053985595703	0.0	0.0	0.0	1563.94873046875	0.0	0.0	0.0	0.0	0.0	0.0	0.0	0.0	0.0	0.0	0.0	0.0	0.0	0.0	0.0	0.0	0.0	0.0	-891.8082885742188	1563.94873046875	0.0	0.0	0.0	887694.1875
1689416044604097060	3303	1689416044586478828	map	23.91364288330078	0.2581634521484375	0.0	0.0	0.0	0.0004558313521556556	0.9999998807907104	38.79743957519531	1.9377697706222534	0.0	0.0	0.0	-1346.3687744140625	1.9377697706222534	44.037506103515625	0.0	0.0	0.0	1370.7008056640625	0.0	0.0	0.0	0.0	0.0	0.0	0.0	0.0	0.0	0.0	0.0	0.0	0.0	0.0	0.0	0.0	0.0	0.0	-1346.3687744140625	1370.7008056640625	0.0	0.0	0.0	725863.8125
1689416044644968042	3304	1689416044611485049	map	24.029884338378906	0.2595977783203125	0.0	0.0	0.0	0.00010844023927347735	1.0	36.380645751953125	3.49320125579834	0.0	0.0	0.0	-1283.309326171875	3.49320125579834	50.200443267822266	0.0	0.0	0.0	2112.4619140625	0.0	0.0	0.0	0.0	0.0	0.0	0.0	0.0	0.0	0.0	0.0	0.0	0.0	0.0	0.0	0.0	0.0	0.0	-1283.309326171875	2112.4619140625	0.0	0.0	0.0	778336.8125
1689416044686852681	3305	1689416044636468937	map	24.15161895751953	0.26638031005859375	0.0	0.0	0.0	-3.901322270394303e-05	1.0	36.77031326293945	-1.0671844482421875	0.0	0.0	0.0	-488.93505859375	-1.0671844482421875	46.49249267578125	0.0	0.0	0.0	1283.8826904296875	0.0	0.0	0.0	0.0	0.0	0.0	0.0	0.0	0.0	0.0	0.0	0.0	0.0	0.0	0.0	0.0	0.0	0.0	-488.93505859375	1283.8826904296875	0.0	0.0	0.0	964254.375
1689416044687003634	3306	1689416044661474802	map	24.151817321777344	0.26564788818359375	0.0	0.0	0.0	-0.00044599370448850095	0.9999998807907104	41.523094177246094	-3.725050687789917	0.0	0.0	0.0	-1395.725830078125	-3.725050687789917	40.678062438964844	0.0	0.0	0.0	1915.718017578125	0.0	0.0	0.0	0.0	0.0	0.0	0.0	0.0	0.0	0.0	0.0	0.0	0.0	0.0	0.0	0.0	0.0	0.0	-1395.725830078125	1915.718017578125	0.0	0.0	0.0	847517.5625
1689416044728772028	3307	1689416044686422808	map	24.277511596679688	0.26531982421875	0.0	0.0	0.0	-0.00032106239814311266	0.9999999403953552	42.09873962402344	-1.872307538986206	0.0	0.0	0.0	-1471.5689697265625	-1.872307538986206	43.68089294433594	0.0	0.0	0.0	1436.83935546875	0.0	0.0	0.0	0.0	0.0	0.0	0.0	0.0	0.0	0.0	0.0	0.0	0.0	0.0	0.0	0.0	0.0	0.0	-1471.5689697265625	1436.83935546875	0.0	0.0	0.0	876227.125
1689416044729378226	3308	1689416044711434142	map	24.319725036621094	0.25998687744140625	0.0	0.0	0.0	-0.00014987785834819078	1.0	41.36582565307617	-0.617097020149231	0.0	0.0	0.0	-1445.26220703125	-0.617097020149231	42.0230827331543	0.0	0.0	0.0	1784.8353271484375	0.0	0.0	0.0	0.0	0.0	0.0	0.0	0.0	0.0	0.0	0.0	0.0	0.0	0.0	0.0	0.0	0.0	0.0	-1445.26220703125	1784.8353271484375	0.0	0.0	0.0	840667.4375
1689416044770849415	3309	1689416044736425297	map	24.425270080566406	0.2519073486328125	0.0	0.0	0.0	-0.0002216418506577611	1.0	46.126930236816406	0.213929682970047	0.0	0.0	0.0	-1638.3233642578125	0.213929682970047	39.17184066772461	0.0	0.0	0.0	1174.796630859375	0.0	0.0	0.0	0.0	0.0	0.0	0.0	0.0	0.0	0.0	0.0	0.0	0.0	0.0	0.0	0.0	0.0	0.0	-1638.3233642578125	1174.796630859375	0.0	0.0	0.0	817258.0625
1689416044811907986	3310	1689416044761385226	map	24.5408935546875	0.24832916259765625	0.0	0.0	0.0	-0.00013557274360209703	1.0	46.73870086669922	4.009685516357422	0.0	0.0	0.0	-1850.0701904296875	4.009685516357422	39.18450164794922	0.0	0.0	0.0	1140.88232421875	0.0	0.0	0.0	0.0	0.0	0.0	0.0	0.0	0.0	0.0	0.0	0.0	0.0	0.0	0.0	0.0	0.0	0.0	-1850.0701904296875	1140.88232421875	0.0	0.0	0.0	855091.6875
1689416044812087131	3311	1689416044786405294	map	24.550453186035156	0.25510406494140625	0.0	0.0	0.0	-0.00022331078071147203	1.0	44.11167907714844	0.4792671799659729	0.0	0.0	0.0	-1432.2066650390625	0.4792671799659729	39.85999298095703	0.0	0.0	0.0	1783.3826904296875	0.0	0.0	0.0	0.0	0.0	0.0	0.0	0.0	0.0	0.0	0.0	0.0	0.0	0.0	0.0	0.0	0.0	0.0	-1432.2066650390625	1783.3826904296875	0.0	0.0	0.0	842740.0
1689416044853867632	3312	1689416044811412615	map	24.669166564941406	0.2553253173828125	0.0	0.0	0.0	6.656307959929109e-05	1.0	37.350196838378906	-0.706694483757019	0.0	0.0	0.0	-1413.16748046875	-0.706694483757019	33.346099853515625	0.0	0.0	0.0	1068.173583984375	0.0	0.0	0.0	0.0	0.0	0.0	0.0	0.0	0.0	0.0	0.0	0.0	0.0	0.0	0.0	0.0	0.0	0.0	-1413.16748046875	1068.173583984375	0.0	0.0	0.0	679253.125
1689416044854364334	3313	1689416044836419267	map	24.777565002441406	0.2501068115234375	0.0	0.0	0.0	-0.00149241229519248	0.9999988675117493	35.952613830566406	-0.8780562877655029	0.0	0.0	0.0	-1218.74755859375	-0.8780562877655029	28.068424224853516	0.0	0.0	0.0	580.6441650390625	0.0	0.0	0.0	0.0	0.0	0.0	0.0	0.0	0.0	0.0	0.0	0.0	0.0	0.0	0.0	0.0	0.0	0.0	-1218.74755859375	580.6441650390625	0.0	0.0	0.0	707868.4375
1689416044894864670	3314	1689416044861407290	map	24.78491973876953	0.2455291748046875	0.0	0.0	0.0	-0.001832396723330021	0.9999983310699463	44.78053665161133	-1.2546132802963257	0.0	0.0	0.0	-1067.77880859375	-1.2546132802963257	37.92192459106445	0.0	0.0	0.0	1202.4730224609375	0.0	0.0	0.0	0.0	0.0	0.0	0.0	0.0	0.0	0.0	0.0	0.0	0.0	0.0	0.0	0.0	0.0	0.0	-1067.77880859375	1202.4730224609375	0.0	0.0	0.0	876726.25
1689416044935779086	3315	1689416044886403411	map	24.905906677246094	0.2523651123046875	0.0	0.0	0.0	-0.001407296978868544	0.9999989867210388	40.01239013671875	-2.766146183013916	0.0	0.0	0.0	-1673.90185546875	-2.766146183013916	36.23554229736328	0.0	0.0	0.0	1695.9364013671875	0.0	0.0	0.0	0.0	0.0	0.0	0.0	0.0	0.0	0.0	0.0	0.0	0.0	0.0	0.0	0.0	0.0	0.0	-1673.90185546875	1695.9364013671875	0.0	0.0	0.0	715510.6875
1689416044935913515	3316	1689416044911412864	map	24.930160522460938	0.24582672119140625	0.0	0.0	0.0	-0.0014933659695088863	0.9999988675117493	38.23115539550781	0.12497764825820923	0.0	0.0	0.0	-1247.0328369140625	0.12497764825820923	38.813316345214844	0.0	0.0	0.0	1341.4139404296875	0.0	0.0	0.0	0.0	0.0	0.0	0.0	0.0	0.0	0.0	0.0	0.0	0.0	0.0	0.0	0.0	0.0	0.0	-1247.0328369140625	1341.4139404296875	0.0	0.0	0.0	671846.0625
1689416044976850958	3317	1689416044936360005	map	25.01966094970703	0.2510528564453125	0.0	0.0	0.0	-0.0015439107082784176	0.9999988079071045	42.895057678222656	-2.292041540145874	0.0	0.0	0.0	-1510.8599853515625	-2.292041540145874	29.24429702758789	0.0	0.0	0.0	1245.277587890625	0.0	0.0	0.0	0.0	0.0	0.0	0.0	0.0	0.0	0.0	0.0	0.0	0.0	0.0	0.0	0.0	0.0	0.0	-1510.8599853515625	1245.277587890625	0.0	0.0	0.0	615904.6875
1689416044979022813	3318	1689416044961401265	map	25.140426635742188	0.24725341796875	0.0	0.0	0.0	-0.002503782045096159	0.9999968409538269	39.29994583129883	-1.3766231536865234	0.0	0.0	0.0	-992.880615234375	-1.3766231536865234	27.633716583251953	0.0	0.0	0.0	1191.451904296875	0.0	0.0	0.0	0.0	0.0	0.0	0.0	0.0	0.0	0.0	0.0	0.0	0.0	0.0	0.0	0.0	0.0	0.0	-992.880615234375	1191.451904296875	0.0	0.0	0.0	617998.375
1689416045019790756	3319	1689416044986334368	map	25.174850463867188	0.26297760009765625	0.0	0.0	0.0	-0.002597956918179989	0.9999966025352478	30.106569290161133	-1.2542896270751953	0.0	0.0	0.0	-386.49102783203125	-1.2542896270751953	31.57442283630371	0.0	0.0	0.0	1343.5081787109375	0.0	0.0	0.0	0.0	0.0	0.0	0.0	0.0	0.0	0.0	0.0	0.0	0.0	0.0	0.0	0.0	0.0	0.0	-386.49102783203125	1343.5081787109375	0.0	0.0	0.0	695762.5
1689416045062867929	3320	1689416045011309281	map	25.302207946777344	0.24871826171875	0.0	0.0	0.0	-0.002826838055625558	0.9999960064888	35.27696228027344	-2.4489145278930664	0.0	0.0	0.0	-646.0820922851562	-2.4489145278930664	28.143896102905273	0.0	0.0	0.0	1397.892578125	0.0	0.0	0.0	0.0	0.0	0.0	0.0	0.0	0.0	0.0	0.0	0.0	0.0	0.0	0.0	0.0	0.0	0.0	-646.0820922851562	1397.892578125	0.0	0.0	0.0	640734.8125
1689416045063067599	3321	1689416045036330046	map	25.419776916503906	0.25911712646484375	0.0	0.0	0.0	-0.002840427914634347	0.9999959468841553	41.46018981933594	0.6851605176925659	0.0	0.0	0.0	-1543.17431640625	0.6851605176925659	34.89712142944336	0.0	0.0	0.0	2159.47900390625	0.0	0.0	0.0	0.0	0.0	0.0	0.0	0.0	0.0	0.0	0.0	0.0	0.0	0.0	0.0	0.0	0.0	0.0	-1543.17431640625	2159.47900390625	0.0	0.0	0.0	783628.375
1689416045102908189	3322	1689416045061347210	map	25.42005157470703	0.2530670166015625	0.0	0.0	0.0	-0.003048327984288335	0.9999953508377075	38.823326110839844	-1.1885417699813843	0.0	0.0	0.0	-282.7751159667969	-1.1885417699813843	33.15785217285156	0.0	0.0	0.0	1908.1785888671875	0.0	0.0	0.0	0.0	0.0	0.0	0.0	0.0	0.0	0.0	0.0	0.0	0.0	0.0	0.0	0.0	0.0	0.0	-282.7751159667969	1908.1785888671875	0.0	0.0	0.0	734729.1875
1689416045104200352	3323	1689416045086306187	map	25.525634765625	0.24947357177734375	0.0	0.0	0.0	-0.003559494623914361	0.9999936819076538	38.55519485473633	-0.8770443201065063	0.0	0.0	0.0	-665.1049194335938	-0.8770443201065063	29.412065505981445	0.0	0.0	0.0	1655.0489501953125	0.0	0.0	0.0	0.0	0.0	0.0	0.0	0.0	0.0	0.0	0.0	0.0	0.0	0.0	0.0	0.0	0.0	0.0	-665.1049194335938	1655.0489501953125	0.0	0.0	0.0	634164.125
1689416045145831053	3324	1689416045111279605	map	25.542518615722656	0.26267242431640625	0.0	0.0	0.0	-0.002778200898319483	0.9999961256980896	34.42988967895508	-0.5303935408592224	0.0	0.0	0.0	-592.0327758789062	-0.5303935408592224	29.239044189453125	0.0	0.0	0.0	1756.7841796875	0.0	0.0	0.0	0.0	0.0	0.0	0.0	0.0	0.0	0.0	0.0	0.0	0.0	0.0	0.0	0.0	0.0	0.0	-592.0327758789062	1756.7841796875	0.0	0.0	0.0	634276.4375
1689416045186744961	3325	1689416045136245941	map	25.653640747070312	0.2633209228515625	0.0	0.0	0.0	-0.0030809910967946053	0.999995231628418	32.62604904174805	-1.389843463897705	0.0	0.0	0.0	-1126.13818359375	-1.389843463897705	29.2520751953125	0.0	0.0	0.0	1489.2034912109375	0.0	0.0	0.0	0.0	0.0	0.0	0.0	0.0	0.0	0.0	0.0	0.0	0.0	0.0	0.0	0.0	0.0	0.0	-1126.13818359375	1489.2034912109375	0.0	0.0	0.0	554693.5625
1689416045187163477	3326	1689416045161226397	map	25.773025512695312	0.25521087646484375	0.0	0.0	0.0	-0.0031990078277885914	0.9999948740005493	35.0426025390625	-0.5872476696968079	0.0	0.0	0.0	-1083.9556884765625	-0.5872476696968079	25.173776626586914	0.0	0.0	0.0	1600.09814453125	0.0	0.0	0.0	0.0	0.0	0.0	0.0	0.0	0.0	0.0	0.0	0.0	0.0	0.0	0.0	0.0	0.0	0.0	-1083.9556884765625	1600.09814453125	0.0	0.0	0.0	588156.0625
1689416045228143926	3327	1689416045186279339	map	25.775161743164062	0.26120758056640625	0.0	0.0	0.0	-0.003794573713093996	0.9999927878379822	39.891448974609375	2.0410187244415283	0.0	0.0	0.0	-747.2449340820312	2.0410187244415283	26.46781349182129	0.0	0.0	0.0	1593.4058837890625	0.0	0.0	0.0	0.0	0.0	0.0	0.0	0.0	0.0	0.0	0.0	0.0	0.0	0.0	0.0	0.0	0.0	0.0	-747.2449340820312	1593.4058837890625	0.0	0.0	0.0	688017.4375
1689416045228985069	3328	1689416045211251242	map	25.887039184570312	0.2718505859375	0.0	0.0	0.0	-0.00397815415635705	0.9999920725822449	44.142677307128906	1.9806599617004395	0.0	0.0	0.0	-794.6411743164062	1.9806599617004395	30.528594970703125	0.0	0.0	0.0	1867.42236328125	0.0	0.0	0.0	0.0	0.0	0.0	0.0	0.0	0.0	0.0	0.0	0.0	0.0	0.0	0.0	0.0	0.0	0.0	-794.6411743164062	1867.42236328125	0.0	0.0	0.0	746830.0625
1689416045270831713	3329	1689416045236238404	map	26.010711669921875	0.2630767822265625	0.0	0.0	0.0	-0.0031539469491690397	0.9999950528144836	37.57732009887695	0.5904027819633484	0.0	0.0	0.0	-685.5997314453125	0.5904027819633484	33.71044158935547	0.0	0.0	0.0	1995.865234375	0.0	0.0	0.0	0.0	0.0	0.0	0.0	0.0	0.0	0.0	0.0	0.0	0.0	0.0	0.0	0.0	0.0	0.0	-685.5997314453125	1995.865234375	0.0	0.0	0.0	744494.625
1689416045312115568	3330	1689416045261249436	map	26.020950317382812	0.2660369873046875	0.0	0.0	0.0	-0.0038169848266988993	0.9999927282333374	33.822513580322266	0.6325553059577942	0.0	0.0	0.0	-159.00241088867188	0.6325553059577942	35.293331146240234	0.0	0.0	0.0	1415.5430908203125	0.0	0.0	0.0	0.0	0.0	0.0	0.0	0.0	0.0	0.0	0.0	0.0	0.0	0.0	0.0	0.0	0.0	0.0	-159.00241088867188	1415.5430908203125	0.0	0.0	0.0	573875.0625
1689416045312520494	3331	1689416045286233844	map	26.133621215820312	0.2608795166015625	0.0	0.0	0.0	-0.003662967588752508	0.9999932646751404	39.166194915771484	1.2036381959915161	0.0	0.0	0.0	-678.86181640625	1.2036381959915161	35.63103485107422	0.0	0.0	0.0	1532.289306640625	0.0	0.0	0.0	0.0	0.0	0.0	0.0	0.0	0.0	0.0	0.0	0.0	0.0	0.0	0.0	0.0	0.0	0.0	-678.86181640625	1532.289306640625	0.0	0.0	0.0	686607.3125
1689416045352780344	3332	1689416045311223102	map	26.143386840820312	0.2533721923828125	0.0	0.0	0.0	-0.004320997279137373	0.9999906420707703	32.95241928100586	-1.7087891101837158	0.0	0.0	0.0	-313.1589660644531	-1.7087891101837158	35.54314422607422	0.0	0.0	0.0	1606.4326171875	0.0	0.0	0.0	0.0	0.0	0.0	0.0	0.0	0.0	0.0	0.0	0.0	0.0	0.0	0.0	0.0	0.0	0.0	-313.1589660644531	1606.4326171875	0.0	0.0	0.0	586704.625
1689416045354476320	3333	1689416045336230907	map	26.262603759765625	0.2574615478515625	0.0	0.0	0.0	-0.0027877374086529016	0.9999961256980896	28.471336364746094	-3.7214229106903076	0.0	0.0	0.0	-851.1015625	-3.7214229106903076	35.35529327392578	0.0	0.0	0.0	1490.9736328125	0.0	0.0	0.0	0.0	0.0	0.0	0.0	0.0	0.0	0.0	0.0	0.0	0.0	0.0	0.0	0.0	0.0	0.0	-851.1015625	1490.9736328125	0.0	0.0	0.0	540393.1875
1689416045394916758	3334	1689416045361260580	map	26.384017944335938	0.2673797607421875	0.0	0.0	0.0	-0.005094895604997873	0.999987006187439	32.88222885131836	0.4128710627555847	0.0	0.0	0.0	93.24998474121094	0.4128710627555847	46.72916793823242	0.0	0.0	0.0	1743.378662109375	0.0	0.0	0.0	0.0	0.0	0.0	0.0	0.0	0.0	0.0	0.0	0.0	0.0	0.0	0.0	0.0	0.0	0.0	93.24998474121094	1743.378662109375	0.0	0.0	0.0	757408.625
1689416045435795698	3335	1689416045386328415	map	26.394363403320312	0.2761077880859375	0.0	0.0	0.0	-0.004988085478544235	0.9999875426292419	31.742053985595703	-1.91336190700531	0.0	0.0	0.0	-412.9849548339844	-1.91336190700531	38.53229522705078	0.0	0.0	0.0	2189.528076171875	0.0	0.0	0.0	0.0	0.0	0.0	0.0	0.0	0.0	0.0	0.0	0.0	0.0	0.0	0.0	0.0	0.0	0.0	-412.9849548339844	2189.528076171875	0.0	0.0	0.0	601495.6875
1689416045435897796	3336	1689416045411225145	map	26.5177001953125	0.2755584716796875	0.0	0.0	0.0	-0.005156883504241705	0.9999867081642151	32.55945587158203	-0.5282123684883118	0.0	0.0	0.0	-525.4331665039062	-0.5282123684883118	43.00477981567383	0.0	0.0	0.0	2121.97412109375	0.0	0.0	0.0	0.0	0.0	0.0	0.0	0.0	0.0	0.0	0.0	0.0	0.0	0.0	0.0	0.0	0.0	0.0	-525.4331665039062	2121.97412109375	0.0	0.0	0.0	579047.5
1689416045476767487	3337	1689416045436216337	map	26.623580932617188	0.25174713134765625	0.0	0.0	0.0	-0.004636660218238831	0.9999892711639404	33.9933967590332	2.282130241394043	0.0	0.0	0.0	-98.61565399169922	2.282130241394043	32.164405822753906	0.0	0.0	0.0	1456.01318359375	0.0	0.0	0.0	0.0	0.0	0.0	0.0	0.0	0.0	0.0	0.0	0.0	0.0	0.0	0.0	0.0	0.0	0.0	-98.61565399169922	1456.01318359375	0.0	0.0	0.0	463057.4375
1689416045479841060	3338	1689416045461234039	map	26.636795043945312	0.2589874267578125	0.0	0.0	0.0	-0.004698171745985746	0.9999889731407166	32.48630905151367	1.241520881652832	0.0	0.0	0.0	206.9052276611328	1.241520881652832	31.014698028564453	0.0	0.0	0.0	1584.425048828125	0.0	0.0	0.0	0.0	0.0	0.0	0.0	0.0	0.0	0.0	0.0	0.0	0.0	0.0	0.0	0.0	0.0	0.0	206.9052276611328	1584.425048828125	0.0	0.0	0.0	640303.875
1689416045520050554	3339	1689416045486249856	map	26.744308471679688	0.25827789306640625	0.0	0.0	0.0	-0.006035680416971445	0.9999817609786987	35.4084587097168	3.667792797088623	0.0	0.0	0.0	98.6821517944336	3.667792797088623	34.3050537109375	0.0	0.0	0.0	1110.4622802734375	0.0	0.0	0.0	0.0	0.0	0.0	0.0	0.0	0.0	0.0	0.0	0.0	0.0	0.0	0.0	0.0	0.0	0.0	98.6821517944336	1110.4622802734375	0.0	0.0	0.0	649446.6875
1689416045561834763	3340	1689416045511276385	map	26.755966186523438	0.260986328125	0.0	0.0	0.0	-0.006929731462150812	0.9999759793281555	41.81135177612305	3.0056312084198	0.0	0.0	0.0	-207.0872344970703	3.0056312084198	43.476966857910156	0.0	0.0	0.0	1432.571533203125	0.0	0.0	0.0	0.0	0.0	0.0	0.0	0.0	0.0	0.0	0.0	0.0	0.0	0.0	0.0	0.0	0.0	0.0	-207.0872344970703	1432.571533203125	0.0	0.0	0.0	709133.25
1689416045561951712	3341	1689416045536322791	map	26.8746337890625	0.27278900146484375	0.0	0.0	0.0	-0.006762603763490915	0.9999771118164062	42.71394348144531	7.479689121246338	0.0	0.0	0.0	69.14585876464844	7.479689121246338	44.668392181396484	0.0	0.0	0.0	1633.2691650390625	0.0	0.0	0.0	0.0	0.0	0.0	0.0	0.0	0.0	0.0	0.0	0.0	0.0	0.0	0.0	0.0	0.0	0.0	69.14585876464844	1633.2691650390625	0.0	0.0	0.0	686903.3125
1689416045602789725	3342	1689416045561301548	map	26.994461059570312	0.2667999267578125	0.0	0.0	0.0	-0.007007454056292772	0.9999754428863525	39.415523529052734	1.2706577777862549	0.0	0.0	0.0	-15.782535552978516	1.2706577777862549	41.75844955444336	0.0	0.0	0.0	1522.618408203125	0.0	0.0	0.0	0.0	0.0	0.0	0.0	0.0	0.0	0.0	0.0	0.0	0.0	0.0	0.0	0.0	0.0	0.0	-15.782535552978516	1522.618408203125	0.0	0.0	0.0	629564.6875
1689416045603948656	3343	1689416045586272434	map	27.001678466796875	0.2663116455078125	0.0	0.0	0.0	-0.007335271220654249	0.9999731183052063	45.37901306152344	-1.8406904935836792	0.0	0.0	0.0	-160.6112518310547	-1.8406904935836792	45.0871467590332	0.0	0.0	0.0	1805.947998046875	0.0	0.0	0.0	0.0	0.0	0.0	0.0	0.0	0.0	0.0	0.0	0.0	0.0	0.0	0.0	0.0	0.0	0.0	-160.6112518310547	1805.947998046875	0.0	0.0	0.0	736036.6875
1689416045645086545	3344	1689416045611365520	map	27.131744384765625	0.25518798828125	0.0	0.0	0.0	-0.005488757509738207	0.9999849200248718	37.53468322753906	-1.4543536901474	0.0	0.0	0.0	-591.744873046875	-1.4543536901474	44.47971725463867	0.0	0.0	0.0	1637.7947998046875	0.0	0.0	0.0	0.0	0.0	0.0	0.0	0.0	0.0	0.0	0.0	0.0	0.0	0.0	0.0	0.0	0.0	0.0	-591.744873046875	1637.7947998046875	0.0	0.0	0.0	526424.3125
1689416045686369107	3345	1689416045636288313	map	27.2437744140625	0.27890777587890625	0.0	0.0	0.0	-0.008276519365608692	0.9999657273292542	40.55414962768555	-2.253936290740967	0.0	0.0	0.0	-324.43670654296875	-2.253936290740967	33.404815673828125	0.0	0.0	0.0	1447.4769287109375	0.0	0.0	0.0	0.0	0.0	0.0	0.0	0.0	0.0	0.0	0.0	0.0	0.0	0.0	0.0	0.0	0.0	0.0	-324.43670654296875	1447.4769287109375	0.0	0.0	0.0	589542.0625
1689416045686718095	3346	1689416045661256101	map	27.259597778320312	0.26983642578125	0.0	0.0	0.0	-0.007452808320522308	0.9999722242355347	49.73147964477539	-2.405627965927124	0.0	0.0	0.0	-673.2974243164062	-2.405627965927124	44.4060173034668	0.0	0.0	0.0	1505.1468505859375	0.0	0.0	0.0	0.0	0.0	0.0	0.0	0.0	0.0	0.0	0.0	0.0	0.0	0.0	0.0	0.0	0.0	0.0	-673.2974243164062	1505.1468505859375	0.0	0.0	0.0	625574.75
1689416045726756464	3347	1689416045686281075	map	27.388504028320312	0.2706146240234375	0.0	0.0	0.0	-0.006523952353745699	0.9999787211418152	47.72027587890625	0.12054654955863953	0.0	0.0	0.0	-838.4258422851562	0.12054654955863953	45.85258483886719	0.0	0.0	0.0	1733.357666015625	0.0	0.0	0.0	0.0	0.0	0.0	0.0	0.0	0.0	0.0	0.0	0.0	0.0	0.0	0.0	0.0	0.0	0.0	-838.4258422851562	1733.357666015625	0.0	0.0	0.0	662378.5
1689416045728824547	3348	1689416045711252418	map	27.405426025390625	0.2794952392578125	0.0	0.0	0.0	-0.007705762982368469	0.9999703168869019	47.263427734375	0.7836651802062988	0.0	0.0	0.0	-490.5262756347656	0.7836651802062988	41.3818244934082	0.0	0.0	0.0	1308.189208984375	0.0	0.0	0.0	0.0	0.0	0.0	0.0	0.0	0.0	0.0	0.0	0.0	0.0	0.0	0.0	0.0	0.0	0.0	-490.5262756347656	1308.189208984375	0.0	0.0	0.0	561651.6875
1689416045770904105	3349	1689416045736276018	map	27.516571044921875	0.2765350341796875	0.0	0.0	0.0	-0.0071056801825761795	0.9999747276306152	46.427547454833984	-3.111826181411743	0.0	0.0	0.0	-601.385498046875	-3.111826181411743	47.5109748840332	0.0	0.0	0.0	1512.127197265625	0.0	0.0	0.0	0.0	0.0	0.0	0.0	0.0	0.0	0.0	0.0	0.0	0.0	0.0	0.0	0.0	0.0	0.0	-601.385498046875	1512.127197265625	0.0	0.0	0.0	623725.375
1689416045812837410	3350	1689416045761237344	map	27.644180297851562	0.2649993896484375	0.0	0.0	0.0	-0.005332357250154018	0.9999857544898987	41.745567321777344	-0.7040598392486572	0.0	0.0	0.0	-338.200439453125	-0.7040598392486572	51.22215270996094	0.0	0.0	0.0	906.7178955078125	0.0	0.0	0.0	0.0	0.0	0.0	0.0	0.0	0.0	0.0	0.0	0.0	0.0	0.0	0.0	0.0	0.0	0.0	-338.200439453125	906.7178955078125	0.0	0.0	0.0	635347.875
1689416045813226602	3351	1689416045786255631	map	27.661514282226562	0.27651214599609375	0.0	0.0	0.0	-0.005468968767672777	0.9999850392341614	52.19703674316406	-1.6596754789352417	0.0	0.0	0.0	-285.4759521484375	-1.6596754789352417	57.67045974731445	0.0	0.0	0.0	1184.879638671875	0.0	0.0	0.0	0.0	0.0	0.0	0.0	0.0	0.0	0.0	0.0	0.0	0.0	0.0	0.0	0.0	0.0	0.0	-285.4759521484375	1184.879638671875	0.0	0.0	0.0	726656.0
1689416045853977074	3352	1689416045811237589	map	27.775527954101562	0.26631927490234375	0.0	0.0	0.0	-0.005530479829758406	0.9999846816062927	47.54013442993164	-0.3958128094673157	0.0	0.0	0.0	-856.5082397460938	-0.3958128094673157	62.191715240478516	0.0	0.0	0.0	1251.0072021484375	0.0	0.0	0.0	0.0	0.0	0.0	0.0	0.0	0.0	0.0	0.0	0.0	0.0	0.0	0.0	0.0	0.0	0.0	-856.5082397460938	1251.0072021484375	0.0	0.0	0.0	614439.125
1689416045854188280	3353	1689416045836228809	map	27.88836669921875	0.27219390869140625	0.0	0.0	0.0	-0.005874750670045614	0.9999827146530151	42.28720474243164	2.042400598526001	0.0	0.0	0.0	197.86837768554688	2.042400598526001	57.78504943847656	0.0	0.0	0.0	1297.211181640625	0.0	0.0	0.0	0.0	0.0	0.0	0.0	0.0	0.0	0.0	0.0	0.0	0.0	0.0	0.0	0.0	0.0	0.0	197.86837768554688	1297.211181640625	0.0	0.0	0.0	620824.4375
1689416045895936070	3354	1689416045861175248	map	27.888763427734375	0.27268218994140625	0.0	0.0	0.0	-0.005885717924684286	0.9999826550483704	40.608680725097656	5.242827415466309	0.0	0.0	0.0	715.16259765625	5.242827415466309	60.48634719848633	0.0	0.0	0.0	910.4645385742188	0.0	0.0	0.0	0.0	0.0	0.0	0.0	0.0	0.0	0.0	0.0	0.0	0.0	0.0	0.0	0.0	0.0	0.0	715.16259765625	910.4645385742188	0.0	0.0	0.0	713753.75
1689416045936812868	3355	1689416045886136175	map	28.003265380859375	0.26904296875	0.0	0.0	0.0	-0.005879995878785849	0.9999827146530151	37.29623031616211	-0.5674505233764648	0.0	0.0	0.0	-66.60713958740234	-0.5674505233764648	60.12459945678711	0.0	0.0	0.0	998.4085693359375	0.0	0.0	0.0	0.0	0.0	0.0	0.0	0.0	0.0	0.0	0.0	0.0	0.0	0.0	0.0	0.0	0.0	0.0	-66.60713958740234	998.4085693359375	0.0	0.0	0.0	730825.5
1689416045936917968	3356	1689416045911134144	map	28.005523681640625	0.2630767822265625	0.0	0.0	0.0	-0.006627662107348442	0.9999780654907227	39.28261947631836	-0.2793237268924713	0.0	0.0	0.0	-194.66549682617188	-0.2793237268924713	59.39765167236328	0.0	0.0	0.0	868.785400390625	0.0	0.0	0.0	0.0	0.0	0.0	0.0	0.0	0.0	0.0	0.0	0.0	0.0	0.0	0.0	0.0	0.0	0.0	-194.66549682617188	868.785400390625	0.0	0.0	0.0	589588.0
1689416045978029135	3357	1689416045936034813	map	28.11920166015625	0.2605743408203125	0.0	0.0	0.0	-0.006851532030850649	0.9999765157699585	41.61045837402344	0.6532858610153198	0.0	0.0	0.0	588.2431640625	0.6532858610153198	47.33414077758789	0.0	0.0	0.0	911.1282958984375	0.0	0.0	0.0	0.0	0.0	0.0	0.0	0.0	0.0	0.0	0.0	0.0	0.0	0.0	0.0	0.0	0.0	0.0	588.2431640625	911.1282958984375	0.0	0.0	0.0	723080.5625
1689416045980284813	3358	1689416045960966669	map	28.250503540039062	0.2586517333984375	0.0	0.0	0.0	-0.007159561384469271	0.9999743700027466	42.96461868286133	3.0907888412475586	0.0	0.0	0.0	-226.51136779785156	3.0907888412475586	45.83261489868164	0.0	0.0	0.0	853.398193359375	0.0	0.0	0.0	0.0	0.0	0.0	0.0	0.0	0.0	0.0	0.0	0.0	0.0	0.0	0.0	0.0	0.0	0.0	-226.51136779785156	853.398193359375	0.0	0.0	0.0	576521.4375
1689416046019977338	3359	1689416045985918821	map	28.25543212890625	0.27573394775390625	0.0	0.0	0.0	-0.008816993795335293	0.9999611377716064	46.028568267822266	0.9592400193214417	0.0	0.0	0.0	249.81520080566406	0.9592400193214417	36.5823860168457	0.0	0.0	0.0	1138.1385498046875	0.0	0.0	0.0	0.0	0.0	0.0	0.0	0.0	0.0	0.0	0.0	0.0	0.0	0.0	0.0	0.0	0.0	0.0	249.81520080566406	1138.1385498046875	0.0	0.0	0.0	664153.0
1689416046061822345	3360	1689416046010909631	map	28.393386840820312	0.26605224609375	0.0	0.0	0.0	-0.008277473039925098	0.9999657273292542	41.07926940917969	-2.7308831214904785	0.0	0.0	0.0	369.7421875	-2.7308831214904785	41.33061981201172	0.0	0.0	0.0	1192.901611328125	0.0	0.0	0.0	0.0	0.0	0.0	0.0	0.0	0.0	0.0	0.0	0.0	0.0	0.0	0.0	0.0	0.0	0.0	369.7421875	1192.901611328125	0.0	0.0	0.0	615777.5
1689416046062025383	3361	1689416046035839306	map	28.507614135742188	0.2718353271484375	0.0	0.0	0.0	-0.006457434967160225	0.9999791383743286	37.865638732910156	1.489136815071106	0.0	0.0	0.0	247.34591674804688	1.489136815071106	36.7928581237793	0.0	0.0	0.0	469.0190734863281	0.0	0.0	0.0	0.0	0.0	0.0	0.0	0.0	0.0	0.0	0.0	0.0	0.0	0.0	0.0	0.0	0.0	0.0	247.34591674804688	469.0190734863281	0.0	0.0	0.0	568336.8125
1689416046102906497	3362	1689416046060838951	map	28.503143310546875	0.29587554931640625	0.0	0.0	0.0	-0.008278187364339828	0.9999657273292542	35.90998840332031	-0.7552832365036011	0.0	0.0	0.0	515.9217529296875	-0.7552832365036011	33.10881423950195	0.0	0.0	0.0	381.3395690917969	0.0	0.0	0.0	0.0	0.0	0.0	0.0	0.0	0.0	0.0	0.0	0.0	0.0	0.0	0.0	0.0	0.0	0.0	515.9217529296875	381.3395690917969	0.0	0.0	0.0	607298.8125
1689416046104056247	3363	1689416046085786389	map	28.627670288085938	0.2493438720703125	0.0	0.0	0.0	-0.005787968169897795	0.9999832510948181	38.17402648925781	-1.9921321868896484	0.0	0.0	0.0	652.683349609375	-1.9921321868896484	38.418296813964844	0.0	0.0	0.0	37.219146728515625	0.0	0.0	0.0	0.0	0.0	0.0	0.0	0.0	0.0	0.0	0.0	0.0	0.0	0.0	0.0	0.0	0.0	0.0	652.683349609375	37.219146728515625	0.0	0.0	0.0	525333.0625
1689416046144059533	3364	1689416046110753927	map	28.651397705078125	0.24466705322265625	0.0	0.0	0.0	-0.0060874163173139095	0.9999814629554749	51.968536376953125	-1.2745383977890015	0.0	0.0	0.0	-303.99578857421875	-1.2745383977890015	46.66608428955078	0.0	0.0	0.0	1181.5992431640625	0.0	0.0	0.0	0.0	0.0	0.0	0.0	0.0	0.0	0.0	0.0	0.0	0.0	0.0	0.0	0.0	0.0	0.0	-303.99578857421875	1181.5992431640625	0.0	0.0	0.0	654266.8125
1689416046185797861	3365	1689416046135753470	map	28.765853881835938	0.25740814208984375	0.0	0.0	0.0	-0.007097812369465828	0.99997478723526	45.50800704956055	-0.3848746418952942	0.0	0.0	0.0	-238.803466796875	-0.3848746418952942	58.34783172607422	0.0	0.0	0.0	733.9210815429688	0.0	0.0	0.0	0.0	0.0	0.0	0.0	0.0	0.0	0.0	0.0	0.0	0.0	0.0	0.0	0.0	0.0	0.0	-238.803466796875	733.9210815429688	0.0	0.0	0.0	552390.9375
1689416046185946562	3366	1689416046160805897	map	28.891876220703125	0.2714385986328125	0.0	0.0	0.0	-0.006341089028865099	0.9999799132347107	47.501922607421875	2.274629592895508	0.0	0.0	0.0	-109.30921173095703	2.274629592895508	54.68576431274414	0.0	0.0	0.0	654.2037963867188	0.0	0.0	0.0	0.0	0.0	0.0	0.0	0.0	0.0	0.0	0.0	0.0	0.0	0.0	0.0	0.0	0.0	0.0	-109.30921173095703	654.2037963867188	0.0	0.0	0.0	476124.1875
1689416046226784717	3367	1689416046185762453	map	28.900100708007812	0.2669219970703125	0.0	0.0	0.0	-0.007024858146905899	0.999975323677063	48.30391311645508	-0.5989649295806885	0.0	0.0	0.0	-340.69830322265625	-0.5989649295806885	49.999149322509766	0.0	0.0	0.0	1163.576904296875	0.0	0.0	0.0	0.0	0.0	0.0	0.0	0.0	0.0	0.0	0.0	0.0	0.0	0.0	0.0	0.0	0.0	0.0	-340.69830322265625	1163.576904296875	0.0	0.0	0.0	531270.25
1689416046228906398	3368	1689416046210776849	map	29.028793334960938	0.2622222900390625	0.0	0.0	0.0	-0.00672135828062892	0.9999774098396301	55.24493408203125	-2.2084736824035645	0.0	0.0	0.0	27.22905158996582	-2.2084736824035645	53.21730041503906	0.0	0.0	0.0	1180.564697265625	0.0	0.0	0.0	0.0	0.0	0.0	0.0	0.0	0.0	0.0	0.0	0.0	0.0	0.0	0.0	0.0	0.0	0.0	27.22905158996582	1180.564697265625	0.0	0.0	0.0	734393.75
1689416046270023117	3369	1689416046235721913	map	29.154067993164062	0.25577545166015625	0.0	0.0	0.0	-0.006973122712224722	0.9999756813049316	50.227691650390625	-0.8596779704093933	0.0	0.0	0.0	-646.76171875	-0.8596779704093933	59.55974197387695	0.0	0.0	0.0	849.7461547851562	0.0	0.0	0.0	0.0	0.0	0.0	0.0	0.0	0.0	0.0	0.0	0.0	0.0	0.0	0.0	0.0	0.0	0.0	-646.76171875	849.7461547851562	0.0	0.0	0.0	506834.84375
1689416046311046801	3370	1689416046260738387	map	29.170181274414062	0.2507171630859375	0.0	0.0	0.0	-0.006500826217234135	0.9999788403511047	55.36985778808594	0.5244807004928589	0.0	0.0	0.0	-150.52133178710938	0.5244807004928589	62.24227523803711	0.0	0.0	0.0	696.70751953125	0.0	0.0	0.0	0.0	0.0	0.0	0.0	0.0	0.0	0.0	0.0	0.0	0.0	0.0	0.0	0.0	0.0	0.0	-150.52133178710938	696.70751953125	0.0	0.0	0.0	634701.3125
1689416046311508358	3371	1689416046285712775	map	29.282119750976562	0.25142669677734375	0.0	0.0	0.0	-0.0062595512717962265	0.9999803900718689	54.49611282348633	0.545588493347168	0.0	0.0	0.0	-85.1222915649414	0.545588493347168	58.48463821411133	0.0	0.0	0.0	463.7874450683594	0.0	0.0	0.0	0.0	0.0	0.0	0.0	0.0	0.0	0.0	0.0	0.0	0.0	0.0	0.0	0.0	0.0	0.0	-85.1222915649414	463.7874450683594	0.0	0.0	0.0	811512.625
1689416046352014074	3372	1689416046310669369	map	29.2930908203125	0.2503204345703125	0.0	0.0	0.0	-0.006101959850639105	0.9999814033508301	51.913230895996094	1.5973422527313232	0.0	0.0	0.0	-104.01783752441406	1.5973422527313232	54.88673400878906	0.0	0.0	0.0	1084.783203125	0.0	0.0	0.0	0.0	0.0	0.0	0.0	0.0	0.0	0.0	0.0	0.0	0.0	0.0	0.0	0.0	0.0	0.0	-104.01783752441406	1084.783203125	0.0	0.0	0.0	697082.125
1689416046353682144	3373	1689416046335679369	map	29.402557373046875	0.23681640625	0.0	0.0	0.0	-0.005630137398838997	0.9999841451644897	46.410709381103516	0.03504549339413643	0.0	0.0	0.0	-632.0652465820312	0.03504549339413643	48.81117630004883	0.0	0.0	0.0	562.384521484375	0.0	0.0	0.0	0.0	0.0	0.0	0.0	0.0	0.0	0.0	0.0	0.0	0.0	0.0	0.0	0.0	0.0	0.0	-632.0652465820312	562.384521484375	0.0	0.0	0.0	498077.53125
1689416046394298033	3374	1689416046360647485	map	29.509429931640625	0.24575042724609375	0.0	0.0	0.0	-0.005829928908497095	0.999983012676239	44.50142288208008	1.8767255544662476	0.0	0.0	0.0	-500.45123291015625	1.8767255544662476	46.90452194213867	0.0	0.0	0.0	331.9906005859375	0.0	0.0	0.0	0.0	0.0	0.0	0.0	0.0	0.0	0.0	0.0	0.0	0.0	0.0	0.0	0.0	0.0	0.0	-500.45123291015625	331.9906005859375	0.0	0.0	0.0	572914.5625
1689416046434839054	3375	1689416046385629866	map	29.527359008789062	0.24265289306640625	0.0	0.0	0.0	-0.00587141327559948	0.9999827742576599	55.67237091064453	3.0648460388183594	0.0	0.0	0.0	-234.6856689453125	3.0648460388183594	66.2230453491211	0.0	0.0	0.0	1149.47119140625	0.0	0.0	0.0	0.0	0.0	0.0	0.0	0.0	0.0	0.0	0.0	0.0	0.0	0.0	0.0	0.0	0.0	0.0	-234.6856689453125	1149.47119140625	0.0	0.0	0.0	874952.125
1689416046434996292	3376	1689416046410647607	map	29.655288696289062	0.24843597412109375	0.0	0.0	0.0	-0.005664469208568335	0.9999839663505554	49.10799789428711	1.787231683731079	0.0	0.0	0.0	-506.2830505371094	1.787231683731079	57.26799774169922	0.0	0.0	0.0	653.8634643554688	0.0	0.0	0.0	0.0	0.0	0.0	0.0	0.0	0.0	0.0	0.0	0.0	0.0	0.0	0.0	0.0	0.0	0.0	-506.2830505371094	653.8634643554688	0.0	0.0	0.0	664867.25
1689416046475918756	3377	1689416046435610730	map	29.766891479492188	0.2647857666015625	0.0	0.0	0.0	-0.007104011252522469	0.99997478723526	52.90102767944336	-4.3054304122924805	0.0	0.0	0.0	-108.06777954101562	-4.3054304122924805	54.713287353515625	0.0	0.0	0.0	916.7515869140625	0.0	0.0	0.0	0.0	0.0	0.0	0.0	0.0	0.0	0.0	0.0	0.0	0.0	0.0	0.0	0.0	0.0	0.0	-108.06777954101562	916.7515869140625	0.0	0.0	0.0	697409.6875
1689416046478454834	3378	1689416046460571223	map	29.785507202148438	0.25762939453125	0.0	0.0	0.0	-0.006503687240183353	0.9999788403511047	54.6677131652832	-0.7830058336257935	0.0	0.0	0.0	-720.0910034179688	-0.7830058336257935	52.69925308227539	0.0	0.0	0.0	660.7278442382812	0.0	0.0	0.0	0.0	0.0	0.0	0.0	0.0	0.0	0.0	0.0	0.0	0.0	0.0	0.0	0.0	0.0	0.0	-720.0910034179688	660.7278442382812	0.0	0.0	0.0	756046.125
1689416046518936943	3379	1689416046485573409	map	29.903610229492188	0.2745208740234375	0.0	0.0	0.0	-0.006624562665820122	0.9999780654907227	53.41286087036133	-6.899261951446533	0.0	0.0	0.0	-103.11222076416016	-6.899261951446533	48.63066101074219	0.0	0.0	0.0	462.89093017578125	0.0	0.0	0.0	0.0	0.0	0.0	0.0	0.0	0.0	0.0	0.0	0.0	0.0	0.0	0.0	0.0	0.0	0.0	-103.11222076416016	462.89093017578125	0.0	0.0	0.0	722662.5625
1689416046560635557	3380	1689416046510611749	map	29.920150756835938	0.2717437744140625	0.0	0.0	0.0	-0.005963440984487534	0.9999822378158569	50.5119743347168	-3.621422052383423	0.0	0.0	0.0	154.7541046142578	-3.621422052383423	47.99751281738281	0.0	0.0	0.0	922.64111328125	0.0	0.0	0.0	0.0	0.0	0.0	0.0	0.0	0.0	0.0	0.0	0.0	0.0	0.0	0.0	0.0	0.0	0.0	154.7541046142578	922.64111328125	0.0	0.0	0.0	697542.6875
1689416046560870542	3381	1689416046535603998	map	30.036865234375	0.2762298583984375	0.0	0.0	0.0	-0.0068019418977200985	0.9999768733978271	51.617652893066406	-0.940842866897583	0.0	0.0	0.0	907.54736328125	-0.940842866897583	53.29695129394531	0.0	0.0	0.0	1769.08154296875	0.0	0.0	0.0	0.0	0.0	0.0	0.0	0.0	0.0	0.0	0.0	0.0	0.0	0.0	0.0	0.0	0.0	0.0	907.54736328125	1769.08154296875	0.0	0.0	0.0	928448.625
1689416046600923214	3382	1689416046560517979	map	30.153732299804688	0.2742767333984375	0.0	0.0	0.0	-0.007077308837324381	0.9999749660491943	54.360347747802734	-4.5266900062561035	0.0	0.0	0.0	332.106689453125	-4.5266900062561035	46.59663391113281	0.0	0.0	0.0	691.3746337890625	0.0	0.0	0.0	0.0	0.0	0.0	0.0	0.0	0.0	0.0	0.0	0.0	0.0	0.0	0.0	0.0	0.0	0.0	332.106689453125	691.3746337890625	0.0	0.0	0.0	762270.875
1689416046603300378	3383	1689416046585525508	map	30.1610107421875	0.28017425537109375	0.0	0.0	0.0	-0.006585939787328243	0.9999783039093018	46.88392639160156	-2.1565349102020264	0.0	0.0	0.0	160.4886474609375	-2.1565349102020264	55.71417999267578	0.0	0.0	0.0	632.4570922851562	0.0	0.0	0.0	0.0	0.0	0.0	0.0	0.0	0.0	0.0	0.0	0.0	0.0	0.0	0.0	0.0	0.0	0.0	160.4886474609375	632.4570922851562	0.0	0.0	0.0	686780.5
1689416046644829441	3384	1689416046610530654	map	30.271987915039062	0.2820281982421875	0.0	0.0	0.0	-0.007024142891168594	0.999975323677063	45.541847229003906	-2.391113042831421	0.0	0.0	0.0	208.83590698242188	-2.391113042831421	42.61952590942383	0.0	0.0	0.0	957.0383911132812	0.0	0.0	0.0	0.0	0.0	0.0	0.0	0.0	0.0	0.0	0.0	0.0	0.0	0.0	0.0	0.0	0.0	0.0	208.83590698242188	957.0383911132812	0.0	0.0	0.0	570468.25
1689416046687654031	3385	1689416046635483947	map	30.369064331054688	0.2668304443359375	0.0	0.0	0.0	-0.006808379199355841	0.9999768137931824	43.203311920166016	0.45621827244758606	0.0	0.0	0.0	656.2568969726562	0.45621827244758606	47.601036071777344	0.0	0.0	0.0	1038.639892578125	0.0	0.0	0.0	0.0	0.0	0.0	0.0	0.0	0.0	0.0	0.0	0.0	0.0	0.0	0.0	0.0	0.0	0.0	656.2568969726562	1038.639892578125	0.0	0.0	0.0	706374.875
1689416046687894694	3386	1689416046660517803	map	30.379959106445312	0.26462554931640625	0.0	0.0	0.0	-0.006816962268203497	0.9999767541885376	44.04890823364258	1.0920991897583008	0.0	0.0	0.0	167.66677856445312	1.0920991897583008	37.913814544677734	0.0	0.0	0.0	1053.193359375	0.0	0.0	0.0	0.0	0.0	0.0	0.0	0.0	0.0	0.0	0.0	0.0	0.0	0.0	0.0	0.0	0.0	0.0	167.66677856445312	1053.193359375	0.0	0.0	0.0	765993.4375
1689416046728797561	3387	1689416046685505988	map	30.4837646484375	0.2584686279296875	0.0	0.0	0.0	-0.006362546235322952	0.9999797344207764	44.011940002441406	0.8323813676834106	0.0	0.0	0.0	186.8289337158203	0.8323813676834106	39.08805847167969	0.0	0.0	0.0	558.7882080078125	0.0	0.0	0.0	0.0	0.0	0.0	0.0	0.0	0.0	0.0	0.0	0.0	0.0	0.0	0.0	0.0	0.0	0.0	186.8289337158203	558.7882080078125	0.0	0.0	0.0	730856.25
1689416046729177879	3388	1689416046710465175	map	30.482711791992188	0.26552581787109375	0.0	0.0	0.0	-0.0062731411308050156	0.9999803304672241	36.89680480957031	1.0923324823379517	0.0	0.0	0.0	462.8171081542969	1.0923324823379517	44.78883361816406	0.0	0.0	0.0	1114.529052734375	0.0	0.0	0.0	0.0	0.0	0.0	0.0	0.0	0.0	0.0	0.0	0.0	0.0	0.0	0.0	0.0	0.0	0.0	462.8171081542969	1114.529052734375	0.0	0.0	0.0	703167.25
1689416046769881288	3389	1689416046735436174	map	30.611282348632812	0.25388336181640625	0.0	0.0	0.0	-0.00613247649744153	0.9999812245368958	34.02779769897461	2.1393051147460938	0.0	0.0	0.0	468.75323486328125	2.1393051147460938	40.28337478637695	0.0	0.0	0.0	679.4832763671875	0.0	0.0	0.0	0.0	0.0	0.0	0.0	0.0	0.0	0.0	0.0	0.0	0.0	0.0	0.0	0.0	0.0	0.0	468.75323486328125	679.4832763671875	0.0	0.0	0.0	762950.5
1689416046778507649	3390	1689416046760395361	map	30.690994262695312	0.28389739990234375	0.0	0.0	0.0	-0.0060225678607821465	0.9999818801879883	44.49795913696289	-0.1044994369149208	0.0	0.0	0.0	-432.2349853515625	-0.1044994369149208	36.76156234741211	0.0	0.0	0.0	1489.7779541015625	0.0	0.0	0.0	0.0	0.0	0.0	0.0	0.0	0.0	0.0	0.0	0.0	0.0	0.0	0.0	0.0	0.0	0.0	-432.2349853515625	1489.7779541015625	0.0	0.0	0.0	654780.0
1689416046818821190	3391	1689416046785415506	map	30.70867919921875	0.23079681396484375	0.0	0.0	0.0	-0.006488666869699955	0.9999789595603943	42.016639709472656	-0.16492860019207	0.0	0.0	0.0	49.04997253417969	-0.16492860019207	37.11227798461914	0.0	0.0	0.0	802.237548828125	0.0	0.0	0.0	0.0	0.0	0.0	0.0	0.0	0.0	0.0	0.0	0.0	0.0	0.0	0.0	0.0	0.0	0.0	49.04997253417969	802.237548828125	0.0	0.0	0.0	682031.25
1689416046860641372	3392	1689416046810374796	map	30.836990356445312	0.2127532958984375	0.0	0.0	0.0	-0.006490812636911869	0.9999789595603943	44.19747543334961	-1.6407314538955688	0.0	0.0	0.0	36.00338363647461	-1.6407314538955688	43.33420181274414	0.0	0.0	0.0	810.2666015625	0.0	0.0	0.0	0.0	0.0	0.0	0.0	0.0	0.0	0.0	0.0	0.0	0.0	0.0	0.0	0.0	0.0	0.0	36.00338363647461	810.2666015625	0.0	0.0	0.0	853183.125
1689416046861038366	3393	1689416046835410761	map	30.9412841796875	0.2085723876953125	0.0	0.0	0.0	-0.00673661706969142	0.9999772906303406	47.807037353515625	1.4248998165130615	0.0	0.0	0.0	217.94293212890625	1.4248998165130615	51.489681243896484	0.0	0.0	0.0	987.657958984375	0.0	0.0	0.0	0.0	0.0	0.0	0.0	0.0	0.0	0.0	0.0	0.0	0.0	0.0	0.0	0.0	0.0	0.0	217.94293212890625	987.657958984375	0.0	0.0	0.0	756817.0
1689416046901872365	3394	1689416046860468086	map	30.968917846679688	0.2303619384765625	0.0	0.0	0.0	-0.006836988963186741	0.999976634979248	37.99635696411133	-1.8286212682724	0.0	0.0	0.0	531.1351318359375	-1.8286212682724	44.244659423828125	0.0	0.0	0.0	409.0703125	0.0	0.0	0.0	0.0	0.0	0.0	0.0	0.0	0.0	0.0	0.0	0.0	0.0	0.0	0.0	0.0	0.0	0.0	531.1351318359375	409.0703125	0.0	0.0	0.0	828250.5
1689416046903282879	3395	1689416046885490905	map	31.075759887695312	0.2149505615234375	0.0	0.0	0.0	-0.006588323973119259	0.9999783039093018	39.07574462890625	-2.156331777572632	0.0	0.0	0.0	422.8989562988281	-2.156331777572632	36.565513610839844	0.0	0.0	0.0	445.3203430175781	0.0	0.0	0.0	0.0	0.0	0.0	0.0	0.0	0.0	0.0	0.0	0.0	0.0	0.0	0.0	0.0	0.0	0.0	422.8989562988281	445.3203430175781	0.0	0.0	0.0	756287.3125
1689416046943903282	3396	1689416046910495147	map	31.0948486328125	0.21620941162109375	0.0	0.0	0.0	-0.005636574700474739	0.999984085559845	35.488460540771484	-2.566470146179199	0.0	0.0	0.0	244.80355834960938	-2.566470146179199	37.88567352294922	0.0	0.0	0.0	939.595458984375	0.0	0.0	0.0	0.0	0.0	0.0	0.0	0.0	0.0	0.0	0.0	0.0	0.0	0.0	0.0	0.0	0.0	0.0	244.80355834960938	939.595458984375	0.0	0.0	0.0	646673.625
1689416046985743269	3397	1689416046935537987	map	31.220443725585938	0.2190093994140625	0.0	0.0	0.0	-0.006116264499723911	0.9999812841415405	38.12590408325195	-3.4368441104888916	0.0	0.0	0.0	123.73316955566406	-3.4368441104888916	33.86367416381836	0.0	0.0	0.0	595.8218994140625	0.0	0.0	0.0	0.0	0.0	0.0	0.0	0.0	0.0	0.0	0.0	0.0	0.0	0.0	0.0	0.0	0.0	0.0	123.73316955566406	595.8218994140625	0.0	0.0	0.0	685107.8125
1689416046986576792	3398	1689416046960554869	map	31.33990478515625	0.21197509765625	0.0	0.0	0.0	-0.005372411105781794	0.9999855756759644	34.98126983642578	1.8535953760147095	0.0	0.0	0.0	102.6236572265625	1.8535953760147095	33.103843688964844	0.0	0.0	0.0	1017.2852783203125	0.0	0.0	0.0	0.0	0.0	0.0	0.0	0.0	0.0	0.0	0.0	0.0	0.0	0.0	0.0	0.0	0.0	0.0	102.6236572265625	1017.2852783203125	0.0	0.0	0.0	640323.0625
1689416047027815794	3399	1689416046985582108	map	31.340286254882812	0.2268218994140625	0.0	0.0	0.0	-0.005650640930980444	0.9999840259552002	36.249874114990234	-1.497381329536438	0.0	0.0	0.0	1321.919921875	-1.497381329536438	33.15549850463867	0.0	0.0	0.0	918.0022583007812	0.0	0.0	0.0	0.0	0.0	0.0	0.0	0.0	0.0	0.0	0.0	0.0	0.0	0.0	0.0	0.0	0.0	0.0	1321.919921875	918.0022583007812	0.0	0.0	0.0	1043961.0625
1689416047028198185	3400	1689416047010658856	map	31.464889526367188	0.2274932861328125	0.0	0.0	0.0	-0.0062395245768129826	0.9999805092811584	34.115478515625	-1.8280307054519653	0.0	0.0	0.0	890.3240356445312	-1.8280307054519653	29.138404846191406	0.0	0.0	0.0	833.0494995117188	0.0	0.0	0.0	0.0	0.0	0.0	0.0	0.0	0.0	0.0	0.0	0.0	0.0	0.0	0.0	0.0	0.0	0.0	890.3240356445312	833.0494995117188	0.0	0.0	0.0	866971.4375
1689416047068842465	3401	1689416047035641687	map	31.560302734375	0.2330169677734375	0.0	0.0	0.0	-0.006085032131522894	0.9999814629554749	35.52857971191406	-2.2690186500549316	0.0	0.0	0.0	553.7416381835938	-2.2690186500549316	33.06758499145508	0.0	0.0	0.0	495.90301513671875	0.0	0.0	0.0	0.0	0.0	0.0	0.0	0.0	0.0	0.0	0.0	0.0	0.0	0.0	0.0	0.0	0.0	0.0	553.7416381835938	495.90301513671875	0.0	0.0	0.0	825008.1875
1689416047110941814	3402	1689416047060661208	map	31.583450317382812	0.2283935546875	0.0	0.0	0.0	-0.006086462642997503	0.9999814629554749	30.766199111938477	-0.6432675123214722	0.0	0.0	0.0	715.0015258789062	-0.6432675123214722	35.11631774902344	0.0	0.0	0.0	624.7391357421875	0.0	0.0	0.0	0.0	0.0	0.0	0.0	0.0	0.0	0.0	0.0	0.0	0.0	0.0	0.0	0.0	0.0	0.0	715.0015258789062	624.7391357421875	0.0	0.0	0.0	754715.1875
1689416047111063651	3403	1689416047085640589	map	31.702163696289062	0.22983551025390625	0.0	0.0	0.0	-0.005225308705121279	0.9999863505363464	33.06105041503906	-6.489258766174316	0.0	0.0	0.0	378.382568359375	-6.489258766174316	35.343807220458984	0.0	0.0	0.0	670.1473388671875	0.0	0.0	0.0	0.0	0.0	0.0	0.0	0.0	0.0	0.0	0.0	0.0	0.0	0.0	0.0	0.0	0.0	0.0	378.382568359375	670.1473388671875	0.0	0.0	0.0	755808.5625
1689416047151838242	3404	1689416047110634886	map	31.719253540039062	0.2288665771484375	0.0	0.0	0.0	-0.004632607102394104	0.9999892711639404	30.717992782592773	-2.747309923171997	0.0	0.0	0.0	746.2796630859375	-2.747309923171997	33.45450973510742	0.0	0.0	0.0	530.9567260742188	0.0	0.0	0.0	0.0	0.0	0.0	0.0	0.0	0.0	0.0	0.0	0.0	0.0	0.0	0.0	0.0	0.0	0.0	746.2796630859375	530.9567260742188	0.0	0.0	0.0	795373.375
1689416047153500749	3405	1689416047135658878	map	31.847549438476562	0.24053955078125	0.0	0.0	0.0	-0.005256779491901398	0.9999861717224121	23.413593292236328	-0.6622923016548157	0.0	0.0	0.0	900.4099731445312	-0.6622923016548157	29.633075714111328	0.0	0.0	0.0	892.3365478515625	0.0	0.0	0.0	0.0	0.0	0.0	0.0	0.0	0.0	0.0	0.0	0.0	0.0	0.0	0.0	0.0	0.0	0.0	900.4099731445312	892.3365478515625	0.0	0.0	0.0	731814.75
1689416047193997512	3406	1689416047160642059	map	31.964187622070312	0.2423248291015625	0.0	0.0	0.0	-0.004717244766652584	0.999988853931427	33.86711883544922	-1.2291744947433472	0.0	0.0	0.0	983.6692504882812	-1.2291744947433472	39.73013687133789	0.0	0.0	0.0	1160.3348388671875	0.0	0.0	0.0	0.0	0.0	0.0	0.0	0.0	0.0	0.0	0.0	0.0	0.0	0.0	0.0	0.0	0.0	0.0	983.6692504882812	1160.3348388671875	0.0	0.0	0.0	907053.75
1689416047234819683	3407	1689416047185663125	map	31.978713989257812	0.25234222412109375	0.0	0.0	0.0	-0.005138286855071783	0.9999868273735046	37.99494552612305	-5.312263488769531	0.0	0.0	0.0	1361.275390625	-5.312263488769531	41.43837356567383	0.0	0.0	0.0	1394.5399169921875	0.0	0.0	0.0	0.0	0.0	0.0	0.0	0.0	0.0	0.0	0.0	0.0	0.0	0.0	0.0	0.0	0.0	0.0	1361.275390625	1394.5399169921875	0.0	0.0	0.0	1043988.375
1689416047235063032	3408	1689416047210631916	map	32.10224914550781	0.25778961181640625	0.0	0.0	0.0	-0.005895254667848349	0.9999825954437256	34.863285064697266	-0.2981131076812744	0.0	0.0	0.0	1660.404052734375	-0.2981131076812744	36.60877227783203	0.0	0.0	0.0	1456.729736328125	0.0	0.0	0.0	0.0	0.0	0.0	0.0	0.0	0.0	0.0	0.0	0.0	0.0	0.0	0.0	0.0	0.0	0.0	1660.404052734375	1456.729736328125	0.0	0.0	0.0	948134.375
1689416047276857239	3409	1689416047235620588	map	32.19915771484375	0.26175689697265625	0.0	0.0	0.0	-0.0048674470745027065	0.9999881386756897	31.88322639465332	-0.10402480512857437	0.0	0.0	0.0	924.2570190429688	-0.10402480512857437	32.80937576293945	0.0	0.0	0.0	1205.71044921875	0.0	0.0	0.0	0.0	0.0	0.0	0.0	0.0	0.0	0.0	0.0	0.0	0.0	0.0	0.0	0.0	0.0	0.0	924.2570190429688	1205.71044921875	0.0	0.0	0.0	886428.75
1689416047278228151	3410	1689416047260585228	map	32.2227783203125	0.26165771484375	0.0	0.0	0.0	-0.005791305564343929	0.9999832510948181	30.279930114746094	-0.6226844191551208	0.0	0.0	0.0	787.8037109375	-0.6226844191551208	30.482744216918945	0.0	0.0	0.0	1574.23388671875	0.0	0.0	0.0	0.0	0.0	0.0	0.0	0.0	0.0	0.0	0.0	0.0	0.0	0.0	0.0	0.0	0.0	0.0	787.8037109375	1574.23388671875	0.0	0.0	0.0	866779.875
1689416047320115962	3411	1689416047285640284	map	32.32347106933594	0.2542266845703125	0.0	0.0	0.0	-0.004971634596586227	0.9999876618385315	29.819231033325195	0.8130013942718506	0.0	0.0	0.0	1587.6585693359375	0.8130013942718506	29.958833694458008	0.0	0.0	0.0	846.0228271484375	0.0	0.0	0.0	0.0	0.0	0.0	0.0	0.0	0.0	0.0	0.0	0.0	0.0	0.0	0.0	0.0	0.0	0.0	1587.6585693359375	846.0228271484375	0.0	0.0	0.0	971538.9375
1689416047360814738	3412	1689416047310624828	map	32.33442687988281	0.26059722900390625	0.0	0.0	0.0	-0.004667416214942932	0.9999890923500061	27.965072631835938	-0.5187283158302307	0.0	0.0	0.0	1313.0267333984375	-0.5187283158302307	36.856773376464844	0.0	0.0	0.0	492.3108215332031	0.0	0.0	0.0	0.0	0.0	0.0	0.0	0.0	0.0	0.0	0.0	0.0	0.0	0.0	0.0	0.0	0.0	0.0	1313.0267333984375	492.3108215332031	0.0	0.0	0.0	961369.3125
1689416047360962420	3413	1689416047335642517	map	32.457122802734375	0.2545013427734375	0.0	0.0	0.0	-0.004100461956113577	0.9999915957450867	31.47508430480957	-0.15512427687644958	0.0	0.0	0.0	1249.41455078125	-0.15512427687644958	34.57229995727539	0.0	0.0	0.0	546.0445556640625	0.0	0.0	0.0	0.0	0.0	0.0	0.0	0.0	0.0	0.0	0.0	0.0	0.0	0.0	0.0	0.0	0.0	0.0	1249.41455078125	546.0445556640625	0.0	0.0	0.0	998488.6875
1689416047401947349	3414	1689416047360645513	map	32.56980895996094	0.26546478271484375	0.0	0.0	0.0	-0.004253048449754715	0.9999909400939941	28.88286781311035	-0.6881216764450073	0.0	0.0	0.0	813.5457763671875	-0.6881216764450073	37.6206169128418	0.0	0.0	0.0	563.1069946289062	0.0	0.0	0.0	0.0	0.0	0.0	0.0	0.0	0.0	0.0	0.0	0.0	0.0	0.0	0.0	0.0	0.0	0.0	813.5457763671875	563.1069946289062	0.0	0.0	0.0	962665.875
1689416047403317204	3415	1689416047385726612	map	32.58424377441406	0.26511383056640625	0.0	0.0	0.0	-0.003906629513949156	0.9999923706054688	28.33154296875	1.9903357028961182	0.0	0.0	0.0	888.7289428710938	1.9903357028961182	36.295772552490234	0.0	0.0	0.0	1467.898681640625	0.0	0.0	0.0	0.0	0.0	0.0	0.0	0.0	0.0	0.0	0.0	0.0	0.0	0.0	0.0	0.0	0.0	0.0	888.7289428710938	1467.898681640625	0.0	0.0	0.0	946784.1875
1689416047443842593	3416	1689416047410751989	map	32.70159912109375	0.2642822265625	0.0	0.0	0.0	-0.003379489528015256	0.9999942779541016	30.58094596862793	4.040853977203369	0.0	0.0	0.0	1843.4285888671875	4.040853977203369	31.153209686279297	0.0	0.0	0.0	1361.4837646484375	0.0	0.0	0.0	0.0	0.0	0.0	0.0	0.0	0.0	0.0	0.0	0.0	0.0	0.0	0.0	0.0	0.0	0.0	1843.4285888671875	1361.4837646484375	0.0	0.0	0.0	1055648.0
1689416047485422889	3417	1689416047435831187	map	32.80058288574219	0.26082611083984375	0.0	0.0	0.0	-0.0027631805278360844	0.9999961853027344	31.015430450439453	1.6979857683181763	0.0	0.0	0.0	1439.641357421875	1.6979857683181763	29.097383499145508	0.0	0.0	0.0	438.32489013671875	0.0	0.0	0.0	0.0	0.0	0.0	0.0	0.0	0.0	0.0	0.0	0.0	0.0	0.0	0.0	0.0	0.0	0.0	1439.641357421875	438.32489013671875	0.0	0.0	0.0	974493.25
1689416047486046671	3418	1689416047460881152	map	32.82325744628906	0.26251220703125	0.0	0.0	0.0	-0.002697138814255595	0.9999963641166687	34.034881591796875	-1.5516632795333862	0.0	0.0	0.0	273.6485595703125	-1.5516632795333862	36.44715118408203	0.0	0.0	0.0	1112.8245849609375	0.0	0.0	0.0	0.0	0.0	0.0	0.0	0.0	0.0	0.0	0.0	0.0	0.0	0.0	0.0	0.0	0.0	0.0	273.6485595703125	1112.8245849609375	0.0	0.0	0.0	877196.3125
1689416047526799891	3419	1689416047485872661	map	32.945068359375	0.25753021240234375	0.0	0.0	0.0	-0.002779631409794092	0.9999961256980896	35.06653594970703	1.1503585577011108	0.0	0.0	0.0	787.1383056640625	1.1503585577011108	32.116943359375	0.0	0.0	0.0	1167.845703125	0.0	0.0	0.0	0.0	0.0	0.0	0.0	0.0	0.0	0.0	0.0	0.0	0.0	0.0	0.0	0.0	0.0	0.0	787.1383056640625	1167.845703125	0.0	0.0	0.0	929625.6875
1689416047528554222	3420	1689416047510924973	map	32.97465515136719	0.25289154052734375	0.0	0.0	0.0	-0.002598910592496395	0.9999966025352478	33.21693801879883	-1.5152602195739746	0.0	0.0	0.0	428.4682312011719	-1.5152602195739746	34.849266052246094	0.0	0.0	0.0	793.9727783203125	0.0	0.0	0.0	0.0	0.0	0.0	0.0	0.0	0.0	0.0	0.0	0.0	0.0	0.0	0.0	0.0	0.0	0.0	428.4682312011719	793.9727783203125	0.0	0.0	0.0	865888.25
1689416047568967859	3421	1689416047535957872	map	33.08489990234375	0.25384521484375	0.0	0.0	0.0	-0.0030623944476246834	0.9999952912330627	32.053001403808594	1.6213443279266357	0.0	0.0	0.0	1032.2801513671875	1.6213443279266357	32.52494430541992	0.0	0.0	0.0	874.8561401367188	0.0	0.0	0.0	0.0	0.0	0.0	0.0	0.0	0.0	0.0	0.0	0.0	0.0	0.0	0.0	0.0	0.0	0.0	1032.2801513671875	874.8561401367188	0.0	0.0	0.0	897245.6875
1689416047609823875	3422	1689416047560925611	map	33.1981201171875	0.2616424560546875	0.0	0.0	0.0	-0.0028578322380781174	0.9999958872795105	30.93458366394043	0.2983327805995941	0.0	0.0	0.0	71.78372192382812	0.2983327805995941	33.972835540771484	0.0	0.0	0.0	704.1595458984375	0.0	0.0	0.0	0.0	0.0	0.0	0.0	0.0	0.0	0.0	0.0	0.0	0.0	0.0	0.0	0.0	0.0	0.0	71.78372192382812	704.1595458984375	0.0	0.0	0.0	740529.875
1689416047610290089	3423	1689416047585925650	map	33.21148681640625	0.24672698974609375	0.0	0.0	0.0	-0.0019558975473046303	0.9999980926513672	31.984668731689453	-0.5641860365867615	0.0	0.0	0.0	585.2803344726562	-0.5641860365867615	34.03861618041992	0.0	0.0	0.0	1121.36328125	0.0	0.0	0.0	0.0	0.0	0.0	0.0	0.0	0.0	0.0	0.0	0.0	0.0	0.0	0.0	0.0	0.0	0.0	585.2803344726562	1121.36328125	0.0	0.0	0.0	840501.9375
1689416047651140926	3424	1689416047610935986	map	33.33589172363281	0.2381591796875	0.0	0.0	0.0	-0.0021142070181667805	0.9999977946281433	42.60683822631836	-2.033529281616211	0.0	0.0	0.0	663.3976440429688	-2.033529281616211	32.67882537841797	0.0	0.0	0.0	1428.89599609375	0.0	0.0	0.0	0.0	0.0	0.0	0.0	0.0	0.0	0.0	0.0	0.0	0.0	0.0	0.0	0.0	0.0	0.0	663.3976440429688	1428.89599609375	0.0	0.0	0.0	995254.5625
1689416047653566781	3425	1689416047635886515	map	33.4293212890625	0.23260498046875	0.0	0.0	0.0	-0.0022305550519376993	0.9999974966049194	39.438907623291016	0.7419414520263672	0.0	0.0	0.0	49.048622131347656	0.7419414520263672	32.33135986328125	0.0	0.0	0.0	1205.036376953125	0.0	0.0	0.0	0.0	0.0	0.0	0.0	0.0	0.0	0.0	0.0	0.0	0.0	0.0	0.0	0.0	0.0	0.0	49.048622131347656	1205.036376953125	0.0	0.0	0.0	740750.9375
1689416047694805701	3426	1689416047660888896	map	33.458160400390625	0.23123931884765625	0.0	0.0	0.0	-0.0012697295751422644	0.9999991655349731	41.980594635009766	-1.8467817306518555	0.0	0.0	0.0	45.005821228027344	-1.8467817306518555	38.49614715576172	0.0	0.0	0.0	1502.9573974609375	0.0	0.0	0.0	0.0	0.0	0.0	0.0	0.0	0.0	0.0	0.0	0.0	0.0	0.0	0.0	0.0	0.0	0.0	45.005821228027344	1502.9573974609375	0.0	0.0	0.0	966018.25
1689416047735753376	3427	1689416047685880134	map	33.57182312011719	0.2434539794921875	0.0	0.0	0.0	-0.001993805868551135	0.9999980330467224	41.600711822509766	-0.7259882688522339	0.0	0.0	0.0	457.3608703613281	-0.7259882688522339	38.38093185424805	0.0	0.0	0.0	1475.4163818359375	0.0	0.0	0.0	0.0	0.0	0.0	0.0	0.0	0.0	0.0	0.0	0.0	0.0	0.0	0.0	0.0	0.0	0.0	457.3608703613281	1475.4163818359375	0.0	0.0	0.0	985837.75
1689416047735867544	3428	1689416047710848214	map	33.58699035644531	0.2390899658203125	0.0	0.0	0.0	-0.0018729278817772865	0.9999982714653015	36.11933898925781	1.9386218786239624	0.0	0.0	0.0	571.4446411132812	1.9386218786239624	39.15647506713867	0.0	0.0	0.0	1035.9180908203125	0.0	0.0	0.0	0.0	0.0	0.0	0.0	0.0	0.0	0.0	0.0	0.0	0.0	0.0	0.0	0.0	0.0	0.0	571.4446411132812	1035.9180908203125	0.0	0.0	0.0	980281.3125
1689416047792476602	3429	1689416047735836689	map	33.70713806152344	0.23221588134765625	0.0	0.0	0.0	-0.0011531430063769221	0.9999993443489075	37.53242874145508	2.1630804538726807	0.0	0.0	0.0	809.2782592773438	2.1630804538726807	34.09626007080078	0.0	0.0	0.0	1293.009521484375	0.0	0.0	0.0	0.0	0.0	0.0	0.0	0.0	0.0	0.0	0.0	0.0	0.0	0.0	0.0	0.0	0.0	0.0	809.2782592773438	1293.009521484375	0.0	0.0	0.0	1001866.125
1689416047792557253	3430	1689416047760838301	map	33.83106994628906	0.23043060302734375	0.0	0.0	0.0	-0.0010537224588915706	0.999999463558197	35.64950942993164	-0.45431026816368103	0.0	0.0	0.0	1037.2337646484375	-0.45431026816368103	33.44609451293945	0.0	0.0	0.0	649.3001708984375	0.0	0.0	0.0	0.0	0.0	0.0	0.0	0.0	0.0	0.0	0.0	0.0	0.0	0.0	0.0	0.0	0.0	0.0	1037.2337646484375	649.3001708984375	0.0	0.0	0.0	1005457.375
1689416047820036487	3431	1689416047785822682	map	33.84040832519531	0.23779296875	0.0	0.0	0.0	-0.0012983398046344519	0.9999991655349731	40.76039123535156	4.181893825531006	0.0	0.0	0.0	1250.39111328125	4.181893825531006	39.9379997253418	0.0	0.0	0.0	1521.1383056640625	0.0	0.0	0.0	0.0	0.0	0.0	0.0	0.0	0.0	0.0	0.0	0.0	0.0	0.0	0.0	0.0	0.0	0.0	1250.39111328125	1521.1383056640625	0.0	0.0	0.0	1160399.125
1689416047860786812	3432	1689416047810767617	map	33.961517333984375	0.2294921875	0.0	0.0	0.0	-0.0013956144684925675	0.9999990463256836	40.49906921386719	6.396257400512695	0.0	0.0	0.0	536.61474609375	6.396257400512695	40.77421569824219	0.0	0.0	0.0	1215.4644775390625	0.0	0.0	0.0	0.0	0.0	0.0	0.0	0.0	0.0	0.0	0.0	0.0	0.0	0.0	0.0	0.0	0.0	0.0	536.61474609375	1215.4644775390625	0.0	0.0	0.0	949718.3125
1689416047860942983	3433	1689416047835815905	map	34.06083679199219	0.2314910888671875	0.0	0.0	0.0	-0.0007511694566346705	0.9999997019767761	40.375694274902344	1.666312336921692	0.0	0.0	0.0	1072.3504638671875	1.666312336921692	40.32283020019531	0.0	0.0	0.0	930.9688720703125	0.0	0.0	0.0	0.0	0.0	0.0	0.0	0.0	0.0	0.0	0.0	0.0	0.0	0.0	0.0	0.0	0.0	0.0	1072.3504638671875	930.9688720703125	0.0	0.0	0.0	1042362.3125
1689416047902760210	3434	1689416047860766419	map	34.08354187011719	0.24147796630859375	0.0	0.0	0.0	-0.0007051546708680689	0.9999997615814209	44.33781814575195	4.227759838104248	0.0	0.0	0.0	1452.9638671875	4.227759838104248	46.56581115722656	0.0	0.0	0.0	743.4038696289062	0.0	0.0	0.0	0.0	0.0	0.0	0.0	0.0	0.0	0.0	0.0	0.0	0.0	0.0	0.0	0.0	0.0	0.0	1452.9638671875	743.4038696289062	0.0	0.0	0.0	1243327.5
1689416047903436723	3435	1689416047885756624	map	34.21485900878906	0.24599456787109375	0.0	0.0	0.0	-0.0007435400621034205	0.9999997019767761	38.17103576660156	2.523879289627075	0.0	0.0	0.0	1301.9862060546875	2.523879289627075	38.17851638793945	0.0	0.0	0.0	1240.8408203125	0.0	0.0	0.0	0.0	0.0	0.0	0.0	0.0	0.0	0.0	0.0	0.0	0.0	0.0	0.0	0.0	0.0	0.0	1301.9862060546875	1240.8408203125	0.0	0.0	0.0	916056.875
1689416047944884909	3436	1689416047910857031	map	34.2254638671875	0.2510833740234375	0.0	0.0	0.0	-0.0011362152872607112	0.9999993443489075	37.768089294433594	1.9886077642440796	0.0	0.0	0.0	2252.4609375	1.9886077642440796	40.12562561035156	0.0	0.0	0.0	990.577392578125	0.0	0.0	0.0	0.0	0.0	0.0	0.0	0.0	0.0	0.0	0.0	0.0	0.0	0.0	0.0	0.0	0.0	0.0	2252.4609375	990.577392578125	0.0	0.0	0.0	1136139.75
1689416047986772349	3437	1689416047935742782	map	34.344879150390625	0.24721527099609375	0.0	0.0	0.0	-0.0010296421824023128	0.999999463558197	34.432281494140625	0.6563753485679626	0.0	0.0	0.0	940.235107421875	0.6563753485679626	36.1043701171875	0.0	0.0	0.0	864.711181640625	0.0	0.0	0.0	0.0	0.0	0.0	0.0	0.0	0.0	0.0	0.0	0.0	0.0	0.0	0.0	0.0	0.0	0.0	940.235107421875	864.711181640625	0.0	0.0	0.0	734005.5
1689416047986896297	3438	1689416047960704183	map	34.46849060058594	0.24609375	0.0	0.0	0.0	-0.0007266123429872096	0.9999997615814209	34.66179656982422	0.8631665110588074	0.0	0.0	0.0	1674.340087890625	0.8631665110588074	37.23621368408203	0.0	0.0	0.0	738.2401123046875	0.0	0.0	0.0	0.0	0.0	0.0	0.0	0.0	0.0	0.0	0.0	0.0	0.0	0.0	0.0	0.0	0.0	0.0	1674.340087890625	738.2401123046875	0.0	0.0	0.0	998222.3125
1689416048028809306	3439	1689416047985695076	map	34.47071838378906	0.25390625	0.0	0.0	0.0	-0.00041976768989115953	0.9999999403953552	31.607938766479492	1.2185031175613403	0.0	0.0	0.0	819.688232421875	1.2185031175613403	33.97002029418945	0.0	0.0	0.0	850.759033203125	0.0	0.0	0.0	0.0	0.0	0.0	0.0	0.0	0.0	0.0	0.0	0.0	0.0	0.0	0.0	0.0	0.0	0.0	819.688232421875	850.759033203125	0.0	0.0	0.0	796393.8125
1689416048029016415	3440	1689416048010751319	map	34.60987854003906	0.2550048828125	0.0	0.0	0.0	-0.00014105637092143297	1.0	36.2741584777832	1.0131690502166748	0.0	0.0	0.0	999.3744506835938	1.0131690502166748	31.39476776123047	0.0	0.0	0.0	562.9927368164062	0.0	0.0	0.0	0.0	0.0	0.0	0.0	0.0	0.0	0.0	0.0	0.0	0.0	0.0	0.0	0.0	0.0	0.0	999.3744506835938	562.9927368164062	0.0	0.0	0.0	822796.1875
1689416048071111125	3441	1689416048035784731	map	34.6717529296875	0.24544525146484375	0.0	0.0	0.0	-0.00016394455451518297	1.0	32.6656379699707	1.8109397888183594	0.0	0.0	0.0	1041.891845703125	1.8109397888183594	31.229379653930664	0.0	0.0	0.0	798.88818359375	0.0	0.0	0.0	0.0	0.0	0.0	0.0	0.0	0.0	0.0	0.0	0.0	0.0	0.0	0.0	0.0	0.0	0.0	1041.891845703125	798.88818359375	0.0	0.0	0.0	776757.5
1689416048078434190	3442	1689416048060809635	map	34.713226318359375	0.2446136474609375	0.0	0.0	0.0	0.0002828733413480222	0.9999999403953552	34.6618766784668	0.5659631490707397	0.0	0.0	0.0	1181.4459228515625	0.5659631490707397	36.454246520996094	0.0	0.0	0.0	460.2154846191406	0.0	0.0	0.0	0.0	0.0	0.0	0.0	0.0	0.0	0.0	0.0	0.0	0.0	0.0	0.0	0.0	0.0	0.0	1181.4459228515625	460.2154846191406	0.0	0.0	0.0	888728.25
1689416048119796260	3443	1689416048085829557	map	34.845123291015625	0.25689697265625	0.0	0.0	0.0	-6.738503725500777e-05	1.0	38.79072570800781	2.244629383087158	0.0	0.0	0.0	797.5709228515625	2.244629383087158	43.05002975463867	0.0	0.0	0.0	745.5648803710938	0.0	0.0	0.0	0.0	0.0	0.0	0.0	0.0	0.0	0.0	0.0	0.0	0.0	0.0	0.0	0.0	0.0	0.0	797.5709228515625	745.5648803710938	0.0	0.0	0.0	913052.625
1689416048160892766	3444	1689416048110853328	map	34.840728759765625	0.2598114013671875	0.0	0.0	0.0	0.0007388858939521015	0.9999997019767761	43.71396255493164	0.7286524772644043	0.0	0.0	0.0	533.27734375	0.7286524772644043	38.718448638916016	0.0	0.0	0.0	440.6224670410156	0.0	0.0	0.0	0.0	0.0	0.0	0.0	0.0	0.0	0.0	0.0	0.0	0.0	0.0	0.0	0.0	0.0	0.0	533.27734375	440.6224670410156	0.0	0.0	0.0	839938.75
1689416048161003463	3445	1689416048135880044	map	34.965911865234375	0.26456451416015625	0.0	0.0	0.0	0.000426012760726735	0.9999998807907104	36.9190673828125	2.5168609619140625	0.0	0.0	0.0	1588.5845947265625	2.5168609619140625	39.829959869384766	0.0	0.0	0.0	-303.04376220703125	0.0	0.0	0.0	0.0	0.0	0.0	0.0	0.0	0.0	0.0	0.0	0.0	0.0	0.0	0.0	0.0	0.0	0.0	1588.5845947265625	-303.04376220703125	0.0	0.0	0.0	933503.875
1689416048202371866	3446	1689416048160880718	map	35.088470458984375	0.2673187255859375	0.0	0.0	0.0	0.00046329296310432255	0.9999998807907104	37.12501525878906	4.798192977905273	0.0	0.0	0.0	636.2169189453125	4.798192977905273	41.996219635009766	0.0	0.0	0.0	714.83056640625	0.0	0.0	0.0	0.0	0.0	0.0	0.0	0.0	0.0	0.0	0.0	0.0	0.0	0.0	0.0	0.0	0.0	0.0	636.2169189453125	714.83056640625	0.0	0.0	0.0	720562.125
1689416048204272420	3447	1689416048185913564	map	35.11351013183594	0.26959228515625	0.0	0.0	0.0	0.00021573997219093144	1.0	37.179569244384766	1.5682060718536377	0.0	0.0	0.0	925.1699829101562	1.5682060718536377	39.913509368896484	0.0	0.0	0.0	961.8290405273438	0.0	0.0	0.0	0.0	0.0	0.0	0.0	0.0	0.0	0.0	0.0	0.0	0.0	0.0	0.0	0.0	0.0	0.0	925.1699829101562	961.8290405273438	0.0	0.0	0.0	778918.0625
1689416048243927739	3448	1689416048210914731	map	35.23335266113281	0.27610015869140625	0.0	0.0	0.0	-0.0009969789534807205	0.9999995231628418	37.761531829833984	0.08047842979431152	0.0	0.0	0.0	486.5073547363281	0.08047842979431152	30.757680892944336	0.0	0.0	0.0	-15.536829948425293	0.0	0.0	0.0	0.0	0.0	0.0	0.0	0.0	0.0	0.0	0.0	0.0	0.0	0.0	0.0	0.0	0.0	0.0	486.5073547363281	-15.536829948425293	0.0	0.0	0.0	686698.6875
1689416048285861142	3449	1689416048235960720	map	35.339019775390625	0.27011871337890625	0.0	0.0	0.0	-2.773600272121257e-06	1.0	35.3692741394043	3.7722721099853516	0.0	0.0	0.0	693.4589233398438	3.7722721099853516	37.63090515136719	0.0	0.0	0.0	1007.0628662109375	0.0	0.0	0.0	0.0	0.0	0.0	0.0	0.0	0.0	0.0	0.0	0.0	0.0	0.0	0.0	0.0	0.0	0.0	693.4589233398438	1007.0628662109375	0.0	0.0	0.0	644998.125
1689416048287639695	3450	1689416048260943914	map	35.354217529296875	0.28662109375	0.0	0.0	0.0	0.0009244284010492265	0.9999995827674866	43.23749923706055	5.286324501037598	0.0	0.0	0.0	222.4042205810547	5.286324501037598	41.50067901611328	0.0	0.0	0.0	712.6480712890625	0.0	0.0	0.0	0.0	0.0	0.0	0.0	0.0	0.0	0.0	0.0	0.0	0.0	0.0	0.0	0.0	0.0	0.0	222.4042205810547	712.6480712890625	0.0	0.0	0.0	587649.875
1689416048326812435	3451	1689416048286002653	map	35.47869873046875	0.2842559814453125	0.0	0.0	0.0	0.0012313768966123462	0.9999992251396179	42.66261672973633	3.187950611114502	0.0	0.0	0.0	638.2119750976562	3.187950611114502	44.229576110839844	0.0	0.0	0.0	687.52685546875	0.0	0.0	0.0	0.0	0.0	0.0	0.0	0.0	0.0	0.0	0.0	0.0	0.0	0.0	0.0	0.0	0.0	0.0	638.2119750976562	687.52685546875	0.0	0.0	0.0	622158.25
1689416048328582701	3452	1689416048311040622	map	35.485992431640625	0.28253173828125	0.0	0.0	0.0	0.0011450028978288174	0.9999993443489075	38.08370590209961	-0.7010460495948792	0.0	0.0	0.0	675.27392578125	-0.7010460495948792	41.40489959716797	0.0	0.0	0.0	524.1376953125	0.0	0.0	0.0	0.0	0.0	0.0	0.0	0.0	0.0	0.0	0.0	0.0	0.0	0.0	0.0	0.0	0.0	0.0	675.27392578125	524.1376953125	0.0	0.0	0.0	949670.3125
1689416048370046524	3453	1689416048335981626	map	35.598663330078125	0.28841400146484375	0.0	0.0	0.0	0.00039816665230318904	0.9999999403953552	36.09345626831055	0.9877893924713135	0.0	0.0	0.0	248.6942901611328	0.9877893924713135	40.679935455322266	0.0	0.0	0.0	802.8510131835938	0.0	0.0	0.0	0.0	0.0	0.0	0.0	0.0	0.0	0.0	0.0	0.0	0.0	0.0	0.0	0.0	0.0	0.0	248.6942901611328	802.8510131835938	0.0	0.0	0.0	470795.71875
1689416048410937664	3454	1689416048361013459	map	35.720947265625	0.29563140869140625	0.0	0.0	0.0	0.00021625441149808466	1.0	37.54290771484375	1.0455952882766724	0.0	0.0	0.0	388.6054992675781	1.0455952882766724	43.300777435302734	0.0	0.0	0.0	872.4613037109375	0.0	0.0	0.0	0.0	0.0	0.0	0.0	0.0	0.0	0.0	0.0	0.0	0.0	0.0	0.0	0.0	0.0	0.0	388.6054992675781	872.4613037109375	0.0	0.0	0.0	712942.25
1689416048411104953	3455	1689416048385998384	map	35.72663879394531	0.2997283935546875	0.0	0.0	0.0	0.0008483948186039925	0.9999996423721313	42.81367111206055	3.1930296421051025	0.0	0.0	0.0	397.227294921875	3.1930296421051025	48.89784240722656	0.0	0.0	0.0	1080.872314453125	0.0	0.0	0.0	0.0	0.0	0.0	0.0	0.0	0.0	0.0	0.0	0.0	0.0	0.0	0.0	0.0	0.0	0.0	397.227294921875	1080.872314453125	0.0	0.0	0.0	714193.6875
1689416048451804361	3456	1689416048411024888	map	35.84498596191406	0.3082733154296875	0.0	0.0	0.0	-3.5913781175622717e-05	1.0	42.13554382324219	1.683910846710205	0.0	0.0	0.0	66.34566497802734	1.683910846710205	42.479061126708984	0.0	0.0	0.0	799.8491821289062	0.0	0.0	0.0	0.0	0.0	0.0	0.0	0.0	0.0	0.0	0.0	0.0	0.0	0.0	0.0	0.0	0.0	0.0	66.34566497802734	799.8491821289062	0.0	0.0	0.0	571548.875
1689416048453682126	3457	1689416048436009186	map	35.94908142089844	0.3167572021484375	0.0	0.0	0.0	0.0012913838727399707	0.9999991655349731	38.72465896606445	4.032401084899902	0.0	0.0	0.0	135.7842559814453	4.032401084899902	42.61811065673828	0.0	0.0	0.0	1099.917236328125	0.0	0.0	0.0	0.0	0.0	0.0	0.0	0.0	0.0	0.0	0.0	0.0	0.0	0.0	0.0	0.0	0.0	0.0	135.7842559814453	1099.917236328125	0.0	0.0	0.0	671778.375
1689416048494091282	3458	1689416048461064018	map	36.013946533203125	0.3171539306640625	0.0	0.0	0.0	0.0009400750859640539	0.9999995827674866	41.496856689453125	0.8908171653747559	0.0	0.0	0.0	-151.8533477783203	0.8908171653747559	49.43863296508789	0.0	0.0	0.0	496.30712890625	0.0	0.0	0.0	0.0	0.0	0.0	0.0	0.0	0.0	0.0	0.0	0.0	0.0	0.0	0.0	0.0	0.0	0.0	-151.8533477783203	496.30712890625	0.0	0.0	0.0	583934.25
1689416048534975767	3459	1689416048486039003	map	36.12446594238281	0.32175445556640625	0.0	0.0	0.0	9.296561620431021e-05	1.0	34.01852798461914	-1.5874730348587036	0.0	0.0	0.0	1000.3768920898438	-1.5874730348587036	50.33586120605469	0.0	0.0	0.0	879.0652465820312	0.0	0.0	0.0	0.0	0.0	0.0	0.0	0.0	0.0	0.0	0.0	0.0	0.0	0.0	0.0	0.0	0.0	0.0	1000.3768920898438	879.0652465820312	0.0	0.0	0.0	833657.0
1689416048535090373	3460	1689416048511034286	map	36.13275146484375	0.31905364990234375	0.0	0.0	0.0	5.8457080740481615e-05	1.0	32.675880432128906	0.5418347716331482	0.0	0.0	0.0	287.172607421875	0.5418347716331482	52.85395812988281	0.0	0.0	0.0	988.5699462890625	0.0	0.0	0.0	0.0	0.0	0.0	0.0	0.0	0.0	0.0	0.0	0.0	0.0	0.0	0.0	0.0	0.0	0.0	287.172607421875	988.5699462890625	0.0	0.0	0.0	588470.25
1689416048575904849	3461	1689416048536092881	map	36.25489807128906	0.32418060302734375	0.0	0.0	0.0	-0.0004800875613000244	0.9999998807907104	33.654727935791016	-2.114285945892334	0.0	0.0	0.0	910.880859375	-2.114285945892334	51.56476974487305	0.0	0.0	0.0	1285.9970703125	0.0	0.0	0.0	0.0	0.0	0.0	0.0	0.0	0.0	0.0	0.0	0.0	0.0	0.0	0.0	0.0	0.0	0.0	910.880859375	1285.9970703125	0.0	0.0	0.0	758286.375
1689416048578829831	3462	1689416048561114771	map	36.37309265136719	0.31929779052734375	0.0	0.0	0.0	-0.0002876837970688939	0.9999999403953552	41.22012710571289	0.011312480084598064	0.0	0.0	0.0	1092.8438720703125	0.011312480084598064	55.60184860229492	0.0	0.0	0.0	1004.405517578125	0.0	0.0	0.0	0.0	0.0	0.0	0.0	0.0	0.0	0.0	0.0	0.0	0.0	0.0	0.0	0.0	0.0	0.0	1092.8438720703125	1004.405517578125	0.0	0.0	0.0	825784.5625
1689416048618909885	3463	1689416048586121533	map	36.38232421875	0.3197021484375	0.0	0.0	0.0	0.0005613125395029783	0.9999998211860657	35.23744583129883	-4.26220178604126	0.0	0.0	0.0	794.6796264648438	-4.26220178604126	46.673187255859375	0.0	0.0	0.0	869.6392822265625	0.0	0.0	0.0	0.0	0.0	0.0	0.0	0.0	0.0	0.0	0.0	0.0	0.0	0.0	0.0	0.0	0.0	0.0	794.6796264648438	869.6392822265625	0.0	0.0	0.0	733854.6875
1689416048661547426	3464	1689416048611131728	map	36.48692321777344	0.31656646728515625	0.0	0.0	0.0	0.000702890451066196	0.9999997615814209	40.12574768066406	-4.2660980224609375	0.0	0.0	0.0	812.8067016601562	-4.2660980224609375	47.29856491088867	0.0	0.0	0.0	937.0496215820312	0.0	0.0	0.0	0.0	0.0	0.0	0.0	0.0	0.0	0.0	0.0	0.0	0.0	0.0	0.0	0.0	0.0	0.0	812.8067016601562	937.0496215820312	0.0	0.0	0.0	821024.5
1689416048661597098	3465	1689416048636132474	map	36.58171081542969	0.3118896484375	0.0	0.0	0.0	0.0010339003056287766	0.999999463558197	43.751285552978516	-2.0454494953155518	0.0	0.0	0.0	1443.774658203125	-2.0454494953155518	50.582969665527344	0.0	0.0	0.0	787.8073120117188	0.0	0.0	0.0	0.0	0.0	0.0	0.0	0.0	0.0	0.0	0.0	0.0	0.0	0.0	0.0	0.0	0.0	0.0	1443.774658203125	787.8073120117188	0.0	0.0	0.0	996488.375
1689416048701780936	3466	1689416048661137062	map	36.61674499511719	0.3188323974609375	0.0	0.0	0.0	0.0010693295625969768	0.9999994039535522	40.5678825378418	-2.851287603378296	0.0	0.0	0.0	809.1575317382812	-2.851287603378296	39.026161193847656	0.0	0.0	0.0	768.818603515625	0.0	0.0	0.0	0.0	0.0	0.0	0.0	0.0	0.0	0.0	0.0	0.0	0.0	0.0	0.0	0.0	0.0	0.0	809.1575317382812	768.818603515625	0.0	0.0	0.0	835150.875
1689416048703646484	3467	1689416048686180816	map	36.738983154296875	0.32663726806640625	0.0	0.0	0.0	0.0010004620999097824	0.9999995231628418	39.86487579345703	-2.821187973022461	0.0	0.0	0.0	187.9469757080078	-2.821187973022461	35.17493438720703	0.0	0.0	0.0	-182.89227294921875	0.0	0.0	0.0	0.0	0.0	0.0	0.0	0.0	0.0	0.0	0.0	0.0	0.0	0.0	0.0	0.0	0.0	0.0	187.9469757080078	-182.89227294921875	0.0	0.0	0.0	653504.6875
1689416048744872638	3468	1689416048711105609	map	36.753662109375	0.3277435302734375	0.0	0.0	0.0	0.000887070782482624	0.9999995827674866	41.414154052734375	-1.3140974044799805	0.0	0.0	0.0	420.8282775878906	-1.3140974044799805	37.027565002441406	0.0	0.0	0.0	518.7704467773438	0.0	0.0	0.0	0.0	0.0	0.0	0.0	0.0	0.0	0.0	0.0	0.0	0.0	0.0	0.0	0.0	0.0	0.0	420.8282775878906	518.7704467773438	0.0	0.0	0.0	713526.25
1689416048786824605	3469	1689416048736181886	map	36.870697021484375	0.3245697021484375	0.0	0.0	0.0	0.001440043211914599	0.9999989867210388	41.652896881103516	3.114736795425415	0.0	0.0	0.0	716.2416381835938	3.114736795425415	43.10017395019531	0.0	0.0	0.0	191.75213623046875	0.0	0.0	0.0	0.0	0.0	0.0	0.0	0.0	0.0	0.0	0.0	0.0	0.0	0.0	0.0	0.0	0.0	0.0	716.2416381835938	191.75213623046875	0.0	0.0	0.0	825791.375
1689416048787377442	3470	1689416048761174153	map	37.00547790527344	0.33187103271484375	0.0	0.0	0.0	0.0009446197655051947	0.9999995827674866	37.76087951660156	-2.490758180618286	0.0	0.0	0.0	607.3265380859375	-2.490758180618286	38.55653762817383	0.0	0.0	0.0	84.36537170410156	0.0	0.0	0.0	0.0	0.0	0.0	0.0	0.0	0.0	0.0	0.0	0.0	0.0	0.0	0.0	0.0	0.0	0.0	607.3265380859375	84.36537170410156	0.0	0.0	0.0	746877.625
1689416048827957502	3471	1689416048786248393	map	37.01597595214844	0.3334503173828125	0.0	0.0	0.0	0.0010074215242639184	0.999999463558197	41.013328552246094	-2.021074056625366	0.0	0.0	0.0	36.08973693847656	-2.021074056625366	43.4937744140625	0.0	0.0	0.0	486.71728515625	0.0	0.0	0.0	0.0	0.0	0.0	0.0	0.0	0.0	0.0	0.0	0.0	0.0	0.0	0.0	0.0	0.0	0.0	36.08973693847656	486.71728515625	0.0	0.0	0.0	612566.125
1689416048828814014	3472	1689416048811168334	map	37.13459777832031	0.34403228759765625	0.0	0.0	0.0	0.0010255741653963923	0.999999463558197	40.129974365234375	-4.146363258361816	0.0	0.0	0.0	1250.37353515625	-4.146363258361816	45.529518127441406	0.0	0.0	0.0	265.34942626953125	0.0	0.0	0.0	0.0	0.0	0.0	0.0	0.0	0.0	0.0	0.0	0.0	0.0	0.0	0.0	0.0	0.0	0.0	1250.37353515625	265.34942626953125	0.0	0.0	0.0	983525.125
1689416048869776404	3473	1689416048836147344	map	37.218902587890625	0.34847259521484375	0.0	0.0	0.0	0.0010192174231633544	0.999999463558197	40.73554992675781	-2.643531322479248	0.0	0.0	0.0	952.9165649414062	-2.643531322479248	49.948177337646484	0.0	0.0	0.0	-36.44455337524414	0.0	0.0	0.0	0.0	0.0	0.0	0.0	0.0	0.0	0.0	0.0	0.0	0.0	0.0	0.0	0.0	0.0	0.0	952.9165649414062	-36.44455337524414	0.0	0.0	0.0	772466.0
1689416048910985902	3474	1689416048861143251	map	37.26426696777344	0.34653472900390625	0.0	0.0	0.0	0.0008980996208265424	0.9999995827674866	44.79975891113281	1.2533648014068604	0.0	0.0	0.0	938.407470703125	1.2533648014068604	56.835147857666016	0.0	0.0	0.0	335.07269287109375	0.0	0.0	0.0	0.0	0.0	0.0	0.0	0.0	0.0	0.0	0.0	0.0	0.0	0.0	0.0	0.0	0.0	0.0	938.407470703125	335.07269287109375	0.0	0.0	0.0	921087.0625
1689416048911293798	3475	1689416048886231949	map	37.39540100097656	0.34633636474609375	0.0	0.0	0.0	0.0010478158947080374	0.999999463558197	34.52788543701172	-0.8674231767654419	0.0	0.0	0.0	1010.7651977539062	-0.8674231767654419	57.53648376464844	0.0	0.0	0.0	-870.7137451171875	0.0	0.0	0.0	0.0	0.0	0.0	0.0	0.0	0.0	0.0	0.0	0.0	0.0	0.0	0.0	0.0	0.0	0.0	1010.7651977539062	-870.7137451171875	0.0	0.0	0.0	906222.3125
1689416048952750931	3476	1689416048911090311	map	37.410552978515625	0.3477783203125	0.0	0.0	0.0	0.0008500118274241686	0.9999996423721313	37.51432418823242	-0.9710867404937744	0.0	0.0	0.0	1392.5478515625	-0.9710867404937744	53.16119384765625	0.0	0.0	0.0	60.313236236572266	0.0	0.0	0.0	0.0	0.0	0.0	0.0	0.0	0.0	0.0	0.0	0.0	0.0	0.0	0.0	0.0	0.0	0.0	1392.5478515625	60.313236236572266	0.0	0.0	0.0	814582.0
1689416048953803008	3477	1689416048936124907	map	37.53254699707031	0.3475494384765625	0.0	0.0	0.0	9.446944750379771e-05	1.0	41.56557846069336	-1.8898627758026123	0.0	0.0	0.0	1869.486328125	-1.8898627758026123	59.63248825073242	0.0	0.0	0.0	-42.717010498046875	0.0	0.0	0.0	0.0	0.0	0.0	0.0	0.0	0.0	0.0	0.0	0.0	0.0	0.0	0.0	0.0	0.0	0.0	1869.486328125	-42.717010498046875	0.0	0.0	0.0	1199033.5
1689416048993959440	3478	1689416048961065238	map	37.65711975097656	0.34560394287109375	0.0	0.0	0.0	0.0013155456399545074	0.9999991059303284	41.721588134765625	3.5881283283233643	0.0	0.0	0.0	650.5308227539062	3.5881283283233643	60.938941955566406	0.0	0.0	0.0	-251.20643615722656	0.0	0.0	0.0	0.0	0.0	0.0	0.0	0.0	0.0	0.0	0.0	0.0	0.0	0.0	0.0	0.0	0.0	0.0	650.5308227539062	-251.20643615722656	0.0	0.0	0.0	989016.1875
1689416049034926277	3479	1689416048986056506	map	37.66679382324219	0.3511962890625	0.0	0.0	0.0	0.0012886773329228163	0.9999991655349731	42.842041015625	-2.4911563396453857	0.0	0.0	0.0	1034.115966796875	-2.4911563396453857	54.81141662597656	0.0	0.0	0.0	98.26190185546875	0.0	0.0	0.0	0.0	0.0	0.0	0.0	0.0	0.0	0.0	0.0	0.0	0.0	0.0	0.0	0.0	0.0	0.0	1034.115966796875	98.26190185546875	0.0	0.0	0.0	949641.1875
1689416049035013735	3480	1689416049011047537	map	37.77809143066406	0.3411865234375	0.0	0.0	0.0	0.0017377835465595126	0.9999985098838806	38.96018981933594	-2.2242391109466553	0.0	0.0	0.0	1221.2587890625	-2.2242391109466553	51.88392639160156	0.0	0.0	0.0	717.1710205078125	0.0	0.0	0.0	0.0	0.0	0.0	0.0	0.0	0.0	0.0	0.0	0.0	0.0	0.0	0.0	0.0	0.0	0.0	1221.2587890625	717.1710205078125	0.0	0.0	0.0	886076.9375
1689416049077176154	3481	1689416049036029619	map	37.85371398925781	0.33506011962890625	0.0	0.0	0.0	0.0022985839750617743	0.9999973773956299	40.43122482299805	-4.167798042297363	0.0	0.0	0.0	1295.86669921875	-4.167798042297363	52.99868392944336	0.0	0.0	0.0	-302.2231140136719	0.0	0.0	0.0	0.0	0.0	0.0	0.0	0.0	0.0	0.0	0.0	0.0	0.0	0.0	0.0	0.0	0.0	0.0	1295.86669921875	-302.2231140136719	0.0	0.0	0.0	1088378.375
1689416049078677933	3482	1689416049061019180	map	37.908294677734375	0.33596038818359375	0.0	0.0	0.0	0.002719250973314047	0.9999963045120239	40.87247848510742	-2.7559640407562256	0.0	0.0	0.0	2133.858154296875	-2.7559640407562256	50.64452362060547	0.0	0.0	0.0	439.21197509765625	0.0	0.0	0.0	0.0	0.0	0.0	0.0	0.0	0.0	0.0	0.0	0.0	0.0	0.0	0.0	0.0	0.0	0.0	2133.858154296875	439.21197509765625	0.0	0.0	0.0	1125577.125
1689416049120171893	3483	1689416049085978469	map	38.02577209472656	0.3300933837890625	0.0	0.0	0.0	0.0029724605847150087	0.9999955892562866	38.16535568237305	0.823610246181488	0.0	0.0	0.0	2508.929443359375	0.823610246181488	46.910804748535156	0.0	0.0	0.0	239.32452392578125	0.0	0.0	0.0	0.0	0.0	0.0	0.0	0.0	0.0	0.0	0.0	0.0	0.0	0.0	0.0	0.0	0.0	0.0	2508.929443359375	239.32452392578125	0.0	0.0	0.0	1248844.375
1689416049160801564	3484	1689416049111034368	map	38.03953552246094	0.3338623046875	0.0	0.0	0.0	0.0028536159079521894	0.9999959468841553	36.3387565612793	-0.7207576036453247	0.0	0.0	0.0	2939.683349609375	-0.7207576036453247	38.6297492980957	0.0	0.0	0.0	23.084915161132812	0.0	0.0	0.0	0.0	0.0	0.0	0.0	0.0	0.0	0.0	0.0	0.0	0.0	0.0	0.0	0.0	0.0	0.0	2939.683349609375	23.084915161132812	0.0	0.0	0.0	1326900.125
1689416049160981697	3485	1689416049135982900	map	38.14817810058594	0.32173919677734375	0.0	0.0	0.0	0.0032258175779134035	0.9999948143959045	34.29179763793945	-0.6517937183380127	0.0	0.0	0.0	1988.410888671875	-0.6517937183380127	48.14708709716797	0.0	0.0	0.0	36.53357696533203	0.0	0.0	0.0	0.0	0.0	0.0	0.0	0.0	0.0	0.0	0.0	0.0	0.0	0.0	0.0	0.0	0.0	0.0	1988.410888671875	36.53357696533203	0.0	0.0	0.0	1040398.75
1689416049202124289	3486	1689416049160995493	map	38.26164245605469	0.31832122802734375	0.0	0.0	0.0	0.0042612627148628235	0.9999909400939941	35.27427673339844	-3.0971906185150146	0.0	0.0	0.0	1255.4989013671875	-3.0971906185150146	50.07958221435547	0.0	0.0	0.0	162.78550720214844	0.0	0.0	0.0	0.0	0.0	0.0	0.0	0.0	0.0	0.0	0.0	0.0	0.0	0.0	0.0	0.0	0.0	0.0	1255.4989013671875	162.78550720214844	0.0	0.0	0.0	822380.9375
1689416049203620509	3487	1689416049185992553	map	38.2735595703125	0.31418609619140625	0.0	0.0	0.0	0.003970030695199966	0.9999921321868896	37.73212814331055	-6.1906914710998535	0.0	0.0	0.0	2259.421630859375	-6.1906914710998535	52.61164855957031	0.0	0.0	0.0	116.91098022460938	0.0	0.0	0.0	0.0	0.0	0.0	0.0	0.0	0.0	0.0	0.0	0.0	0.0	0.0	0.0	0.0	0.0	0.0	2259.421630859375	116.91098022460938	0.0	0.0	0.0	1311650.5
1689416049243927567	3488	1689416049210968117	map	38.41499328613281	0.32828521728515625	0.0	0.0	0.0	0.0031319432891905308	0.9999951124191284	35.269615173339844	-5.412527084350586	0.0	0.0	0.0	2095.712158203125	-5.412527084350586	42.50396728515625	0.0	0.0	0.0	219.8262939453125	0.0	0.0	0.0	0.0	0.0	0.0	0.0	0.0	0.0	0.0	0.0	0.0	0.0	0.0	0.0	0.0	0.0	0.0	2095.712158203125	219.8262939453125	0.0	0.0	0.0	993687.375
1689416049284887140	3489	1689416049235965439	map	38.47920227050781	0.3233489990234375	0.0	0.0	0.0	0.004009538795799017	0.9999919533729553	31.767353057861328	-4.71321439743042	0.0	0.0	0.0	1954.672119140625	-4.71321439743042	54.43662643432617	0.0	0.0	0.0	-183.48306274414062	0.0	0.0	0.0	0.0	0.0	0.0	0.0	0.0	0.0	0.0	0.0	0.0	0.0	0.0	0.0	0.0	0.0	0.0	1954.672119140625	-183.48306274414062	0.0	0.0	0.0	980425.25
1689416049285127820	3490	1689416049260941409	map	38.541046142578125	0.31740570068359375	0.0	0.0	0.0	0.004459585063159466	0.9999900460243225	29.900646209716797	-3.982006311416626	0.0	0.0	0.0	2190.54345703125	-3.982006311416626	48.471961975097656	0.0	0.0	0.0	-250.83831787109375	0.0	0.0	0.0	0.0	0.0	0.0	0.0	0.0	0.0	0.0	0.0	0.0	0.0	0.0	0.0	0.0	0.0	0.0	2190.54345703125	-250.83831787109375	0.0	0.0	0.0	1107519.75
1689416049326442527	3491	1689416049285919826	map	38.66587829589844	0.31894683837890625	0.0	0.0	0.0	0.00408685440197587	0.9999916553497314	27.152114868164062	-2.790881633758545	0.0	0.0	0.0	1685.1448974609375	-2.790881633758545	45.594234466552734	0.0	0.0	0.0	3.3516845703125	0.0	0.0	0.0	0.0	0.0	0.0	0.0	0.0	0.0	0.0	0.0	0.0	0.0	0.0	0.0	0.0	0.0	0.0	1685.1448974609375	3.3516845703125	0.0	0.0	0.0	980936.25
1689416049328767081	3492	1689416049310894382	map	38.67851257324219	0.3154296875	0.0	0.0	0.0	0.003962317481637001	0.9999921321868896	24.63334083557129	-4.378908634185791	0.0	0.0	0.0	1794.0037841796875	-4.378908634185791	38.33633804321289	0.0	0.0	0.0	-51.88459396362305	0.0	0.0	0.0	0.0	0.0	0.0	0.0	0.0	0.0	0.0	0.0	0.0	0.0	0.0	0.0	0.0	0.0	0.0	1794.0037841796875	-51.88459396362305	0.0	0.0	0.0	917160.25
1689416049369012889	3493	1689416049335906966	map	38.799591064453125	0.30666351318359375	0.0	0.0	0.0	0.00417248485609889	0.9999912977218628	27.29558753967285	-2.173431396484375	0.0	0.0	0.0	1468.1951904296875	-2.173431396484375	33.61502456665039	0.0	0.0	0.0	460.41973876953125	0.0	0.0	0.0	0.0	0.0	0.0	0.0	0.0	0.0	0.0	0.0	0.0	0.0	0.0	0.0	0.0	0.0	0.0	1468.1951904296875	460.41973876953125	0.0	0.0	0.0	847043.5
1689416049409763414	3494	1689416049360924431	map	38.92033386230469	0.3072509765625	0.0	0.0	0.0	0.004654402378946543	0.9999891519546509	27.88640022277832	-2.7111167907714844	0.0	0.0	0.0	2181.79638671875	-2.7111167907714844	33.30139923095703	0.0	0.0	0.0	378.5874938964844	0.0	0.0	0.0	0.0	0.0	0.0	0.0	0.0	0.0	0.0	0.0	0.0	0.0	0.0	0.0	0.0	0.0	0.0	2181.79638671875	378.5874938964844	0.0	0.0	0.0	1252909.625
1689416049409985141	3495	1689416049385914500	map	38.94932556152344	0.31613922119140625	0.0	0.0	0.0	0.004045526497066021	0.9999918341636658	28.506959915161133	-3.047759771347046	0.0	0.0	0.0	2087.511474609375	-3.047759771347046	36.526737213134766	0.0	0.0	0.0	19.627824783325195	0.0	0.0	0.0	0.0	0.0	0.0	0.0	0.0	0.0	0.0	0.0	0.0	0.0	0.0	0.0	0.0	0.0	0.0	2087.511474609375	19.627824783325195	0.0	0.0	0.0	1181949.0
1689416049451203367	3496	1689416049410920012	map	39.06878662109375	0.3223419189453125	0.0	0.0	0.0	0.004078077618032694	0.9999916553497314	28.7414608001709	-3.7235829830169678	0.0	0.0	0.0	2361.60888671875	-3.7235829830169678	35.184608459472656	0.0	0.0	0.0	13.417722702026367	0.0	0.0	0.0	0.0	0.0	0.0	0.0	0.0	0.0	0.0	0.0	0.0	0.0	0.0	0.0	0.0	0.0	0.0	2361.60888671875	13.417722702026367	0.0	0.0	0.0	1159402.375
1689416049453363547	3497	1689416049435951294	map	39.13893127441406	0.3263397216796875	0.0	0.0	0.0	0.0038150157779455185	0.9999927282333374	29.903451919555664	-5.618686199188232	0.0	0.0	0.0	2791.5517578125	-5.618686199188232	35.32874298095703	0.0	0.0	0.0	696.6773071289062	0.0	0.0	0.0	0.0	0.0	0.0	0.0	0.0	0.0	0.0	0.0	0.0	0.0	0.0	0.0	0.0	0.0	0.0	2791.5517578125	696.6773071289062	0.0	0.0	0.0	1312557.25
1689416049493767376	3498	1689416049460935343	map	39.21052551269531	0.31668853759765625	0.0	0.0	0.0	0.004572902340441942	0.9999895691871643	28.80018424987793	-1.1376603841781616	0.0	0.0	0.0	2315.802490234375	-1.1376603841781616	39.661399841308594	0.0	0.0	0.0	558.3475952148438	0.0	0.0	0.0	0.0	0.0	0.0	0.0	0.0	0.0	0.0	0.0	0.0	0.0	0.0	0.0	0.0	0.0	0.0	2315.802490234375	558.3475952148438	0.0	0.0	0.0	1206250.625
1689416049535765903	3499	1689416049485909811	map	39.34600830078125	0.3213043212890625	0.0	0.0	0.0	0.003947633784264326	0.9999921917915344	31.34713363647461	-3.0281901359558105	0.0	0.0	0.0	1747.8558349609375	-3.0281901359558105	35.3090934753418	0.0	0.0	0.0	752.5036010742188	0.0	0.0	0.0	0.0	0.0	0.0	0.0	0.0	0.0	0.0	0.0	0.0	0.0	0.0	0.0	0.0	0.0	0.0	1747.8558349609375	752.5036010742188	0.0	0.0	0.0	1049587.125
1689416049535919352	3500	1689416049510928331	map	39.34745788574219	0.3063507080078125	0.0	0.0	0.0	0.004365846049040556	0.9999904632568359	29.627685546875	-3.8766725063323975	0.0	0.0	0.0	779.8760375976562	-3.8766725063323975	31.799842834472656	0.0	0.0	0.0	775.561767578125	0.0	0.0	0.0	0.0	0.0	0.0	0.0	0.0	0.0	0.0	0.0	0.0	0.0	0.0	0.0	0.0	0.0	0.0	779.8760375976562	775.561767578125	0.0	0.0	0.0	842986.125
1689416049577497839	3501	1689416049536015104	map	39.47235107421875	0.2924041748046875	0.0	0.0	0.0	0.004886372946202755	0.9999880790710449	32.900508880615234	-2.611307144165039	0.0	0.0	0.0	2365.7734375	-2.611307144165039	28.42505645751953	0.0	0.0	0.0	828.1672973632812	0.0	0.0	0.0	0.0	0.0	0.0	0.0	0.0	0.0	0.0	0.0	0.0	0.0	0.0	0.0	0.0	0.0	0.0	2365.7734375	828.1672973632812	0.0	0.0	0.0	1222925.0
1689416049578658152	3502	1689416049560948041	map	39.597686767578125	0.28934478759765625	0.0	0.0	0.0	0.004939130041748285	0.999987781047821	26.990707397460938	0.2707652151584625	0.0	0.0	0.0	1545.6424560546875	0.2707652151584625	32.3009147644043	0.0	0.0	0.0	283.96343994140625	0.0	0.0	0.0	0.0	0.0	0.0	0.0	0.0	0.0	0.0	0.0	0.0	0.0	0.0	0.0	0.0	0.0	0.0	1545.6424560546875	283.96343994140625	0.0	0.0	0.0	1011849.625
1689416049618952347	3503	1689416049585926875	map	39.607208251953125	0.2999420166015625	0.0	0.0	0.0	0.004308053757995367	0.999990701675415	30.425312042236328	-2.9387710094451904	0.0	0.0	0.0	2072.77685546875	-2.9387710094451904	28.488725662231445	0.0	0.0	0.0	507.7785949707031	0.0	0.0	0.0	0.0	0.0	0.0	0.0	0.0	0.0	0.0	0.0	0.0	0.0	0.0	0.0	0.0	0.0	0.0	2072.77685546875	507.7785949707031	0.0	0.0	0.0	984451.0625
1689416049659804513	3504	1689416049610931187	map	39.73231506347656	0.31052398681640625	0.0	0.0	0.0	0.004083299543708563	0.9999916553497314	29.050708770751953	-2.0369315147399902	0.0	0.0	0.0	2121.42333984375	-2.0369315147399902	30.20172691345215	0.0	0.0	0.0	599.3358154296875	0.0	0.0	0.0	0.0	0.0	0.0	0.0	0.0	0.0	0.0	0.0	0.0	0.0	0.0	0.0	0.0	0.0	0.0	2121.42333984375	599.3358154296875	0.0	0.0	0.0	1134995.5
1689416049659935009	3505	1689416049635891826	map	39.79792785644531	0.30230712890625	0.0	0.0	0.0	0.004679199308156967	0.9999890327453613	30.042404174804688	-1.704004168510437	0.0	0.0	0.0	1905.133544921875	-1.704004168510437	27.292606353759766	0.0	0.0	0.0	374.8879089355469	0.0	0.0	0.0	0.0	0.0	0.0	0.0	0.0	0.0	0.0	0.0	0.0	0.0	0.0	0.0	0.0	0.0	0.0	1905.133544921875	374.8879089355469	0.0	0.0	0.0	917856.5
1689416049701960452	3506	1689416049660895256	map	39.86885070800781	0.2919158935546875	0.0	0.0	0.0	0.005581038538366556	0.9999844431877136	28.285350799560547	1.6687425374984741	0.0	0.0	0.0	1982.0897216796875	1.6687425374984741	26.32538604736328	0.0	0.0	0.0	-69.53459930419922	0.0	0.0	0.0	0.0	0.0	0.0	0.0	0.0	0.0	0.0	0.0	0.0	0.0	0.0	0.0	0.0	0.0	0.0	1982.0897216796875	-69.53459930419922	0.0	0.0	0.0	1108740.75
1689416049704673765	3507	1689416049685904875	map	39.988739013671875	0.31656646728515625	0.0	0.0	0.0	0.004694326780736446	0.9999889731407166	29.547409057617188	-2.44093656539917	0.0	0.0	0.0	2683.374267578125	-2.44093656539917	24.965314865112305	0.0	0.0	0.0	1152.2938232421875	0.0	0.0	0.0	0.0	0.0	0.0	0.0	0.0	0.0	0.0	0.0	0.0	0.0	0.0	0.0	0.0	0.0	0.0	2683.374267578125	1152.2938232421875	0.0	0.0	0.0	1139557.5
1689416049743814841	3508	1689416049710898015	map	39.99775695800781	0.31170654296875	0.0	0.0	0.0	0.0048133861273527145	0.9999884366989136	29.112375259399414	-0.5623292326927185	0.0	0.0	0.0	1968.461669921875	-0.5623292326927185	32.36863708496094	0.0	0.0	0.0	513.45166015625	0.0	0.0	0.0	0.0	0.0	0.0	0.0	0.0	0.0	0.0	0.0	0.0	0.0	0.0	0.0	0.0	0.0	0.0	1968.461669921875	513.45166015625	0.0	0.0	0.0	907034.0
1689416049791961970	3509	1689416049735917268	map	40.12983703613281	0.30995941162109375	0.0	0.0	0.0	0.004906915593892336	0.9999879598617554	29.688236236572266	-2.2579381465911865	0.0	0.0	0.0	2406.2412109375	-2.2579381465911865	31.663074493408203	0.0	0.0	0.0	895.6531982421875	0.0	0.0	0.0	0.0	0.0	0.0	0.0	0.0	0.0	0.0	0.0	0.0	0.0	0.0	0.0	0.0	0.0	0.0	2406.2412109375	895.6531982421875	0.0	0.0	0.0	1139075.0
1689416049791972524	3510	1689416049760885353	map	40.24690246582031	0.31502532958984375	0.0	0.0	0.0	0.00459689274430275	0.9999894499778748	28.605199813842773	-2.449432611465454	0.0	0.0	0.0	2153.233154296875	-2.449432611465454	35.02615737915039	0.0	0.0	0.0	541.429931640625	0.0	0.0	0.0	0.0	0.0	0.0	0.0	0.0	0.0	0.0	0.0	0.0	0.0	0.0	0.0	0.0	0.0	0.0	2153.233154296875	541.429931640625	0.0	0.0	0.0	1135684.375
1689416049825844122	3511	1689416049785903271	map	40.26921081542969	0.3112640380859375	0.0	0.0	0.0	0.00527173699811101	0.9999861121177673	25.972936630249023	1.0950355529785156	0.0	0.0	0.0	2153.87548828125	1.0950355529785156	27.155685424804688	0.0	0.0	0.0	301.6227111816406	0.0	0.0	0.0	0.0	0.0	0.0	0.0	0.0	0.0	0.0	0.0	0.0	0.0	0.0	0.0	0.0	0.0	0.0	2153.87548828125	301.6227111816406	0.0	0.0	0.0	1033491.125
1689416049828741071	3512	1689416049810914528	map	40.40101623535156	0.3074798583984375	0.0	0.0	0.0	0.005243886727839708	0.9999862313270569	27.61359977722168	0.1880447268486023	0.0	0.0	0.0	1954.005859375	0.1880447268486023	26.240310668945312	0.0	0.0	0.0	1215.6014404296875	0.0	0.0	0.0	0.0	0.0	0.0	0.0	0.0	0.0	0.0	0.0	0.0	0.0	0.0	0.0	0.0	0.0	0.0	1954.005859375	1215.6014404296875	0.0	0.0	0.0	991363.25
1689416049871477038	3513	1689416049835888465	map	40.4599609375	0.31014251708984375	0.0	0.0	0.0	0.005577295087277889	0.9999844431877136	28.221988677978516	1.3808585405349731	0.0	0.0	0.0	2274.372802734375	1.3808585405349731	27.643924713134766	0.0	0.0	0.0	783.1433715820312	0.0	0.0	0.0	0.0	0.0	0.0	0.0	0.0	0.0	0.0	0.0	0.0	0.0	0.0	0.0	0.0	0.0	0.0	2274.372802734375	783.1433715820312	0.0	0.0	0.0	962722.625
1689416049913565503	3514	1689416049860911849	map	40.528411865234375	0.3118743896484375	0.0	0.0	0.0	0.004865615162998438	0.9999881386756897	18.81320571899414	2.3224072456359863	0.0	0.0	0.0	1151.7418212890625	2.3224072456359863	29.377582550048828	0.0	0.0	0.0	605.6802978515625	0.0	0.0	0.0	0.0	0.0	0.0	0.0	0.0	0.0	0.0	0.0	0.0	0.0	0.0	0.0	0.0	0.0	0.0	1151.7418212890625	605.6802978515625	0.0	0.0	0.0	623748.1875
1689416049913567291	3515	1689416049885914691	map	40.649932861328125	0.31137847900390625	0.0	0.0	0.0	0.004976601339876652	0.9999876022338867	25.454601287841797	-0.006642538122832775	0.0	0.0	0.0	1954.588134765625	-0.006642538122832775	25.45117950439453	0.0	0.0	0.0	787.3626708984375	0.0	0.0	0.0	0.0	0.0	0.0	0.0	0.0	0.0	0.0	0.0	0.0	0.0	0.0	0.0	0.0	0.0	0.0	1954.588134765625	787.3626708984375	0.0	0.0	0.0	747631.0625
1689416049952981222	3516	1689416049910935480	map	40.66764831542969	0.30194091796875	0.0	0.0	0.0	0.005135565996170044	0.9999868273735046	22.836688995361328	1.1434508562088013	0.0	0.0	0.0	1596.4608154296875	1.1434508562088013	25.019989013671875	0.0	0.0	0.0	823.0399780273438	0.0	0.0	0.0	0.0	0.0	0.0	0.0	0.0	0.0	0.0	0.0	0.0	0.0	0.0	0.0	0.0	0.0	0.0	1596.4608154296875	823.0399780273438	0.0	0.0	0.0	763154.25
1689416049953170927	3517	1689416049935912608	map	40.78672790527344	0.3105926513671875	0.0	0.0	0.0	0.005614509340375662	0.9999842643737793	23.624666213989258	-1.94232177734375	0.0	0.0	0.0	1474.797607421875	-1.94232177734375	22.949520111083984	0.0	0.0	0.0	1005.1598510742188	0.0	0.0	0.0	0.0	0.0	0.0	0.0	0.0	0.0	0.0	0.0	0.0	0.0	0.0	0.0	0.0	0.0	0.0	1474.797607421875	1005.1598510742188	0.0	0.0	0.0	642631.5625
1689416049995308832	3518	1689416049960914701	map	40.91148376464844	0.3138427734375	0.0	0.0	0.0	0.0060357339680194855	0.9999817609786987	24.363544464111328	0.5468841195106506	0.0	0.0	0.0	1290.9373779296875	0.5468841195106506	27.87616539001465	0.0	0.0	0.0	1591.7802734375	0.0	0.0	0.0	0.0	0.0	0.0	0.0	0.0	0.0	0.0	0.0	0.0	0.0	0.0	0.0	0.0	0.0	0.0	1290.9373779296875	1591.7802734375	0.0	0.0	0.0	879361.4375
1689416050035933650	3519	1689416049985873972	map	40.92555236816406	0.3114013671875	0.0	0.0	0.0	0.005431202240288258	0.9999852776527405	30.480344772338867	-2.455169200897217	0.0	0.0	0.0	1013.9148559570312	-2.455169200897217	30.806392669677734	0.0	0.0	0.0	1196.4638671875	0.0	0.0	0.0	0.0	0.0	0.0	0.0	0.0	0.0	0.0	0.0	0.0	0.0	0.0	0.0	0.0	0.0	0.0	1013.9148559570312	1196.4638671875	0.0	0.0	0.0	723674.125
1689416050036103213	3520	1689416050010883037	map	41.04827880859375	0.32352447509765625	0.0	0.0	0.0	0.005319852381944656	0.9999858736991882	24.4843692779541	-4.40779447555542	0.0	0.0	0.0	1628.949462890625	-4.40779447555542	30.083154678344727	0.0	0.0	0.0	1163.4208984375	0.0	0.0	0.0	0.0	0.0	0.0	0.0	0.0	0.0	0.0	0.0	0.0	0.0	0.0	0.0	0.0	0.0	0.0	1628.949462890625	1163.4208984375	0.0	0.0	0.0	872336.3125
1689416050076785611	3521	1689416050035907183	map	41.09956359863281	0.32144927978515625	0.0	0.0	0.0	0.0055864606983959675	0.9999843835830688	29.276222229003906	-3.580151081085205	0.0	0.0	0.0	2206.9462890625	-3.580151081085205	28.21693992614746	0.0	0.0	0.0	32.94056701660156	0.0	0.0	0.0	0.0	0.0	0.0	0.0	0.0	0.0	0.0	0.0	0.0	0.0	0.0	0.0	0.0	0.0	0.0	2206.9462890625	32.94056701660156	0.0	0.0	0.0	1107072.25
1689416050077898824	3522	1689416050060866240	map	41.180633544921875	0.31594085693359375	0.0	0.0	0.0	0.006483894772827625	0.9999789595603943	25.634658813476562	-1.171755313873291	0.0	0.0	0.0	1457.4049072265625	-1.171755313873291	29.081682205200195	0.0	0.0	0.0	663.5111083984375	0.0	0.0	0.0	0.0	0.0	0.0	0.0	0.0	0.0	0.0	0.0	0.0	0.0	0.0	0.0	0.0	0.0	0.0	1457.4049072265625	663.5111083984375	0.0	0.0	0.0	920229.0625
1689416050119891126	3523	1689416050085859008	map	41.30348205566406	0.32865142822265625	0.0	0.0	0.0	0.00571494922041893	0.9999836683273315	23.212432861328125	-1.279142141342163	0.0	0.0	0.0	1856.1767578125	-1.279142141342163	29.458473205566406	0.0	0.0	0.0	732.2453002929688	0.0	0.0	0.0	0.0	0.0	0.0	0.0	0.0	0.0	0.0	0.0	0.0	0.0	0.0	0.0	0.0	0.0	0.0	1856.1767578125	732.2453002929688	0.0	0.0	0.0	850808.8125
1689416050161367907	3524	1689416050110840023	map	41.31536865234375	0.3200225830078125	0.0	0.0	0.0	0.006842834874987602	0.9999765753746033	29.22600746154785	-1.3797813653945923	0.0	0.0	0.0	2056.186279296875	-1.3797813653945923	23.949722290039062	0.0	0.0	0.0	904.2403564453125	0.0	0.0	0.0	0.0	0.0	0.0	0.0	0.0	0.0	0.0	0.0	0.0	0.0	0.0	0.0	0.0	0.0	0.0	2056.186279296875	904.2403564453125	0.0	0.0	0.0	838519.25
1689416050161599139	3525	1689416050135841822	map	41.435394287109375	0.3253173828125	0.0	0.0	0.0	0.006142131984233856	0.999981164932251	21.7099609375	-1.8463234901428223	0.0	0.0	0.0	1090.9224853515625	-1.8463234901428223	26.32670783996582	0.0	0.0	0.0	770.4335327148438	0.0	0.0	0.0	0.0	0.0	0.0	0.0	0.0	0.0	0.0	0.0	0.0	0.0	0.0	0.0	0.0	0.0	0.0	1090.9224853515625	770.4335327148438	0.0	0.0	0.0	718842.5625
1689416050201752844	3526	1689416050160864764	map	41.565521240234375	0.3277587890625	0.0	0.0	0.0	0.005979594308882952	0.9999821186065674	23.842260360717773	1.4309802055358887	0.0	0.0	0.0	1305.612548828125	1.4309802055358887	22.306867599487305	0.0	0.0	0.0	1090.73583984375	0.0	0.0	0.0	0.0	0.0	0.0	0.0	0.0	0.0	0.0	0.0	0.0	0.0	0.0	0.0	0.0	0.0	0.0	1305.612548828125	1090.73583984375	0.0	0.0	0.0	703635.375
1689416050202942969	3527	1689416050185873604	map	41.57911682128906	0.3216552734375	0.0	0.0	0.0	0.006528746336698532	0.9999786615371704	18.965900421142578	-0.3966072201728821	0.0	0.0	0.0	1130.4854736328125	-0.3966072201728821	20.995010375976562	0.0	0.0	0.0	947.8236694335938	0.0	0.0	0.0	0.0	0.0	0.0	0.0	0.0	0.0	0.0	0.0	0.0	0.0	0.0	0.0	0.0	0.0	0.0	1130.4854736328125	947.8236694335938	0.0	0.0	0.0	683307.6875
1689416050243922063	3528	1689416050210908346	map	41.70619201660156	0.33693695068359375	0.0	0.0	0.0	0.006654262077063322	0.9999778866767883	23.148624420166016	0.2684198021888733	0.0	0.0	0.0	1220.02294921875	0.2684198021888733	19.30088996887207	0.0	0.0	0.0	956.1206665039062	0.0	0.0	0.0	0.0	0.0	0.0	0.0	0.0	0.0	0.0	0.0	0.0	0.0	0.0	0.0	0.0	0.0	0.0	1220.02294921875	956.1206665039062	0.0	0.0	0.0	743804.4375
1689416050285221642	3529	1689416050235913822	map	41.757781982421875	0.32785797119140625	0.0	0.0	0.0	0.0073064398020505905	0.9999732971191406	21.615129470825195	-1.6771849393844604	0.0	0.0	0.0	699.2810668945312	-1.6771849393844604	16.489688873291016	0.0	0.0	0.0	983.4041748046875	0.0	0.0	0.0	0.0	0.0	0.0	0.0	0.0	0.0	0.0	0.0	0.0	0.0	0.0	0.0	0.0	0.0	0.0	699.2810668945312	983.4041748046875	0.0	0.0	0.0	615843.0
1689416050285400249	3530	1689416050260906285	map	41.84916687011719	0.33699798583984375	0.0	0.0	0.0	0.006522594951093197	0.9999787211418152	21.269611358642578	-0.7022020816802979	0.0	0.0	0.0	484.04229736328125	-0.7022020816802979	24.86768913269043	0.0	0.0	0.0	1343.71044921875	0.0	0.0	0.0	0.0	0.0	0.0	0.0	0.0	0.0	0.0	0.0	0.0	0.0	0.0	0.0	0.0	0.0	0.0	484.04229736328125	1343.71044921875	0.0	0.0	0.0	611322.125
1689416050325892657	3531	1689416050285938974	map	41.96308898925781	0.3516693115234375	0.0	0.0	0.0	0.006582863628864288	0.9999783039093018	22.428604125976562	1.2618653774261475	0.0	0.0	0.0	1150.041259765625	1.2618653774261475	24.66427993774414	0.0	0.0	0.0	1003.1452026367188	0.0	0.0	0.0	0.0	0.0	0.0	0.0	0.0	0.0	0.0	0.0	0.0	0.0	0.0	0.0	0.0	0.0	0.0	1150.041259765625	1003.1452026367188	0.0	0.0	0.0	793871.9375
1689416050327940048	3532	1689416050310946819	map	41.974395751953125	0.3448333740234375	0.0	0.0	0.0	0.006714675109833479	0.9999774694442749	19.683269500732422	0.5119647979736328	0.0	0.0	0.0	964.2988891601562	0.5119647979736328	21.983867645263672	0.0	0.0	0.0	1389.7457275390625	0.0	0.0	0.0	0.0	0.0	0.0	0.0	0.0	0.0	0.0	0.0	0.0	0.0	0.0	0.0	0.0	0.0	0.0	964.2988891601562	1389.7457275390625	0.0	0.0	0.0	662120.625
1689416050368960748	3533	1689416050335927607	map	42.092926025390625	0.37722015380859375	0.0	0.0	0.0	0.005017181858420372	0.9999874234199524	19.667116165161133	2.4928486347198486	0.0	0.0	0.0	692.8429565429688	2.4928486347198486	20.129669189453125	0.0	0.0	0.0	824.311279296875	0.0	0.0	0.0	0.0	0.0	0.0	0.0	0.0	0.0	0.0	0.0	0.0	0.0	0.0	0.0	0.0	0.0	0.0	692.8429565429688	824.311279296875	0.0	0.0	0.0	663522.625
1689416050410319687	3534	1689416050360925228	map	42.21070861816406	0.36798095703125	0.0	0.0	0.0	0.005865480285137892	0.9999827742576599	19.562284469604492	-0.6119136214256287	0.0	0.0	0.0	1406.644775390625	-0.6119136214256287	18.603513717651367	0.0	0.0	0.0	603.545166015625	0.0	0.0	0.0	0.0	0.0	0.0	0.0	0.0	0.0	0.0	0.0	0.0	0.0	0.0	0.0	0.0	0.0	0.0	1406.644775390625	603.545166015625	0.0	0.0	0.0	766079.375
1689416050410483755	3535	1689416050385938150	map	42.24006652832031	0.37014007568359375	0.0	0.0	0.0	0.005447904113680124	0.9999851584434509	25.070112228393555	0.5845299959182739	0.0	0.0	0.0	1843.5572509765625	0.5845299959182739	26.08949089050293	0.0	0.0	0.0	1526.6282958984375	0.0	0.0	0.0	0.0	0.0	0.0	0.0	0.0	0.0	0.0	0.0	0.0	0.0	0.0	0.0	0.0	0.0	0.0	1843.5572509765625	1526.6282958984375	0.0	0.0	0.0	881289.6875
1689416050451032302	3536	1689416050410953744	map	42.35548400878906	0.35787200927734375	0.0	0.0	0.0	0.006595955230295658	0.999978244304657	23.647605895996094	1.657313346862793	0.0	0.0	0.0	1320.090087890625	1.657313346862793	20.583833694458008	0.0	0.0	0.0	1422.059326171875	0.0	0.0	0.0	0.0	0.0	0.0	0.0	0.0	0.0	0.0	0.0	0.0	0.0	0.0	0.0	0.0	0.0	0.0	1320.090087890625	1422.059326171875	0.0	0.0	0.0	742154.875
1689416050453011599	3537	1689416050435963704	map	42.41462707519531	0.35028076171875	0.0	0.0	0.0	0.006424941122531891	0.9999793767929077	22.62317657470703	1.489212989807129	0.0	0.0	0.0	994.3829956054688	1.489212989807129	21.435556411743164	0.0	0.0	0.0	966.4451293945312	0.0	0.0	0.0	0.0	0.0	0.0	0.0	0.0	0.0	0.0	0.0	0.0	0.0	0.0	0.0	0.0	0.0	0.0	994.3829956054688	966.4451293945312	0.0	0.0	0.0	630649.25
1689416050493823667	3538	1689416050460908747	map	42.48455810546875	0.37693023681640625	0.0	0.0	0.0	0.005830021109431982	0.999983012676239	21.264129638671875	-0.2591157555580139	0.0	0.0	0.0	305.4055480957031	-0.2591157555580139	20.273765563964844	0.0	0.0	0.0	1382.49951171875	0.0	0.0	0.0	0.0	0.0	0.0	0.0	0.0	0.0	0.0	0.0	0.0	0.0	0.0	0.0	0.0	0.0	0.0	305.4055480957031	1382.49951171875	0.0	0.0	0.0	548240.8125
1689416050535766385	3539	1689416050485927255	map	42.60774230957031	0.3641815185546875	0.0	0.0	0.0	0.005233079195022583	0.9999862909317017	23.085071563720703	1.0643171072006226	0.0	0.0	0.0	925.2203369140625	1.0643171072006226	22.44596290588379	0.0	0.0	0.0	967.2644653320312	0.0	0.0	0.0	0.0	0.0	0.0	0.0	0.0	0.0	0.0	0.0	0.0	0.0	0.0	0.0	0.0	0.0	0.0	925.2203369140625	967.2644653320312	0.0	0.0	0.0	896457.9375
1689416050536194025	3540	1689416050510851345	map	42.6326904296875	0.3674774169921875	0.0	0.0	0.0	0.00513749523088336	0.9999868273735046	23.640514373779297	0.5492766499519348	0.0	0.0	0.0	523.3881225585938	0.5492766499519348	19.272266387939453	0.0	0.0	0.0	1013.3816528320312	0.0	0.0	0.0	0.0	0.0	0.0	0.0	0.0	0.0	0.0	0.0	0.0	0.0	0.0	0.0	0.0	0.0	0.0	523.3881225585938	1013.3816528320312	0.0	0.0	0.0	719032.75
1689416050577885894	3541	1689416050535870639	map	42.74586486816406	0.3770294189453125	0.0	0.0	0.0	0.005866572260856628	0.9999827742576599	27.14425277709961	1.4184575080871582	0.0	0.0	0.0	600.7548828125	1.4184575080871582	22.086292266845703	0.0	0.0	0.0	1423.0924072265625	0.0	0.0	0.0	0.0	0.0	0.0	0.0	0.0	0.0	0.0	0.0	0.0	0.0	0.0	0.0	0.0	0.0	0.0	600.7548828125	1423.0924072265625	0.0	0.0	0.0	926402.0625
1689416050578050566	3542	1689416050560805056	map	42.869659423828125	0.3711090087890625	0.0	0.0	0.0	0.005750976037234068	0.9999834895133972	28.085342407226562	1.7977674007415771	0.0	0.0	0.0	2132.32568359375	1.7977674007415771	23.7137393951416	0.0	0.0	0.0	838.7373046875	0.0	0.0	0.0	0.0	0.0	0.0	0.0	0.0	0.0	0.0	0.0	0.0	0.0	0.0	0.0	0.0	0.0	0.0	2132.32568359375	838.7373046875	0.0	0.0	0.0	1062800.5
1689416050618848628	3543	1689416050585779261	map	42.89703369140625	0.36563873291015625	0.0	0.0	0.0	0.005460090469568968	0.9999850988388062	26.74768829345703	1.1256916522979736	0.0	0.0	0.0	1588.1624755859375	1.1256916522979736	23.54792594909668	0.0	0.0	0.0	1458.73486328125	0.0	0.0	0.0	0.0	0.0	0.0	0.0	0.0	0.0	0.0	0.0	0.0	0.0	0.0	0.0	0.0	0.0	0.0	1588.1624755859375	1458.73486328125	0.0	0.0	0.0	862685.375
1689416050660724059	3544	1689416050610776750	map	43.01722717285156	0.37862396240234375	0.0	0.0	0.0	0.004807458259165287	0.9999884366989136	26.824066162109375	1.8410414457321167	0.0	0.0	0.0	438.4166564941406	1.8410414457321167	25.2257080078125	0.0	0.0	0.0	1485.168212890625	0.0	0.0	0.0	0.0	0.0	0.0	0.0	0.0	0.0	0.0	0.0	0.0	0.0	0.0	0.0	0.0	0.0	0.0	438.4166564941406	1485.168212890625	0.0	0.0	0.0	688680.125
1689416050661193282	3545	1689416050635773299	map	43.07752990722656	0.3521881103515625	0.0	0.0	0.0	0.006240650545805693	0.9999805092811584	30.32892608642578	-0.641566812992096	0.0	0.0	0.0	823.6071166992188	-0.641566812992096	24.01959800720215	0.0	0.0	0.0	1358.834228515625	0.0	0.0	0.0	0.0	0.0	0.0	0.0	0.0	0.0	0.0	0.0	0.0	0.0	0.0	0.0	0.0	0.0	0.0	823.6071166992188	1358.834228515625	0.0	0.0	0.0	611841.75
1689416050701791219	3546	1689416050660761538	map	43.16267395019531	0.35137939453125	0.0	0.0	0.0	0.0065710642375051975	0.9999784231185913	26.818214416503906	2.039358139038086	0.0	0.0	0.0	1030.341064453125	2.039358139038086	27.09056854248047	0.0	0.0	0.0	1579.08642578125	0.0	0.0	0.0	0.0	0.0	0.0	0.0	0.0	0.0	0.0	0.0	0.0	0.0	0.0	0.0	0.0	0.0	0.0	1030.341064453125	1579.08642578125	0.0	0.0	0.0	1044342.0625
1689416050702764174	3547	1689416050685734089	map	43.28932189941406	0.3807373046875	0.0	0.0	0.0	0.005036558955907822	0.9999873042106628	25.781692504882812	0.7923409342765808	0.0	0.0	0.0	1403.6324462890625	0.7923409342765808	20.142364501953125	0.0	0.0	0.0	908.6431274414062	0.0	0.0	0.0	0.0	0.0	0.0	0.0	0.0	0.0	0.0	0.0	0.0	0.0	0.0	0.0	0.0	0.0	0.0	1403.6324462890625	908.6431274414062	0.0	0.0	0.0	902295.1875
1689416050743869699	3548	1689416050710760050	map	43.302093505859375	0.37033843994140625	0.0	0.0	0.0	0.005942987278103828	0.9999823570251465	23.017122268676758	1.1815135478973389	0.0	0.0	0.0	1358.388671875	1.1815135478973389	20.137168884277344	0.0	0.0	0.0	1552.2662353515625	0.0	0.0	0.0	0.0	0.0	0.0	0.0	0.0	0.0	0.0	0.0	0.0	0.0	0.0	0.0	0.0	0.0	0.0	1358.388671875	1552.2662353515625	0.0	0.0	0.0	681566.6875
1689416050784884116	3549	1689416050735825058	map	43.429962158203125	0.37351226806640625	0.0	0.0	0.0	0.005426218267530203	0.9999852776527405	23.72477149963379	2.304037094116211	0.0	0.0	0.0	837.9956665039062	2.304037094116211	25.01188087463379	0.0	0.0	0.0	2102.746337890625	0.0	0.0	0.0	0.0	0.0	0.0	0.0	0.0	0.0	0.0	0.0	0.0	0.0	0.0	0.0	0.0	0.0	0.0	837.9956665039062	2102.746337890625	0.0	0.0	0.0	835651.6875
1689416050785446450	3550	1689416050760770892	map	43.555938720703125	0.38578033447265625	0.0	0.0	0.0	0.0048598479479551315	0.9999881982803345	24.444990158081055	-0.7087292671203613	0.0	0.0	0.0	763.900634765625	-0.7087292671203613	25.745756149291992	0.0	0.0	0.0	1546.3878173828125	0.0	0.0	0.0	0.0	0.0	0.0	0.0	0.0	0.0	0.0	0.0	0.0	0.0	0.0	0.0	0.0	0.0	0.0	763.900634765625	1546.3878173828125	0.0	0.0	0.0	752523.9375
1689416050825745366	3551	1689416050785756698	map	43.57792663574219	0.3801727294921875	0.0	0.0	0.0	0.005809030961245298	0.9999831318855286	22.372434616088867	-0.46428656578063965	0.0	0.0	0.0	647.6871337890625	-0.46428656578063965	26.254064559936523	0.0	0.0	0.0	2115.314697265625	0.0	0.0	0.0	0.0	0.0	0.0	0.0	0.0	0.0	0.0	0.0	0.0	0.0	0.0	0.0	0.0	0.0	0.0	647.6871337890625	2115.314697265625	0.0	0.0	0.0	804379.6875
1689416050827718717	3552	1689416050810784159	map	43.6995849609375	0.3777008056640625	0.0	0.0	0.0	0.005249549634754658	0.9999862313270569	27.268964767456055	0.015295401215553284	0.0	0.0	0.0	516.341796875	0.015295401215553284	25.482011795043945	0.0	0.0	0.0	1874.7235107421875	0.0	0.0	0.0	0.0	0.0	0.0	0.0	0.0	0.0	0.0	0.0	0.0	0.0	0.0	0.0	0.0	0.0	0.0	516.341796875	1874.7235107421875	0.0	0.0	0.0	930926.5
1689416050868958754	3553	1689416050835836280	map	43.75337219238281	0.3860931396484375	0.0	0.0	0.0	0.0045343427918851376	0.9999897480010986	21.241779327392578	-0.9969391822814941	0.0	0.0	0.0	492.90057373046875	-0.9969391822814941	24.101234436035156	0.0	0.0	0.0	1385.188720703125	0.0	0.0	0.0	0.0	0.0	0.0	0.0	0.0	0.0	0.0	0.0	0.0	0.0	0.0	0.0	0.0	0.0	0.0	492.90057373046875	1385.188720703125	0.0	0.0	0.0	820089.5
1689416050909782103	3554	1689416050860797287	map	43.833251953125	0.3910675048828125	0.0	0.0	0.0	0.003917471505701542	0.999992311000824	25.13965606689453	0.27662548422813416	0.0	0.0	0.0	836.0753173828125	0.27662548422813416	19.843631744384766	0.0	0.0	0.0	1649.6212158203125	0.0	0.0	0.0	0.0	0.0	0.0	0.0	0.0	0.0	0.0	0.0	0.0	0.0	0.0	0.0	0.0	0.0	0.0	836.0753173828125	1649.6212158203125	0.0	0.0	0.0	932199.5
1689416050909929685	3555	1689416050885832628	map	43.95021057128906	0.4024658203125	0.0	0.0	0.0	0.004644416272640228	0.9999892115592957	19.08708953857422	2.744774580001831	0.0	0.0	0.0	771.6901245117188	2.744774580001831	24.769100189208984	0.0	0.0	0.0	1728.53564453125	0.0	0.0	0.0	0.0	0.0	0.0	0.0	0.0	0.0	0.0	0.0	0.0	0.0	0.0	0.0	0.0	0.0	0.0	771.6901245117188	1728.53564453125	0.0	0.0	0.0	786003.25
1689416050951504975	3556	1689416050910799888	map	43.984222412109375	0.39031982421875	0.0	0.0	0.0	0.004659593570977449	0.9999891519546509	20.588260650634766	0.8361085653305054	0.0	0.0	0.0	-1.1012496948242188	0.8361085653305054	23.22646141052246	0.0	0.0	0.0	2012.695068359375	0.0	0.0	0.0	0.0	0.0	0.0	0.0	0.0	0.0	0.0	0.0	0.0	0.0	0.0	0.0	0.0	0.0	0.0	-1.1012496948242188	2012.695068359375	0.0	0.0	0.0	716294.3125
1689416050952916981	3557	1689416050935839752	map	44.11212158203125	0.39129638671875	0.0	0.0	0.0	0.003847107058390975	0.9999926090240479	31.547279357910156	-1.0906028747558594	0.0	0.0	0.0	1349.8497314453125	-1.0906028747558594	23.676422119140625	0.0	0.0	0.0	888.0143432617188	0.0	0.0	0.0	0.0	0.0	0.0	0.0	0.0	0.0	0.0	0.0	0.0	0.0	0.0	0.0	0.0	0.0	0.0	1349.8497314453125	888.0143432617188	0.0	0.0	0.0	848655.9375
1689416050993842037	3558	1689416050960791515	map	44.23658752441406	0.396240234375	0.0	0.0	0.0	0.0035754379350692034	0.999993622303009	27.19243621826172	-0.7879663109779358	0.0	0.0	0.0	533.0452880859375	-0.7879663109779358	23.931015014648438	0.0	0.0	0.0	1360.978271484375	0.0	0.0	0.0	0.0	0.0	0.0	0.0	0.0	0.0	0.0	0.0	0.0	0.0	0.0	0.0	0.0	0.0	0.0	533.0452880859375	1360.978271484375	0.0	0.0	0.0	682377.1875
1689416051035156075	3559	1689416050985842385	map	44.24517822265625	0.4167022705078125	0.0	0.0	0.0	0.003560067852959037	0.9999936819076538	25.7216854095459	2.104963779449463	0.0	0.0	0.0	181.60643005371094	2.104963779449463	24.42632484436035	0.0	0.0	0.0	1846.437744140625	0.0	0.0	0.0	0.0	0.0	0.0	0.0	0.0	0.0	0.0	0.0	0.0	0.0	0.0	0.0	0.0	0.0	0.0	181.60643005371094	1846.437744140625	0.0	0.0	0.0	665364.6875
1689416051035289418	3560	1689416051010822000	map	44.37370300292969	0.40482330322265625	0.0	0.0	0.0	0.0032339429017156363	0.9999947547912598	25.67167091369629	1.7718373537063599	0.0	0.0	0.0	1205.7906494140625	1.7718373537063599	20.9830265045166	0.0	0.0	0.0	1818.5506591796875	0.0	0.0	0.0	0.0	0.0	0.0	0.0	0.0	0.0	0.0	0.0	0.0	0.0	0.0	0.0	0.0	0.0	0.0	1205.7906494140625	1818.5506591796875	0.0	0.0	0.0	660401.625
1689416051077722759	3561	1689416051035857056	map	44.41290283203125	0.40838623046875	0.0	0.0	0.0	0.0031033894047141075	0.9999951720237732	24.14362335205078	-0.5377392768859863	0.0	0.0	0.0	496.0172424316406	-0.5377392768859863	16.954090118408203	0.0	0.0	0.0	1431.4049072265625	0.0	0.0	0.0	0.0	0.0	0.0	0.0	0.0	0.0	0.0	0.0	0.0	0.0	0.0	0.0	0.0	0.0	0.0	496.0172424316406	1431.4049072265625	0.0	0.0	0.0	689006.5625
1689416051078516183	3562	1689416051060763010	map	44.52162170410156	0.39749908447265625	0.0	0.0	0.0	0.0037312747444957495	0.9999930262565613	35.716617584228516	0.37821048498153687	0.0	0.0	0.0	971.3313598632812	0.37821048498153687	28.0000057220459	0.0	0.0	0.0	1813.15087890625	0.0	0.0	0.0	0.0	0.0	0.0	0.0	0.0	0.0	0.0	0.0	0.0	0.0	0.0	0.0	0.0	0.0	0.0	971.3313598632812	1813.15087890625	0.0	0.0	0.0	860484.4375
1689416051118814155	3563	1689416051085771684	map	44.643310546875	0.41451263427734375	0.0	0.0	0.0	0.0025256534572690725	0.9999967813491821	36.46770095825195	1.5639173984527588	0.0	0.0	0.0	796.3015747070312	1.5639173984527588	24.097719192504883	0.0	0.0	0.0	1750.6759033203125	0.0	0.0	0.0	0.0	0.0	0.0	0.0	0.0	0.0	0.0	0.0	0.0	0.0	0.0	0.0	0.0	0.0	0.0	796.3015747070312	1750.6759033203125	0.0	0.0	0.0	813053.125
1689416051159925239	3564	1689416051110825267	map	44.65480041503906	0.4143524169921875	0.0	0.0	0.0	0.0029855663888156414	0.9999955296516418	32.87482833862305	1.7132915258407593	0.0	0.0	0.0	1009.4164428710938	1.7132915258407593	23.95650291442871	0.0	0.0	0.0	1779.070556640625	0.0	0.0	0.0	0.0	0.0	0.0	0.0	0.0	0.0	0.0	0.0	0.0	0.0	0.0	0.0	0.0	0.0	0.0	1009.4164428710938	1779.070556640625	0.0	0.0	0.0	729232.0
1689416051160144899	3565	1689416051135822814	map	44.78662109375	0.4182586669921875	0.0	0.0	0.0	0.0024642539210617542	0.9999969601631165	38.089332580566406	2.4314334392547607	0.0	0.0	0.0	422.03082275390625	2.4314334392547607	25.49962615966797	0.0	0.0	0.0	1620.0067138671875	0.0	0.0	0.0	0.0	0.0	0.0	0.0	0.0	0.0	0.0	0.0	0.0	0.0	0.0	0.0	0.0	0.0	0.0	422.03082275390625	1620.0067138671875	0.0	0.0	0.0	830915.125
1689416051201195694	3566	1689416051160764674	map	44.90827941894531	0.42574310302734375	0.0	0.0	0.0	0.002398504177108407	0.9999971389770508	30.3850154876709	2.5958263874053955	0.0	0.0	0.0	764.5682983398438	2.5958263874053955	26.264162063598633	0.0	0.0	0.0	1420.21728515625	0.0	0.0	0.0	0.0	0.0	0.0	0.0	0.0	0.0	0.0	0.0	0.0	0.0	0.0	0.0	0.0	0.0	0.0	764.5682983398438	1420.21728515625	0.0	0.0	0.0	731245.5
1689416051202936016	3567	1689416051185775063	map	44.925506591796875	0.41107177734375	0.0	0.0	0.0	0.0029661187436431646	0.9999955892562866	32.470157623291016	-1.2473595142364502	0.0	0.0	0.0	341.14935302734375	-1.2473595142364502	27.690418243408203	0.0	0.0	0.0	1888.2799072265625	0.0	0.0	0.0	0.0	0.0	0.0	0.0	0.0	0.0	0.0	0.0	0.0	0.0	0.0	0.0	0.0	0.0	0.0	341.14935302734375	1888.2799072265625	0.0	0.0	0.0	827317.875
1689416051243939333	3568	1689416051210825831	map	45.04798889160156	0.4143829345703125	0.0	0.0	0.0	0.002431869972497225	0.9999970197677612	34.65937423706055	-1.997039794921875	0.0	0.0	0.0	758.69873046875	-1.997039794921875	27.13892936706543	0.0	0.0	0.0	1223.46240234375	0.0	0.0	0.0	0.0	0.0	0.0	0.0	0.0	0.0	0.0	0.0	0.0	0.0	0.0	0.0	0.0	0.0	0.0	758.69873046875	1223.46240234375	0.0	0.0	0.0	811401.5625
1689416051285763934	3569	1689416051235766499	map	45.0849609375	0.42535400390625	0.0	0.0	0.0	0.0017935637151822448	0.9999983906745911	30.876266479492188	-1.7248334884643555	0.0	0.0	0.0	847.2993774414062	-1.7248334884643555	23.64898109436035	0.0	0.0	0.0	2002.5289306640625	0.0	0.0	0.0	0.0	0.0	0.0	0.0	0.0	0.0	0.0	0.0	0.0	0.0	0.0	0.0	0.0	0.0	0.0	847.2993774414062	2002.5289306640625	0.0	0.0	0.0	699372.125
1689416051285906635	3570	1689416051260737764	map	45.19309997558594	0.42214202880859375	0.0	0.0	0.0	0.0019184446427971125	0.999998152256012	29.648847579956055	0.5586802959442139	0.0	0.0	0.0	1001.9137573242188	0.5586802959442139	26.08173179626465	0.0	0.0	0.0	1646.7021484375	0.0	0.0	0.0	0.0	0.0	0.0	0.0	0.0	0.0	0.0	0.0	0.0	0.0	0.0	0.0	0.0	0.0	0.0	1001.9137573242188	1646.7021484375	0.0	0.0	0.0	610674.0625
1689416051327306933	3571	1689416051285742532	map	45.32777404785156	0.44183349609375	0.0	0.0	0.0	0.0009922351455315948	0.9999995231628418	29.858633041381836	1.2479983568191528	0.0	0.0	0.0	559.3515014648438	1.2479983568191528	28.583675384521484	0.0	0.0	0.0	1457.4635009765625	0.0	0.0	0.0	0.0	0.0	0.0	0.0	0.0	0.0	0.0	0.0	0.0	0.0	0.0	0.0	0.0	0.0	0.0	559.3515014648438	1457.4635009765625	0.0	0.0	0.0	681373.875
1689416051327765748	3572	1689416051310740068	map	45.35089111328125	0.4400787353515625	0.0	0.0	0.0	0.00031295709777623415	0.9999999403953552	29.977142333984375	-1.9701688289642334	0.0	0.0	0.0	1443.006591796875	-1.9701688289642334	27.97190284729004	0.0	0.0	0.0	1756.5762939453125	0.0	0.0	0.0	0.0	0.0	0.0	0.0	0.0	0.0	0.0	0.0	0.0	0.0	0.0	0.0	0.0	0.0	0.0	1443.006591796875	1756.5762939453125	0.0	0.0	0.0	740468.6875
1689416051368789755	3573	1689416051335739359	map	45.45851135253906	0.4306793212890625	0.0	0.0	0.0	0.0017381596844643354	0.9999985098838806	27.341421127319336	1.3843261003494263	0.0	0.0	0.0	1309.9981689453125	1.3843261003494263	26.288772583007812	0.0	0.0	0.0	1776.11474609375	0.0	0.0	0.0	0.0	0.0	0.0	0.0	0.0	0.0	0.0	0.0	0.0	0.0	0.0	0.0	0.0	0.0	0.0	1309.9981689453125	1776.11474609375	0.0	0.0	0.0	734776.25
1689416051409958796	3574	1689416051360803339	map	45.58979797363281	0.43039703369140625	0.0	0.0	0.0	0.0013560388470068574	0.9999991059303284	27.94527244567871	-0.7095396518707275	0.0	0.0	0.0	1070.2591552734375	-0.7095396518707275	24.454113006591797	0.0	0.0	0.0	1551.719970703125	0.0	0.0	0.0	0.0	0.0	0.0	0.0	0.0	0.0	0.0	0.0	0.0	0.0	0.0	0.0	0.0	0.0	0.0	1070.2591552734375	1551.719970703125	0.0	0.0	0.0	697076.0
1689416051410296121	3575	1689416051385748032	map	45.60285949707031	0.43719482421875	0.0	0.0	0.0	0.0004431365814525634	0.9999998807907104	29.915964126586914	-0.8449314832687378	0.0	0.0	0.0	1082.5325927734375	-0.8449314832687378	25.119932174682617	0.0	0.0	0.0	1695.9755859375	0.0	0.0	0.0	0.0	0.0	0.0	0.0	0.0	0.0	0.0	0.0	0.0	0.0	0.0	0.0	0.0	0.0	0.0	1082.5325927734375	1695.9755859375	0.0	0.0	0.0	754513.4375
1689416051451129158	3576	1689416051410748445	map	45.7322998046875	0.4435577392578125	0.0	0.0	0.0	0.000998954987153411	0.9999995231628418	28.84930992126465	-0.008030230179429054	0.0	0.0	0.0	685.5401611328125	-0.008030230179429054	33.39345169067383	0.0	0.0	0.0	2064.939697265625	0.0	0.0	0.0	0.0	0.0	0.0	0.0	0.0	0.0	0.0	0.0	0.0	0.0	0.0	0.0	0.0	0.0	0.0	685.5401611328125	2064.939697265625	0.0	0.0	0.0	905816.0625
1689416051452921201	3577	1689416051435752866	map	45.76896667480469	0.4415740966796875	0.0	0.0	0.0	0.000508704106323421	0.9999998807907104	24.976837158203125	-1.8177380561828613	0.0	0.0	0.0	261.1513366699219	-1.8177380561828613	27.253671646118164	0.0	0.0	0.0	971.0296630859375	0.0	0.0	0.0	0.0	0.0	0.0	0.0	0.0	0.0	0.0	0.0	0.0	0.0	0.0	0.0	0.0	0.0	0.0	261.1513366699219	971.0296630859375	0.0	0.0	0.0	616835.9375
1689416051493959664	3578	1689416051460710645	map	45.86920166015625	0.4413909912109375	0.0	0.0	0.0	0.0006663631065748632	0.9999997615814209	26.350936889648438	0.8577810525894165	0.0	0.0	0.0	689.091552734375	0.8577810525894165	30.005168914794922	0.0	0.0	0.0	1296.9498291015625	0.0	0.0	0.0	0.0	0.0	0.0	0.0	0.0	0.0	0.0	0.0	0.0	0.0	0.0	0.0	0.0	0.0	0.0	689.091552734375	1296.9498291015625	0.0	0.0	0.0	587657.375
1689416051534744611	3579	1689416051485739447	map	45.99922180175781	0.4483489990234375	0.0	0.0	0.0	0.0005115827079862356	0.9999998807907104	28.948978424072266	0.6680736541748047	0.0	0.0	0.0	-377.1938171386719	0.6680736541748047	34.49386978149414	0.0	0.0	0.0	1292.103271484375	0.0	0.0	0.0	0.0	0.0	0.0	0.0	0.0	0.0	0.0	0.0	0.0	0.0	0.0	0.0	0.0	0.0	0.0	-377.1938171386719	1292.103271484375	0.0	0.0	0.0	756463.375
1689416051534874665	3580	1689416051510758249	map	46.011444091796875	0.4373779296875	0.0	0.0	0.0	0.0005390029982663691	0.9999998807907104	28.864580154418945	-0.8667992353439331	0.0	0.0	0.0	317.80133056640625	-0.8667992353439331	33.50654220581055	0.0	0.0	0.0	1643.4541015625	0.0	0.0	0.0	0.0	0.0	0.0	0.0	0.0	0.0	0.0	0.0	0.0	0.0	0.0	0.0	0.0	0.0	0.0	317.80133056640625	1643.4541015625	0.0	0.0	0.0	862477.0
1689416051576113479	3581	1689416051535716563	map	46.13432312011719	0.44622802734375	0.0	0.0	0.0	3.258567085140385e-05	1.0	32.56157684326172	-2.412950038909912	0.0	0.0	0.0	-24.09114646911621	-2.412950038909912	31.33530044555664	0.0	0.0	0.0	1340.9232177734375	0.0	0.0	0.0	0.0	0.0	0.0	0.0	0.0	0.0	0.0	0.0	0.0	0.0	0.0	0.0	0.0	0.0	0.0	-24.09114646911621	1340.9232177734375	0.0	0.0	0.0	807654.25
1689416051578004513	3582	1689416051560767641	map	46.261505126953125	0.44075775146484375	0.0	0.0	0.0	0.00034393728128634393	0.9999999403953552	29.63715362548828	-1.2003684043884277	0.0	0.0	0.0	331.2250671386719	-1.2003684043884277	33.94724655151367	0.0	0.0	0.0	475.9873046875	0.0	0.0	0.0	0.0	0.0	0.0	0.0	0.0	0.0	0.0	0.0	0.0	0.0	0.0	0.0	0.0	0.0	0.0	331.2250671386719	475.9873046875	0.0	0.0	0.0	688033.875
1689416051618889094	3583	1689416051585734816	map	46.27931213378906	0.4518585205078125	0.0	0.0	0.0	-0.00026121933478862047	0.9999999403953552	30.560230255126953	-2.930488348007202	0.0	0.0	0.0	-42.36966323852539	-2.930488348007202	35.64885711669922	0.0	0.0	0.0	1757.7757568359375	0.0	0.0	0.0	0.0	0.0	0.0	0.0	0.0	0.0	0.0	0.0	0.0	0.0	0.0	0.0	0.0	0.0	0.0	-42.36966323852539	1757.7757568359375	0.0	0.0	0.0	822188.25
1689416051659834298	3584	1689416051610690807	map	46.40998840332031	0.45047760009765625	0.0	0.0	0.0	-0.0010088998824357986	0.999999463558197	27.190105438232422	-1.588759183883667	0.0	0.0	0.0	-27.484172821044922	-1.588759183883667	35.30541229248047	0.0	0.0	0.0	1684.2886962890625	0.0	0.0	0.0	0.0	0.0	0.0	0.0	0.0	0.0	0.0	0.0	0.0	0.0	0.0	0.0	0.0	0.0	0.0	-27.484172821044922	1684.2886962890625	0.0	0.0	0.0	810847.75
1689416051660001413	3585	1689416051635723879	map	46.43623352050781	0.4518890380859375	0.0	0.0	0.0	-0.0009345132857561111	0.9999995827674866	25.764408111572266	1.0340886116027832	0.0	0.0	0.0	580.6303100585938	1.0340886116027832	35.4304084777832	0.0	0.0	0.0	1751.597412109375	0.0	0.0	0.0	0.0	0.0	0.0	0.0	0.0	0.0	0.0	0.0	0.0	0.0	0.0	0.0	0.0	0.0	0.0	580.6303100585938	1751.597412109375	0.0	0.0	0.0	659551.9375
1689416051701347523	3586	1689416051660743875	map	46.55024719238281	0.44460296630859375	0.0	0.0	0.0	-4.7357872972497717e-05	1.0	22.098777770996094	-0.9686492085456848	0.0	0.0	0.0	189.68138122558594	-0.9686492085456848	38.52822494506836	0.0	0.0	0.0	1462.0372314453125	0.0	0.0	0.0	0.0	0.0	0.0	0.0	0.0	0.0	0.0	0.0	0.0	0.0	0.0	0.0	0.0	0.0	0.0	189.68138122558594	1462.0372314453125	0.0	0.0	0.0	656635.25
1689416051702943782	3587	1689416051685756241	map	46.67085266113281	0.44509124755859375	0.0	0.0	0.0	-0.00015059311408549547	1.0	30.44686508178711	1.5194522142410278	0.0	0.0	0.0	395.76806640625	1.5194522142410278	41.75156021118164	0.0	0.0	0.0	2128.812255859375	0.0	0.0	0.0	0.0	0.0	0.0	0.0	0.0	0.0	0.0	0.0	0.0	0.0	0.0	0.0	0.0	0.0	0.0	395.76806640625	2128.812255859375	0.0	0.0	0.0	795909.3125
1689416051744936366	3588	1689416051710774596	map	46.69439697265625	0.453857421875	0.0	0.0	0.0	-0.0009006578475236893	0.9999995827674866	28.811927795410156	1.8176095485687256	0.0	0.0	0.0	242.23989868164062	1.8176095485687256	44.03452682495117	0.0	0.0	0.0	1909.2425537109375	0.0	0.0	0.0	0.0	0.0	0.0	0.0	0.0	0.0	0.0	0.0	0.0	0.0	0.0	0.0	0.0	0.0	0.0	242.23989868164062	1909.2425537109375	0.0	0.0	0.0	1018004.9375
1689416051794094404	3589	1689416051735782213	map	46.82843017578125	0.4521484375	0.0	0.0	0.0	-0.0005799849168397486	0.9999998211860657	30.768299102783203	1.4045683145523071	0.0	0.0	0.0	592.9060668945312	1.4045683145523071	40.46659851074219	0.0	0.0	0.0	1627.223388671875	0.0	0.0	0.0	0.0	0.0	0.0	0.0	0.0	0.0	0.0	0.0	0.0	0.0	0.0	0.0	0.0	0.0	0.0	592.9060668945312	1627.223388671875	0.0	0.0	0.0	792728.5
1689416051794121630	3590	1689416051760736348	map	46.95745849609375	0.4582977294921875	0.0	0.0	0.0	-0.0013038234319537878	0.9999991655349731	32.1547966003418	-1.1441459655761719	0.0	0.0	0.0	757.5331420898438	-1.1441459655761719	40.890769958496094	0.0	0.0	0.0	1116.0792236328125	0.0	0.0	0.0	0.0	0.0	0.0	0.0	0.0	0.0	0.0	0.0	0.0	0.0	0.0	0.0	0.0	0.0	0.0	757.5331420898438	1116.0792236328125	0.0	0.0	0.0	880674.0625
1689416051827909445	3591	1689416051785785635	map	46.96916198730469	0.45021820068359375	0.0	0.0	0.0	-0.001006515696644783	0.9999995231628418	37.90195083618164	0.5141963362693787	0.0	0.0	0.0	616.61328125	0.5141963362693787	49.67133331298828	0.0	0.0	0.0	2534.52392578125	0.0	0.0	0.0	0.0	0.0	0.0	0.0	0.0	0.0	0.0	0.0	0.0	0.0	0.0	0.0	0.0	0.0	0.0	616.61328125	2534.52392578125	0.0	0.0	0.0	1072293.25
1689416051828097577	3592	1689416051810733917	map	47.106475830078125	0.4591827392578125	0.0	0.0	0.0	-0.0015205456875264645	0.9999988675117493	36.891990661621094	2.861281633377075	0.0	0.0	0.0	1102.1331787109375	2.861281633377075	44.57932662963867	0.0	0.0	0.0	2449.173095703125	0.0	0.0	0.0	0.0	0.0	0.0	0.0	0.0	0.0	0.0	0.0	0.0	0.0	0.0	0.0	0.0	0.0	0.0	1102.1331787109375	2449.173095703125	0.0	0.0	0.0	1035118.1875
1689416051868857701	3593	1689416051835748842	map	47.12571716308594	0.45401763916015625	0.0	0.0	0.0	-0.001361043774522841	0.9999990463256836	33.42390823364258	-0.6996266841888428	0.0	0.0	0.0	840.983642578125	-0.6996266841888428	43.331886291503906	0.0	0.0	0.0	2469.071044921875	0.0	0.0	0.0	0.0	0.0	0.0	0.0	0.0	0.0	0.0	0.0	0.0	0.0	0.0	0.0	0.0	0.0	0.0	840.983642578125	2469.071044921875	0.0	0.0	0.0	966142.75
1689416051909914053	3594	1689416051860771388	map	47.24256896972656	0.44342041015625	0.0	0.0	0.0	-0.0010162907419726253	0.999999463558197	34.501136779785156	-1.0139896869659424	0.0	0.0	0.0	1011.9420776367188	-1.0139896869659424	40.73220443725586	0.0	0.0	0.0	2294.826904296875	0.0	0.0	0.0	0.0	0.0	0.0	0.0	0.0	0.0	0.0	0.0	0.0	0.0	0.0	0.0	0.0	0.0	0.0	1011.9420776367188	2294.826904296875	0.0	0.0	0.0	949450.4375
1689416051910683070	3595	1689416051885726104	map	47.363128662109375	0.4475860595703125	0.0	0.0	0.0	-0.0015145852230489254	0.9999988675117493	33.0361328125	-0.851418673992157	0.0	0.0	0.0	298.3699035644531	-0.851418673992157	40.88984298706055	0.0	0.0	0.0	2297.8994140625	0.0	0.0	0.0	0.0	0.0	0.0	0.0	0.0	0.0	0.0	0.0	0.0	0.0	0.0	0.0	0.0	0.0	0.0	298.3699035644531	2297.8994140625	0.0	0.0	0.0	1002122.125
1689416051950836061	3596	1689416051910727589	map	47.38514709472656	0.4500732421875	0.0	0.0	0.0	-0.0020610399078577757	0.9999978542327881	41.218597412109375	-2.5542778968811035	0.0	0.0	0.0	945.2714233398438	-2.5542778968811035	46.35021209716797	0.0	0.0	0.0	2073.968017578125	0.0	0.0	0.0	0.0	0.0	0.0	0.0	0.0	0.0	0.0	0.0	0.0	0.0	0.0	0.0	0.0	0.0	0.0	945.2714233398438	2073.968017578125	0.0	0.0	0.0	1073358.5
1689416051952778521	3597	1689416051935757560	map	47.516143798828125	0.4493255615234375	0.0	0.0	0.0	-0.001979023916646838	0.9999980330467224	37.46315002441406	-2.1120333671569824	0.0	0.0	0.0	1271.8458251953125	-2.1120333671569824	48.66910171508789	0.0	0.0	0.0	2487.203125	0.0	0.0	0.0	0.0	0.0	0.0	0.0	0.0	0.0	0.0	0.0	0.0	0.0	0.0	0.0	0.0	0.0	0.0	1271.8458251953125	2487.203125	0.0	0.0	0.0	1221367.375
1689416051993755683	3598	1689416051960672152	map	47.642425537109375	0.44940185546875	0.0	0.0	0.0	-0.002409368520602584	0.999997079372406	38.89332580566406	0.82264643907547	0.0	0.0	0.0	1681.0081787109375	0.82264643907547	41.46323013305664	0.0	0.0	0.0	1808.91162109375	0.0	0.0	0.0	0.0	0.0	0.0	0.0	0.0	0.0	0.0	0.0	0.0	0.0	0.0	0.0	0.0	0.0	0.0	1681.0081787109375	1808.91162109375	0.0	0.0	0.0	1046525.875
1689416052034885429	3599	1689416051985647970	map	47.66145324707031	0.4413909912109375	0.0	0.0	0.0	-0.0019644806161522865	0.9999980926513672	39.24704360961914	-0.6554571986198425	0.0	0.0	0.0	1024.746826171875	-0.6554571986198425	43.07134246826172	0.0	0.0	0.0	1977.644775390625	0.0	0.0	0.0	0.0	0.0	0.0	0.0	0.0	0.0	0.0	0.0	0.0	0.0	0.0	0.0	0.0	0.0	0.0	1024.746826171875	1977.644775390625	0.0	0.0	0.0	959421.0625
1689416052035419390	3600	1689416052010643171	map	47.79548645019531	0.440673828125	0.0	0.0	0.0	-0.0024067459162324667	0.999997079372406	42.434688568115234	-2.2043025493621826	0.0	0.0	0.0	1811.6728515625	-2.2043025493621826	44.03254699707031	0.0	0.0	0.0	1887.551513671875	0.0	0.0	0.0	0.0	0.0	0.0	0.0	0.0	0.0	0.0	0.0	0.0	0.0	0.0	0.0	0.0	0.0	0.0	1811.6728515625	1887.551513671875	0.0	0.0	0.0	1098978.75
1689416052075860016	3601	1689416052035668524	map	47.81465148925781	0.4479827880859375	0.0	0.0	0.0	-0.0026024868711829185	0.9999966025352478	45.19908905029297	3.6556589603424072	0.0	0.0	0.0	1375.6241455078125	3.6556589603424072	46.762306213378906	0.0	0.0	0.0	1998.7669677734375	0.0	0.0	0.0	0.0	0.0	0.0	0.0	0.0	0.0	0.0	0.0	0.0	0.0	0.0	0.0	0.0	0.0	0.0	1375.6241455078125	1998.7669677734375	0.0	0.0	0.0	1139352.375
1689416052077862152	3602	1689416052060622183	map	47.93858337402344	0.44423675537109375	0.0	0.0	0.0	-0.002661614678800106	0.9999964833259583	38.35393142700195	-2.4162580966949463	0.0	0.0	0.0	1119.832275390625	-2.4162580966949463	56.003318786621094	0.0	0.0	0.0	3318.1181640625	0.0	0.0	0.0	0.0	0.0	0.0	0.0	0.0	0.0	0.0	0.0	0.0	0.0	0.0	0.0	0.0	0.0	0.0	1119.832275390625	3318.1181640625	0.0	0.0	0.0	1237418.875
1689416052119838381	3603	1689416052085657123	map	48.05714416503906	0.44423675537109375	0.0	0.0	0.0	-0.0027665183879435062	0.9999961853027344	38.27909469604492	-0.08864743262529373	0.0	0.0	0.0	833.7426147460938	-0.08864743262529373	49.172183990478516	0.0	0.0	0.0	3739.467041015625	0.0	0.0	0.0	0.0	0.0	0.0	0.0	0.0	0.0	0.0	0.0	0.0	0.0	0.0	0.0	0.0	0.0	0.0	833.7426147460938	3739.467041015625	0.0	0.0	0.0	1171881.625
1689416052160841644	3604	1689416052110654481	map	48.07696533203125	0.44040679931640625	0.0	0.0	0.0	-0.002842573681846261	0.9999959468841553	44.8061408996582	0.6082655787467957	0.0	0.0	0.0	417.6875	0.6082655787467957	45.217567443847656	0.0	0.0	0.0	1727.978759765625	0.0	0.0	0.0	0.0	0.0	0.0	0.0	0.0	0.0	0.0	0.0	0.0	0.0	0.0	0.0	0.0	0.0	0.0	417.6875	1727.978759765625	0.0	0.0	0.0	1266654.25
1689416052161368170	3605	1689416052135651388	map	48.20411682128906	0.43764495849609375	0.0	0.0	0.0	-0.002729086671024561	0.9999963045120239	40.8370475769043	-1.5129021406173706	0.0	0.0	0.0	102.41525268554688	-1.5129021406173706	48.82573699951172	0.0	0.0	0.0	2454.048583984375	0.0	0.0	0.0	0.0	0.0	0.0	0.0	0.0	0.0	0.0	0.0	0.0	0.0	0.0	0.0	0.0	0.0	0.0	102.41525268554688	2454.048583984375	0.0	0.0	0.0	1092383.5
1689416052203345801	3606	1689416052160643420	map	48.33375549316406	0.4433746337890625	0.0	0.0	0.0	-0.0030769379809498787	0.9999952912330627	42.39710235595703	3.064781427383423	0.0	0.0	0.0	613.724609375	3.064781427383423	51.82787322998047	0.0	0.0	0.0	1723.8095703125	0.0	0.0	0.0	0.0	0.0	0.0	0.0	0.0	0.0	0.0	0.0	0.0	0.0	0.0	0.0	0.0	0.0	0.0	613.724609375	1723.8095703125	0.0	0.0	0.0	1143980.375
1689416052203615013	3607	1689416052185597153	map	48.35630798339844	0.4405670166015625	0.0	0.0	0.0	-0.003516817931085825	0.9999938011169434	48.07672119140625	2.6955080032348633	0.0	0.0	0.0	549.502685546875	2.6955080032348633	53.71819305419922	0.0	0.0	0.0	2063.113525390625	0.0	0.0	0.0	0.0	0.0	0.0	0.0	0.0	0.0	0.0	0.0	0.0	0.0	0.0	0.0	0.0	0.0	0.0	549.502685546875	2063.113525390625	0.0	0.0	0.0	1311578.125
1689416052243816705	3608	1689416052210624018	map	48.471343994140625	0.4409942626953125	0.0	0.0	0.0	-0.0031088858377188444	0.9999951720237732	40.7015380859375	0.41998934745788574	0.0	0.0	0.0	1448.289794921875	0.41998934745788574	52.3073844909668	0.0	0.0	0.0	2034.2403564453125	0.0	0.0	0.0	0.0	0.0	0.0	0.0	0.0	0.0	0.0	0.0	0.0	0.0	0.0	0.0	0.0	0.0	0.0	1448.289794921875	2034.2403564453125	0.0	0.0	0.0	1067383.375
1689416052284947828	3609	1689416052235631090	map	48.48675537109375	0.44205474853515625	0.0	0.0	0.0	-0.003585243597626686	0.9999935626983643	43.66522979736328	-5.094827651977539	0.0	0.0	0.0	219.1743927001953	-5.094827651977539	54.16803741455078	0.0	0.0	0.0	1997.3621826171875	0.0	0.0	0.0	0.0	0.0	0.0	0.0	0.0	0.0	0.0	0.0	0.0	0.0	0.0	0.0	0.0	0.0	0.0	219.1743927001953	1997.3621826171875	0.0	0.0	0.0	1201462.125
1689416052286000283	3610	1689416052260599313	map	48.615875244140625	0.4430389404296875	0.0	0.0	0.0	-0.003731631673872471	0.9999930262565613	42.00400924682617	-0.43836838006973267	0.0	0.0	0.0	722.3853149414062	-0.43836838006973267	54.534523010253906	0.0	0.0	0.0	2606.042236328125	0.0	0.0	0.0	0.0	0.0	0.0	0.0	0.0	0.0	0.0	0.0	0.0	0.0	0.0	0.0	0.0	0.0	0.0	722.3853149414062	2606.042236328125	0.0	0.0	0.0	1086123.875
1689416052327079683	3611	1689416052285617478	map	48.74568176269531	0.43631744384765625	0.0	0.0	0.0	-0.0037747849710285664	0.999992847442627	45.682716369628906	-1.171951174736023	0.0	0.0	0.0	-75.95757293701172	-1.171951174736023	53.34440612792969	0.0	0.0	0.0	1680.1219482421875	0.0	0.0	0.0	0.0	0.0	0.0	0.0	0.0	0.0	0.0	0.0	0.0	0.0	0.0	0.0	0.0	0.0	0.0	-75.95757293701172	1680.1219482421875	0.0	0.0	0.0	1094374.875
1689416052328159151	3612	1689416052310607924	map	48.75848388671875	0.4379730224609375	0.0	0.0	0.0	-0.00421299459412694	0.9999911189079285	46.15487289428711	-1.1422860622406006	0.0	0.0	0.0	775.0087280273438	-1.1422860622406006	51.85548782348633	0.0	0.0	0.0	2243.578857421875	0.0	0.0	0.0	0.0	0.0	0.0	0.0	0.0	0.0	0.0	0.0	0.0	0.0	0.0	0.0	0.0	0.0	0.0	775.0087280273438	2243.578857421875	0.0	0.0	0.0	1091524.375
1689416052368848867	3613	1689416052335659412	map	48.888946533203125	0.4383392333984375	0.0	0.0	0.0	-0.004272598773241043	0.9999908804893494	45.88677215576172	-2.5560989379882812	0.0	0.0	0.0	76.86307525634766	-2.5560989379882812	54.59834289550781	0.0	0.0	0.0	2224.51806640625	0.0	0.0	0.0	0.0	0.0	0.0	0.0	0.0	0.0	0.0	0.0	0.0	0.0	0.0	0.0	0.0	0.0	0.0	76.86307525634766	2224.51806640625	0.0	0.0	0.0	1022220.625
1689416052410613337	3614	1689416052360560421	map	49.02253723144531	0.4344482421875	0.0	0.0	0.0	-0.004648104310035706	0.9999892115592957	44.21364974975586	3.7084102630615234	0.0	0.0	0.0	328.98046875	3.7084102630615234	49.591800689697266	0.0	0.0	0.0	2369.06103515625	0.0	0.0	0.0	0.0	0.0	0.0	0.0	0.0	0.0	0.0	0.0	0.0	0.0	0.0	0.0	0.0	0.0	0.0	328.98046875	2369.06103515625	0.0	0.0	0.0	1090145.375
1689416052410780743	3615	1689416052385578005	map	49.03581237792969	0.43853759765625	0.0	0.0	0.0	-0.004688396584242582	0.9999890327453613	48.66427230834961	-1.7339131832122803	0.0	0.0	0.0	868.53369140625	-1.7339131832122803	64.66581726074219	0.0	0.0	0.0	1561.1612548828125	0.0	0.0	0.0	0.0	0.0	0.0	0.0	0.0	0.0	0.0	0.0	0.0	0.0	0.0	0.0	0.0	0.0	0.0	868.53369140625	1561.1612548828125	0.0	0.0	0.0	1142210.875
1689416052450857765	3616	1689416052410518092	map	49.160552978515625	0.43668365478515625	0.0	0.0	0.0	-0.004811180755496025	0.9999884366989136	43.23165512084961	-1.0969784259796143	0.0	0.0	0.0	175.3594207763672	-1.0969784259796143	60.17733383178711	0.0	0.0	0.0	2424.910400390625	0.0	0.0	0.0	0.0	0.0	0.0	0.0	0.0	0.0	0.0	0.0	0.0	0.0	0.0	0.0	0.0	0.0	0.0	175.3594207763672	2424.910400390625	0.0	0.0	0.0	1091970.25
1689416052452960369	3617	1689416052435487472	map	49.17987060546875	0.4382476806640625	0.0	0.0	0.0	-0.0054038818925619125	0.99998539686203	46.75057601928711	2.7460014820098877	0.0	0.0	0.0	205.96327209472656	2.7460014820098877	60.14610290527344	0.0	0.0	0.0	2525.1416015625	0.0	0.0	0.0	0.0	0.0	0.0	0.0	0.0	0.0	0.0	0.0	0.0	0.0	0.0	0.0	0.0	0.0	0.0	205.96327209472656	2525.1416015625	0.0	0.0	0.0	1108207.125
1689416052493923423	3618	1689416052460442892	map	49.30937194824219	0.4372711181640625	0.0	0.0	0.0	-0.0051554529927670956	0.9999867081642151	45.275306701660156	1.1562068462371826	0.0	0.0	0.0	-134.3150634765625	1.1562068462371826	61.33101272583008	0.0	0.0	0.0	1980.697021484375	0.0	0.0	0.0	0.0	0.0	0.0	0.0	0.0	0.0	0.0	0.0	0.0	0.0	0.0	0.0	0.0	0.0	0.0	-134.3150634765625	1980.697021484375	0.0	0.0	0.0	1173766.875
1689416052535122102	3619	1689416052485471177	map	49.43791198730469	0.43257904052734375	0.0	0.0	0.0	-0.005175241269171238	0.9999865889549255	46.715885162353516	4.039080619812012	0.0	0.0	0.0	337.01971435546875	4.039080619812012	59.948081970214844	0.0	0.0	0.0	2251.6171875	0.0	0.0	0.0	0.0	0.0	0.0	0.0	0.0	0.0	0.0	0.0	0.0	0.0	0.0	0.0	0.0	0.0	0.0	337.01971435546875	2251.6171875	0.0	0.0	0.0	1116569.125
1689416052535281160	3620	1689416052510439345	map	49.44975280761719	0.4378814697265625	0.0	0.0	0.0	-0.004794730339199305	0.9999884963035583	52.314064025878906	2.5213840007781982	0.0	0.0	0.0	5.50797176361084	2.5213840007781982	65.06336975097656	0.0	0.0	0.0	2536.179443359375	0.0	0.0	0.0	0.0	0.0	0.0	0.0	0.0	0.0	0.0	0.0	0.0	0.0	0.0	0.0	0.0	0.0	0.0	5.50797176361084	2536.179443359375	0.0	0.0	0.0	1217209.0
1689416052576999311	3621	1689416052535453022	map	49.58570861816406	0.43332672119140625	0.0	0.0	0.0	-0.005574109964072704	0.9999844431877136	49.416385650634766	-1.8088648319244385	0.0	0.0	0.0	701.0209350585938	-1.8088648319244385	59.064002990722656	0.0	0.0	0.0	1812.745361328125	0.0	0.0	0.0	0.0	0.0	0.0	0.0	0.0	0.0	0.0	0.0	0.0	0.0	0.0	0.0	0.0	0.0	0.0	701.0209350585938	1812.745361328125	0.0	0.0	0.0	999905.625
1689416052578120381	3622	1689416052560413930	map	49.71040344238281	0.43408203125	0.0	0.0	0.0	-0.005293733906000853	0.9999859929084778	51.1762580871582	3.6615684032440186	0.0	0.0	0.0	-15.962183952331543	3.6615684032440186	65.0403823852539	0.0	0.0	0.0	1551.526611328125	0.0	0.0	0.0	0.0	0.0	0.0	0.0	0.0	0.0	0.0	0.0	0.0	0.0	0.0	0.0	0.0	0.0	0.0	-15.962183952331543	1551.526611328125	0.0	0.0	0.0	1109624.625
1689416052619892626	3623	1689416052585473786	map	49.72257995605469	0.43072509765625	0.0	0.0	0.0	-0.005694032646715641	0.9999837875366211	51.39075469970703	-1.4141064882278442	0.0	0.0	0.0	247.1975860595703	-1.4141064882278442	65.25382995605469	0.0	0.0	0.0	1753.4202880859375	0.0	0.0	0.0	0.0	0.0	0.0	0.0	0.0	0.0	0.0	0.0	0.0	0.0	0.0	0.0	0.0	0.0	0.0	247.1975860595703	1753.4202880859375	0.0	0.0	0.0	1008770.875
1689416052661375149	3624	1689416052610439003	map	49.85685729980469	0.4290313720703125	0.0	0.0	0.0	-0.005514983087778091	0.9999848008155823	44.37469482421875	-1.8087913990020752	0.0	0.0	0.0	-217.4272003173828	-1.8087913990020752	59.46449279785156	0.0	0.0	0.0	1159.9619140625	0.0	0.0	0.0	0.0	0.0	0.0	0.0	0.0	0.0	0.0	0.0	0.0	0.0	0.0	0.0	0.0	0.0	0.0	-217.4272003173828	1159.9619140625	0.0	0.0	0.0	757388.6875
1689416052661560624	3625	1689416052635464438	map	49.87318420410156	0.43003082275390625	0.0	0.0	0.0	-0.005265362560749054	0.9999861121177673	50.4552001953125	1.624114990234375	0.0	0.0	0.0	-551.3906860351562	1.624114990234375	60.5206298828125	0.0	0.0	0.0	1379.6297607421875	0.0	0.0	0.0	0.0	0.0	0.0	0.0	0.0	0.0	0.0	0.0	0.0	0.0	0.0	0.0	0.0	0.0	0.0	-551.3906860351562	1379.6297607421875	0.0	0.0	0.0	811227.875
1689416052702013541	3626	1689416052660446115	map	50.00495910644531	0.4311065673828125	0.0	0.0	0.0	-0.005063424818217754	0.9999871850013733	51.29496383666992	2.6097774505615234	0.0	0.0	0.0	-164.39840698242188	2.6097774505615234	58.13206100463867	0.0	0.0	0.0	1876.3458251953125	0.0	0.0	0.0	0.0	0.0	0.0	0.0	0.0	0.0	0.0	0.0	0.0	0.0	0.0	0.0	0.0	0.0	0.0	-164.39840698242188	1876.3458251953125	0.0	0.0	0.0	1034548.9375
1689416052703017726	3627	1689416052685488670	map	50.13490295410156	0.42824554443359375	0.0	0.0	0.0	-0.005355244968086481	0.9999856352806091	53.49602508544922	-0.821973979473114	0.0	0.0	0.0	131.15158081054688	-0.821973979473114	63.400264739990234	0.0	0.0	0.0	2164.601318359375	0.0	0.0	0.0	0.0	0.0	0.0	0.0	0.0	0.0	0.0	0.0	0.0	0.0	0.0	0.0	0.0	0.0	0.0	131.15158081054688	2164.601318359375	0.0	0.0	0.0	868930.375
1689416052743957662	3628	1689416052710463700	map	50.15223693847656	0.42807769775390625	0.0	0.0	0.0	-0.005094180349260569	0.999987006187439	53.30979919433594	2.994142770767212	0.0	0.0	0.0	-323.6689147949219	2.994142770767212	63.5095100402832	0.0	0.0	0.0	1598.1871337890625	0.0	0.0	0.0	0.0	0.0	0.0	0.0	0.0	0.0	0.0	0.0	0.0	0.0	0.0	0.0	0.0	0.0	0.0	-323.6689147949219	1598.1871337890625	0.0	0.0	0.0	894009.8125
1689416052785139191	3629	1689416052735432984	map	50.28153991699219	0.4361724853515625	0.0	0.0	0.0	-0.0053719342686235905	0.9999855756759644	49.80189895629883	0.436164528131485	0.0	0.0	0.0	419.9035949707031	0.436164528131485	59.99829864501953	0.0	0.0	0.0	2229.09912109375	0.0	0.0	0.0	0.0	0.0	0.0	0.0	0.0	0.0	0.0	0.0	0.0	0.0	0.0	0.0	0.0	0.0	0.0	419.9035949707031	2229.09912109375	0.0	0.0	0.0	921339.875
1689416052785281238	3630	1689416052760415864	map	50.40696716308594	0.43454742431640625	0.0	0.0	0.0	-0.005182632245123386	0.9999865889549255	48.49919509887695	3.6898651123046875	0.0	0.0	0.0	665.6953125	3.6898651123046875	64.06761932373047	0.0	0.0	0.0	1983.5155029296875	0.0	0.0	0.0	0.0	0.0	0.0	0.0	0.0	0.0	0.0	0.0	0.0	0.0	0.0	0.0	0.0	0.0	0.0	665.6953125	1983.5155029296875	0.0	0.0	0.0	850692.0
1689416052826763018	3631	1689416052785465576	map	50.42689514160156	0.43778228759765625	0.0	0.0	0.0	-0.005432491656392813	0.9999852180480957	51.87051773071289	0.8274188041687012	0.0	0.0	0.0	50.19792556762695	0.8274188041687012	59.011253356933594	0.0	0.0	0.0	1948.29150390625	0.0	0.0	0.0	0.0	0.0	0.0	0.0	0.0	0.0	0.0	0.0	0.0	0.0	0.0	0.0	0.0	0.0	0.0	50.19792556762695	1948.29150390625	0.0	0.0	0.0	887693.9375
1689416052827931826	3632	1689416052810410377	map	50.54786682128906	0.4414215087890625	0.0	0.0	0.0	-0.006327022332698107	0.9999799728393555	53.5933837890625	3.6209495067596436	0.0	0.0	0.0	573.2117919921875	3.6209495067596436	64.06267547607422	0.0	0.0	0.0	2055.77392578125	0.0	0.0	0.0	0.0	0.0	0.0	0.0	0.0	0.0	0.0	0.0	0.0	0.0	0.0	0.0	0.0	0.0	0.0	573.2117919921875	2055.77392578125	0.0	0.0	0.0	893692.4375
1689416052869868048	3633	1689416052835412819	map	50.55598449707031	0.4423370361328125	0.0	0.0	0.0	-0.005388861522078514	0.9999854564666748	47.28104019165039	0.3278004825115204	0.0	0.0	0.0	323.1025695800781	0.3278004825115204	62.64972686767578	0.0	0.0	0.0	1498.3106689453125	0.0	0.0	0.0	0.0	0.0	0.0	0.0	0.0	0.0	0.0	0.0	0.0	0.0	0.0	0.0	0.0	0.0	0.0	323.1025695800781	1498.3106689453125	0.0	0.0	0.0	807597.6875
1689416052912679426	3634	1689416052860454326	map	50.68348693847656	0.43979644775390625	0.0	0.0	0.0	-0.006309856660664082	0.999980092048645	51.207725524902344	-0.5831447243690491	0.0	0.0	0.0	385.1128845214844	-0.5831447243690491	66.8906478881836	0.0	0.0	0.0	938.0053100585938	0.0	0.0	0.0	0.0	0.0	0.0	0.0	0.0	0.0	0.0	0.0	0.0	0.0	0.0	0.0	0.0	0.0	0.0	385.1128845214844	938.0053100585938	0.0	0.0	0.0	833945.125
1689416052913584107	3635	1689416052885434405	map	50.81156921386719	0.44427490234375	0.0	0.0	0.0	-0.006336320657283068	0.9999799132347107	52.640281677246094	4.865118980407715	0.0	0.0	0.0	-444.3522644042969	4.865118980407715	62.9591064453125	0.0	0.0	0.0	1490.6260986328125	0.0	0.0	0.0	0.0	0.0	0.0	0.0	0.0	0.0	0.0	0.0	0.0	0.0	0.0	0.0	0.0	0.0	0.0	-444.3522644042969	1490.6260986328125	0.0	0.0	0.0	709316.875
1689416052952787924	3636	1689416052910407746	map	50.82862854003906	0.44126129150390625	0.0	0.0	0.0	-0.006611926946789026	0.9999781250953674	49.98965072631836	0.13042128086090088	0.0	0.0	0.0	-159.33657836914062	0.13042128086090088	65.47920227050781	0.0	0.0	0.0	1441.2337646484375	0.0	0.0	0.0	0.0	0.0	0.0	0.0	0.0	0.0	0.0	0.0	0.0	0.0	0.0	0.0	0.0	0.0	0.0	-159.33657836914062	1441.2337646484375	0.0	0.0	0.0	726497.8125
1689416052952974621	3637	1689416052935410567	map	50.95465087890625	0.4436492919921875	0.0	0.0	0.0	-0.006488666869699955	0.9999789595603943	48.643890380859375	2.7041265964508057	0.0	0.0	0.0	-68.63374328613281	2.7041265964508057	64.1360855102539	0.0	0.0	0.0	1238.6785888671875	0.0	0.0	0.0	0.0	0.0	0.0	0.0	0.0	0.0	0.0	0.0	0.0	0.0	0.0	0.0	0.0	0.0	0.0	-68.63374328613281	1238.6785888671875	0.0	0.0	0.0	653090.5
1689416052994930428	3638	1689416052960389155	map	51.08149719238281	0.4440765380859375	0.0	0.0	0.0	-0.006979321129620075	0.9999756217002869	49.88504409790039	4.476682662963867	0.0	0.0	0.0	-49.109352111816406	4.476682662963867	69.96315002441406	0.0	0.0	0.0	1495.9967041015625	0.0	0.0	0.0	0.0	0.0	0.0	0.0	0.0	0.0	0.0	0.0	0.0	0.0	0.0	0.0	0.0	0.0	0.0	-49.109352111816406	1495.9967041015625	0.0	0.0	0.0	745415.1875
1689416053036264515	3639	1689416052985387952	map	51.09950256347656	0.44425201416015625	0.0	0.0	0.0	-0.0072172568179667	0.9999739527702332	46.995548248291016	1.9166704416275024	0.0	0.0	0.0	-279.40985107421875	1.9166704416275024	67.35098266601562	0.0	0.0	0.0	1150.9306640625	0.0	0.0	0.0	0.0	0.0	0.0	0.0	0.0	0.0	0.0	0.0	0.0	0.0	0.0	0.0	0.0	0.0	0.0	-279.40985107421875	1150.9306640625	0.0	0.0	0.0	626719.125
1689416053036449263	3640	1689416053010349078	map	51.23060607910156	0.4421539306640625	0.0	0.0	0.0	-0.007345999591052532	0.9999729990959167	51.61641311645508	-1.9241669178009033	0.0	0.0	0.0	-286.0791015625	-1.9241669178009033	69.20425415039062	0.0	0.0	0.0	1395.2513427734375	0.0	0.0	0.0	0.0	0.0	0.0	0.0	0.0	0.0	0.0	0.0	0.0	0.0	0.0	0.0	0.0	0.0	0.0	-286.0791015625	1395.2513427734375	0.0	0.0	0.0	627484.9375
1689416053076897823	3641	1689416053035371333	map	51.24934387207031	0.43955230712890625	0.0	0.0	0.0	-0.00711760064586997	0.9999746680259705	50.6902961730957	-1.0181515216827393	0.0	0.0	0.0	-610.7325439453125	-1.0181515216827393	67.54801177978516	0.0	0.0	0.0	954.967041015625	0.0	0.0	0.0	0.0	0.0	0.0	0.0	0.0	0.0	0.0	0.0	0.0	0.0	0.0	0.0	0.0	0.0	0.0	-610.7325439453125	954.967041015625	0.0	0.0	0.0	641244.125
1689416053078027356	3642	1689416053060330744	map	51.377593994140625	0.44598388671875	0.0	0.0	0.0	-0.007540305610746145	0.9999715685844421	50.386940002441406	-0.04341736435890198	0.0	0.0	0.0	-767.0762329101562	-0.04341736435890198	71.81449127197266	0.0	0.0	0.0	1101.7398681640625	0.0	0.0	0.0	0.0	0.0	0.0	0.0	0.0	0.0	0.0	0.0	0.0	0.0	0.0	0.0	0.0	0.0	0.0	-767.0762329101562	1101.7398681640625	0.0	0.0	0.0	765990.6875
1689416053119333984	3643	1689416053085402596	map	51.50453186035156	0.44393157958984375	0.0	0.0	0.0	-0.007412278093397617	0.9999725222587585	50.53492736816406	-1.6374447345733643	0.0	0.0	0.0	-427.3208923339844	-1.6374447345733643	69.2831802368164	0.0	0.0	0.0	748.3588256835938	0.0	0.0	0.0	0.0	0.0	0.0	0.0	0.0	0.0	0.0	0.0	0.0	0.0	0.0	0.0	0.0	0.0	0.0	-427.3208923339844	748.3588256835938	0.0	0.0	0.0	649765.3125
1689416053161017268	3644	1689416053110276247	map	51.52125549316406	0.44350433349609375	0.0	0.0	0.0	-0.007104964926838875	0.99997478723526	59.86174011230469	-3.281827688217163	0.0	0.0	0.0	-1049.9254150390625	-3.281827688217163	69.61685943603516	0.0	0.0	0.0	1830.6077880859375	0.0	0.0	0.0	0.0	0.0	0.0	0.0	0.0	0.0	0.0	0.0	0.0	0.0	0.0	0.0	0.0	0.0	0.0	-1049.9254150390625	1830.6077880859375	0.0	0.0	0.0	788914.5625
1689416053161252684	3645	1689416053135322983	map	51.647918701171875	0.44539642333984375	0.0	0.0	0.0	-0.007625418249517679	0.9999709129333496	56.59323501586914	-4.1181182861328125	0.0	0.0	0.0	-1253.1966552734375	-4.1181182861328125	58.354793548583984	0.0	0.0	0.0	1199.6971435546875	0.0	0.0	0.0	0.0	0.0	0.0	0.0	0.0	0.0	0.0	0.0	0.0	0.0	0.0	0.0	0.0	0.0	0.0	-1253.1966552734375	1199.6971435546875	0.0	0.0	0.0	666482.625
1689416053201795599	3646	1689416053160332613	map	51.76606750488281	0.4474945068359375	0.0	0.0	0.0	-0.007476172409951687	0.9999720454216003	52.92045211791992	-3.9350240230560303	0.0	0.0	0.0	-736.87939453125	-3.9350240230560303	63.95008850097656	0.0	0.0	0.0	1197.3372802734375	0.0	0.0	0.0	0.0	0.0	0.0	0.0	0.0	0.0	0.0	0.0	0.0	0.0	0.0	0.0	0.0	0.0	0.0	-736.87939453125	1197.3372802734375	0.0	0.0	0.0	600021.75
1689416053202857373	3647	1689416053185306375	map	51.79237365722656	0.44864654541015625	0.0	0.0	0.0	-0.007001493591815233	0.9999755024909973	55.921112060546875	1.23525869846344	0.0	0.0	0.0	-955.3934326171875	1.23525869846344	60.82463073730469	0.0	0.0	0.0	1456.5963134765625	0.0	0.0	0.0	0.0	0.0	0.0	0.0	0.0	0.0	0.0	0.0	0.0	0.0	0.0	0.0	0.0	0.0	0.0	-955.3934326171875	1456.5963134765625	0.0	0.0	0.0	719048.125
1689416053245324402	3648	1689416053210366878	map	51.91658020019531	0.4488677978515625	0.0	0.0	0.0	-0.007719113957136869	0.9999701976776123	51.46601104736328	1.5160444974899292	0.0	0.0	0.0	-311.607421875	1.5160444974899292	61.978939056396484	0.0	0.0	0.0	677.736083984375	0.0	0.0	0.0	0.0	0.0	0.0	0.0	0.0	0.0	0.0	0.0	0.0	0.0	0.0	0.0	0.0	0.0	0.0	-311.607421875	677.736083984375	0.0	0.0	0.0	595071.9375
1689416053286154591	3649	1689416053235336391	map	51.934722900390625	0.45059967041015625	0.0	0.0	0.0	-0.00753792142495513	0.9999715685844421	57.684085845947266	-1.0147958993911743	0.0	0.0	0.0	-876.0731201171875	-1.0147958993911743	59.996978759765625	0.0	0.0	0.0	1260.5418701171875	0.0	0.0	0.0	0.0	0.0	0.0	0.0	0.0	0.0	0.0	0.0	0.0	0.0	0.0	0.0	0.0	0.0	0.0	-876.0731201171875	1260.5418701171875	0.0	0.0	0.0	727614.8125
1689416053286515586	3650	1689416053260315819	map	52.06745910644531	0.4482879638671875	0.0	0.0	0.0	-0.007678584195673466	0.9999704957008362	50.918853759765625	-4.462779998779297	0.0	0.0	0.0	-1570.3287353515625	-4.462779998779297	60.32044219970703	0.0	0.0	0.0	732.3252563476562	0.0	0.0	0.0	0.0	0.0	0.0	0.0	0.0	0.0	0.0	0.0	0.0	0.0	0.0	0.0	0.0	0.0	0.0	-1570.3287353515625	732.3252563476562	0.0	0.0	0.0	592513.875
1689416053327956241	3651	1689416053285340004	map	52.19062805175781	0.44832611083984375	0.0	0.0	0.0	-0.007922478951513767	0.9999685883522034	52.806400299072266	-2.9444034099578857	0.0	0.0	0.0	-669.472412109375	-2.9444034099578857	62.55403137207031	0.0	0.0	0.0	750.1805419921875	0.0	0.0	0.0	0.0	0.0	0.0	0.0	0.0	0.0	0.0	0.0	0.0	0.0	0.0	0.0	0.0	0.0	0.0	-669.472412109375	750.1805419921875	0.0	0.0	0.0	733204.0625
1689416053328084653	3652	1689416053310312321	map	52.20466613769531	0.4485626220703125	0.0	0.0	0.0	-0.007315721362829208	0.9999732375144958	54.275390625	-0.7060177326202393	0.0	0.0	0.0	-1699.5185546875	-0.7060177326202393	60.6460075378418	0.0	0.0	0.0	681.9657592773438	0.0	0.0	0.0	0.0	0.0	0.0	0.0	0.0	0.0	0.0	0.0	0.0	0.0	0.0	0.0	0.0	0.0	0.0	-1699.5185546875	681.9657592773438	0.0	0.0	0.0	778033.4375
1689416053369731061	3653	1689416053335305504	map	52.32318115234375	0.4517364501953125	0.0	0.0	0.0	-0.007624464575201273	0.9999709129333496	51.537044525146484	0.9224827289581299	0.0	0.0	0.0	-1105.86279296875	0.9224827289581299	64.0111083984375	0.0	0.0	0.0	838.4700317382812	0.0	0.0	0.0	0.0	0.0	0.0	0.0	0.0	0.0	0.0	0.0	0.0	0.0	0.0	0.0	0.0	0.0	0.0	-1105.86279296875	838.4700317382812	0.0	0.0	0.0	698098.375
1689416053410087500	3654	1689416053360355600	map	52.44230651855469	0.4498748779296875	0.0	0.0	0.0	-0.007436834741383791	0.9999723434448242	60.99111557006836	-0.3731216788291931	0.0	0.0	0.0	-782.3295288085938	-0.3731216788291931	65.13681030273438	0.0	0.0	0.0	1084.7796630859375	0.0	0.0	0.0	0.0	0.0	0.0	0.0	0.0	0.0	0.0	0.0	0.0	0.0	0.0	0.0	0.0	0.0	0.0	-782.3295288085938	1084.7796630859375	0.0	0.0	0.0	982232.4375
1689416053410442742	3655	1689416053385329966	map	52.464813232421875	0.4558868408203125	0.0	0.0	0.0	-0.007592994254082441	0.9999711513519287	60.4029426574707	-2.8904714584350586	0.0	0.0	0.0	-278.7723388671875	-2.8904714584350586	63.93567657470703	0.0	0.0	0.0	1110.798095703125	0.0	0.0	0.0	0.0	0.0	0.0	0.0	0.0	0.0	0.0	0.0	0.0	0.0	0.0	0.0	0.0	0.0	0.0	-278.7723388671875	1110.798095703125	0.0	0.0	0.0	809665.625
1689416053450791183	3656	1689416053410311915	map	52.60456848144531	0.45186614990234375	0.0	0.0	0.0	-0.007606822066009045	0.9999710917472839	56.75495910644531	-4.735309600830078	0.0	0.0	0.0	-1003.4820556640625	-4.735309600830078	56.47700500488281	0.0	0.0	0.0	891.103759765625	0.0	0.0	0.0	0.0	0.0	0.0	0.0	0.0	0.0	0.0	0.0	0.0	0.0	0.0	0.0	0.0	0.0	0.0	-1003.4820556640625	891.103759765625	0.0	0.0	0.0	678403.0
1689416053453029474	3657	1689416053435367839	map	52.62269592285156	0.4534912109375	0.0	0.0	0.0	-0.0075465040281414986	0.9999715089797974	54.733821868896484	-5.434610366821289	0.0	0.0	0.0	-722.8063354492188	-5.434610366821289	55.455482482910156	0.0	0.0	0.0	1341.975341796875	0.0	0.0	0.0	0.0	0.0	0.0	0.0	0.0	0.0	0.0	0.0	0.0	0.0	0.0	0.0	0.0	0.0	0.0	-722.8063354492188	1341.975341796875	0.0	0.0	0.0	748052.6875
1689416053494709883	3658	1689416053460325274	map	52.74659729003906	0.4596710205078125	0.0	0.0	0.0	-0.0072325156070292	0.9999738335609436	52.86915969848633	-1.8913031816482544	0.0	0.0	0.0	-919.963623046875	-1.8913031816482544	50.899566650390625	0.0	0.0	0.0	824.7724609375	0.0	0.0	0.0	0.0	0.0	0.0	0.0	0.0	0.0	0.0	0.0	0.0	0.0	0.0	0.0	0.0	0.0	0.0	-919.963623046875	824.7724609375	0.0	0.0	0.0	671207.4375
1689416053534987935	3659	1689416053485342681	map	52.87782287597656	0.4571075439453125	0.0	0.0	0.0	-0.007285681553184986	0.999973475933075	49.716400146484375	-2.4543468952178955	0.0	0.0	0.0	-432.6772155761719	-2.4543468952178955	64.5830078125	0.0	0.0	0.0	1495.18701171875	0.0	0.0	0.0	0.0	0.0	0.0	0.0	0.0	0.0	0.0	0.0	0.0	0.0	0.0	0.0	0.0	0.0	0.0	-432.6772155761719	1495.18701171875	0.0	0.0	0.0	816962.0
1689416053535070675	3660	1689416053510372538	map	52.89015197753906	0.4589385986328125	0.0	0.0	0.0	-0.007161707151681185	0.9999743700027466	52.90162658691406	-0.7146034240722656	0.0	0.0	0.0	-131.4051055908203	-0.7146034240722656	59.04054260253906	0.0	0.0	0.0	712.5585327148438	0.0	0.0	0.0	0.0	0.0	0.0	0.0	0.0	0.0	0.0	0.0	0.0	0.0	0.0	0.0	0.0	0.0	0.0	-131.4051055908203	712.5585327148438	0.0	0.0	0.0	974354.25
1689416053575783431	3661	1689416053535364383	map	53.02284240722656	0.46010589599609375	0.0	0.0	0.0	-0.007758928928524256	0.9999698996543884	47.699459075927734	-4.9476423263549805	0.0	0.0	0.0	-670.4134521484375	-4.9476423263549805	62.96214294433594	0.0	0.0	0.0	1059.0299072265625	0.0	0.0	0.0	0.0	0.0	0.0	0.0	0.0	0.0	0.0	0.0	0.0	0.0	0.0	0.0	0.0	0.0	0.0	-670.4134521484375	1059.0299072265625	0.0	0.0	0.0	759625.0
1689416053578218454	3662	1689416053560360066	map	53.14268493652344	0.4645843505859375	0.0	0.0	0.0	-0.00782306119799614	0.9999694228172302	42.98395538330078	-2.636993885040283	0.0	0.0	0.0	165.97091674804688	-2.636993885040283	57.27401351928711	0.0	0.0	0.0	795.8333129882812	0.0	0.0	0.0	0.0	0.0	0.0	0.0	0.0	0.0	0.0	0.0	0.0	0.0	0.0	0.0	0.0	0.0	0.0	165.97091674804688	795.8333129882812	0.0	0.0	0.0	738777.9375
1689416053620157260	3663	1689416053585354940	map	53.17381286621094	0.46555328369140625	0.0	0.0	0.0	-0.008250055834650993	0.9999659657478333	40.76409912109375	-1.9917619228363037	0.0	0.0	0.0	-516.6271362304688	-1.9917619228363037	49.103660583496094	0.0	0.0	0.0	1400.1925048828125	0.0	0.0	0.0	0.0	0.0	0.0	0.0	0.0	0.0	0.0	0.0	0.0	0.0	0.0	0.0	0.0	0.0	0.0	-516.6271362304688	1400.1925048828125	0.0	0.0	0.0	751124.4375
1689416053660876553	3664	1689416053610342699	map	53.30097961425781	0.4695587158203125	0.0	0.0	0.0	-0.008780279196798801	0.9999614357948303	52.579124450683594	-4.834707736968994	0.0	0.0	0.0	-394.33807373046875	-4.834707736968994	62.255821228027344	0.0	0.0	0.0	2062.652587890625	0.0	0.0	0.0	0.0	0.0	0.0	0.0	0.0	0.0	0.0	0.0	0.0	0.0	0.0	0.0	0.0	0.0	0.0	-394.33807373046875	2062.652587890625	0.0	0.0	0.0	1124401.75
1689416053661048373	3665	1689416053635369315	map	53.31272888183594	0.46736907958984375	0.0	0.0	0.0	-0.008265313692390919	0.9999658465385437	53.99077606201172	-3.582742214202881	0.0	0.0	0.0	-799.7083740234375	-3.582742214202881	63.115203857421875	0.0	0.0	0.0	1079.9012451171875	0.0	0.0	0.0	0.0	0.0	0.0	0.0	0.0	0.0	0.0	0.0	0.0	0.0	0.0	0.0	0.0	0.0	0.0	-799.7083740234375	1079.9012451171875	0.0	0.0	0.0	912692.75
1689416053703000244	3666	1689416053660342893	map	53.441619873046875	0.4665679931640625	0.0	0.0	0.0	-0.00814205501228571	0.9999668598175049	49.73207473754883	0.4542423188686371	0.0	0.0	0.0	-608.1303100585938	0.4542423188686371	63.00264358520508	0.0	0.0	0.0	623.9080200195312	0.0	0.0	0.0	0.0	0.0	0.0	0.0	0.0	0.0	0.0	0.0	0.0	0.0	0.0	0.0	0.0	0.0	0.0	-608.1303100585938	623.9080200195312	0.0	0.0	0.0	847358.375
1689416053703274396	3667	1689416053685334182	map	53.56800842285156	0.46681976318359375	0.0	0.0	0.0	-0.007904836907982826	0.9999687671661377	56.47844696044922	-3.8925554752349854	0.0	0.0	0.0	-527.8795776367188	-3.8925554752349854	65.56803131103516	0.0	0.0	0.0	736.84326171875	0.0	0.0	0.0	0.0	0.0	0.0	0.0	0.0	0.0	0.0	0.0	0.0	0.0	0.0	0.0	0.0	0.0	0.0	-527.8795776367188	736.84326171875	0.0	0.0	0.0	1012928.5625
1689416053744290577	3668	1689416053710303733	map	53.57752990722656	0.4751434326171875	0.0	0.0	0.0	-0.00885704718530178	0.9999607801437378	50.40800476074219	-3.6647233963012695	0.0	0.0	0.0	-405.5280456542969	-3.6647233963012695	58.91431427001953	0.0	0.0	0.0	1162.8192138671875	0.0	0.0	0.0	0.0	0.0	0.0	0.0	0.0	0.0	0.0	0.0	0.0	0.0	0.0	0.0	0.0	0.0	0.0	-405.5280456542969	1162.8192138671875	0.0	0.0	0.0	880621.75
1689416053790712066	3669	1689416053735328545	map	53.70851135253906	0.4758758544921875	0.0	0.0	0.0	-0.009150289930403233	0.9999581575393677	57.74782180786133	0.19822239875793457	0.0	0.0	0.0	-562.00341796875	0.19822239875793457	65.28044891357422	0.0	0.0	0.0	876.6218872070312	0.0	0.0	0.0	0.0	0.0	0.0	0.0	0.0	0.0	0.0	0.0	0.0	0.0	0.0	0.0	0.0	0.0	0.0	-562.00341796875	876.6218872070312	0.0	0.0	0.0	1032989.9375
1689416053790881296	3670	1689416053760303894	map	53.821075439453125	0.4745025634765625	0.0	0.0	0.0	-0.00862793531268835	0.9999628067016602	52.71586608886719	-1.0471785068511963	0.0	0.0	0.0	-268.18243408203125	-1.0471785068511963	61.841552734375	0.0	0.0	0.0	379.8230285644531	0.0	0.0	0.0	0.0	0.0	0.0	0.0	0.0	0.0	0.0	0.0	0.0	0.0	0.0	0.0	0.0	0.0	0.0	-268.18243408203125	379.8230285644531	0.0	0.0	0.0	842831.875
1689416053825791882	3671	1689416053785274643	map	53.859344482421875	0.47922515869140625	0.0	0.0	0.0	-0.009241838939487934	0.9999573230743408	52.59440231323242	-1.2848007678985596	0.0	0.0	0.0	-211.8146209716797	-1.2848007678985596	63.87535095214844	0.0	0.0	0.0	622.7655639648438	0.0	0.0	0.0	0.0	0.0	0.0	0.0	0.0	0.0	0.0	0.0	0.0	0.0	0.0	0.0	0.0	0.0	0.0	-211.8146209716797	622.7655639648438	0.0	0.0	0.0	859026.875
1689416053828237825	3672	1689416053810268538	map	53.98699951171875	0.47705078125	0.0	0.0	0.0	-0.009038714691996574	0.9999591708183289	42.8203239440918	-2.1516542434692383	0.0	0.0	0.0	-181.20977783203125	-2.1516542434692383	63.23186492919922	0.0	0.0	0.0	588.569580078125	0.0	0.0	0.0	0.0	0.0	0.0	0.0	0.0	0.0	0.0	0.0	0.0	0.0	0.0	0.0	0.0	0.0	0.0	-181.20977783203125	588.569580078125	0.0	0.0	0.0	785673.3125
1689416053869043774	3673	1689416053835282034	map	54.0052490234375	0.4783782958984375	0.0	0.0	0.0	-0.00859122071415186	0.999963104724884	45.89625930786133	1.4871292114257812	0.0	0.0	0.0	-12.277426719665527	1.4871292114257812	71.8941879272461	0.0	0.0	0.0	1137.564208984375	0.0	0.0	0.0	0.0	0.0	0.0	0.0	0.0	0.0	0.0	0.0	0.0	0.0	0.0	0.0	0.0	0.0	0.0	-12.277426719665527	1137.564208984375	0.0	0.0	0.0	903959.125
1689416053911576100	3674	1689416053860240635	map	54.1357421875	0.47267913818359375	0.0	0.0	0.0	-0.008676809258759022	0.999962329864502	43.50366973876953	1.2947465181350708	0.0	0.0	0.0	909.1896362304688	1.2947465181350708	77.14655303955078	0.0	0.0	0.0	710.388427734375	0.0	0.0	0.0	0.0	0.0	0.0	0.0	0.0	0.0	0.0	0.0	0.0	0.0	0.0	0.0	0.0	0.0	0.0	909.1896362304688	710.388427734375	0.0	0.0	0.0	921672.375
1689416053911583972	3675	1689416053885253807	map	54.26811218261719	0.4779205322265625	0.0	0.0	0.0	-0.009223004803061485	0.9999574422836304	47.09795379638672	-1.5343254804611206	0.0	0.0	0.0	-277.37664794921875	-1.5343254804611206	65.98918151855469	0.0	0.0	0.0	703.9819946289062	0.0	0.0	0.0	0.0	0.0	0.0	0.0	0.0	0.0	0.0	0.0	0.0	0.0	0.0	0.0	0.0	0.0	0.0	-277.37664794921875	703.9819946289062	0.0	0.0	0.0	1005178.625
1689416053951854507	3676	1689416053910243163	map	54.29144287109375	0.4748077392578125	0.0	0.0	0.0	-0.00906303245574236	0.9999589323997498	44.04869079589844	-2.621352434158325	0.0	0.0	0.0	-50.449424743652344	-2.621352434158325	66.7292251586914	0.0	0.0	0.0	71.77244567871094	0.0	0.0	0.0	0.0	0.0	0.0	0.0	0.0	0.0	0.0	0.0	0.0	0.0	0.0	0.0	0.0	0.0	0.0	-50.449424743652344	71.77244567871094	0.0	0.0	0.0	731263.875
1689416053953184749	3677	1689416053935240084	map	54.41160583496094	0.4709014892578125	0.0	0.0	0.0	-0.008619352243840694	0.9999628663063049	46.57164001464844	-0.9955942034721375	0.0	0.0	0.0	807.2393188476562	-0.9955942034721375	67.48029327392578	0.0	0.0	0.0	475.8579406738281	0.0	0.0	0.0	0.0	0.0	0.0	0.0	0.0	0.0	0.0	0.0	0.0	0.0	0.0	0.0	0.0	0.0	0.0	807.2393188476562	475.8579406738281	0.0	0.0	0.0	950083.5625
1689416053993982851	3678	1689416053960229718	map	54.512359619140625	0.47802734375	0.0	0.0	0.0	-0.008501578122377396	0.9999638795852661	55.2885856628418	-1.020017385482788	0.0	0.0	0.0	145.94244384765625	-1.020017385482788	67.86483764648438	0.0	0.0	0.0	834.0819091796875	0.0	0.0	0.0	0.0	0.0	0.0	0.0	0.0	0.0	0.0	0.0	0.0	0.0	0.0	0.0	0.0	0.0	0.0	145.94244384765625	834.0819091796875	0.0	0.0	0.0	1073890.5
1689416054034929611	3679	1689416053985206415	map	54.56144714355469	0.4759063720703125	0.0	0.0	0.0	-0.008245287463068962	0.999966025352478	48.46943664550781	0.569361686706543	0.0	0.0	0.0	-886.0712890625	0.569361686706543	70.66605377197266	0.0	0.0	0.0	398.37310791015625	0.0	0.0	0.0	0.0	0.0	0.0	0.0	0.0	0.0	0.0	0.0	0.0	0.0	0.0	0.0	0.0	0.0	0.0	-886.0712890625	398.37310791015625	0.0	0.0	0.0	825586.0625
1689416054035262990	3680	1689416054010225392	map	54.689544677734375	0.47005462646484375	0.0	0.0	0.0	-0.008362107910215855	0.9999650120735168	51.226417541503906	0.5192287564277649	0.0	0.0	0.0	-154.15965270996094	0.5192287564277649	69.46775817871094	0.0	0.0	0.0	368.702880859375	0.0	0.0	0.0	0.0	0.0	0.0	0.0	0.0	0.0	0.0	0.0	0.0	0.0	0.0	0.0	0.0	0.0	0.0	-154.15965270996094	368.702880859375	0.0	0.0	0.0	983550.4375
1689416054075777084	3681	1689416054035249671	map	54.71400451660156	0.4683074951171875	0.0	0.0	0.0	-0.00771196186542511	0.9999702572822571	46.5480842590332	-2.8502259254455566	0.0	0.0	0.0	-110.54529571533203	-2.8502259254455566	75.38780212402344	0.0	0.0	0.0	401.4476623535156	0.0	0.0	0.0	0.0	0.0	0.0	0.0	0.0	0.0	0.0	0.0	0.0	0.0	0.0	0.0	0.0	0.0	0.0	-110.54529571533203	401.4476623535156	0.0	0.0	0.0	870173.1875
1689416054078718120	3682	1689416054060274131	map	54.84236145019531	0.46933746337890625	0.0	0.0	0.0	-0.00794798880815506	0.999968409538269	51.10472869873047	-4.945168972015381	0.0	0.0	0.0	-201.79534912109375	-4.945168972015381	68.36865997314453	0.0	0.0	0.0	543.7608642578125	0.0	0.0	0.0	0.0	0.0	0.0	0.0	0.0	0.0	0.0	0.0	0.0	0.0	0.0	0.0	0.0	0.0	0.0	-201.79534912109375	543.7608642578125	0.0	0.0	0.0	971333.5625
1689416054119133569	3683	1689416054085253063	map	54.975677490234375	0.46797943115234375	0.0	0.0	0.0	-0.00790245272219181	0.9999687671661377	48.05710220336914	-6.102192401885986	0.0	0.0	0.0	-459.8224182128906	-6.102192401885986	68.9930648803711	0.0	0.0	0.0	1330.2783203125	0.0	0.0	0.0	0.0	0.0	0.0	0.0	0.0	0.0	0.0	0.0	0.0	0.0	0.0	0.0	0.0	0.0	0.0	-459.8224182128906	1330.2783203125	0.0	0.0	0.0	1014911.5
1689416054159795429	3684	1689416054110306732	map	54.98797607421875	0.4646759033203125	0.0	0.0	0.0	-0.007668094243854284	0.9999706149101257	45.709739685058594	-2.8636837005615234	0.0	0.0	0.0	-67.1478271484375	-2.8636837005615234	72.93366241455078	0.0	0.0	0.0	1241.2869873046875	0.0	0.0	0.0	0.0	0.0	0.0	0.0	0.0	0.0	0.0	0.0	0.0	0.0	0.0	0.0	0.0	0.0	0.0	-67.1478271484375	1241.2869873046875	0.0	0.0	0.0	995916.0
1689416054159940031	3685	1689416054135303068	map	55.11846923828125	0.4582977294921875	0.0	0.0	0.0	-0.007571537513285875	0.999971330165863	40.97384262084961	-0.4441627562046051	0.0	0.0	0.0	-357.60205078125	-0.4441627562046051	70.40111541748047	0.0	0.0	0.0	1001.4876708984375	0.0	0.0	0.0	0.0	0.0	0.0	0.0	0.0	0.0	0.0	0.0	0.0	0.0	0.0	0.0	0.0	0.0	0.0	-357.60205078125	1001.4876708984375	0.0	0.0	0.0	952526.8125
1689416054200947674	3686	1689416054160332252	map	55.22706604003906	0.46669769287109375	0.0	0.0	0.0	-0.00808197632431984	0.9999673366546631	43.821983337402344	3.807100772857666	0.0	0.0	0.0	12.01397705078125	3.807100772857666	65.33075714111328	0.0	0.0	0.0	722.9615478515625	0.0	0.0	0.0	0.0	0.0	0.0	0.0	0.0	0.0	0.0	0.0	0.0	0.0	0.0	0.0	0.0	0.0	0.0	12.01397705078125	722.9615478515625	0.0	0.0	0.0	891994.0625
1689416054204796077	3687	1689416054185288583	map	55.261749267578125	0.4683990478515625	0.0	0.0	0.0	-0.007937260903418064	0.9999685287475586	41.867454528808594	3.90429425239563	0.0	0.0	0.0	646.6658935546875	3.90429425239563	65.55481719970703	0.0	0.0	0.0	1557.9339599609375	0.0	0.0	0.0	0.0	0.0	0.0	0.0	0.0	0.0	0.0	0.0	0.0	0.0	0.0	0.0	0.0	0.0	0.0	646.6658935546875	1557.9339599609375	0.0	0.0	0.0	988918.4375
1689416054244854283	3688	1689416054210276506	map	55.39677429199219	0.46181488037109375	0.0	0.0	0.0	-0.008003061637282372	0.9999679923057556	38.701438903808594	0.5996511578559875	0.0	0.0	0.0	488.9224853515625	0.5996511578559875	58.8582878112793	0.0	0.0	0.0	1112.165771484375	0.0	0.0	0.0	0.0	0.0	0.0	0.0	0.0	0.0	0.0	0.0	0.0	0.0	0.0	0.0	0.0	0.0	0.0	488.9224853515625	1112.165771484375	0.0	0.0	0.0	896480.25
1689416054285762339	3689	1689416054235363407	map	55.412994384765625	0.4629058837890625	0.0	0.0	0.0	-0.007963724434375763	0.9999682903289795	39.346778869628906	-4.412286281585693	0.0	0.0	0.0	-116.14420318603516	-4.412286281585693	48.9785270690918	0.0	0.0	0.0	918.4228515625	0.0	0.0	0.0	0.0	0.0	0.0	0.0	0.0	0.0	0.0	0.0	0.0	0.0	0.0	0.0	0.0	0.0	0.0	-116.14420318603516	918.4228515625	0.0	0.0	0.0	773461.875
1689416054285900375	3690	1689416054260260535	map	55.544921875	0.462646484375	0.0	0.0	0.0	-0.0076905046589672565	0.9999704360961914	37.673194885253906	0.9676300287246704	0.0	0.0	0.0	-64.4349136352539	0.9676300287246704	52.328189849853516	0.0	0.0	0.0	811.9702758789062	0.0	0.0	0.0	0.0	0.0	0.0	0.0	0.0	0.0	0.0	0.0	0.0	0.0	0.0	0.0	0.0	0.0	0.0	-64.4349136352539	811.9702758789062	0.0	0.0	0.0	793152.25
1689416054327186941	3691	1689416054285289295	map	55.67243957519531	0.45619964599609375	0.0	0.0	0.0	-0.0076378160156309605	0.9999708533287048	37.89815139770508	-2.0270254611968994	0.0	0.0	0.0	-592.6041870117188	-2.0270254611968994	56.48127746582031	0.0	0.0	0.0	1203.3399658203125	0.0	0.0	0.0	0.0	0.0	0.0	0.0	0.0	0.0	0.0	0.0	0.0	0.0	0.0	0.0	0.0	0.0	0.0	-592.6041870117188	1203.3399658203125	0.0	0.0	0.0	898327.0625
1689416054327833055	3692	1689416054310275488	map	55.68572998046875	0.4620208740234375	0.0	0.0	0.0	-0.007834266871213913	0.9999693036079407	42.41587829589844	-0.6507344245910645	0.0	0.0	0.0	-227.8553009033203	-0.6507344245910645	53.810062408447266	0.0	0.0	0.0	1182.1993408203125	0.0	0.0	0.0	0.0	0.0	0.0	0.0	0.0	0.0	0.0	0.0	0.0	0.0	0.0	0.0	0.0	0.0	0.0	-227.8553009033203	1182.1993408203125	0.0	0.0	0.0	885458.9375
1689416054369788034	3693	1689416054335273215	map	55.82270812988281	0.4554595947265625	0.0	0.0	0.0	-0.007304992526769638	0.9999732971191406	45.880592346191406	-1.9963208436965942	0.0	0.0	0.0	-2.477393388748169	-1.9963208436965942	49.51300811767578	0.0	0.0	0.0	700.8884887695312	0.0	0.0	0.0	0.0	0.0	0.0	0.0	0.0	0.0	0.0	0.0	0.0	0.0	0.0	0.0	0.0	0.0	0.0	-2.477393388748169	700.8884887695312	0.0	0.0	0.0	836428.0625
1689416054411066914	3694	1689416054360275450	map	55.919708251953125	0.45723724365234375	0.0	0.0	0.0	-0.007722451817244291	0.9999701976776123	37.3177490234375	-0.9276660680770874	0.0	0.0	0.0	-566.0224609375	-0.9276660680770874	56.53141403198242	0.0	0.0	0.0	1080.487060546875	0.0	0.0	0.0	0.0	0.0	0.0	0.0	0.0	0.0	0.0	0.0	0.0	0.0	0.0	0.0	0.0	0.0	0.0	-566.0224609375	1080.487060546875	0.0	0.0	0.0	778146.4375
1689416054411465804	3695	1689416054385268992	map	55.96748352050781	0.45440673828125	0.0	0.0	0.0	-0.007337893825024366	0.9999730587005615	40.05714797973633	-2.150282382965088	0.0	0.0	0.0	-490.56781005859375	-2.150282382965088	47.37733840942383	0.0	0.0	0.0	983.6115112304688	0.0	0.0	0.0	0.0	0.0	0.0	0.0	0.0	0.0	0.0	0.0	0.0	0.0	0.0	0.0	0.0	0.0	0.0	-490.56781005859375	983.6115112304688	0.0	0.0	0.0	736040.0
1689416054452098523	3696	1689416054410304015	map	56.09181213378906	0.45113372802734375	0.0	0.0	0.0	-0.007386768236756325	0.9999727010726929	39.82246017456055	0.4515467584133148	0.0	0.0	0.0	33.52733612060547	0.4515467584133148	44.83551025390625	0.0	0.0	0.0	832.1495361328125	0.0	0.0	0.0	0.0	0.0	0.0	0.0	0.0	0.0	0.0	0.0	0.0	0.0	0.0	0.0	0.0	0.0	0.0	33.52733612060547	832.1495361328125	0.0	0.0	0.0	795818.375
1689416054452641680	3697	1689416054435222383	map	56.10566711425781	0.4547882080078125	0.0	0.0	0.0	-0.007082792464643717	0.9999749064445496	42.0219612121582	-0.34246718883514404	0.0	0.0	0.0	-325.04974365234375	-0.34246718883514404	48.601715087890625	0.0	0.0	0.0	1376.197509765625	0.0	0.0	0.0	0.0	0.0	0.0	0.0	0.0	0.0	0.0	0.0	0.0	0.0	0.0	0.0	0.0	0.0	0.0	-325.04974365234375	1376.197509765625	0.0	0.0	0.0	925664.625
1689416054492765232	3698	1689416054460318744	map	56.234893798828125	0.4544830322265625	0.0	0.0	0.0	-0.007300701458007097	0.9999733567237854	42.4754524230957	-4.328955173492432	0.0	0.0	0.0	-803.5432739257812	-4.328955173492432	50.705936431884766	0.0	0.0	0.0	1296.994140625	0.0	0.0	0.0	0.0	0.0	0.0	0.0	0.0	0.0	0.0	0.0	0.0	0.0	0.0	0.0	0.0	0.0	0.0	-803.5432739257812	1296.994140625	0.0	0.0	0.0	991358.1875
1689416054533825996	3699	1689416054485295246	map	56.362152099609375	0.45394134521484375	0.0	0.0	0.0	-0.007123561110347509	0.9999746084213257	40.259090423583984	-0.8063063621520996	0.0	0.0	0.0	-50.9626579284668	-0.8063063621520996	50.531551361083984	0.0	0.0	0.0	647.2742919921875	0.0	0.0	0.0	0.0	0.0	0.0	0.0	0.0	0.0	0.0	0.0	0.0	0.0	0.0	0.0	0.0	0.0	0.0	-50.9626579284668	647.2742919921875	0.0	0.0	0.0	805381.625
1689416054534121626	3700	1689416054510215833	map	56.37994384765625	0.4619293212890625	0.0	0.0	0.0	-0.007490477524697781	0.9999719262123108	36.64252853393555	-0.9630493521690369	0.0	0.0	0.0	57.727664947509766	-0.9630493521690369	50.882205963134766	0.0	0.0	0.0	1353.3194580078125	0.0	0.0	0.0	0.0	0.0	0.0	0.0	0.0	0.0	0.0	0.0	0.0	0.0	0.0	0.0	0.0	0.0	0.0	57.727664947509766	1353.3194580078125	0.0	0.0	0.0	808714.3125
1689416054575824873	3701	1689416054535154477	map	56.51222229003906	0.4538116455078125	0.0	0.0	0.0	-0.006980513222515583	0.9999756217002869	39.55595779418945	-0.06319618225097656	0.0	0.0	0.0	-473.2767333984375	-0.06319618225097656	45.23051071166992	0.0	0.0	0.0	1026.58251953125	0.0	0.0	0.0	0.0	0.0	0.0	0.0	0.0	0.0	0.0	0.0	0.0	0.0	0.0	0.0	0.0	0.0	0.0	-473.2767333984375	1026.58251953125	0.0	0.0	0.0	915587.5
1689416054577632962	3702	1689416054560174758	map	56.60565185546875	0.45107269287109375	0.0	0.0	0.0	-0.0066603245213627815	0.9999778270721436	38.28456115722656	1.008709192276001	0.0	0.0	0.0	732.0252075195312	1.008709192276001	44.57789611816406	0.0	0.0	0.0	1216.292236328125	0.0	0.0	0.0	0.0	0.0	0.0	0.0	0.0	0.0	0.0	0.0	0.0	0.0	0.0	0.0	0.0	0.0	0.0	732.0252075195312	1216.292236328125	0.0	0.0	0.0	841122.8125
1689416054617769997	3703	1689416054585094114	map	56.66184997558594	0.45599365234375	0.0	0.0	0.0	-0.006843664217740297	0.9999765753746033	36.388641357421875	0.40655794739723206	0.0	0.0	0.0	31.563323974609375	0.40655794739723206	42.44607925415039	0.0	0.0	0.0	1154.7281494140625	0.0	0.0	0.0	0.0	0.0	0.0	0.0	0.0	0.0	0.0	0.0	0.0	0.0	0.0	0.0	0.0	0.0	0.0	31.563323974609375	1154.7281494140625	0.0	0.0	0.0	743043.8125
1689416054661925243	3704	1689416054610127069	map	56.79011535644531	0.44748687744140625	0.0	0.0	0.0	-0.006872989237308502	0.999976396560669	44.325313568115234	3.736638307571411	0.0	0.0	0.0	294.1483459472656	3.736638307571411	46.98854446411133	0.0	0.0	0.0	1181.7581787109375	0.0	0.0	0.0	0.0	0.0	0.0	0.0	0.0	0.0	0.0	0.0	0.0	0.0	0.0	0.0	0.0	0.0	0.0	294.1483459472656	1181.7581787109375	0.0	0.0	0.0	894688.375
1689416054661934840	3705	1689416054635137220	map	56.80342102050781	0.4569244384765625	0.0	0.0	0.0	-0.005966540426015854	0.9999821782112122	42.68305587768555	0.023582272231578827	0.0	0.0	0.0	117.14944458007812	0.023582272231578827	39.34059524536133	0.0	0.0	0.0	643.6575317382812	0.0	0.0	0.0	0.0	0.0	0.0	0.0	0.0	0.0	0.0	0.0	0.0	0.0	0.0	0.0	0.0	0.0	0.0	117.14944458007812	643.6575317382812	0.0	0.0	0.0	809345.9375
1689416054702188953	3706	1689416054660172529	map	56.92633056640625	0.4634246826171875	0.0	0.0	0.0	-0.0062612202018499374	0.9999803900718689	38.18518829345703	2.505591869354248	0.0	0.0	0.0	467.1222229003906	2.505591869354248	41.952301025390625	0.0	0.0	0.0	1009.5367431640625	0.0	0.0	0.0	0.0	0.0	0.0	0.0	0.0	0.0	0.0	0.0	0.0	0.0	0.0	0.0	0.0	0.0	0.0	467.1222229003906	1009.5367431640625	0.0	0.0	0.0	719157.75
1689416054704275874	3707	1689416054685152233	map	57.06294250488281	0.4607696533203125	0.0	0.0	0.0	-0.006693702656775713	0.9999775886535645	41.964271545410156	3.9678921699523926	0.0	0.0	0.0	420.5716247558594	3.9678921699523926	47.508060455322266	0.0	0.0	0.0	1027.6556396484375	0.0	0.0	0.0	0.0	0.0	0.0	0.0	0.0	0.0	0.0	0.0	0.0	0.0	0.0	0.0	0.0	0.0	0.0	420.5716247558594	1027.6556396484375	0.0	0.0	0.0	762093.6875
1689416054742967887	3708	1689416054710102962	map	57.080780029296875	0.46120452880859375	0.0	0.0	0.0	-0.006380188744515181	0.9999796748161316	36.42333221435547	4.868915557861328	0.0	0.0	0.0	504.8952331542969	4.868915557861328	49.1586799621582	0.0	0.0	0.0	1641.7198486328125	0.0	0.0	0.0	0.0	0.0	0.0	0.0	0.0	0.0	0.0	0.0	0.0	0.0	0.0	0.0	0.0	0.0	0.0	504.8952331542969	1641.7198486328125	0.0	0.0	0.0	864705.375
1689416054784864521	3709	1689416054735098984	map	57.21217346191406	0.46628570556640625	0.0	0.0	0.0	-0.006225935183465481	0.999980628490448	38.87253952026367	2.06652569770813	0.0	0.0	0.0	4.442956447601318	2.06652569770813	52.42726516723633	0.0	0.0	0.0	1536.815673828125	0.0	0.0	0.0	0.0	0.0	0.0	0.0	0.0	0.0	0.0	0.0	0.0	0.0	0.0	0.0	0.0	0.0	0.0	4.442956447601318	1536.815673828125	0.0	0.0	0.0	1035024.0625
1689416054784867974	3710	1689416054760106460	map	57.30311584472656	0.4726104736328125	0.0	0.0	0.0	-0.006521568167954683	0.9999787211418152	34.6724967956543	5.453181743621826	0.0	0.0	0.0	-73.28691101074219	5.453181743621826	46.937923431396484	0.0	0.0	0.0	1208.6083984375	0.0	0.0	0.0	0.0	0.0	0.0	0.0	0.0	0.0	0.0	0.0	0.0	0.0	0.0	0.0	0.0	0.0	0.0	-73.28691101074219	1208.6083984375	0.0	0.0	0.0	747465.3125
1689416054825196304	3711	1689416054785117097	map	57.352386474609375	0.4669036865234375	0.0	0.0	0.0	-0.006185642909258604	0.9999808669090271	44.23740768432617	2.738353729248047	0.0	0.0	0.0	-109.4564208984375	2.738353729248047	42.66496658325195	0.0	0.0	0.0	344.6160583496094	0.0	0.0	0.0	0.0	0.0	0.0	0.0	0.0	0.0	0.0	0.0	0.0	0.0	0.0	0.0	0.0	0.0	0.0	-109.4564208984375	344.6160583496094	0.0	0.0	0.0	733348.5
1689416054827663723	3712	1689416054810203895	map	57.479888916015625	0.46549224853515625	0.0	0.0	0.0	-0.006005163304507732	0.9999819397926331	38.83653259277344	0.503667950630188	0.0	0.0	0.0	484.2345886230469	0.503667950630188	49.266544342041016	0.0	0.0	0.0	1188.925537109375	0.0	0.0	0.0	0.0	0.0	0.0	0.0	0.0	0.0	0.0	0.0	0.0	0.0	0.0	0.0	0.0	0.0	0.0	484.2345886230469	1188.925537109375	0.0	0.0	0.0	824220.625
1689416054867939739	3713	1689416054835123833	map	57.50080871582031	0.4640350341796875	0.0	0.0	0.0	-0.006147496867924929	0.9999811053276062	41.32041549682617	3.6732285022735596	0.0	0.0	0.0	228.98590087890625	3.6732285022735596	54.433570861816406	0.0	0.0	0.0	1246.15869140625	0.0	0.0	0.0	0.0	0.0	0.0	0.0	0.0	0.0	0.0	0.0	0.0	0.0	0.0	0.0	0.0	0.0	0.0	228.98590087890625	1246.15869140625	0.0	0.0	0.0	844577.0
1689416054910015755	3714	1689416054860108518	map	57.62744140625	0.46795654296875	0.0	0.0	0.0	-0.006388533394783735	0.9999796152114868	36.02924346923828	5.783740520477295	0.0	0.0	0.0	25.360197067260742	5.783740520477295	48.192928314208984	0.0	0.0	0.0	1431.1663818359375	0.0	0.0	0.0	0.0	0.0	0.0	0.0	0.0	0.0	0.0	0.0	0.0	0.0	0.0	0.0	0.0	0.0	0.0	25.360197067260742	1431.1663818359375	0.0	0.0	0.0	753566.5625
1689416054910955350	3715	1689416054885092975	map	57.758880615234375	0.47088623046875	0.0	0.0	0.0	-0.0073393238708376884	0.9999730587005615	38.74049377441406	2.0243005752563477	0.0	0.0	0.0	-124.01199340820312	2.0243005752563477	49.370849609375	0.0	0.0	0.0	1653.0281982421875	0.0	0.0	0.0	0.0	0.0	0.0	0.0	0.0	0.0	0.0	0.0	0.0	0.0	0.0	0.0	0.0	0.0	0.0	-124.01199340820312	1653.0281982421875	0.0	0.0	0.0	799980.1875
1689416054951006144	3716	1689416054910085707	map	57.7899169921875	0.47409820556640625	0.0	0.0	0.0	-0.006891585420817137	0.9999762773513794	39.98269271850586	-0.4923993945121765	0.0	0.0	0.0	167.54322814941406	-0.4923993945121765	54.150718688964844	0.0	0.0	0.0	1725.9375	0.0	0.0	0.0	0.0	0.0	0.0	0.0	0.0	0.0	0.0	0.0	0.0	0.0	0.0	0.0	0.0	0.0	0.0	167.54322814941406	1725.9375	0.0	0.0	0.0	960481.25
1689416054953074513	3717	1689416054935156612	map	57.91142272949219	0.46844482421875	0.0	0.0	0.0	-0.00680527975782752	0.9999768733978271	43.46298599243164	3.3127503395080566	0.0	0.0	0.0	92.17181396484375	3.3127503395080566	63.564971923828125	0.0	0.0	0.0	1620.0555419921875	0.0	0.0	0.0	0.0	0.0	0.0	0.0	0.0	0.0	0.0	0.0	0.0	0.0	0.0	0.0	0.0	0.0	0.0	92.17181396484375	1620.0555419921875	0.0	0.0	0.0	1085001.125
1689416054993789411	3718	1689416054960052416	map	57.99729919433594	0.47029876708984375	0.0	0.0	0.0	-0.006859160959720612	0.9999764561653137	41.59537124633789	3.561177968978882	0.0	0.0	0.0	-116.17961120605469	3.561177968978882	61.530677795410156	0.0	0.0	0.0	1852.025390625	0.0	0.0	0.0	0.0	0.0	0.0	0.0	0.0	0.0	0.0	0.0	0.0	0.0	0.0	0.0	0.0	0.0	0.0	-116.17961120605469	1852.025390625	0.0	0.0	0.0	951895.4375
1689416055035974698	3719	1689416054985101850	map	58.06214904785156	0.4722747802734375	0.0	0.0	0.0	-0.007061573676764965	0.9999750852584839	36.193138122558594	3.282898426055908	0.0	0.0	0.0	-97.68435668945312	3.282898426055908	59.02690124511719	0.0	0.0	0.0	1802.8289794921875	0.0	0.0	0.0	0.0	0.0	0.0	0.0	0.0	0.0	0.0	0.0	0.0	0.0	0.0	0.0	0.0	0.0	0.0	-97.68435668945312	1802.8289794921875	0.0	0.0	0.0	883312.875
1689416055037073803	3720	1689416055010109316	map	58.19520568847656	0.4725799560546875	0.0	0.0	0.0	-0.007021520286798477	0.999975323677063	40.71855163574219	2.2993876934051514	0.0	0.0	0.0	-591.8606567382812	2.2993876934051514	57.84746551513672	0.0	0.0	0.0	2269.355712890625	0.0	0.0	0.0	0.0	0.0	0.0	0.0	0.0	0.0	0.0	0.0	0.0	0.0	0.0	0.0	0.0	0.0	0.0	-591.8606567382812	2269.355712890625	0.0	0.0	0.0	1002877.0625
1689416055078094377	3721	1689416055035084180	map	58.21937561035156	0.47818756103515625	0.0	0.0	0.0	-0.006343950051814318	0.9999798536300659	44.81070327758789	4.7238874435424805	0.0	0.0	0.0	-933.67236328125	4.7238874435424805	62.28115463256836	0.0	0.0	0.0	1798.793701171875	0.0	0.0	0.0	0.0	0.0	0.0	0.0	0.0	0.0	0.0	0.0	0.0	0.0	0.0	0.0	0.0	0.0	0.0	-933.67236328125	1798.793701171875	0.0	0.0	0.0	889315.375
1689416055078298944	3722	1689416055060095952	map	58.34297180175781	0.4785308837890625	0.0	0.0	0.0	-0.006759504321962595	0.999977171421051	40.57268524169922	0.46532541513442993	0.0	0.0	0.0	-140.5364990234375	0.46532541513442993	52.514522552490234	0.0	0.0	0.0	1245.753173828125	0.0	0.0	0.0	0.0	0.0	0.0	0.0	0.0	0.0	0.0	0.0	0.0	0.0	0.0	0.0	0.0	0.0	0.0	-140.5364990234375	1245.753173828125	0.0	0.0	0.0	1060481.75
1689416055118855597	3723	1689416055085095736	map	58.47380065917969	0.4763641357421875	0.0	0.0	0.0	-0.006868697702884674	0.999976396560669	35.76393127441406	-0.0598951056599617	0.0	0.0	0.0	-415.2581481933594	-0.0598951056599617	48.947383880615234	0.0	0.0	0.0	1314.657470703125	0.0	0.0	0.0	0.0	0.0	0.0	0.0	0.0	0.0	0.0	0.0	0.0	0.0	0.0	0.0	0.0	0.0	0.0	-415.2581481933594	1314.657470703125	0.0	0.0	0.0	822881.875
1689416055159885793	3724	1689416055109959767	map	58.49507141113281	0.475341796875	0.0	0.0	0.0	-0.006516084540635347	0.99997878074646	37.68135070800781	-1.585472583770752	0.0	0.0	0.0	-297.8793029785156	-1.585472583770752	45.074058532714844	0.0	0.0	0.0	1589.3858642578125	0.0	0.0	0.0	0.0	0.0	0.0	0.0	0.0	0.0	0.0	0.0	0.0	0.0	0.0	0.0	0.0	0.0	0.0	-297.8793029785156	1589.3858642578125	0.0	0.0	0.0	807013.8125
1689416055160464811	3725	1689416055134973600	map	58.620697021484375	0.467041015625	0.0	0.0	0.0	-0.006362784653902054	0.9999797344207764	36.374900817871094	-0.13939054310321808	0.0	0.0	0.0	-456.9162292480469	-0.13939054310321808	40.79539489746094	0.0	0.0	0.0	1342.000732421875	0.0	0.0	0.0	0.0	0.0	0.0	0.0	0.0	0.0	0.0	0.0	0.0	0.0	0.0	0.0	0.0	0.0	0.0	-456.9162292480469	1342.000732421875	0.0	0.0	0.0	828854.5
1689416055202051560	3726	1689416055159934645	map	58.704071044921875	0.4688262939453125	0.0	0.0	0.0	-0.005920049734413624	0.999982476234436	41.60165786743164	-0.7197540998458862	0.0	0.0	0.0	-742.1536254882812	-0.7197540998458862	42.25639724731445	0.0	0.0	0.0	1112.936279296875	0.0	0.0	0.0	0.0	0.0	0.0	0.0	0.0	0.0	0.0	0.0	0.0	0.0	0.0	0.0	0.0	0.0	0.0	-742.1536254882812	1112.936279296875	0.0	0.0	0.0	933548.875
1689416055202650085	3727	1689416055184992731	map	58.77967834472656	0.46966552734375	0.0	0.0	0.0	-0.006473646964877844	0.9999790191650391	39.66144561767578	-1.0142197608947754	0.0	0.0	0.0	-900.2734985351562	-1.0142197608947754	36.06526184082031	0.0	0.0	0.0	1394.373291015625	0.0	0.0	0.0	0.0	0.0	0.0	0.0	0.0	0.0	0.0	0.0	0.0	0.0	0.0	0.0	0.0	0.0	0.0	-900.2734985351562	1394.373291015625	0.0	0.0	0.0	874994.125
1689416055242808426	3728	1689416055209903511	map	58.90742492675781	0.46929931640625	0.0	0.0	0.0	-0.006444798782467842	0.9999792575836182	37.51289749145508	-3.2765681743621826	0.0	0.0	0.0	-1424.4459228515625	-3.2765681743621826	38.669273376464844	0.0	0.0	0.0	942.9270629882812	0.0	0.0	0.0	0.0	0.0	0.0	0.0	0.0	0.0	0.0	0.0	0.0	0.0	0.0	0.0	0.0	0.0	0.0	-1424.4459228515625	942.9270629882812	0.0	0.0	0.0	711253.125
1689416055283976226	3729	1689416055234879757	map	58.92414855957031	0.4657745361328125	0.0	0.0	0.0	-0.005597712937742472	0.9999843239784241	36.221561431884766	-1.9647365808486938	0.0	0.0	0.0	-693.8026733398438	-1.9647365808486938	40.44224166870117	0.0	0.0	0.0	853.3988037109375	0.0	0.0	0.0	0.0	0.0	0.0	0.0	0.0	0.0	0.0	0.0	0.0	0.0	0.0	0.0	0.0	0.0	0.0	-693.8026733398438	853.3988037109375	0.0	0.0	0.0	640673.8125
1689416055284711798	3730	1689416055259938884	map	59.049713134765625	0.46982574462890625	0.0	0.0	0.0	-0.00543201481923461	0.9999852180480957	30.321985244750977	2.228342294692993	0.0	0.0	0.0	-536.2670288085938	2.228342294692993	42.166221618652344	0.0	0.0	0.0	939.9425659179688	0.0	0.0	0.0	0.0	0.0	0.0	0.0	0.0	0.0	0.0	0.0	0.0	0.0	0.0	0.0	0.0	0.0	0.0	-536.2670288085938	939.9425659179688	0.0	0.0	0.0	767968.25
1689416055324904419	3731	1689416055284835792	map	59.19059753417969	0.47145843505859375	0.0	0.0	0.0	-0.005402212962508202	0.99998539686203	38.802574157714844	-3.9399681091308594	0.0	0.0	0.0	-953.66015625	-3.9399681091308594	36.96870040893555	0.0	0.0	0.0	1388.9051513671875	0.0	0.0	0.0	0.0	0.0	0.0	0.0	0.0	0.0	0.0	0.0	0.0	0.0	0.0	0.0	0.0	0.0	0.0	-953.66015625	1388.9051513671875	0.0	0.0	0.0	738762.25
1689416055327590359	3732	1689416055309838450	map	59.21095275878906	0.46640777587890625	0.0	0.0	0.0	-0.0053702653385698795	0.9999855756759644	37.847564697265625	-4.141574382781982	0.0	0.0	0.0	-1161.3524169921875	-4.141574382781982	38.58034133911133	0.0	0.0	0.0	1045.08740234375	0.0	0.0	0.0	0.0	0.0	0.0	0.0	0.0	0.0	0.0	0.0	0.0	0.0	0.0	0.0	0.0	0.0	0.0	-1161.3524169921875	1045.08740234375	0.0	0.0	0.0	951319.625
1689416055368846876	3733	1689416055334867512	map	59.34162902832031	0.46746826171875	0.0	0.0	0.0	-0.005531910341233015	0.9999846816062927	39.55410385131836	-1.869912028312683	0.0	0.0	0.0	-218.87355041503906	-1.869912028312683	38.646549224853516	0.0	0.0	0.0	631.8702392578125	0.0	0.0	0.0	0.0	0.0	0.0	0.0	0.0	0.0	0.0	0.0	0.0	0.0	0.0	0.0	0.0	0.0	0.0	-218.87355041503906	631.8702392578125	0.0	0.0	0.0	840009.1875
1689416055410876790	3734	1689416055359840230	map	59.414215087890625	0.46305084228515625	0.0	0.0	0.0	-0.005084166768938303	0.9999870657920837	38.301849365234375	-5.349090099334717	0.0	0.0	0.0	-842.9318237304688	-5.349090099334717	39.86082458496094	0.0	0.0	0.0	834.673828125	0.0	0.0	0.0	0.0	0.0	0.0	0.0	0.0	0.0	0.0	0.0	0.0	0.0	0.0	0.0	0.0	0.0	0.0	-842.9318237304688	834.673828125	0.0	0.0	0.0	773317.3125
1689416055411440218	3735	1689416055384835042	map	59.48516845703125	0.4707183837890625	0.0	0.0	0.0	-0.0059164734557271	0.999982476234436	38.71192169189453	-1.4950922727584839	0.0	0.0	0.0	-1219.7452392578125	-1.4950922727584839	36.807106018066406	0.0	0.0	0.0	612.1205444335938	0.0	0.0	0.0	0.0	0.0	0.0	0.0	0.0	0.0	0.0	0.0	0.0	0.0	0.0	0.0	0.0	0.0	0.0	-1219.7452392578125	612.1205444335938	0.0	0.0	0.0	778983.8125
1689416055452195840	3736	1689416055409822005	map	59.61729431152344	0.48130035400390625	0.0	0.0	0.0	-0.0058947778306901455	0.9999826550483704	35.710426330566406	-0.7331246733665466	0.0	0.0	0.0	-1075.7489013671875	-0.7331246733665466	43.99100112915039	0.0	0.0	0.0	1232.22607421875	0.0	0.0	0.0	0.0	0.0	0.0	0.0	0.0	0.0	0.0	0.0	0.0	0.0	0.0	0.0	0.0	0.0	0.0	-1075.7489013671875	1232.22607421875	0.0	0.0	0.0	772229.875
1689416055453493419	3737	1689416055434850351	map	59.638153076171875	0.4776153564453125	0.0	0.0	0.0	-0.005434875842183828	0.9999852180480957	36.362464904785156	-2.3325111865997314	0.0	0.0	0.0	-1088.0230712890625	-2.3325111865997314	46.7640380859375	0.0	0.0	0.0	1117.5506591796875	0.0	0.0	0.0	0.0	0.0	0.0	0.0	0.0	0.0	0.0	0.0	0.0	0.0	0.0	0.0	0.0	0.0	0.0	-1088.0230712890625	1117.5506591796875	0.0	0.0	0.0	807887.3125
1689416055492777708	3738	1689416055459808934	map	59.76771545410156	0.4751129150390625	0.0	0.0	0.0	-0.005846856161952019	0.9999828934669495	36.29993438720703	-0.7863883376121521	0.0	0.0	0.0	-1554.0694580078125	-0.7863883376121521	42.512237548828125	0.0	0.0	0.0	1241.2694091796875	0.0	0.0	0.0	0.0	0.0	0.0	0.0	0.0	0.0	0.0	0.0	0.0	0.0	0.0	0.0	0.0	0.0	0.0	-1554.0694580078125	1241.2694091796875	0.0	0.0	0.0	816534.125
1689416055534157034	3739	1689416055484805967	map	59.90321350097656	0.47647857666015625	0.0	0.0	0.0	-0.005469207186251879	0.9999850392341614	39.959068298339844	1.9567875862121582	0.0	0.0	0.0	-1726.387451171875	1.9567875862121582	44.979209899902344	0.0	0.0	0.0	617.5858154296875	0.0	0.0	0.0	0.0	0.0	0.0	0.0	0.0	0.0	0.0	0.0	0.0	0.0	0.0	0.0	0.0	0.0	0.0	-1726.387451171875	617.5858154296875	0.0	0.0	0.0	770019.1875
1689416055534287422	3740	1689416055509801368	map	59.92015075683594	0.48355865478515625	0.0	0.0	0.0	-0.005544069688767195	0.999984622001648	42.92683410644531	0.9350176453590393	0.0	0.0	0.0	-1689.6046142578125	0.9350176453590393	48.08061218261719	0.0	0.0	0.0	1009.8374633789062	0.0	0.0	0.0	0.0	0.0	0.0	0.0	0.0	0.0	0.0	0.0	0.0	0.0	0.0	0.0	0.0	0.0	0.0	-1689.6046142578125	1009.8374633789062	0.0	0.0	0.0	876459.6875
1689416055575015846	3741	1689416055534800617	map	60.05010986328125	0.48378753662109375	0.0	0.0	0.0	-0.0055886534973979	0.9999843835830688	39.4119987487793	1.4181773662567139	0.0	0.0	0.0	-2042.7625732421875	1.4181773662567139	41.0557861328125	0.0	0.0	0.0	1043.0062255859375	0.0	0.0	0.0	0.0	0.0	0.0	0.0	0.0	0.0	0.0	0.0	0.0	0.0	0.0	0.0	0.0	0.0	0.0	-2042.7625732421875	1043.0062255859375	0.0	0.0	0.0	707074.9375
1689416055577923328	3742	1689416055559795642	map	60.11445617675781	0.4885406494140625	0.0	0.0	0.0	-0.005604865495115519	0.9999842643737793	36.941986083984375	2.9248178005218506	0.0	0.0	0.0	-1715.2154541015625	2.9248178005218506	43.907554626464844	0.0	0.0	0.0	1513.2705078125	0.0	0.0	0.0	0.0	0.0	0.0	0.0	0.0	0.0	0.0	0.0	0.0	0.0	0.0	0.0	0.0	0.0	0.0	-1715.2154541015625	1513.2705078125	0.0	0.0	0.0	618116.6875
1689416055617908343	3743	1689416055584812476	map	60.189788818359375	0.49430084228515625	0.0	0.0	0.0	-0.006567820440977812	0.9999784231185913	42.51683044433594	0.400565505027771	0.0	0.0	0.0	-1639.7659912109375	0.400565505027771	45.51633834838867	0.0	0.0	0.0	1541.4610595703125	0.0	0.0	0.0	0.0	0.0	0.0	0.0	0.0	0.0	0.0	0.0	0.0	0.0	0.0	0.0	0.0	0.0	0.0	-1639.7659912109375	1541.4610595703125	0.0	0.0	0.0	799715.3125
1689416055660730098	3744	1689416055609813217	map	60.32270812988281	0.49013519287109375	0.0	0.0	0.0	-0.006487474776804447	0.9999789595603943	34.178375244140625	-3.351571798324585	0.0	0.0	0.0	-764.5783081054688	-3.351571798324585	42.4012451171875	0.0	0.0	0.0	1403.099365234375	0.0	0.0	0.0	0.0	0.0	0.0	0.0	0.0	0.0	0.0	0.0	0.0	0.0	0.0	0.0	0.0	0.0	0.0	-764.5783081054688	1403.099365234375	0.0	0.0	0.0	690380.25
1689416055661141007	3745	1689416055634814401	map	60.35211181640625	0.4870758056640625	0.0	0.0	0.0	-0.005860207602381706	0.9999828338623047	42.20172882080078	-0.771079421043396	0.0	0.0	0.0	-2160.69140625	-0.771079421043396	48.0103645324707	0.0	0.0	0.0	1351.6817626953125	0.0	0.0	0.0	0.0	0.0	0.0	0.0	0.0	0.0	0.0	0.0	0.0	0.0	0.0	0.0	0.0	0.0	0.0	-2160.69140625	1351.6817626953125	0.0	0.0	0.0	772641.9375
1689416055701757745	3746	1689416055659837526	map	60.48199462890625	0.4919586181640625	0.0	0.0	0.0	-0.00691304262727499	0.9999760985374451	42.96461486816406	-1.4306832551956177	0.0	0.0	0.0	-2455.24072265625	-1.4306832551956177	42.52861022949219	0.0	0.0	0.0	1105.26806640625	0.0	0.0	0.0	0.0	0.0	0.0	0.0	0.0	0.0	0.0	0.0	0.0	0.0	0.0	0.0	0.0	0.0	0.0	-2455.24072265625	1105.26806640625	0.0	0.0	0.0	750027.3125
1689416055702610028	3747	1689416055684791891	map	60.6136474609375	0.48830413818359375	0.0	0.0	0.0	-0.006213060580193996	0.9999806880950928	44.63849639892578	1.2535394430160522	0.0	0.0	0.0	-2097.370849609375	1.2535394430160522	50.63246154785156	0.0	0.0	0.0	1256.612548828125	0.0	0.0	0.0	0.0	0.0	0.0	0.0	0.0	0.0	0.0	0.0	0.0	0.0	0.0	0.0	0.0	0.0	0.0	-2097.370849609375	1256.612548828125	0.0	0.0	0.0	886037.5625
1689416055742987897	3748	1689416055709810159	map	60.63166809082031	0.48785400390625	0.0	0.0	0.0	-0.006427156273275614	0.9999793171882629	46.44167709350586	3.360501766204834	0.0	0.0	0.0	-1995.8035888671875	3.360501766204834	49.7220344543457	0.0	0.0	0.0	1844.1915283203125	0.0	0.0	0.0	0.0	0.0	0.0	0.0	0.0	0.0	0.0	0.0	0.0	0.0	0.0	0.0	0.0	0.0	0.0	-1995.8035888671875	1844.1915283203125	0.0	0.0	0.0	953617.25
1689416055797808040	3749	1689416055734798174	map	60.766754150390625	0.49373626708984375	0.0	0.0	0.0	-0.006143682170659304	0.9999811053276062	39.84116744995117	-0.7711030840873718	0.0	0.0	0.0	-1963.584716796875	-0.7711030840873718	47.12201690673828	0.0	0.0	0.0	1497.914306640625	0.0	0.0	0.0	0.0	0.0	0.0	0.0	0.0	0.0	0.0	0.0	0.0	0.0	0.0	0.0	0.0	0.0	0.0	-1963.584716796875	1497.914306640625	0.0	0.0	0.0	811817.9375
1689416055797812481	3750	1689416055759825684	map	60.82598876953125	0.4911346435546875	0.0	0.0	0.0	-0.0067430539056658745	0.9999772906303406	42.50747299194336	3.126727819442749	0.0	0.0	0.0	-1468.494384765625	3.126727819442749	53.28863525390625	0.0	0.0	0.0	1547.218994140625	0.0	0.0	0.0	0.0	0.0	0.0	0.0	0.0	0.0	0.0	0.0	0.0	0.0	0.0	0.0	0.0	0.0	0.0	-1468.494384765625	1547.218994140625	0.0	0.0	0.0	813633.5625
1689416055824845753	3751	1689416055784817896	map	60.91441345214844	0.49285888671875	0.0	0.0	0.0	-0.006956910248845816	0.9999758005142212	43.379520416259766	2.2411279678344727	0.0	0.0	0.0	-1619.1171875	2.2411279678344727	46.55571746826172	0.0	0.0	0.0	1122.8013916015625	0.0	0.0	0.0	0.0	0.0	0.0	0.0	0.0	0.0	0.0	0.0	0.0	0.0	0.0	0.0	0.0	0.0	0.0	-1619.1171875	1122.8013916015625	0.0	0.0	0.0	790689.4375
1689416055827614533	3752	1689416055809822900	map	61.04389953613281	0.4936370849609375	0.0	0.0	0.0	-0.0074640135280787945	0.9999721646308899	35.72853088378906	2.0378475189208984	0.0	0.0	0.0	-1388.36865234375	2.0378475189208984	49.42557907104492	0.0	0.0	0.0	1231.953369140625	0.0	0.0	0.0	0.0	0.0	0.0	0.0	0.0	0.0	0.0	0.0	0.0	0.0	0.0	0.0	0.0	0.0	0.0	-1388.36865234375	1231.953369140625	0.0	0.0	0.0	857484.75
1689416055867779258	3753	1689416055834841368	map	61.0703125	0.5028839111328125	0.0	0.0	0.0	-0.007292833644896746	0.9999734163284302	35.853172302246094	-0.7988496422767639	0.0	0.0	0.0	-1092.4111328125	-0.7988496422767639	50.3702278137207	0.0	0.0	0.0	1220.159912109375	0.0	0.0	0.0	0.0	0.0	0.0	0.0	0.0	0.0	0.0	0.0	0.0	0.0	0.0	0.0	0.0	0.0	0.0	-1092.4111328125	1220.159912109375	0.0	0.0	0.0	770742.375
1689416055909856962	3754	1689416055859881142	map	61.20320129394531	0.49588775634765625	0.0	0.0	0.0	-0.006723742466419935	0.9999774098396301	35.09002685546875	-0.1858699917793274	0.0	0.0	0.0	-1876.4505615234375	-0.1858699917793274	51.673851013183594	0.0	0.0	0.0	983.0424194335938	0.0	0.0	0.0	0.0	0.0	0.0	0.0	0.0	0.0	0.0	0.0	0.0	0.0	0.0	0.0	0.0	0.0	0.0	-1876.4505615234375	983.0424194335938	0.0	0.0	0.0	607366.4375
1689416055910187465	3755	1689416055884909458	map	61.337432861328125	0.5020980834960938	0.0	0.0	0.0	-0.0069435592740774155	0.9999759197235107	42.39857864379883	-2.828658103942871	0.0	0.0	0.0	-1333.91650390625	-2.828658103942871	54.48784255981445	0.0	0.0	0.0	1162.957763671875	0.0	0.0	0.0	0.0	0.0	0.0	0.0	0.0	0.0	0.0	0.0	0.0	0.0	0.0	0.0	0.0	0.0	0.0	-1333.91650390625	1162.957763671875	0.0	0.0	0.0	882698.5625
1689416055949925617	3756	1689416055909815183	map	61.35542297363281	0.4977569580078125	0.0	0.0	0.0	-0.00653587281703949	0.9999786615371704	40.692195892333984	-6.691351890563965	0.0	0.0	0.0	-1768.5460205078125	-6.691351890563965	54.10786819458008	0.0	0.0	0.0	1594.3350830078125	0.0	0.0	0.0	0.0	0.0	0.0	0.0	0.0	0.0	0.0	0.0	0.0	0.0	0.0	0.0	0.0	0.0	0.0	-1768.5460205078125	1594.3350830078125	0.0	0.0	0.0	849139.625
1689416055952649250	3757	1689416055934816097	map	61.48712158203125	0.5032501220703125	0.0	0.0	0.0	-0.006810524966567755	0.9999768137931824	38.05355453491211	-5.058112621307373	0.0	0.0	0.0	-1741.91357421875	-5.058112621307373	53.89425277709961	0.0	0.0	0.0	1020.1561889648438	0.0	0.0	0.0	0.0	0.0	0.0	0.0	0.0	0.0	0.0	0.0	0.0	0.0	0.0	0.0	0.0	0.0	0.0	-1741.91357421875	1020.1561889648438	0.0	0.0	0.0	759193.125
1689416055992803505	3758	1689416055959919051	map	61.54670715332031	0.50579833984375	0.0	0.0	0.0	-0.007448993623256683	0.9999722838401794	36.34465789794922	-2.8352298736572266	0.0	0.0	0.0	-1970.168701171875	-2.8352298736572266	48.980194091796875	0.0	0.0	0.0	1732.0743408203125	0.0	0.0	0.0	0.0	0.0	0.0	0.0	0.0	0.0	0.0	0.0	0.0	0.0	0.0	0.0	0.0	0.0	0.0	-1970.168701171875	1732.0743408203125	0.0	0.0	0.0	781469.75
1689416056034615032	3759	1689416055984835138	map	61.64845275878906	0.5015106201171875	0.0	0.0	0.0	-0.0062433392740786076	0.9999805092811584	38.916778564453125	0.29763856530189514	0.0	0.0	0.0	-2016.1092529296875	0.29763856530189514	47.561683654785156	0.0	0.0	0.0	913.8652954101562	0.0	0.0	0.0	0.0	0.0	0.0	0.0	0.0	0.0	0.0	0.0	0.0	0.0	0.0	0.0	0.0	0.0	0.0	-2016.1092529296875	913.8652954101562	0.0	0.0	0.0	686703.5
1689416056034897874	3760	1689416056009798588	map	61.77705383300781	0.5079574584960938	0.0	0.0	0.0	-0.006445275619626045	0.9999792575836182	43.12200927734375	-2.6420845985412598	0.0	0.0	0.0	-1570.1845703125	-2.6420845985412598	45.71312713623047	0.0	0.0	0.0	993.1380004882812	0.0	0.0	0.0	0.0	0.0	0.0	0.0	0.0	0.0	0.0	0.0	0.0	0.0	0.0	0.0	0.0	0.0	0.0	-1570.1845703125	993.1380004882812	0.0	0.0	0.0	809042.0625
1689416056075937458	3761	1689416056034787850	map	61.797393798828125	0.5019683837890625	0.0	0.0	0.0	-0.006166569888591766	0.9999809861183167	36.9151725769043	-1.120539903640747	0.0	0.0	0.0	-1293.41748046875	-1.120539903640747	44.311241149902344	0.0	0.0	0.0	1472.2984619140625	0.0	0.0	0.0	0.0	0.0	0.0	0.0	0.0	0.0	0.0	0.0	0.0	0.0	0.0	0.0	0.0	0.0	0.0	-1293.41748046875	1472.2984619140625	0.0	0.0	0.0	762766.0625
1689416056077741584	3762	1689416056059842882	map	61.93367004394531	0.5057830810546875	0.0	0.0	0.0	-0.0055192746222019196	0.9999847412109375	38.3355827331543	0.3169514536857605	0.0	0.0	0.0	-1895.1695556640625	0.3169514536857605	44.60557556152344	0.0	0.0	0.0	1724.346923828125	0.0	0.0	0.0	0.0	0.0	0.0	0.0	0.0	0.0	0.0	0.0	0.0	0.0	0.0	0.0	0.0	0.0	0.0	-1895.1695556640625	1724.346923828125	0.0	0.0	0.0	790891.9375
1689416056118158881	3763	1689416056084795459	map	62.06117248535156	0.5093536376953125	0.0	0.0	0.0	-0.006563290487974882	0.9999784827232361	38.02791976928711	-0.027507929131388664	0.0	0.0	0.0	-1762.14794921875	-0.027507929131388664	48.50034713745117	0.0	0.0	0.0	894.5055541992188	0.0	0.0	0.0	0.0	0.0	0.0	0.0	0.0	0.0	0.0	0.0	0.0	0.0	0.0	0.0	0.0	0.0	0.0	-1762.14794921875	894.5055541992188	0.0	0.0	0.0	758948.625
1689416056159855153	3764	1689416056109752602	map	62.08576965332031	0.5110931396484375	0.0	0.0	0.0	-0.006245961878448725	0.9999805092811584	39.564910888671875	-1.594175100326538	0.0	0.0	0.0	-1635.0914306640625	-1.594175100326538	46.24165344238281	0.0	0.0	0.0	1713.9078369140625	0.0	0.0	0.0	0.0	0.0	0.0	0.0	0.0	0.0	0.0	0.0	0.0	0.0	0.0	0.0	0.0	0.0	0.0	-1635.0914306640625	1713.9078369140625	0.0	0.0	0.0	763412.875
1689416056160013576	3765	1689416056134760997	map	62.210113525390625	0.5089874267578125	0.0	0.0	0.0	-0.006413090042769909	0.9999794363975525	35.297508239746094	-1.2696431875228882	0.0	0.0	0.0	-1676.43505859375	-1.2696431875228882	47.08850860595703	0.0	0.0	0.0	1542.8643798828125	0.0	0.0	0.0	0.0	0.0	0.0	0.0	0.0	0.0	0.0	0.0	0.0	0.0	0.0	0.0	0.0	0.0	0.0	-1676.43505859375	1542.8643798828125	0.0	0.0	0.0	735712.1875
1689416056200843038	3766	1689416056159772135	map	62.261016845703125	0.5155487060546875	0.0	0.0	0.0	-0.006041879300028086	0.9999817609786987	39.68051528930664	-3.14989972114563	0.0	0.0	0.0	-1922.073486328125	-3.14989972114563	48.13195037841797	0.0	0.0	0.0	1553.0072021484375	0.0	0.0	0.0	0.0	0.0	0.0	0.0	0.0	0.0	0.0	0.0	0.0	0.0	0.0	0.0	0.0	0.0	0.0	-1922.073486328125	1553.0072021484375	0.0	0.0	0.0	761097.1875
1689416056202411523	3767	1689416056184734309	map	62.3616943359375	0.5117340087890625	0.0	0.0	0.0	-0.006147496867924929	0.9999811053276062	36.470001220703125	-3.6809887886047363	0.0	0.0	0.0	-1766.3760986328125	-3.6809887886047363	45.60746765136719	0.0	0.0	0.0	2146.029052734375	0.0	0.0	0.0	0.0	0.0	0.0	0.0	0.0	0.0	0.0	0.0	0.0	0.0	0.0	0.0	0.0	0.0	0.0	-1766.3760986328125	2146.029052734375	0.0	0.0	0.0	799309.125
1689416056243649151	3768	1689416056209721509	map	62.49842834472656	0.50872802734375	0.0	0.0	0.0	-0.006138436961919069	0.999981164932251	36.4166145324707	2.5428757667541504	0.0	0.0	0.0	-1997.1473388671875	2.5428757667541504	41.479679107666016	0.0	0.0	0.0	1081.5858154296875	0.0	0.0	0.0	0.0	0.0	0.0	0.0	0.0	0.0	0.0	0.0	0.0	0.0	0.0	0.0	0.0	0.0	0.0	-1997.1473388671875	1081.5858154296875	0.0	0.0	0.0	740261.625
1689416056284886613	3769	1689416056234809503	map	62.520294189453125	0.5089492797851562	0.0	0.0	0.0	-0.006432401482015848	0.9999793171882629	35.3754997253418	-0.5665259957313538	0.0	0.0	0.0	-1988.8082275390625	-0.5665259957313538	44.17873001098633	0.0	0.0	0.0	1403.7689208984375	0.0	0.0	0.0	0.0	0.0	0.0	0.0	0.0	0.0	0.0	0.0	0.0	0.0	0.0	0.0	0.0	0.0	0.0	-1988.8082275390625	1403.7689208984375	0.0	0.0	0.0	806267.875
1689416056285002891	3770	1689416056259714487	map	62.64862060546875	0.51007080078125	0.0	0.0	0.0	-0.00580060388892889	0.9999831914901733	32.759029388427734	-1.1771588325500488	0.0	0.0	0.0	-2385.436767578125	-1.1771588325500488	42.92974090576172	0.0	0.0	0.0	1275.16259765625	0.0	0.0	0.0	0.0	0.0	0.0	0.0	0.0	0.0	0.0	0.0	0.0	0.0	0.0	0.0	0.0	0.0	0.0	-2385.436767578125	1275.16259765625	0.0	0.0	0.0	685515.4375
1689416056325879491	3771	1689416056284692721	map	62.785858154296875	0.5159072875976562	0.0	0.0	0.0	-0.006182066630572081	0.9999808669090271	29.953691482543945	-1.0424083471298218	0.0	0.0	0.0	-1439.7205810546875	-1.0424083471298218	46.20719909667969	0.0	0.0	0.0	1295.021240234375	0.0	0.0	0.0	0.0	0.0	0.0	0.0	0.0	0.0	0.0	0.0	0.0	0.0	0.0	0.0	0.0	0.0	0.0	-1439.7205810546875	1295.021240234375	0.0	0.0	0.0	703249.625
1689416056327345968	3772	1689416056309733423	map	62.81214904785156	0.5168685913085938	0.0	0.0	0.0	-0.005527857691049576	0.9999847412109375	34.026023864746094	0.1522231251001358	0.0	0.0	0.0	-2137.621826171875	0.1522231251001358	39.26078796386719	0.0	0.0	0.0	822.0881958007812	0.0	0.0	0.0	0.0	0.0	0.0	0.0	0.0	0.0	0.0	0.0	0.0	0.0	0.0	0.0	0.0	0.0	0.0	-2137.621826171875	822.0881958007812	0.0	0.0	0.0	731298.9375
1689416056368387708	3773	1689416056334798374	map	62.93855285644531	0.5186538696289062	0.0	0.0	0.0	-0.006389963906258345	0.999979555606842	28.703866958618164	0.4817183017730713	0.0	0.0	0.0	-1537.9210205078125	0.4817183017730713	39.70167922973633	0.0	0.0	0.0	1107.0560302734375	0.0	0.0	0.0	0.0	0.0	0.0	0.0	0.0	0.0	0.0	0.0	0.0	0.0	0.0	0.0	0.0	0.0	0.0	-1537.9210205078125	1107.0560302734375	0.0	0.0	0.0	756108.125
1689416056408795103	3774	1689416056359692392	map	62.989410400390625	0.5199203491210938	0.0	0.0	0.0	-0.005846140906214714	0.9999828934669495	27.907873153686523	-4.485843181610107	0.0	0.0	0.0	-1455.176025390625	-4.485843181610107	35.08909606933594	0.0	0.0	0.0	1992.2847900390625	0.0	0.0	0.0	0.0	0.0	0.0	0.0	0.0	0.0	0.0	0.0	0.0	0.0	0.0	0.0	0.0	0.0	0.0	-1455.176025390625	1992.2847900390625	0.0	0.0	0.0	795086.875
1689416056408933215	3775	1689416056384677648	map	63.093994140625	0.5091552734375	0.0	0.0	0.0	-0.005953904241323471	0.9999822974205017	25.29073143005371	-1.084303855895996	0.0	0.0	0.0	-1588.5802001953125	-1.084303855895996	32.76521301269531	0.0	0.0	0.0	803.1673583984375	0.0	0.0	0.0	0.0	0.0	0.0	0.0	0.0	0.0	0.0	0.0	0.0	0.0	0.0	0.0	0.0	0.0	0.0	-1588.5802001953125	803.1673583984375	0.0	0.0	0.0	674380.125
1689416056452346108	3776	1689416056409700761	map	63.22418212890625	0.5241546630859375	0.0	0.0	0.0	-0.00554025499150157	0.9999846816062927	34.610931396484375	-1.3990330696105957	0.0	0.0	0.0	-2264.347412109375	-1.3990330696105957	39.371639251708984	0.0	0.0	0.0	1678.9384765625	0.0	0.0	0.0	0.0	0.0	0.0	0.0	0.0	0.0	0.0	0.0	0.0	0.0	0.0	0.0	0.0	0.0	0.0	-2264.347412109375	1678.9384765625	0.0	0.0	0.0	932517.0625
1689416056452517838	3777	1689416056434713872	map	63.247589111328125	0.5089492797851562	0.0	0.0	0.0	-0.0056525482796132565	0.9999840259552002	30.076364517211914	-0.001984100788831711	0.0	0.0	0.0	-2202.658203125	-0.001984100788831711	30.442989349365234	0.0	0.0	0.0	858.3062744140625	0.0	0.0	0.0	0.0	0.0	0.0	0.0	0.0	0.0	0.0	0.0	0.0	0.0	0.0	0.0	0.0	0.0	0.0	-2202.658203125	858.3062744140625	0.0	0.0	0.0	818455.6875
1689416056494122788	3778	1689416056459680110	map	63.37947082519531	0.5080795288085938	0.0	0.0	0.0	-0.005081544164568186	0.9999870657920837	31.487340927124023	-1.0322662591934204	0.0	0.0	0.0	-2211.91943359375	-1.0322662591934204	32.02671813964844	0.0	0.0	0.0	1864.3790283203125	0.0	0.0	0.0	0.0	0.0	0.0	0.0	0.0	0.0	0.0	0.0	0.0	0.0	0.0	0.0	0.0	0.0	0.0	-2211.91943359375	1864.3790283203125	0.0	0.0	0.0	873501.625
1689416056534974551	3779	1689416056484714174	map	63.51454162597656	0.5105743408203125	0.0	0.0	0.0	-0.005195268429815769	0.9999865293502808	29.092031478881836	1.4401130676269531	0.0	0.0	0.0	-1677.4017333984375	1.4401130676269531	31.233558654785156	0.0	0.0	0.0	1155.31494140625	0.0	0.0	0.0	0.0	0.0	0.0	0.0	0.0	0.0	0.0	0.0	0.0	0.0	0.0	0.0	0.0	0.0	0.0	-1677.4017333984375	1155.31494140625	0.0	0.0	0.0	747244.4375
1689416056535182275	3780	1689416056509696959	map	63.542022705078125	0.5044784545898438	0.0	0.0	0.0	-0.0045558372512459755	0.9999896287918091	28.7257137298584	-0.5084831118583679	0.0	0.0	0.0	-2244.20947265625	-0.5084831118583679	29.37875747680664	0.0	0.0	0.0	522.17431640625	0.0	0.0	0.0	0.0	0.0	0.0	0.0	0.0	0.0	0.0	0.0	0.0	0.0	0.0	0.0	0.0	0.0	0.0	-2244.20947265625	522.17431640625	0.0	0.0	0.0	701632.0
1689416056576746372	3781	1689416056534746173	map	63.672454833984375	0.5020904541015625	0.0	0.0	0.0	-0.004679813515394926	0.9999890327453613	25.30546760559082	-0.47822490334510803	0.0	0.0	0.0	-1842.6256103515625	-0.47822490334510803	31.34220314025879	0.0	0.0	0.0	1020.0470581054688	0.0	0.0	0.0	0.0	0.0	0.0	0.0	0.0	0.0	0.0	0.0	0.0	0.0	0.0	0.0	0.0	0.0	0.0	-1842.6256103515625	1020.0470581054688	0.0	0.0	0.0	646491.75
1689416056577409671	3782	1689416056559724187	map	63.717010498046875	0.50701904296875	0.0	0.0	0.0	-0.004970919340848923	0.9999876618385315	27.790340423583984	-1.8028496503829956	0.0	0.0	0.0	-1679.0604248046875	-1.8028496503829956	28.8719425201416	0.0	0.0	0.0	965.7571411132812	0.0	0.0	0.0	0.0	0.0	0.0	0.0	0.0	0.0	0.0	0.0	0.0	0.0	0.0	0.0	0.0	0.0	0.0	-1679.0604248046875	965.7571411132812	0.0	0.0	0.0	717612.3125
1689416056618327033	3783	1689416056584763666	map	63.82304382324219	0.5052108764648438	0.0	0.0	0.0	-0.004869592841714621	0.9999881386756897	26.58618927001953	-1.5260108709335327	0.0	0.0	0.0	-1358.860595703125	-1.5260108709335327	28.388925552368164	0.0	0.0	0.0	1034.3056640625	0.0	0.0	0.0	0.0	0.0	0.0	0.0	0.0	0.0	0.0	0.0	0.0	0.0	0.0	0.0	0.0	0.0	0.0	-1358.860595703125	1034.3056640625	0.0	0.0	0.0	680452.875
1689416056658852328	3784	1689416056609790598	map	63.953094482421875	0.5101547241210938	0.0	0.0	0.0	-0.005489711184054613	0.9999849200248718	28.480850219726562	-2.052466869354248	0.0	0.0	0.0	-1814.048828125	-2.052466869354248	28.89067268371582	0.0	0.0	0.0	789.9384155273438	0.0	0.0	0.0	0.0	0.0	0.0	0.0	0.0	0.0	0.0	0.0	0.0	0.0	0.0	0.0	0.0	0.0	0.0	-1814.048828125	789.9384155273438	0.0	0.0	0.0	704484.3125
1689416056659030067	3785	1689416056634807613	map	63.98445129394531	0.5064544677734375	0.0	0.0	0.0	-0.004929434973746538	0.9999878406524658	29.10820770263672	0.1878417581319809	0.0	0.0	0.0	-1705.3533935546875	0.1878417581319809	37.19298553466797	0.0	0.0	0.0	943.8612060546875	0.0	0.0	0.0	0.0	0.0	0.0	0.0	0.0	0.0	0.0	0.0	0.0	0.0	0.0	0.0	0.0	0.0	0.0	-1705.3533935546875	943.8612060546875	0.0	0.0	0.0	824697.875
1689416056700886022	3786	1689416056659860170	map	64.10713195800781	0.5002899169921875	0.0	0.0	0.0	-0.005221732426434755	0.9999863505363464	26.287179946899414	0.772466778755188	0.0	0.0	0.0	-1514.5472412109375	0.772466778755188	33.02750778198242	0.0	0.0	0.0	873.62255859375	0.0	0.0	0.0	0.0	0.0	0.0	0.0	0.0	0.0	0.0	0.0	0.0	0.0	0.0	0.0	0.0	0.0	0.0	-1514.5472412109375	873.62255859375	0.0	0.0	0.0	721519.25
1689416056702991245	3787	1689416056684890658	map	64.23542785644531	0.51043701171875	0.0	0.0	0.0	-0.006058091297745705	0.9999816417694092	30.398784637451172	-0.554796576499939	0.0	0.0	0.0	-1146.1541748046875	-0.554796576499939	31.166868209838867	0.0	0.0	0.0	563.1950073242188	0.0	0.0	0.0	0.0	0.0	0.0	0.0	0.0	0.0	0.0	0.0	0.0	0.0	0.0	0.0	0.0	0.0	0.0	-1146.1541748046875	563.1950073242188	0.0	0.0	0.0	656215.5625
1689416056743409440	3788	1689416056709916244	map	64.25990295410156	0.5129776000976562	0.0	0.0	0.0	-0.005949374753981829	0.9999822974205017	32.341278076171875	0.29685577750205994	0.0	0.0	0.0	-1542.7088623046875	0.29685577750205994	32.65745162963867	0.0	0.0	0.0	352.2114562988281	0.0	0.0	0.0	0.0	0.0	0.0	0.0	0.0	0.0	0.0	0.0	0.0	0.0	0.0	0.0	0.0	0.0	0.0	-1542.7088623046875	352.2114562988281	0.0	0.0	0.0	762707.6875
1689416056783872133	3789	1689416056734951477	map	64.38484191894531	0.5099716186523438	0.0	0.0	0.0	-0.005800842307507992	0.9999831914901733	32.96101379394531	0.05600056052207947	0.0	0.0	0.0	-1487.64453125	0.05600056052207947	37.569454193115234	0.0	0.0	0.0	889.065673828125	0.0	0.0	0.0	0.0	0.0	0.0	0.0	0.0	0.0	0.0	0.0	0.0	0.0	0.0	0.0	0.0	0.0	0.0	-1487.64453125	889.065673828125	0.0	0.0	0.0	860733.8125
1689416056784012026	3790	1689416056759980326	map	64.42779541015625	0.5031890869140625	0.0	0.0	0.0	-0.006197802256792784	0.9999808073043823	28.194385528564453	0.0746748074889183	0.0	0.0	0.0	-1231.6722412109375	0.0746748074889183	34.74671173095703	0.0	0.0	0.0	493.02313232421875	0.0	0.0	0.0	0.0	0.0	0.0	0.0	0.0	0.0	0.0	0.0	0.0	0.0	0.0	0.0	0.0	0.0	0.0	-1231.6722412109375	493.02313232421875	0.0	0.0	0.0	751044.125
1689416056824853493	3791	1689416056784990885	map	64.52729797363281	0.5132675170898438	0.0	0.0	0.0	-0.006162278354167938	0.9999809861183167	27.085086822509766	-2.2595319747924805	0.0	0.0	0.0	-1091.2225341796875	-2.2595319747924805	35.712711334228516	0.0	0.0	0.0	408.68017578125	0.0	0.0	0.0	0.0	0.0	0.0	0.0	0.0	0.0	0.0	0.0	0.0	0.0	0.0	0.0	0.0	0.0	0.0	-1091.2225341796875	408.68017578125	0.0	0.0	0.0	741239.375
1689416056828343134	3792	1689416056810015379	map	64.66937255859375	0.5135116577148438	0.0	0.0	0.0	-0.006100767757743597	0.9999814033508301	27.63304901123047	1.302524447441101	0.0	0.0	0.0	-807.5570068359375	1.302524447441101	31.21996307373047	0.0	0.0	0.0	300.21832275390625	0.0	0.0	0.0	0.0	0.0	0.0	0.0	0.0	0.0	0.0	0.0	0.0	0.0	0.0	0.0	0.0	0.0	0.0	-807.5570068359375	300.21832275390625	0.0	0.0	0.0	682589.5
1689416056867999994	3793	1689416056834991141	map	64.68740844726562	0.5133895874023438	0.0	0.0	0.0	-0.006264319643378258	0.9999803900718689	26.27791976928711	2.0106077194213867	0.0	0.0	0.0	-1397.4189453125	2.0106077194213867	35.18592071533203	0.0	0.0	0.0	57.59988784790039	0.0	0.0	0.0	0.0	0.0	0.0	0.0	0.0	0.0	0.0	0.0	0.0	0.0	0.0	0.0	0.0	0.0	0.0	-1397.4189453125	57.59988784790039	0.0	0.0	0.0	702882.6875
1689416056908857986	3794	1689416056860026722	map	64.82911682128906	0.5078887939453125	0.0	0.0	0.0	-0.006487474776804447	0.9999789595603943	26.894027709960938	2.1442060470581055	0.0	0.0	0.0	-1483.24072265625	2.1442060470581055	29.78188705444336	0.0	0.0	0.0	15.925873756408691	0.0	0.0	0.0	0.0	0.0	0.0	0.0	0.0	0.0	0.0	0.0	0.0	0.0	0.0	0.0	0.0	0.0	0.0	-1483.24072265625	15.925873756408691	0.0	0.0	0.0	727132.1875
1689416056909064339	3795	1689416056885013807	map	64.95021057128906	0.50360107421875	0.0	0.0	0.0	-0.005971308797597885	0.9999821782112122	27.410478591918945	-1.3791770935058594	0.0	0.0	0.0	-1778.235107421875	-1.3791770935058594	35.94377136230469	0.0	0.0	0.0	896.42138671875	0.0	0.0	0.0	0.0	0.0	0.0	0.0	0.0	0.0	0.0	0.0	0.0	0.0	0.0	0.0	0.0	0.0	0.0	-1778.235107421875	896.42138671875	0.0	0.0	0.0	906390.375
1689416056950789311	3796	1689416056910019569	map	64.97604370117188	0.5042572021484375	0.0	0.0	0.0	-0.0059744082391262054	0.9999821782112122	23.93177032470703	2.9317102432250977	0.0	0.0	0.0	-983.8568725585938	2.9317102432250977	32.610286712646484	0.0	0.0	0.0	-166.8664093017578	0.0	0.0	0.0	0.0	0.0	0.0	0.0	0.0	0.0	0.0	0.0	0.0	0.0	0.0	0.0	0.0	0.0	0.0	-983.8568725585938	-166.8664093017578	0.0	0.0	0.0	689195.375
1689416056952840501	3797	1689416056935073072	map	65.11827087402344	0.5063323974609375	0.0	0.0	0.0	-0.005496625322848558	0.9999849200248718	23.972450256347656	3.747180938720703	0.0	0.0	0.0	-1562.6783447265625	3.747180938720703	33.415035247802734	0.0	0.0	0.0	256.0058898925781	0.0	0.0	0.0	0.0	0.0	0.0	0.0	0.0	0.0	0.0	0.0	0.0	0.0	0.0	0.0	0.0	0.0	0.0	-1562.6783447265625	256.0058898925781	0.0	0.0	0.0	731307.0625
1689416056993758365	3798	1689416056959987399	map	65.15888977050781	0.5106201171875	0.0	0.0	0.0	-0.005707622040063143	0.9999837279319763	22.696752548217773	1.5729998350143433	0.0	0.0	0.0	-1237.7108154296875	1.5729998350143433	37.230567932128906	0.0	0.0	0.0	462.1519775390625	0.0	0.0	0.0	0.0	0.0	0.0	0.0	0.0	0.0	0.0	0.0	0.0	0.0	0.0	0.0	0.0	0.0	0.0	-1237.7108154296875	462.1519775390625	0.0	0.0	0.0	705835.5625
1689416057034796650	3799	1689416056984983660	map	65.26443481445312	0.5083389282226562	0.0	0.0	0.0	-0.005978938192129135	0.9999821186065674	29.295392990112305	-0.3120805323123932	0.0	0.0	0.0	-1904.24951171875	-0.3120805323123932	40.84912109375	0.0	0.0	0.0	685.7897338867188	0.0	0.0	0.0	0.0	0.0	0.0	0.0	0.0	0.0	0.0	0.0	0.0	0.0	0.0	0.0	0.0	0.0	0.0	-1904.24951171875	685.7897338867188	0.0	0.0	0.0	989682.625
1689416057034880643	3800	1689416057009973371	map	65.40663146972656	0.5067367553710938	0.0	0.0	0.0	-0.005920526571571827	0.999982476234436	23.726743698120117	1.5575696229934692	0.0	0.0	0.0	-1369.5072021484375	1.5575696229934692	36.615909576416016	0.0	0.0	0.0	18.611103057861328	0.0	0.0	0.0	0.0	0.0	0.0	0.0	0.0	0.0	0.0	0.0	0.0	0.0	0.0	0.0	0.0	0.0	0.0	-1369.5072021484375	18.611103057861328	0.0	0.0	0.0	848831.9375
1689416057076921420	3801	1689416057035013528	map	65.43417358398438	0.5042724609375	0.0	0.0	0.0	-0.005739808082580566	0.999983549118042	19.426902770996094	0.9535021781921387	0.0	0.0	0.0	-785.4784545898438	0.9535021781921387	28.484527587890625	0.0	0.0	0.0	450.53704833984375	0.0	0.0	0.0	0.0	0.0	0.0	0.0	0.0	0.0	0.0	0.0	0.0	0.0	0.0	0.0	0.0	0.0	0.0	-785.4784545898438	450.53704833984375	0.0	0.0	0.0	710633.5625
1689416057079234305	3802	1689416057059977845	map	65.55683898925781	0.5109634399414062	0.0	0.0	0.0	-0.006209245882928371	0.9999807476997375	24.161727905273438	3.518082618713379	0.0	0.0	0.0	-1086.8001708984375	3.518082618713379	34.499542236328125	0.0	0.0	0.0	-186.71194458007812	0.0	0.0	0.0	0.0	0.0	0.0	0.0	0.0	0.0	0.0	0.0	0.0	0.0	0.0	0.0	0.0	0.0	0.0	-1086.8001708984375	-186.71194458007812	0.0	0.0	0.0	765157.1875
1689416057118762330	3803	1689416057084988007	map	65.69696044921875	0.5080795288085938	0.0	0.0	0.0	-0.005884287413209677	0.9999827146530151	19.20248031616211	1.0496596097946167	0.0	0.0	0.0	-677.8677368164062	1.0496596097946167	33.1718635559082	0.0	0.0	0.0	392.2095642089844	0.0	0.0	0.0	0.0	0.0	0.0	0.0	0.0	0.0	0.0	0.0	0.0	0.0	0.0	0.0	0.0	0.0	0.0	-677.8677368164062	392.2095642089844	0.0	0.0	0.0	673880.1875
1689416057159781341	3804	1689416057109974268	map	65.71595764160156	0.5110855102539062	0.0	0.0	0.0	-0.006108635105192661	0.9999813437461853	20.51344108581543	3.283543348312378	0.0	0.0	0.0	-1030.7716064453125	3.283543348312378	29.716419219970703	0.0	0.0	0.0	271.8948974609375	0.0	0.0	0.0	0.0	0.0	0.0	0.0	0.0	0.0	0.0	0.0	0.0	0.0	0.0	0.0	0.0	0.0	0.0	-1030.7716064453125	271.8948974609375	0.0	0.0	0.0	675677.0
1689416057159917312	3805	1689416057134942948	map	65.83859252929688	0.5145645141601562	0.0	0.0	0.0	-0.006223550997674465	0.999980628490448	18.385601043701172	1.2982882261276245	0.0	0.0	0.0	-401.3502502441406	1.2982882261276245	35.3393669128418	0.0	0.0	0.0	-275.4945068359375	0.0	0.0	0.0	0.0	0.0	0.0	0.0	0.0	0.0	0.0	0.0	0.0	0.0	0.0	0.0	0.0	0.0	0.0	-401.3502502441406	-275.4945068359375	0.0	0.0	0.0	487840.03125
1689416057201783452	3806	1689416057159974405	map	65.89082336425781	0.5121307373046875	0.0	0.0	0.0	-0.00633512856438756	0.9999799132347107	19.05008888244629	1.6763931512832642	0.0	0.0	0.0	-540.5269775390625	1.6763931512832642	26.951705932617188	0.0	0.0	0.0	-270.5873718261719	0.0	0.0	0.0	0.0	0.0	0.0	0.0	0.0	0.0	0.0	0.0	0.0	0.0	0.0	0.0	0.0	0.0	0.0	-540.5269775390625	-270.5873718261719	0.0	0.0	0.0	580500.5625
1689416057202578413	3807	1689416057184960134	map	66.01007080078125	0.5211410522460938	0.0	0.0	0.0	-0.006208053790032864	0.9999807476997375	16.893247604370117	-0.44949328899383545	0.0	0.0	0.0	-608.7714233398438	-0.44949328899383545	27.31641387939453	0.0	0.0	0.0	476.3934326171875	0.0	0.0	0.0	0.0	0.0	0.0	0.0	0.0	0.0	0.0	0.0	0.0	0.0	0.0	0.0	0.0	0.0	0.0	-608.7714233398438	476.3934326171875	0.0	0.0	0.0	614727.5
1689416057242767135	3808	1689416057209917969	map	66.14265441894531	0.5193252563476562	0.0	0.0	0.0	-0.005773424636572599	0.9999833106994629	18.451908111572266	0.8425818085670471	0.0	0.0	0.0	-186.27474975585938	0.8425818085670471	26.47466278076172	0.0	0.0	0.0	71.29876708984375	0.0	0.0	0.0	0.0	0.0	0.0	0.0	0.0	0.0	0.0	0.0	0.0	0.0	0.0	0.0	0.0	0.0	0.0	-186.27474975585938	71.29876708984375	0.0	0.0	0.0	608652.5
1689416057284778390	3809	1689416057234913223	map	66.1571044921875	0.5185165405273438	0.0	0.0	0.0	-0.005516175180673599	0.9999848008155823	16.843822479248047	0.25047391653060913	0.0	0.0	0.0	-389.78082275390625	0.25047391653060913	26.684249877929688	0.0	0.0	0.0	-357.064208984375	0.0	0.0	0.0	0.0	0.0	0.0	0.0	0.0	0.0	0.0	0.0	0.0	0.0	0.0	0.0	0.0	0.0	0.0	-389.78082275390625	-357.064208984375	0.0	0.0	0.0	595968.125
1689416057285015186	3810	1689416057259892083	map	66.29437255859375	0.5242538452148438	0.0	0.0	0.0	-0.005757927894592285	0.9999834299087524	16.511240005493164	1.641216516494751	0.0	0.0	0.0	88.30572509765625	1.641216516494751	23.004310607910156	0.0	0.0	0.0	281.69573974609375	0.0	0.0	0.0	0.0	0.0	0.0	0.0	0.0	0.0	0.0	0.0	0.0	0.0	0.0	0.0	0.0	0.0	0.0	88.30572509765625	281.69573974609375	0.0	0.0	0.0	558461.8125
1689416057326310500	3811	1689416057284905486	map	66.42572021484375	0.5206680297851562	0.0	0.0	0.0	-0.005886910017579794	0.9999826550483704	17.553974151611328	0.42518022656440735	0.0	0.0	0.0	-238.85556030273438	0.42518022656440735	28.71003532409668	0.0	0.0	0.0	-275.9454650878906	0.0	0.0	0.0	0.0	0.0	0.0	0.0	0.0	0.0	0.0	0.0	0.0	0.0	0.0	0.0	0.0	0.0	0.0	-238.85556030273438	-275.9454650878906	0.0	0.0	0.0	586162.1875
1689416057327334318	3812	1689416057309881198	map	66.44508361816406	0.5198974609375	0.0	0.0	0.0	-0.005803464911878109	0.9999831318855286	18.71640968322754	-0.7063714861869812	0.0	0.0	0.0	93.83296203613281	-0.7063714861869812	28.65316390991211	0.0	0.0	0.0	109.48932647705078	0.0	0.0	0.0	0.0	0.0	0.0	0.0	0.0	0.0	0.0	0.0	0.0	0.0	0.0	0.0	0.0	0.0	0.0	93.83296203613281	109.48932647705078	0.0	0.0	0.0	554532.875
1689416057367741589	3813	1689416057334876666	map	66.57127380371094	0.5188827514648438	0.0	0.0	0.0	-0.005185731686651707	0.9999865293502808	17.311725616455078	-1.4946568012237549	0.0	0.0	0.0	12.680156707763672	-1.4946568012237549	35.165706634521484	0.0	0.0	0.0	129.92283630371094	0.0	0.0	0.0	0.0	0.0	0.0	0.0	0.0	0.0	0.0	0.0	0.0	0.0	0.0	0.0	0.0	0.0	0.0	12.680156707763672	129.92283630371094	0.0	0.0	0.0	597987.1875
1689416057408899864	3814	1689416057359967776	map	66.61842346191406	0.51177978515625	0.0	0.0	0.0	-0.00598990498110652	0.9999820590019226	17.8328914642334	0.15656520426273346	0.0	0.0	0.0	32.782493591308594	0.15656520426273346	28.86056137084961	0.0	0.0	0.0	-304.05938720703125	0.0	0.0	0.0	0.0	0.0	0.0	0.0	0.0	0.0	0.0	0.0	0.0	0.0	0.0	0.0	0.0	0.0	0.0	32.782493591308594	-304.05938720703125	0.0	0.0	0.0	610334.1875
1689416057409157323	3815	1689416057384868940	map	66.74018859863281	0.5086669921875	0.0	0.0	0.0	-0.005634667351841927	0.9999841451644897	19.9604434967041	-2.301340103149414	0.0	0.0	0.0	-91.78376770019531	-2.301340103149414	27.20062828063965	0.0	0.0	0.0	400.7507629394531	0.0	0.0	0.0	0.0	0.0	0.0	0.0	0.0	0.0	0.0	0.0	0.0	0.0	0.0	0.0	0.0	0.0	0.0	-91.78376770019531	400.7507629394531	0.0	0.0	0.0	736558.125
1689416057451893267	3816	1689416057409886893	map	66.87315368652344	0.5076751708984375	0.0	0.0	0.0	-0.006448136642575264	0.9999791979789734	18.635379791259766	1.028351902961731	0.0	0.0	0.0	-137.86183166503906	1.028351902961731	30.868398666381836	0.0	0.0	0.0	181.36184692382812	0.0	0.0	0.0	0.0	0.0	0.0	0.0	0.0	0.0	0.0	0.0	0.0	0.0	0.0	0.0	0.0	0.0	0.0	-137.86183166503906	181.36184692382812	0.0	0.0	0.0	618815.8125
1689416057452292037	3817	1689416057434867344	map	66.8974609375	0.5090484619140625	0.0	0.0	0.0	-0.005954381078481674	0.9999822974205017	17.49821662902832	1.2645447254180908	0.0	0.0	0.0	96.48490905761719	1.2645447254180908	31.27513313293457	0.0	0.0	0.0	532.7626342773438	0.0	0.0	0.0	0.0	0.0	0.0	0.0	0.0	0.0	0.0	0.0	0.0	0.0	0.0	0.0	0.0	0.0	0.0	96.48490905761719	532.7626342773438	0.0	0.0	0.0	614596.4375
1689416057492842339	3818	1689416057459869155	map	67.02890014648438	0.50714111328125	0.0	0.0	0.0	-0.0059765540063381195	0.9999821186065674	17.17736053466797	1.9370166063308716	0.0	0.0	0.0	374.2980041503906	1.9370166063308716	31.459150314331055	0.0	0.0	0.0	716.3700561523438	0.0	0.0	0.0	0.0	0.0	0.0	0.0	0.0	0.0	0.0	0.0	0.0	0.0	0.0	0.0	0.0	0.0	0.0	374.2980041503906	716.3700561523438	0.0	0.0	0.0	574244.5
1689416057534772708	3819	1689416057484873623	map	67.1624755859375	0.5034408569335938	0.0	0.0	0.0	-0.006252160761505365	0.9999804496765137	17.205020904541016	-0.4096105098724365	0.0	0.0	0.0	507.2910461425781	-0.4096105098724365	30.14004898071289	0.0	0.0	0.0	80.75556945800781	0.0	0.0	0.0	0.0	0.0	0.0	0.0	0.0	0.0	0.0	0.0	0.0	0.0	0.0	0.0	0.0	0.0	0.0	507.2910461425781	80.75556945800781	0.0	0.0	0.0	532338.625
1689416057534916538	3820	1689416057509834630	map	67.17990112304688	0.5140609741210938	0.0	0.0	0.0	-0.0058428035117685795	0.9999829530715942	16.60283660888672	1.101003646850586	0.0	0.0	0.0	508.7633972167969	1.101003646850586	24.519542694091797	0.0	0.0	0.0	295.5217590332031	0.0	0.0	0.0	0.0	0.0	0.0	0.0	0.0	0.0	0.0	0.0	0.0	0.0	0.0	0.0	0.0	0.0	0.0	508.7633972167969	295.5217590332031	0.0	0.0	0.0	621555.875
1689416057577234265	3821	1689416057534869507	map	67.31221008300781	0.5098648071289062	0.0	0.0	0.0	-0.005998964887112379	0.9999819993972778	20.229703903198242	-0.7868059873580933	0.0	0.0	0.0	251.7449493408203	-0.7868059873580933	26.080425262451172	0.0	0.0	0.0	78.4546127319336	0.0	0.0	0.0	0.0	0.0	0.0	0.0	0.0	0.0	0.0	0.0	0.0	0.0	0.0	0.0	0.0	0.0	0.0	251.7449493408203	78.4546127319336	0.0	0.0	0.0	719473.9375
1689416057577379501	3822	1689416057559845072	map	67.34878540039062	0.5089950561523438	0.0	0.0	0.0	-0.005989666562527418	0.9999820590019226	20.372896194458008	-0.8784677386283875	0.0	0.0	0.0	-211.99497985839844	-0.8784677386283875	26.589553833007812	0.0	0.0	0.0	468.7929382324219	0.0	0.0	0.0	0.0	0.0	0.0	0.0	0.0	0.0	0.0	0.0	0.0	0.0	0.0	0.0	0.0	0.0	0.0	-211.99497985839844	468.7929382324219	0.0	0.0	0.0	730477.75
1689416057617857440	3823	1689416057584850815	map	67.47593688964844	0.5129623413085938	0.0	0.0	0.0	-0.0060728732496500015	0.9999815821647644	20.471487045288086	-0.4882766604423523	0.0	0.0	0.0	17.2645263671875	-0.4882766604423523	22.86221694946289	0.0	0.0	0.0	85.38542175292969	0.0	0.0	0.0	0.0	0.0	0.0	0.0	0.0	0.0	0.0	0.0	0.0	0.0	0.0	0.0	0.0	0.0	0.0	17.2645263671875	85.38542175292969	0.0	0.0	0.0	681282.75
1689416057658713444	3824	1689416057609850498	map	67.60462951660156	0.5012588500976562	0.0	0.0	0.0	-0.0062693264335393906	0.9999803304672241	16.646015167236328	-1.604526162147522	0.0	0.0	0.0	-63.34072494506836	-1.604526162147522	26.677734375	0.0	0.0	0.0	898.8026123046875	0.0	0.0	0.0	0.0	0.0	0.0	0.0	0.0	0.0	0.0	0.0	0.0	0.0	0.0	0.0	0.0	0.0	0.0	-63.34072494506836	898.8026123046875	0.0	0.0	0.0	655409.1875
1689416057658811770	3825	1689416057634806289	map	67.62774658203125	0.5042572021484375	0.0	0.0	0.0	-0.006453143432736397	0.9999791979789734	17.071945190429688	0.03326209634542465	0.0	0.0	0.0	-719.266357421875	0.03326209634542465	27.221099853515625	0.0	0.0	0.0	533.4382934570312	0.0	0.0	0.0	0.0	0.0	0.0	0.0	0.0	0.0	0.0	0.0	0.0	0.0	0.0	0.0	0.0	0.0	0.0	-719.266357421875	533.4382934570312	0.0	0.0	0.0	681000.4375
1689416057700156645	3826	1689416057659795073	map	67.756591796875	0.5005264282226562	0.0	0.0	0.0	-0.006638390477746725	0.9999779462814331	15.697670936584473	0.9440783858299255	0.0	0.0	0.0	-363.3188781738281	0.9440783858299255	25.208154678344727	0.0	0.0	0.0	528.9244995117188	0.0	0.0	0.0	0.0	0.0	0.0	0.0	0.0	0.0	0.0	0.0	0.0	0.0	0.0	0.0	0.0	0.0	0.0	-363.3188781738281	528.9244995117188	0.0	0.0	0.0	631388.0
1689416057702316509	3827	1689416057684799604	map	67.90132141113281	0.5091094970703125	0.0	0.0	0.0	-0.006144397426396608	0.9999811053276062	17.255985260009766	-0.25743743777275085	0.0	0.0	0.0	-486.5006103515625	-0.25743743777275085	25.83685302734375	0.0	0.0	0.0	56.79448699951172	0.0	0.0	0.0	0.0	0.0	0.0	0.0	0.0	0.0	0.0	0.0	0.0	0.0	0.0	0.0	0.0	0.0	0.0	-486.5006103515625	56.79448699951172	0.0	0.0	0.0	635453.4375
1689416057742869104	3828	1689416057709789244	map	67.93925476074219	0.5013656616210938	0.0	0.0	0.0	-0.00594198377802968	0.9999823570251465	15.432403564453125	0.5280447006225586	0.0	0.0	0.0	-761.5291137695312	0.5280447006225586	28.500154495239258	0.0	0.0	0.0	211.7146759033203	0.0	0.0	0.0	0.0	0.0	0.0	0.0	0.0	0.0	0.0	0.0	0.0	0.0	0.0	0.0	0.0	0.0	0.0	-761.5291137695312	211.7146759033203	0.0	0.0	0.0	696353.9375
1689416057784855761	3829	1689416057734776234	map	68.06878662109375	0.48976898193359375	0.0	0.0	0.0	-0.006103867199271917	0.9999813437461853	17.95378303527832	0.22434073686599731	0.0	0.0	0.0	-304.5581970214844	0.22434073686599731	23.921663284301758	0.0	0.0	0.0	315.086181640625	0.0	0.0	0.0	0.0	0.0	0.0	0.0	0.0	0.0	0.0	0.0	0.0	0.0	0.0	0.0	0.0	0.0	0.0	-304.5581970214844	315.086181640625	0.0	0.0	0.0	624490.75
1689416057784978644	3830	1689416057759755455	map	68.09233093261719	0.4929656982421875	0.0	0.0	0.0	-0.006208292208611965	0.9999807476997375	16.068702697753906	0.03239759802818298	0.0	0.0	0.0	-451.2361145019531	0.03239759802818298	24.371723175048828	0.0	0.0	0.0	298.5570983886719	0.0	0.0	0.0	0.0	0.0	0.0	0.0	0.0	0.0	0.0	0.0	0.0	0.0	0.0	0.0	0.0	0.0	0.0	-451.2361145019531	298.5570983886719	0.0	0.0	0.0	679088.375
1689416057826081989	3831	1689416057784808963	map	68.23196411132812	0.48024749755859375	0.0	0.0	0.0	-0.005683065392076969	0.9999838471412659	16.562036514282227	-0.11104930192232132	0.0	0.0	0.0	-70.45834350585938	-0.11104930192232132	28.16741180419922	0.0	0.0	0.0	61.790706634521484	0.0	0.0	0.0	0.0	0.0	0.0	0.0	0.0	0.0	0.0	0.0	0.0	0.0	0.0	0.0	0.0	0.0	0.0	-70.45834350585938	61.790706634521484	0.0	0.0	0.0	680040.4375
1689416057827206482	3832	1689416057809726842	map	68.36854553222656	0.4762725830078125	0.0	0.0	0.0	-0.005867836996912956	0.9999827742576599	17.344432830810547	-0.5196744799613953	0.0	0.0	0.0	-553.3665771484375	-0.5196744799613953	23.56064224243164	0.0	0.0	0.0	546.08837890625	0.0	0.0	0.0	0.0	0.0	0.0	0.0	0.0	0.0	0.0	0.0	0.0	0.0	0.0	0.0	0.0	0.0	0.0	-553.3665771484375	546.08837890625	0.0	0.0	0.0	675286.25
1689416057868876778	3833	1689416057834763405	map	68.386962890625	0.4879608154296875	0.0	0.0	0.0	-0.006013746373355389	0.9999819397926331	19.82526969909668	1.001006841659546	0.0	0.0	0.0	-337.4376525878906	1.001006841659546	26.473342895507812	0.0	0.0	0.0	391.4278869628906	0.0	0.0	0.0	0.0	0.0	0.0	0.0	0.0	0.0	0.0	0.0	0.0	0.0	0.0	0.0	0.0	0.0	0.0	-337.4376525878906	391.4278869628906	0.0	0.0	0.0	864971.5625
1689416057909941831	3834	1689416057859697278	map	68.51039123535156	0.4922943115234375	0.0	0.0	0.0	-0.005483035463839769	0.9999849796295166	16.66652488708496	1.0555531978607178	0.0	0.0	0.0	281.27227783203125	1.0555531978607178	22.592714309692383	0.0	0.0	0.0	846.7465209960938	0.0	0.0	0.0	0.0	0.0	0.0	0.0	0.0	0.0	0.0	0.0	0.0	0.0	0.0	0.0	0.0	0.0	0.0	281.27227783203125	846.7465209960938	0.0	0.0	0.0	755624.375
1689416057910721370	3835	1689416057884708250	map	68.64289855957031	0.4833221435546875	0.0	0.0	0.0	-0.004691257607191801	0.9999889731407166	16.601512908935547	0.9252239465713501	0.0	0.0	0.0	-8.206582069396973	0.9252239465713501	21.213289260864258	0.0	0.0	0.0	295.8489074707031	0.0	0.0	0.0	0.0	0.0	0.0	0.0	0.0	0.0	0.0	0.0	0.0	0.0	0.0	0.0	0.0	0.0	0.0	-8.206582069396973	295.8489074707031	0.0	0.0	0.0	718492.9375
1689416057950729959	3836	1689416057909677292	map	68.66215515136719	0.4847564697265625	0.0	0.0	0.0	-0.005392199382185936	0.9999854564666748	18.203641891479492	1.7651649713516235	0.0	0.0	0.0	-364.78253173828125	1.7651649713516235	21.999195098876953	0.0	0.0	0.0	738.3201293945312	0.0	0.0	0.0	0.0	0.0	0.0	0.0	0.0	0.0	0.0	0.0	0.0	0.0	0.0	0.0	0.0	0.0	0.0	-364.78253173828125	738.3201293945312	0.0	0.0	0.0	938738.75
1689416057952160932	3837	1689416057934661056	map	68.80213928222656	0.4752349853515625	0.0	0.0	0.0	-0.005584838800132275	0.9999843835830688	17.133390426635742	1.112851619720459	0.0	0.0	0.0	-459.89599609375	1.112851619720459	23.31263542175293	0.0	0.0	0.0	638.86962890625	0.0	0.0	0.0	0.0	0.0	0.0	0.0	0.0	0.0	0.0	0.0	0.0	0.0	0.0	0.0	0.0	0.0	0.0	-459.89599609375	638.86962890625	0.0	0.0	0.0	750459.875
1689416057994352592	3838	1689416057959663055	map	68.83053588867188	0.4709625244140625	0.0	0.0	0.0	-0.0053588212467730045	0.9999856352806091	17.631134033203125	-0.18984626233577728	0.0	0.0	0.0	-739.0504760742188	-0.18984626233577728	23.306434631347656	0.0	0.0	0.0	494.8349609375	0.0	0.0	0.0	0.0	0.0	0.0	0.0	0.0	0.0	0.0	0.0	0.0	0.0	0.0	0.0	0.0	0.0	0.0	-739.0504760742188	494.8349609375	0.0	0.0	0.0	717555.5625
1689416058034954458	3839	1689416057984727953	map	68.9686279296875	0.4695892333984375	0.0	0.0	0.0	-0.005218871403485537	0.9999864101409912	20.1022891998291	1.032089114189148	0.0	0.0	0.0	-247.54495239257812	1.032089114189148	25.400434494018555	0.0	0.0	0.0	728.9234008789062	0.0	0.0	0.0	0.0	0.0	0.0	0.0	0.0	0.0	0.0	0.0	0.0	0.0	0.0	0.0	0.0	0.0	0.0	-247.54495239257812	728.9234008789062	0.0	0.0	0.0	1026945.3125
1689416058036071822	3840	1689416058009645919	map	69.08760070800781	0.4827423095703125	0.0	0.0	0.0	-0.005687595345079899	0.9999838471412659	18.503217697143555	1.526059865951538	0.0	0.0	0.0	-738.6558837890625	1.526059865951538	21.210372924804688	0.0	0.0	0.0	-118.40975189208984	0.0	0.0	0.0	0.0	0.0	0.0	0.0	0.0	0.0	0.0	0.0	0.0	0.0	0.0	0.0	0.0	0.0	0.0	-738.6558837890625	-118.40975189208984	0.0	0.0	0.0	739882.3125
1689416058076864723	3841	1689416058034612398	map	69.11186218261719	0.4824676513671875	0.0	0.0	0.0	-0.006127470172941685	0.9999812245368958	17.47612762451172	2.802035331726074	0.0	0.0	0.0	-852.2111206054688	2.802035331726074	28.337919235229492	0.0	0.0	0.0	545.3082885742188	0.0	0.0	0.0	0.0	0.0	0.0	0.0	0.0	0.0	0.0	0.0	0.0	0.0	0.0	0.0	0.0	0.0	0.0	-852.2111206054688	545.3082885742188	0.0	0.0	0.0	999624.5
1689416058077148106	3842	1689416058059614469	map	69.24107360839844	0.48538970947265625	0.0	0.0	0.0	-0.006702762097120285	0.9999775290489197	19.287405014038086	1.7480530738830566	0.0	0.0	0.0	-964.4275512695312	1.7480530738830566	25.06182098388672	0.0	0.0	0.0	-227.84999084472656	0.0	0.0	0.0	0.0	0.0	0.0	0.0	0.0	0.0	0.0	0.0	0.0	0.0	0.0	0.0	0.0	0.0	0.0	-964.4275512695312	-227.84999084472656	0.0	0.0	0.0	891280.5625
1689416058118808743	3843	1689416058084584512	map	69.382568359375	0.4889678955078125	0.0	0.0	0.0	-0.005676628556102514	0.9999839067459106	17.7985897064209	0.9166918992996216	0.0	0.0	0.0	-565.3908081054688	0.9166918992996216	20.802827835083008	0.0	0.0	0.0	180.68942260742188	0.0	0.0	0.0	0.0	0.0	0.0	0.0	0.0	0.0	0.0	0.0	0.0	0.0	0.0	0.0	0.0	0.0	0.0	-565.3908081054688	180.68942260742188	0.0	0.0	0.0	953426.75
1689416058160718169	3844	1689416058109536128	map	69.40484619140625	0.48504638671875	0.0	0.0	0.0	-0.00593888433650136	0.9999823570251465	16.10536003112793	1.4763596057891846	0.0	0.0	0.0	-987.275146484375	1.4763596057891846	24.26772689819336	0.0	0.0	0.0	296.3702392578125	0.0	0.0	0.0	0.0	0.0	0.0	0.0	0.0	0.0	0.0	0.0	0.0	0.0	0.0	0.0	0.0	0.0	0.0	-987.275146484375	296.3702392578125	0.0	0.0	0.0	1002111.625
1689416058161089649	3845	1689416058134513776	map	69.53450012207031	0.49468994140625	0.0	0.0	0.0	-0.006074065342545509	0.9999815821647644	19.159162521362305	1.6324013471603394	0.0	0.0	0.0	-1390.3074951171875	1.6324013471603394	29.208959579467773	0.0	0.0	0.0	495.91436767578125	0.0	0.0	0.0	0.0	0.0	0.0	0.0	0.0	0.0	0.0	0.0	0.0	0.0	0.0	0.0	0.0	0.0	0.0	-1390.3074951171875	495.91436767578125	0.0	0.0	0.0	1072814.875
1689416058201901107	3846	1689416058159520641	map	69.556884765625	0.5085830688476562	0.0	0.0	0.0	-0.005752444267272949	0.9999834299087524	21.815475463867188	0.5033187866210938	0.0	0.0	0.0	-733.6441040039062	0.5033187866210938	20.94279670715332	0.0	0.0	0.0	119.8735122680664	0.0	0.0	0.0	0.0	0.0	0.0	0.0	0.0	0.0	0.0	0.0	0.0	0.0	0.0	0.0	0.0	0.0	0.0	-733.6441040039062	119.8735122680664	0.0	0.0	0.0	813805.25
1689416058202106450	3847	1689416058184483024	map	69.70341491699219	0.4839324951171875	0.0	0.0	0.0	-0.005766510497778654	0.9999833703041077	16.484161376953125	1.2126647233963013	0.0	0.0	0.0	-944.8574829101562	1.2126647233963013	20.101884841918945	0.0	0.0	0.0	250.3827362060547	0.0	0.0	0.0	0.0	0.0	0.0	0.0	0.0	0.0	0.0	0.0	0.0	0.0	0.0	0.0	0.0	0.0	0.0	-944.8574829101562	250.3827362060547	0.0	0.0	0.0	815998.125
1689416058242716501	3848	1689416058209488690	map	69.83021545410156	0.48899078369140625	0.0	0.0	0.0	-0.0060392566956579685	0.9999817609786987	18.856603622436523	1.4265799522399902	0.0	0.0	0.0	18.334230422973633	1.4265799522399902	22.557954788208008	0.0	0.0	0.0	-178.38111877441406	0.0	0.0	0.0	0.0	0.0	0.0	0.0	0.0	0.0	0.0	0.0	0.0	0.0	0.0	0.0	0.0	0.0	0.0	18.334230422973633	-178.38111877441406	0.0	0.0	0.0	832649.9375
1689416058283852660	3849	1689416058234484521	map	69.85400390625	0.4935150146484375	0.0	0.0	0.0	-0.006062859669327736	0.9999816417694092	18.812488555908203	0.6872342228889465	0.0	0.0	0.0	-854.1813354492188	0.6872342228889465	27.90961456298828	0.0	0.0	0.0	73.51075744628906	0.0	0.0	0.0	0.0	0.0	0.0	0.0	0.0	0.0	0.0	0.0	0.0	0.0	0.0	0.0	0.0	0.0	0.0	-854.1813354492188	73.51075744628906	0.0	0.0	0.0	826358.25
1689416058284605059	3850	1689416058259495375	map	69.99739074707031	0.48006439208984375	0.0	0.0	0.0	-0.004984986037015915	0.9999876022338867	20.13784408569336	-2.2815723419189453	0.0	0.0	0.0	-296.5735778808594	-2.2815723419189453	25.96282196044922	0.0	0.0	0.0	127.36637878417969	0.0	0.0	0.0	0.0	0.0	0.0	0.0	0.0	0.0	0.0	0.0	0.0	0.0	0.0	0.0	0.0	0.0	0.0	-296.5735778808594	127.36637878417969	0.0	0.0	0.0	865559.5
1689416058324941077	3851	1689416058284496043	map	70.1170654296875	0.4916839599609375	0.0	0.0	0.0	-0.005937692243605852	0.9999823570251465	17.307035446166992	0.349158376455307	0.0	0.0	0.0	-381.5993347167969	0.349158376455307	26.54715347290039	0.0	0.0	0.0	671.7017822265625	0.0	0.0	0.0	0.0	0.0	0.0	0.0	0.0	0.0	0.0	0.0	0.0	0.0	0.0	0.0	0.0	0.0	0.0	-381.5993347167969	671.7017822265625	0.0	0.0	0.0	802064.125
1689416058326919046	3852	1689416058309488777	map	70.14112854003906	0.4843902587890625	0.0	0.0	0.0	-0.006092423107475042	0.9999814629554749	23.96137237548828	-0.06567221879959106	0.0	0.0	0.0	10.141169548034668	-0.06567221879959106	23.1610164642334	0.0	0.0	0.0	-425.2371826171875	0.0	0.0	0.0	0.0	0.0	0.0	0.0	0.0	0.0	0.0	0.0	0.0	0.0	0.0	0.0	0.0	0.0	0.0	10.141169548034668	-425.2371826171875	0.0	0.0	0.0	868582.625
1689416058368714344	3853	1689416058334500725	map	70.26495361328125	0.48184967041015625	0.0	0.0	0.0	-0.00626622699201107	0.9999803900718689	17.070451736450195	1.3770270347595215	0.0	0.0	0.0	74.32503509521484	1.3770270347595215	21.88846778869629	0.0	0.0	0.0	11.110325813293457	0.0	0.0	0.0	0.0	0.0	0.0	0.0	0.0	0.0	0.0	0.0	0.0	0.0	0.0	0.0	0.0	0.0	0.0	74.32503509521484	11.110325813293457	0.0	0.0	0.0	838528.25
1689416058409783953	3854	1689416058359564555	map	70.29585266113281	0.48917388916015625	0.0	0.0	0.0	-0.006187788676470518	0.9999808669090271	19.538223266601562	-1.1414064168930054	0.0	0.0	0.0	-215.9960174560547	-1.1414064168930054	26.133956909179688	0.0	0.0	0.0	857.4849853515625	0.0	0.0	0.0	0.0	0.0	0.0	0.0	0.0	0.0	0.0	0.0	0.0	0.0	0.0	0.0	0.0	0.0	0.0	-215.9960174560547	857.4849853515625	0.0	0.0	0.0	938996.9375
1689416058410296586	3855	1689416058384506351	map	70.39918518066406	0.4884490966796875	0.0	0.0	0.0	-0.0063575394451618195	0.9999797940254211	16.831605911254883	-1.77814781665802	0.0	0.0	0.0	-390.377197265625	-1.77814781665802	25.223787307739258	0.0	0.0	0.0	445.09161376953125	0.0	0.0	0.0	0.0	0.0	0.0	0.0	0.0	0.0	0.0	0.0	0.0	0.0	0.0	0.0	0.0	0.0	0.0	-390.377197265625	445.09161376953125	0.0	0.0	0.0	700362.625
1689416058451879903	3856	1689416058409461998	map	70.53883361816406	0.48740386962890625	0.0	0.0	0.0	-0.005620839074254036	0.9999842047691345	19.919710159301758	-0.37480586767196655	0.0	0.0	0.0	-521.7445678710938	-0.37480586767196655	18.305049896240234	0.0	0.0	0.0	166.0477752685547	0.0	0.0	0.0	0.0	0.0	0.0	0.0	0.0	0.0	0.0	0.0	0.0	0.0	0.0	0.0	0.0	0.0	0.0	-521.7445678710938	166.0477752685547	0.0	0.0	0.0	863897.1875
1689416058452002012	3857	1689416058434475527	map	70.56007385253906	0.48690032958984375	0.0	0.0	0.0	-0.006157509982585907	0.9999810457229614	18.045454025268555	-0.9737515449523926	0.0	0.0	0.0	275.1727600097656	-0.9737515449523926	25.611621856689453	0.0	0.0	0.0	810.5618896484375	0.0	0.0	0.0	0.0	0.0	0.0	0.0	0.0	0.0	0.0	0.0	0.0	0.0	0.0	0.0	0.0	0.0	0.0	275.1727600097656	810.5618896484375	0.0	0.0	0.0	962850.0625
1689416058492781155	3858	1689416058459455987	map	70.69947814941406	0.5083847045898438	0.0	0.0	0.0	-0.006316055543720722	0.9999800324440002	18.535884857177734	-1.8274978399276733	0.0	0.0	0.0	-195.19932556152344	-1.8274978399276733	30.09485626220703	0.0	0.0	0.0	1157.7410888671875	0.0	0.0	0.0	0.0	0.0	0.0	0.0	0.0	0.0	0.0	0.0	0.0	0.0	0.0	0.0	0.0	0.0	0.0	-195.19932556152344	1157.7410888671875	0.0	0.0	0.0	922124.125
1689416058534333795	3859	1689416058484478608	map	70.8199462890625	0.5050277709960938	0.0	0.0	0.0	-0.006890154909342527	0.9999762773513794	23.846477508544922	-2.453526020050049	0.0	0.0	0.0	-529.743896484375	-2.453526020050049	23.48360252380371	0.0	0.0	0.0	194.4620361328125	0.0	0.0	0.0	0.0	0.0	0.0	0.0	0.0	0.0	0.0	0.0	0.0	0.0	0.0	0.0	0.0	0.0	0.0	-529.743896484375	194.4620361328125	0.0	0.0	0.0	999071.75
1689416058534468516	3860	1689416058509469588	map	70.84107971191406	0.49666595458984375	0.0	0.0	0.0	-0.007472119759768248	0.9999721050262451	26.073421478271484	-2.440694808959961	0.0	0.0	0.0	-1355.2086181640625	-2.440694808959961	32.72645568847656	0.0	0.0	0.0	-133.76510620117188	0.0	0.0	0.0	0.0	0.0	0.0	0.0	0.0	0.0	0.0	0.0	0.0	0.0	0.0	0.0	0.0	0.0	0.0	-1355.2086181640625	-133.76510620117188	0.0	0.0	0.0	1181564.375
1689416058574999529	3861	1689416058534564695	map	70.98789978027344	0.5018692016601562	0.0	0.0	0.0	-0.006650788243860006	0.9999778866767883	25.66512107849121	1.3718284368515015	0.0	0.0	0.0	-145.014404296875	1.3718284368515015	31.47257423400879	0.0	0.0	0.0	333.1552429199219	0.0	0.0	0.0	0.0	0.0	0.0	0.0	0.0	0.0	0.0	0.0	0.0	0.0	0.0	0.0	0.0	0.0	0.0	-145.014404296875	333.1552429199219	0.0	0.0	0.0	1359026.75
1689416058576899375	3862	1689416058559497122	map	71.00776672363281	0.4938507080078125	0.0	0.0	0.0	-0.00650011096149683	0.9999788999557495	22.803985595703125	-2.03839111328125	0.0	0.0	0.0	-1266.70556640625	-2.03839111328125	30.469682693481445	0.0	0.0	0.0	-188.82403564453125	0.0	0.0	0.0	0.0	0.0	0.0	0.0	0.0	0.0	0.0	0.0	0.0	0.0	0.0	0.0	0.0	0.0	0.0	-1266.70556640625	-188.82403564453125	0.0	0.0	0.0	981374.5625
1689416058618817099	3863	1689416058584582662	map	71.13294982910156	0.4913482666015625	0.0	0.0	0.0	-0.006726603489369154	0.9999773502349854	20.262454986572266	-1.882066249847412	0.0	0.0	0.0	-1499.7578125	-1.882066249847412	29.771240234375	0.0	0.0	0.0	-865.8908081054688	0.0	0.0	0.0	0.0	0.0	0.0	0.0	0.0	0.0	0.0	0.0	0.0	0.0	0.0	0.0	0.0	0.0	0.0	-1499.7578125	-865.8908081054688	0.0	0.0	0.0	922558.125
1689416058660163201	3864	1689416058609536100	map	71.26383972167969	0.4924163818359375	0.0	0.0	0.0	-0.006679159123450518	0.999977707862854	25.070558547973633	-2.534520149230957	0.0	0.0	0.0	-1072.0682373046875	-2.534520149230957	35.83161544799805	0.0	0.0	0.0	232.49459838867188	0.0	0.0	0.0	0.0	0.0	0.0	0.0	0.0	0.0	0.0	0.0	0.0	0.0	0.0	0.0	0.0	0.0	0.0	-1072.0682373046875	232.49459838867188	0.0	0.0	0.0	1113862.75
1689416058660336575	3865	1689416058634549947	map	71.28353881835938	0.49983978271484375	0.0	0.0	0.0	-0.006626708433032036	0.9999780654907227	20.575275421142578	-2.3960254192352295	0.0	0.0	0.0	274.6515808105469	-2.3960254192352295	27.839303970336914	0.0	0.0	0.0	374.1521911621094	0.0	0.0	0.0	0.0	0.0	0.0	0.0	0.0	0.0	0.0	0.0	0.0	0.0	0.0	0.0	0.0	0.0	0.0	274.6515808105469	374.1521911621094	0.0	0.0	0.0	926444.125
1689416058700840377	3866	1689416058659499939	map	71.42277526855469	0.49951171875	0.0	0.0	0.0	-0.006596668157726526	0.999978244304657	25.15769386291504	-3.0734822750091553	0.0	0.0	0.0	-619.03173828125	-3.0734822750091553	31.421789169311523	0.0	0.0	0.0	-684.480712890625	0.0	0.0	0.0	0.0	0.0	0.0	0.0	0.0	0.0	0.0	0.0	0.0	0.0	0.0	0.0	0.0	0.0	0.0	-619.03173828125	-684.480712890625	0.0	0.0	0.0	1171929.125
1689416058701927127	3867	1689416058684508383	map	71.53009033203125	0.4787445068359375	0.0	0.0	0.0	-0.007328118663281202	0.9999731779098511	22.109024047851562	-0.04935199394822121	0.0	0.0	0.0	357.0673828125	-0.04935199394822121	28.842126846313477	0.0	0.0	0.0	-642.3738403320312	0.0	0.0	0.0	0.0	0.0	0.0	0.0	0.0	0.0	0.0	0.0	0.0	0.0	0.0	0.0	0.0	0.0	0.0	357.0673828125	-642.3738403320312	0.0	0.0	0.0	1125400.875
1689416058746509158	3868	1689416058709499148	map	71.56729125976562	0.4874420166015625	0.0	0.0	0.0	-0.006644350942224264	0.9999779462814331	18.111133575439453	-3.293987274169922	0.0	0.0	0.0	-13.333243370056152	-3.293987274169922	27.80642318725586	0.0	0.0	0.0	-970.0449829101562	0.0	0.0	0.0	0.0	0.0	0.0	0.0	0.0	0.0	0.0	0.0	0.0	0.0	0.0	0.0	0.0	0.0	0.0	-13.333243370056152	-970.0449829101562	0.0	0.0	0.0	863280.125
1689416058785458646	3869	1689416058734519719	map	71.69981384277344	0.48423004150390625	0.0	0.0	0.0	-0.007027003914117813	0.999975323677063	20.16164779663086	-2.4326224327087402	0.0	0.0	0.0	167.89883422851562	-2.4326224327087402	28.193113327026367	0.0	0.0	0.0	-754.8301391601562	0.0	0.0	0.0	0.0	0.0	0.0	0.0	0.0	0.0	0.0	0.0	0.0	0.0	0.0	0.0	0.0	0.0	0.0	167.89883422851562	-754.8301391601562	0.0	0.0	0.0	993855.9375
1689416058785696544	3870	1689416058759532624	map	71.72151184082031	0.4805145263671875	0.0	0.0	0.0	-0.007423245348036289	0.9999724626541138	28.468074798583984	-3.2705984115600586	0.0	0.0	0.0	-1007.980712890625	-3.2705984115600586	29.873510360717773	0.0	0.0	0.0	-467.27142333984375	0.0	0.0	0.0	0.0	0.0	0.0	0.0	0.0	0.0	0.0	0.0	0.0	0.0	0.0	0.0	0.0	0.0	0.0	-1007.980712890625	-467.27142333984375	0.0	0.0	0.0	1132450.75
1689416058826871598	3871	1689416058784478302	map	71.85585021972656	0.49008941650390625	0.0	0.0	0.0	-0.006657701916992664	0.9999778270721436	22.86996078491211	-4.226541042327881	0.0	0.0	0.0	-250.11907958984375	-4.226541042327881	29.165706634521484	0.0	0.0	0.0	176.15782165527344	0.0	0.0	0.0	0.0	0.0	0.0	0.0	0.0	0.0	0.0	0.0	0.0	0.0	0.0	0.0	0.0	0.0	0.0	-250.11907958984375	176.15782165527344	0.0	0.0	0.0	954314.8125
1689416058827159426	3872	1689416058809514250	map	71.9857177734375	0.4889984130859375	0.0	0.0	0.0	-0.007481894455850124	0.9999719858169556	28.29361343383789	-3.5861008167266846	0.0	0.0	0.0	-729.5045166015625	-3.5861008167266846	27.127857208251953	0.0	0.0	0.0	-563.5134887695312	0.0	0.0	0.0	0.0	0.0	0.0	0.0	0.0	0.0	0.0	0.0	0.0	0.0	0.0	0.0	0.0	0.0	0.0	-729.5045166015625	-563.5134887695312	0.0	0.0	0.0	1227850.5
1689416058867815982	3873	1689416058834538992	map	71.995849609375	0.4841461181640625	0.0	0.0	0.0	-0.007461152505129576	0.9999721646308899	25.926651000976562	-1.9538185596466064	0.0	0.0	0.0	40.84225845336914	-1.9538185596466064	29.89911651611328	0.0	0.0	0.0	-1039.455078125	0.0	0.0	0.0	0.0	0.0	0.0	0.0	0.0	0.0	0.0	0.0	0.0	0.0	0.0	0.0	0.0	0.0	0.0	40.84225845336914	-1039.455078125	0.0	0.0	0.0	1121422.625
1689416058909163926	3874	1689416058859515168	map	72.14306640625	0.47599029541015625	0.0	0.0	0.0	-0.007524808403104544	0.9999716877937317	25.456478118896484	-2.680790662765503	0.0	0.0	0.0	-926.962158203125	-2.680790662765503	31.344934463500977	0.0	0.0	0.0	-981.7124633789062	0.0	0.0	0.0	0.0	0.0	0.0	0.0	0.0	0.0	0.0	0.0	0.0	0.0	0.0	0.0	0.0	0.0	0.0	-926.962158203125	-981.7124633789062	0.0	0.0	0.0	966409.75
1689416058909309855	3875	1689416058884548079	map	72.255859375	0.4703826904296875	0.0	0.0	0.0	-0.007827114313840866	0.9999693632125854	23.327896118164062	0.14676861464977264	0.0	0.0	0.0	311.57977294921875	0.14676861464977264	29.543495178222656	0.0	0.0	0.0	-1571.384521484375	0.0	0.0	0.0	0.0	0.0	0.0	0.0	0.0	0.0	0.0	0.0	0.0	0.0	0.0	0.0	0.0	0.0	0.0	311.57977294921875	-1571.384521484375	0.0	0.0	0.0	1032700.5625
1689416058949921451	3876	1689416058909515098	map	72.29461669921875	0.4692535400390625	0.0	0.0	0.0	-0.0070208050310611725	0.9999753832817078	19.84691619873047	-4.02977180480957	0.0	0.0	0.0	-279.8989562988281	-4.02977180480957	38.73695755004883	0.0	0.0	0.0	-1172.624267578125	0.0	0.0	0.0	0.0	0.0	0.0	0.0	0.0	0.0	0.0	0.0	0.0	0.0	0.0	0.0	0.0	0.0	0.0	-279.8989562988281	-1172.624267578125	0.0	0.0	0.0	828119.125
1689416058951832766	3877	1689416058934550282	map	72.41912841796875	0.4709930419921875	0.0	0.0	0.0	-0.007880756631493568	0.999968945980072	24.143054962158203	-1.7785007953643799	0.0	0.0	0.0	-508.25811767578125	-1.7785007953643799	27.068078994750977	0.0	0.0	0.0	-1341.2939453125	0.0	0.0	0.0	0.0	0.0	0.0	0.0	0.0	0.0	0.0	0.0	0.0	0.0	0.0	0.0	0.0	0.0	0.0	-508.25811767578125	-1341.2939453125	0.0	0.0	0.0	893927.3125
1689416058992769519	3878	1689416058959535573	map	72.43312072753906	0.4697723388671875	0.0	0.0	0.0	-0.007350529544055462	0.9999729990959167	21.09125328063965	-1.846203088760376	0.0	0.0	0.0	-883.319091796875	-1.846203088760376	28.965394973754883	0.0	0.0	0.0	-1580.48046875	0.0	0.0	0.0	0.0	0.0	0.0	0.0	0.0	0.0	0.0	0.0	0.0	0.0	0.0	0.0	0.0	0.0	0.0	-883.319091796875	-1580.48046875	0.0	0.0	0.0	942817.5
1689416059034163981	3879	1689416058984523757	map	72.56597900390625	0.47141265869140625	0.0	0.0	0.0	-0.008336836472153664	0.999965250492096	21.53736686706543	-3.100142478942871	0.0	0.0	0.0	-119.64659881591797	-3.100142478942871	29.99458885192871	0.0	0.0	0.0	-511.30218505859375	0.0	0.0	0.0	0.0	0.0	0.0	0.0	0.0	0.0	0.0	0.0	0.0	0.0	0.0	0.0	0.0	0.0	0.0	-119.64659881591797	-511.30218505859375	0.0	0.0	0.0	813770.5625
1689416059034243133	3880	1689416059009584852	map	72.71749877929688	0.46596527099609375	0.0	0.0	0.0	-0.007261601742357016	0.9999736547470093	25.718399047851562	-2.6631083488464355	0.0	0.0	0.0	176.96240234375	-2.6631083488464355	34.57796859741211	0.0	0.0	0.0	-600.594482421875	0.0	0.0	0.0	0.0	0.0	0.0	0.0	0.0	0.0	0.0	0.0	0.0	0.0	0.0	0.0	0.0	0.0	0.0	176.96240234375	-600.594482421875	0.0	0.0	0.0	987994.4375
1689416059074775685	3881	1689416059034570523	map	72.72944641113281	0.4582672119140625	0.0	0.0	0.0	-0.00769861089065671	0.9999703764915466	23.7204532623291	-2.058051347732544	0.0	0.0	0.0	232.07603454589844	-2.058051347732544	33.221710205078125	0.0	0.0	0.0	-755.1098022460938	0.0	0.0	0.0	0.0	0.0	0.0	0.0	0.0	0.0	0.0	0.0	0.0	0.0	0.0	0.0	0.0	0.0	0.0	232.07603454589844	-755.1098022460938	0.0	0.0	0.0	1019758.375
1689416059076826094	3882	1689416059059566481	map	72.87336730957031	0.4596710205078125	0.0	0.0	0.0	-0.0073231118731200695	0.9999731779098511	26.347925186157227	-4.546666145324707	0.0	0.0	0.0	733.313232421875	-4.546666145324707	32.41114807128906	0.0	0.0	0.0	-834.12548828125	0.0	0.0	0.0	0.0	0.0	0.0	0.0	0.0	0.0	0.0	0.0	0.0	0.0	0.0	0.0	0.0	0.0	0.0	733.313232421875	-834.12548828125	0.0	0.0	0.0	954212.5625
1689416059119534225	3883	1689416059084584033	map	72.98493957519531	0.4538116455078125	0.0	0.0	0.0	-0.00767167005687952	0.999970555305481	25.104347229003906	-0.9343759417533875	0.0	0.0	0.0	595.0843505859375	-0.9343759417533875	25.72939109802246	0.0	0.0	0.0	-950.7030029296875	0.0	0.0	0.0	0.0	0.0	0.0	0.0	0.0	0.0	0.0	0.0	0.0	0.0	0.0	0.0	0.0	0.0	0.0	595.0843505859375	-950.7030029296875	0.0	0.0	0.0	1021337.3125
1689416059159876112	3884	1689416059109571690	map	73.01380920410156	0.4489288330078125	0.0	0.0	0.0	-0.007528384681791067	0.9999716877937317	22.438520431518555	-0.30095458030700684	0.0	0.0	0.0	590.9452514648438	-0.30095458030700684	33.705867767333984	0.0	0.0	0.0	-1315.9876708984375	0.0	0.0	0.0	0.0	0.0	0.0	0.0	0.0	0.0	0.0	0.0	0.0	0.0	0.0	0.0	0.0	0.0	0.0	590.9452514648438	-1315.9876708984375	0.0	0.0	0.0	1126754.0
1689416059160011692	3885	1689416059134594686	map	73.14674377441406	0.46170806884765625	0.0	0.0	0.0	-0.00807911530137062	0.9999673366546631	24.270414352416992	-1.5296852588653564	0.0	0.0	0.0	176.57913208007812	-1.5296852588653564	30.582456588745117	0.0	0.0	0.0	-294.7093505859375	0.0	0.0	0.0	0.0	0.0	0.0	0.0	0.0	0.0	0.0	0.0	0.0	0.0	0.0	0.0	0.0	0.0	0.0	176.57913208007812	-294.7093505859375	0.0	0.0	0.0	1070548.0
1689416059200743563	3886	1689416059159609666	map	73.18205261230469	0.46334075927734375	0.0	0.0	0.0	-0.007715776562690735	0.9999702572822571	21.01292610168457	-0.36368146538734436	0.0	0.0	0.0	-39.551910400390625	-0.36368146538734436	26.220046997070312	0.0	0.0	0.0	-427.2635498046875	0.0	0.0	0.0	0.0	0.0	0.0	0.0	0.0	0.0	0.0	0.0	0.0	0.0	0.0	0.0	0.0	0.0	0.0	-39.551910400390625	-427.2635498046875	0.0	0.0	0.0	1156988.25
1689416059201990972	3887	1689416059184626471	map	73.3028564453125	0.4610748291015625	0.0	0.0	0.0	-0.007863114587962627	0.9999690651893616	20.553071975708008	-0.609552264213562	0.0	0.0	0.0	119.16381072998047	-0.609552264213562	30.0263614654541	0.0	0.0	0.0	-1449.204833984375	0.0	0.0	0.0	0.0	0.0	0.0	0.0	0.0	0.0	0.0	0.0	0.0	0.0	0.0	0.0	0.0	0.0	0.0	119.16381072998047	-1449.204833984375	0.0	0.0	0.0	1072553.0
1689416059244491470	3888	1689416059209659577	map	73.44955444335938	0.4600067138671875	0.0	0.0	0.0	-0.007423722185194492	0.9999724626541138	21.16438102722168	-2.583172082901001	0.0	0.0	0.0	768.1632080078125	-2.583172082901001	28.91138458251953	0.0	0.0	0.0	-1403.8148193359375	0.0	0.0	0.0	0.0	0.0	0.0	0.0	0.0	0.0	0.0	0.0	0.0	0.0	0.0	0.0	0.0	0.0	0.0	768.1632080078125	-1403.8148193359375	0.0	0.0	0.0	941165.4375
1689416059284838942	3889	1689416059234619086	map	73.46577453613281	0.4597930908203125	0.0	0.0	0.0	-0.007852624170482159	0.9999691843986511	22.593307495117188	-1.4583216905593872	0.0	0.0	0.0	1190.41943359375	-1.4583216905593872	23.44820785522461	0.0	0.0	0.0	-1052.826171875	0.0	0.0	0.0	0.0	0.0	0.0	0.0	0.0	0.0	0.0	0.0	0.0	0.0	0.0	0.0	0.0	0.0	0.0	1190.41943359375	-1052.826171875	0.0	0.0	0.0	1007054.125
1689416059284952206	3890	1689416059259698403	map	73.59925842285156	0.46407318115234375	0.0	0.0	0.0	-0.007920333184301853	0.9999686479568481	23.941099166870117	-2.5195863246917725	0.0	0.0	0.0	301.6876220703125	-2.5195863246917725	21.760902404785156	0.0	0.0	0.0	-257.2748718261719	0.0	0.0	0.0	0.0	0.0	0.0	0.0	0.0	0.0	0.0	0.0	0.0	0.0	0.0	0.0	0.0	0.0	0.0	301.6876220703125	-257.2748718261719	0.0	0.0	0.0	917070.25
1689416059325686294	3891	1689416059284644774	map	73.72377014160156	0.4633636474609375	0.0	0.0	0.0	-0.007687643636018038	0.9999704360961914	26.306564331054688	-0.0846562385559082	0.0	0.0	0.0	765.5778198242188	-0.0846562385559082	25.098299026489258	0.0	0.0	0.0	-223.563720703125	0.0	0.0	0.0	0.0	0.0	0.0	0.0	0.0	0.0	0.0	0.0	0.0	0.0	0.0	0.0	0.0	0.0	0.0	765.5778198242188	-223.563720703125	0.0	0.0	0.0	1112815.5
1689416059326864159	3892	1689416059309663644	map	73.75299072265625	0.4532623291015625	0.0	0.0	0.0	-0.007431827951222658	0.999972403049469	21.4481201171875	0.343433678150177	0.0	0.0	0.0	372.0450439453125	0.343433678150177	24.395503997802734	0.0	0.0	0.0	-646.29833984375	0.0	0.0	0.0	0.0	0.0	0.0	0.0	0.0	0.0	0.0	0.0	0.0	0.0	0.0	0.0	0.0	0.0	0.0	372.0450439453125	-646.29833984375	0.0	0.0	0.0	896917.75
1689416059368413336	3893	1689416059334709884	map	73.89141845703125	0.4449615478515625	0.0	0.0	0.0	-0.007284489460289478	0.999973475933075	21.658092498779297	-0.9762780666351318	0.0	0.0	0.0	725.1972045898438	-0.9762780666351318	24.506759643554688	0.0	0.0	0.0	-965.636474609375	0.0	0.0	0.0	0.0	0.0	0.0	0.0	0.0	0.0	0.0	0.0	0.0	0.0	0.0	0.0	0.0	0.0	0.0	725.1972045898438	-965.636474609375	0.0	0.0	0.0	984642.4375
1689416059408947526	3894	1689416059359735135	map	73.89546203613281	0.44351959228515625	0.0	0.0	0.0	-0.00837975088506937	0.9999648928642273	19.88962173461914	0.259907990694046	0.0	0.0	0.0	-144.56793212890625	0.259907990694046	24.146772384643555	0.0	0.0	0.0	-642.8010864257812	0.0	0.0	0.0	0.0	0.0	0.0	0.0	0.0	0.0	0.0	0.0	0.0	0.0	0.0	0.0	0.0	0.0	0.0	-144.56793212890625	-642.8010864257812	0.0	0.0	0.0	944542.25
1689416059409003020	3895	1689416059384794491	map	74.04417419433594	0.4462738037109375	0.0	0.0	0.0	-0.007708624005317688	0.9999703168869019	17.85579490661621	-1.9259834289550781	0.0	0.0	0.0	170.32772827148438	-1.9259834289550781	21.39706039428711	0.0	0.0	0.0	-480.6443786621094	0.0	0.0	0.0	0.0	0.0	0.0	0.0	0.0	0.0	0.0	0.0	0.0	0.0	0.0	0.0	0.0	0.0	0.0	170.32772827148438	-480.6443786621094	0.0	0.0	0.0	861490.875
1689416059450841612	3896	1689416059409809910	map	74.17427062988281	0.44600677490234375	0.0	0.0	0.0	-0.008734981529414654	0.9999618530273438	13.020772933959961	-0.027419239282608032	0.0	0.0	0.0	-27.398754119873047	-0.027419239282608032	22.800079345703125	0.0	0.0	0.0	-142.4090576171875	0.0	0.0	0.0	0.0	0.0	0.0	0.0	0.0	0.0	0.0	0.0	0.0	0.0	0.0	0.0	0.0	0.0	0.0	-27.398754119873047	-142.4090576171875	0.0	0.0	0.0	793658.8125
1689416059452118864	3897	1689416059434890993	map	74.1890869140625	0.4487152099609375	0.0	0.0	0.0	-0.008038823492825031	0.9999676942825317	14.923384666442871	-1.2665958404541016	0.0	0.0	0.0	-267.9971618652344	-1.2665958404541016	21.502368927001953	0.0	0.0	0.0	-812.2033081054688	0.0	0.0	0.0	0.0	0.0	0.0	0.0	0.0	0.0	0.0	0.0	0.0	0.0	0.0	0.0	0.0	0.0	0.0	-267.9971618652344	-812.2033081054688	0.0	0.0	0.0	725726.75
1689416059493193158	3898	1689416059459878249	map	74.32511901855469	0.44412994384765625	0.0	0.0	0.0	-0.007643537595868111	0.9999707937240601	14.544321060180664	-0.08241873234510422	0.0	0.0	0.0	-229.34486389160156	-0.08241873234510422	17.8907470703125	0.0	0.0	0.0	-408.5750427246094	0.0	0.0	0.0	0.0	0.0	0.0	0.0	0.0	0.0	0.0	0.0	0.0	0.0	0.0	0.0	0.0	0.0	0.0	-229.34486389160156	-408.5750427246094	0.0	0.0	0.0	732909.5
1689416059535007044	3899	1689416059484921178	map	74.46247863769531	0.45639801025390625	0.0	0.0	0.0	-0.007366741541773081	0.9999728798866272	19.264982223510742	-1.0826632976531982	0.0	0.0	0.0	816.7206420898438	-1.0826632976531982	22.23635482788086	0.0	0.0	0.0	-1280.8209228515625	0.0	0.0	0.0	0.0	0.0	0.0	0.0	0.0	0.0	0.0	0.0	0.0	0.0	0.0	0.0	0.0	0.0	0.0	816.7206420898438	-1280.8209228515625	0.0	0.0	0.0	996821.125
1689416059535010383	3900	1689416059509974084	map	74.48995971679688	0.4473419189453125	0.0	0.0	0.0	-0.0077164918184280396	0.9999701976776123	18.403738021850586	-1.0114835500717163	0.0	0.0	0.0	826.3975830078125	-1.0114835500717163	20.25246810913086	0.0	0.0	0.0	-763.796142578125	0.0	0.0	0.0	0.0	0.0	0.0	0.0	0.0	0.0	0.0	0.0	0.0	0.0	0.0	0.0	0.0	0.0	0.0	826.3975830078125	-763.796142578125	0.0	0.0	0.0	862114.5
1689416059576856335	3901	1689416059535060688	map	74.63504028320312	0.45084381103515625	0.0	0.0	0.0	-0.00806361809372902	0.9999675154685974	17.76986312866211	-0.6543546915054321	0.0	0.0	0.0	295.6689453125	-0.6543546915054321	23.627246856689453	0.0	0.0	0.0	-249.4829864501953	0.0	0.0	0.0	0.0	0.0	0.0	0.0	0.0	0.0	0.0	0.0	0.0	0.0	0.0	0.0	0.0	0.0	0.0	295.6689453125	-249.4829864501953	0.0	0.0	0.0	1152141.125
1689416059577267474	3902	1689416059560018728	map	74.64601135253906	0.4608306884765625	0.0	0.0	0.0	-0.007566053885966539	0.9999713897705078	17.4802188873291	-0.23010990023612976	0.0	0.0	0.0	254.63409423828125	-0.23010990023612976	18.074138641357422	0.0	0.0	0.0	630.4754028320312	0.0	0.0	0.0	0.0	0.0	0.0	0.0	0.0	0.0	0.0	0.0	0.0	0.0	0.0	0.0	0.0	0.0	0.0	254.63409423828125	630.4754028320312	0.0	0.0	0.0	960506.4375
1689416059618295460	3903	1689416059585023238	map	74.77726745605469	0.44903564453125	0.0	0.0	0.0	-0.008239088580012321	0.9999660849571228	16.422779083251953	-3.381377696990967	0.0	0.0	0.0	896.8193969726562	-3.381377696990967	17.382999420166016	0.0	0.0	0.0	-429.66259765625	0.0	0.0	0.0	0.0	0.0	0.0	0.0	0.0	0.0	0.0	0.0	0.0	0.0	0.0	0.0	0.0	0.0	0.0	896.8193969726562	-429.66259765625	0.0	0.0	0.0	817526.25
1689416059658858753	3904	1689416059610090529	map	74.91343688964844	0.45034027099609375	0.0	0.0	0.0	-0.0078855250030756	0.9999688863754272	21.08840560913086	-4.891913414001465	0.0	0.0	0.0	449.5181884765625	-4.891913414001465	18.55286407470703	0.0	0.0	0.0	91.09803009033203	0.0	0.0	0.0	0.0	0.0	0.0	0.0	0.0	0.0	0.0	0.0	0.0	0.0	0.0	0.0	0.0	0.0	0.0	449.5181884765625	91.09803009033203	0.0	0.0	0.0	929675.8125
1689416059658951995	3905	1689416059635101661	map	74.93122863769531	0.45505523681640625	0.0	0.0	0.0	-0.007743670605123043	0.999970018863678	15.989663124084473	-3.861405849456787	0.0	0.0	0.0	430.7923889160156	-3.861405849456787	21.598180770874023	0.0	0.0	0.0	127.10133361816406	0.0	0.0	0.0	0.0	0.0	0.0	0.0	0.0	0.0	0.0	0.0	0.0	0.0	0.0	0.0	0.0	0.0	0.0	430.7923889160156	127.10133361816406	0.0	0.0	0.0	876940.4375
1689416059700756297	3906	1689416059660113843	map	75.07606506347656	0.44775390625	0.0	0.0	0.0	-0.007124753203243017	0.9999746084213257	19.314144134521484	-1.3255348205566406	0.0	0.0	0.0	440.5166320800781	-1.3255348205566406	19.371654510498047	0.0	0.0	0.0	179.31739807128906	0.0	0.0	0.0	0.0	0.0	0.0	0.0	0.0	0.0	0.0	0.0	0.0	0.0	0.0	0.0	0.0	0.0	0.0	440.5166320800781	179.31739807128906	0.0	0.0	0.0	1037469.25
1689416059702512752	3907	1689416059685012082	map	75.19308471679688	0.4532470703125	0.0	0.0	0.0	-0.007495960686355829	0.9999719262123108	15.544026374816895	0.2926618456840515	0.0	0.0	0.0	978.941650390625	0.2926618456840515	22.788766860961914	0.0	0.0	0.0	830.6544799804688	0.0	0.0	0.0	0.0	0.0	0.0	0.0	0.0	0.0	0.0	0.0	0.0	0.0	0.0	0.0	0.0	0.0	0.0	978.941650390625	830.6544799804688	0.0	0.0	0.0	1107718.0
1689416059742727810	3908	1689416059709997179	map	75.24299621582031	0.4642181396484375	0.0	0.0	0.0	-0.008065525442361832	0.9999674558639526	18.110673904418945	-3.3136322498321533	0.0	0.0	0.0	1025.7584228515625	-3.3136322498321533	20.325315475463867	0.0	0.0	0.0	73.02362060546875	0.0	0.0	0.0	0.0	0.0	0.0	0.0	0.0	0.0	0.0	0.0	0.0	0.0	0.0	0.0	0.0	0.0	0.0	1025.7584228515625	73.02362060546875	0.0	0.0	0.0	869231.1875
1689416059791694111	3909	1689416059735007678	map	75.37031555175781	0.45224761962890625	0.0	0.0	0.0	-0.008184731006622314	0.9999665021896362	18.078046798706055	-1.9059137105941772	0.0	0.0	0.0	959.7743530273438	-1.9059137105941772	19.866392135620117	0.0	0.0	0.0	198.5896453857422	0.0	0.0	0.0	0.0	0.0	0.0	0.0	0.0	0.0	0.0	0.0	0.0	0.0	0.0	0.0	0.0	0.0	0.0	959.7743530273438	198.5896453857422	0.0	0.0	0.0	907530.625
1689416059791824386	3910	1689416059759995245	map	75.40533447265625	0.4486846923828125	0.0	0.0	0.0	-0.007543166168034077	0.9999715685844421	15.792278289794922	0.3160289525985718	0.0	0.0	0.0	432.6076965332031	0.3160289525985718	19.9432373046875	0.0	0.0	0.0	1189.373046875	0.0	0.0	0.0	0.0	0.0	0.0	0.0	0.0	0.0	0.0	0.0	0.0	0.0	0.0	0.0	0.0	0.0	0.0	432.6076965332031	1189.373046875	0.0	0.0	0.0	993563.6875
1689416059825765399	3911	1689416059784984481	map	75.53759765625	0.4304046630859375	0.0	0.0	0.0	-0.007491431199014187	0.9999719262123108	16.954185485839844	-1.2146096229553223	0.0	0.0	0.0	-84.5528564453125	-1.2146096229553223	18.717037200927734	0.0	0.0	0.0	-19.833980560302734	0.0	0.0	0.0	0.0	0.0	0.0	0.0	0.0	0.0	0.0	0.0	0.0	0.0	0.0	0.0	0.0	0.0	0.0	-84.5528564453125	-19.833980560302734	0.0	0.0	0.0	816027.75
1689416059827549231	3912	1689416059809973114	map	75.67253112792969	0.4564971923828125	0.0	0.0	0.0	-0.00763471657410264	0.9999708533287048	19.696718215942383	-2.117570400238037	0.0	0.0	0.0	376.7960510253906	-2.117570400238037	21.45401382446289	0.0	0.0	0.0	104.36912536621094	0.0	0.0	0.0	0.0	0.0	0.0	0.0	0.0	0.0	0.0	0.0	0.0	0.0	0.0	0.0	0.0	0.0	0.0	376.7960510253906	104.36912536621094	0.0	0.0	0.0	877425.25
1689416059868949541	3913	1689416059834987318	map	75.68829345703125	0.4356231689453125	0.0	0.0	0.0	-0.00739058293402195	0.9999727010726929	18.797666549682617	-0.9922372102737427	0.0	0.0	0.0	1656.4461669921875	-0.9922372102737427	19.36077880859375	0.0	0.0	0.0	1085.0250244140625	0.0	0.0	0.0	0.0	0.0	0.0	0.0	0.0	0.0	0.0	0.0	0.0	0.0	0.0	0.0	0.0	0.0	0.0	1656.4461669921875	1085.0250244140625	0.0	0.0	0.0	938563.25
1689416059909831384	3914	1689416059859964920	map	75.81910705566406	0.4393310546875	0.0	0.0	0.0	-0.007242290303111076	0.9999737739562988	18.089866638183594	-2.0412368774414062	0.0	0.0	0.0	898.1215209960938	-2.0412368774414062	20.826208114624023	0.0	0.0	0.0	1002.3568115234375	0.0	0.0	0.0	0.0	0.0	0.0	0.0	0.0	0.0	0.0	0.0	0.0	0.0	0.0	0.0	0.0	0.0	0.0	898.1215209960938	1002.3568115234375	0.0	0.0	0.0	1010651.4375
1689416059910085706	3915	1689416059884984574	map	75.9368896484375	0.44866943359375	0.0	0.0	0.0	-0.007728650700300932	0.9999701380729675	20.22588348388672	1.5869508981704712	0.0	0.0	0.0	363.5741271972656	1.5869508981704712	19.81304931640625	0.0	0.0	0.0	526.6250610351562	0.0	0.0	0.0	0.0	0.0	0.0	0.0	0.0	0.0	0.0	0.0	0.0	0.0	0.0	0.0	0.0	0.0	0.0	363.5741271972656	526.6250610351562	0.0	0.0	0.0	1155988.125
1689416059951925560	3916	1689416059909947070	map	75.98860168457031	0.44850921630859375	0.0	0.0	0.0	-0.008045022375881672	0.999967634677887	21.807191848754883	-2.6494874954223633	0.0	0.0	0.0	481.8841857910156	-2.6494874954223633	19.849811553955078	0.0	0.0	0.0	1091.12744140625	0.0	0.0	0.0	0.0	0.0	0.0	0.0	0.0	0.0	0.0	0.0	0.0	0.0	0.0	0.0	0.0	0.0	0.0	481.8841857910156	1091.12744140625	0.0	0.0	0.0	997385.25
1689416059952412905	3917	1689416059934873459	map	76.12765502929688	0.44724273681640625	0.0	0.0	0.0	-0.007702425122261047	0.9999703168869019	21.16704559326172	-3.506887435913086	0.0	0.0	0.0	6.07121467590332	-3.506887435913086	18.014240264892578	0.0	0.0	0.0	689.331787109375	0.0	0.0	0.0	0.0	0.0	0.0	0.0	0.0	0.0	0.0	0.0	0.0	0.0	0.0	0.0	0.0	0.0	0.0	6.07121467590332	689.331787109375	0.0	0.0	0.0	856149.5625
1689416059992813493	3918	1689416059959879360	map	76.14314270019531	0.44535064697265625	0.0	0.0	0.0	-0.007104964926838875	0.99997478723526	18.960479736328125	-2.5046491622924805	0.0	0.0	0.0	639.0205078125	-2.5046491622924805	17.95296287536621	0.0	0.0	0.0	496.59552001953125	0.0	0.0	0.0	0.0	0.0	0.0	0.0	0.0	0.0	0.0	0.0	0.0	0.0	0.0	0.0	0.0	0.0	0.0	639.0205078125	496.59552001953125	0.0	0.0	0.0	972196.0
1689416060033826290	3919	1689416059984939159	map	76.26956176757812	0.4339752197265625	0.0	0.0	0.0	-0.007624941412359476	0.9999709129333496	15.734247207641602	-3.9283125400543213	0.0	0.0	0.0	-64.46905517578125	-3.9283125400543213	17.515138626098633	0.0	0.0	0.0	-1.2700271606445312	0.0	0.0	0.0	0.0	0.0	0.0	0.0	0.0	0.0	0.0	0.0	0.0	0.0	0.0	0.0	0.0	0.0	0.0	-64.46905517578125	-1.2700271606445312	0.0	0.0	0.0	728894.8125
1689416060034531500	3920	1689416060009903933	map	76.39353942871094	0.4445953369140625	0.0	0.0	0.0	-0.007361019495874643	0.9999728798866272	14.886678695678711	-2.778852939605713	0.0	0.0	0.0	189.27105712890625	-2.778852939605713	15.21259880065918	0.0	0.0	0.0	868.3489990234375	0.0	0.0	0.0	0.0	0.0	0.0	0.0	0.0	0.0	0.0	0.0	0.0	0.0	0.0	0.0	0.0	0.0	0.0	189.27105712890625	868.3489990234375	0.0	0.0	0.0	697143.625
1689416060074741121	3921	1689416060034858608	map	76.41519165039062	0.4454345703125	0.0	0.0	0.0	-0.008058611303567886	0.9999675154685974	17.91261100769043	-3.772202730178833	0.0	0.0	0.0	129.65553283691406	-3.772202730178833	15.65817642211914	0.0	0.0	0.0	278.78118896484375	0.0	0.0	0.0	0.0	0.0	0.0	0.0	0.0	0.0	0.0	0.0	0.0	0.0	0.0	0.0	0.0	0.0	0.0	129.65553283691406	278.78118896484375	0.0	0.0	0.0	738826.0625
1689416060077554516	3922	1689416060059859876	map	76.5611572265625	0.4443359375	0.0	0.0	0.0	-0.008297976106405258	0.9999655485153198	17.148483276367188	-4.926939964294434	0.0	0.0	0.0	-195.28878784179688	-4.926939964294434	17.20453643798828	0.0	0.0	0.0	377.0338134765625	0.0	0.0	0.0	0.0	0.0	0.0	0.0	0.0	0.0	0.0	0.0	0.0	0.0	0.0	0.0	0.0	0.0	0.0	-195.28878784179688	377.0338134765625	0.0	0.0	0.0	752460.5
1689416060117886685	3923	1689416060084870305	map	76.67742919921875	0.4318084716796875	0.0	0.0	0.0	-0.007807326503098011	0.9999695420265198	15.308850288391113	-3.921849489212036	0.0	0.0	0.0	-24.092145919799805	-3.921849489212036	15.303995132446289	0.0	0.0	0.0	197.2742462158203	0.0	0.0	0.0	0.0	0.0	0.0	0.0	0.0	0.0	0.0	0.0	0.0	0.0	0.0	0.0	0.0	0.0	0.0	-24.092145919799805	197.2742462158203	0.0	0.0	0.0	671380.8125
1689416060158781716	3924	1689416060109876504	map	76.72943115234375	0.43436431884765625	0.0	0.0	0.0	-0.008248386904597282	0.9999659657478333	15.316753387451172	-4.173854827880859	0.0	0.0	0.0	91.71952819824219	-4.173854827880859	15.511449813842773	0.0	0.0	0.0	596.741943359375	0.0	0.0	0.0	0.0	0.0	0.0	0.0	0.0	0.0	0.0	0.0	0.0	0.0	0.0	0.0	0.0	0.0	0.0	91.71952819824219	596.741943359375	0.0	0.0	0.0	659760.75
1689416060158880827	3925	1689416060134940793	map	76.8492431640625	0.42816162109375	0.0	0.0	0.0	-0.007417523302137852	0.9999724626541138	15.624439239501953	-3.7085371017456055	0.0	0.0	0.0	484.8775329589844	-3.7085371017456055	16.68120574951172	0.0	0.0	0.0	751.572265625	0.0	0.0	0.0	0.0	0.0	0.0	0.0	0.0	0.0	0.0	0.0	0.0	0.0	0.0	0.0	0.0	0.0	0.0	484.8775329589844	751.572265625	0.0	0.0	0.0	696836.25
1689416060200014001	3926	1689416060159956524	map	76.8948974609375	0.44925689697265625	0.0	0.0	0.0	-0.00850062444806099	0.9999638795852661	21.17415428161621	-4.661810398101807	0.0	0.0	0.0	85.40757751464844	-4.661810398101807	17.760305404663086	0.0	0.0	0.0	863.1061401367188	0.0	0.0	0.0	0.0	0.0	0.0	0.0	0.0	0.0	0.0	0.0	0.0	0.0	0.0	0.0	0.0	0.0	0.0	85.40757751464844	863.1061401367188	0.0	0.0	0.0	907866.8125
1689416060202539956	3927	1689416060184894817	map	77.01806640625	0.4332733154296875	0.0	0.0	0.0	-0.007517894729971886	0.9999717473983765	18.14980697631836	-2.6252365112304688	0.0	0.0	0.0	156.9144744873047	-2.6252365112304688	17.280275344848633	0.0	0.0	0.0	828.49560546875	0.0	0.0	0.0	0.0	0.0	0.0	0.0	0.0	0.0	0.0	0.0	0.0	0.0	0.0	0.0	0.0	0.0	0.0	156.9144744873047	828.49560546875	0.0	0.0	0.0	845795.8125
1689416060242844251	3928	1689416060209862125	map	77.15806579589844	0.43405914306640625	0.0	0.0	0.0	-0.008337551727890968	0.999965250492096	16.593435287475586	-3.794879198074341	0.0	0.0	0.0	654.7040405273438	-3.794879198074341	16.185461044311523	0.0	0.0	0.0	1154.466064453125	0.0	0.0	0.0	0.0	0.0	0.0	0.0	0.0	0.0	0.0	0.0	0.0	0.0	0.0	0.0	0.0	0.0	0.0	654.7040405273438	1154.466064453125	0.0	0.0	0.0	658705.3125
1689416060283805497	3929	1689416060234862814	map	77.17280578613281	0.4434814453125	0.0	0.0	0.0	-0.0077310348860919476	0.9999701380729675	18.45309066772461	-2.0803396701812744	0.0	0.0	0.0	527.9535522460938	-2.0803396701812744	16.128894805908203	0.0	0.0	0.0	704.5782470703125	0.0	0.0	0.0	0.0	0.0	0.0	0.0	0.0	0.0	0.0	0.0	0.0	0.0	0.0	0.0	0.0	0.0	0.0	527.9535522460938	704.5782470703125	0.0	0.0	0.0	731259.0
1689416060284010257	3930	1689416060259853742	map	77.31272888183594	0.44228363037109375	0.0	0.0	0.0	-0.007843326777219772	0.9999692440032959	16.36954689025879	-1.3637524843215942	0.0	0.0	0.0	691.0631103515625	-1.3637524843215942	16.39525032043457	0.0	0.0	0.0	493.9093017578125	0.0	0.0	0.0	0.0	0.0	0.0	0.0	0.0	0.0	0.0	0.0	0.0	0.0	0.0	0.0	0.0	0.0	0.0	691.0631103515625	493.9093017578125	0.0	0.0	0.0	676449.4375
1689416060324699718	3931	1689416060284829215	map	77.40252685546875	0.44022369384765625	0.0	0.0	0.0	-0.008449127897620201	0.9999642968177795	11.80652141571045	-1.2997571229934692	0.0	0.0	0.0	99.02288818359375	-1.2997571229934692	15.630243301391602	0.0	0.0	0.0	340.08197021484375	0.0	0.0	0.0	0.0	0.0	0.0	0.0	0.0	0.0	0.0	0.0	0.0	0.0	0.0	0.0	0.0	0.0	0.0	99.02288818359375	340.08197021484375	0.0	0.0	0.0	647889.0625
1689416060327454501	3932	1689416060309793146	map	77.4622802734375	0.43961334228515625	0.0	0.0	0.0	-0.00760348467156291	0.9999710917472839	18.982280731201172	-2.337552309036255	0.0	0.0	0.0	134.4151153564453	-2.337552309036255	13.444611549377441	0.0	0.0	0.0	375.8375549316406	0.0	0.0	0.0	0.0	0.0	0.0	0.0	0.0	0.0	0.0	0.0	0.0	0.0	0.0	0.0	0.0	0.0	0.0	134.4151153564453	375.8375549316406	0.0	0.0	0.0	688804.9375
1689416060367942974	3933	1689416060334861552	map	77.59454345703125	0.4335784912109375	0.0	0.0	0.0	-0.0077832466922700405	0.9999697208404541	17.765905380249023	-6.0335211753845215	0.0	0.0	0.0	-224.2572021484375	-6.0335211753845215	16.6784610748291	0.0	0.0	0.0	723.9219360351562	0.0	0.0	0.0	0.0	0.0	0.0	0.0	0.0	0.0	0.0	0.0	0.0	0.0	0.0	0.0	0.0	0.0	0.0	-224.2572021484375	723.9219360351562	0.0	0.0	0.0	649888.5
1689416060408917774	3934	1689416060359811266	map	77.62225341796875	0.4415740966796875	0.0	0.0	0.0	-0.008370690979063511	0.9999649524688721	22.537508010864258	-5.228327751159668	0.0	0.0	0.0	-45.03923416137695	-5.228327751159668	17.976503372192383	0.0	0.0	0.0	265.10516357421875	0.0	0.0	0.0	0.0	0.0	0.0	0.0	0.0	0.0	0.0	0.0	0.0	0.0	0.0	0.0	0.0	0.0	0.0	-45.03923416137695	265.10516357421875	0.0	0.0	0.0	864392.375
1689416060409008294	3935	1689416060384790010	map	77.7652587890625	0.43670654296875	0.0	0.0	0.0	-0.007696941960602999	0.9999703764915466	22.129695892333984	-2.8284554481506348	0.0	0.0	0.0	98.71437072753906	-2.8284554481506348	15.749072074890137	0.0	0.0	0.0	466.4738464355469	0.0	0.0	0.0	0.0	0.0	0.0	0.0	0.0	0.0	0.0	0.0	0.0	0.0	0.0	0.0	0.0	0.0	0.0	98.71437072753906	466.4738464355469	0.0	0.0	0.0	958361.5625
1689416060450004062	3936	1689416060409803766	map	77.88587951660156	0.42954254150390625	0.0	0.0	0.0	-0.007724359165877104	0.9999701380729675	17.919281005859375	-2.5580625534057617	0.0	0.0	0.0	310.6443786621094	-2.5580625534057617	13.997838020324707	0.0	0.0	0.0	769.26416015625	0.0	0.0	0.0	0.0	0.0	0.0	0.0	0.0	0.0	0.0	0.0	0.0	0.0	0.0	0.0	0.0	0.0	0.0	310.6443786621094	769.26416015625	0.0	0.0	0.0	683183.8125
1689416060451915017	3937	1689416060434815888	map	77.92047119140625	0.443603515625	0.0	0.0	0.0	-0.008483459241688251	0.9999639987945557	18.003860473632812	-2.92388653755188	0.0	0.0	0.0	485.1815185546875	-2.92388653755188	15.66320514678955	0.0	0.0	0.0	967.8473510742188	0.0	0.0	0.0	0.0	0.0	0.0	0.0	0.0	0.0	0.0	0.0	0.0	0.0	0.0	0.0	0.0	0.0	0.0	485.1815185546875	967.8473510742188	0.0	0.0	0.0	803993.1875
1689416060492843124	3938	1689416060459870116	map	78.03465270996094	0.4033050537109375	0.0	0.0	0.0	-0.0072282240726053715	0.9999738931655884	18.29881477355957	-5.172802925109863	0.0	0.0	0.0	383.18927001953125	-5.172802925109863	16.681604385375977	0.0	0.0	0.0	978.3378295898438	0.0	0.0	0.0	0.0	0.0	0.0	0.0	0.0	0.0	0.0	0.0	0.0	0.0	0.0	0.0	0.0	0.0	0.0	383.18927001953125	978.3378295898438	0.0	0.0	0.0	734360.625
1689416060534746884	3939	1689416060484841699	map	78.16351318359375	0.4233245849609375	0.0	0.0	0.0	-0.008532810024917126	0.9999635815620422	14.539016723632812	-3.6171817779541016	0.0	0.0	0.0	554.1874389648438	-3.6171817779541016	16.66655158996582	0.0	0.0	0.0	928.3228759765625	0.0	0.0	0.0	0.0	0.0	0.0	0.0	0.0	0.0	0.0	0.0	0.0	0.0	0.0	0.0	0.0	0.0	0.0	554.1874389648438	928.3228759765625	0.0	0.0	0.0	632760.5625
1689416060534860158	3940	1689416060509826484	map	78.22416687011719	0.4325408935546875	0.0	0.0	0.0	-0.00848179031163454	0.9999640583992004	17.309110641479492	-3.903977870941162	0.0	0.0	0.0	-277.0347900390625	-3.903977870941162	17.77027702331543	0.0	0.0	0.0	343.9833068847656	0.0	0.0	0.0	0.0	0.0	0.0	0.0	0.0	0.0	0.0	0.0	0.0	0.0	0.0	0.0	0.0	0.0	0.0	-277.0347900390625	343.9833068847656	0.0	0.0	0.0	849943.875
1689416060575960467	3941	1689416060534758720	map	78.34426879882812	0.42746734619140625	0.0	0.0	0.0	-0.008589551784098148	0.999963104724884	14.547686576843262	-2.062039613723755	0.0	0.0	0.0	284.90313720703125	-2.062039613723755	15.08989143371582	0.0	0.0	0.0	1207.1007080078125	0.0	0.0	0.0	0.0	0.0	0.0	0.0	0.0	0.0	0.0	0.0	0.0	0.0	0.0	0.0	0.0	0.0	0.0	284.90313720703125	1207.1007080078125	0.0	0.0	0.0	753140.5
1689416060576824366	3942	1689416060559751922	map	78.37464904785156	0.42514801025390625	0.0	0.0	0.0	-0.008366876281797886	0.9999650120735168	20.540809631347656	-3.8224151134490967	0.0	0.0	0.0	-205.84979248046875	-3.8224151134490967	15.709547996520996	0.0	0.0	0.0	612.987548828125	0.0	0.0	0.0	0.0	0.0	0.0	0.0	0.0	0.0	0.0	0.0	0.0	0.0	0.0	0.0	0.0	0.0	0.0	-205.84979248046875	612.987548828125	0.0	0.0	0.0	796532.375
1689416060617794033	3943	1689416060584741048	map	78.50633239746094	0.41190338134765625	0.0	0.0	0.0	-0.008461525663733482	0.99996417760849	19.39287757873535	-4.141275882720947	0.0	0.0	0.0	497.0673828125	-4.141275882720947	12.218228340148926	0.0	0.0	0.0	550.0457763671875	0.0	0.0	0.0	0.0	0.0	0.0	0.0	0.0	0.0	0.0	0.0	0.0	0.0	0.0	0.0	0.0	0.0	0.0	497.0673828125	550.0457763671875	0.0	0.0	0.0	619819.75
1689416060658813096	3944	1689416060609768976	map	78.63954162597656	0.42977142333984375	0.0	0.0	0.0	-0.008647246286273003	0.9999626278877258	18.517000198364258	-4.4687275886535645	0.0	0.0	0.0	231.17532348632812	-4.4687275886535645	16.136751174926758	0.0	0.0	0.0	930.181640625	0.0	0.0	0.0	0.0	0.0	0.0	0.0	0.0	0.0	0.0	0.0	0.0	0.0	0.0	0.0	0.0	0.0	0.0	231.17532348632812	930.181640625	0.0	0.0	0.0	643921.4375
1689416060658993205	3945	1689416060634829016	map	78.67817687988281	0.43282318115234375	0.0	0.0	0.0	-0.008938582614064217	0.9999600648880005	16.338035583496094	-1.1835516691207886	0.0	0.0	0.0	225.48574829101562	-1.1835516691207886	15.937190055847168	0.0	0.0	0.0	583.1279296875	0.0	0.0	0.0	0.0	0.0	0.0	0.0	0.0	0.0	0.0	0.0	0.0	0.0	0.0	0.0	0.0	0.0	0.0	225.48574829101562	583.1279296875	0.0	0.0	0.0	747299.6875
1689416060701171106	3946	1689416060659915077	map	78.821044921875	0.4292755126953125	0.0	0.0	0.0	-0.009037045761942863	0.9999591708183289	15.373945236206055	-3.7648961544036865	0.0	0.0	0.0	403.02984619140625	-3.7648961544036865	14.776023864746094	0.0	0.0	0.0	884.6179809570312	0.0	0.0	0.0	0.0	0.0	0.0	0.0	0.0	0.0	0.0	0.0	0.0	0.0	0.0	0.0	0.0	0.0	0.0	403.02984619140625	884.6179809570312	0.0	0.0	0.0	466169.21875
1689416060701941842	3947	1689416060684789263	map	78.90625	0.4246673583984375	0.0	0.0	0.0	-0.008988410234451294	0.9999595880508423	16.11162567138672	-2.0719339847564697	0.0	0.0	0.0	-430.1134033203125	-2.0719339847564697	18.28099250793457	0.0	0.0	0.0	570.42529296875	0.0	0.0	0.0	0.0	0.0	0.0	0.0	0.0	0.0	0.0	0.0	0.0	0.0	0.0	0.0	0.0	0.0	0.0	-430.1134033203125	570.42529296875	0.0	0.0	0.0	916884.25
1689416060742863046	3948	1689416060709727466	map	78.98048400878906	0.4319610595703125	0.0	0.0	0.0	-0.008650107309222221	0.999962568283081	19.682865142822266	-4.328917026519775	0.0	0.0	0.0	613.2343139648438	-4.328917026519775	14.468594551086426	0.0	0.0	0.0	730.2706909179688	0.0	0.0	0.0	0.0	0.0	0.0	0.0	0.0	0.0	0.0	0.0	0.0	0.0	0.0	0.0	0.0	0.0	0.0	613.2343139648438	730.2706909179688	0.0	0.0	0.0	607322.0
1689416060783762719	3949	1689416060734736974	map	79.11602783203125	0.4222869873046875	0.0	0.0	0.0	-0.008688253350555897	0.9999622702598572	19.721651077270508	-4.229575157165527	0.0	0.0	0.0	567.249267578125	-4.229575157165527	14.352033615112305	0.0	0.0	0.0	704.9155883789062	0.0	0.0	0.0	0.0	0.0	0.0	0.0	0.0	0.0	0.0	0.0	0.0	0.0	0.0	0.0	0.0	0.0	0.0	567.249267578125	704.9155883789062	0.0	0.0	0.0	622796.8125
1689416060783832111	3950	1689416060759707495	map	79.14447021484375	0.42574310302734375	0.0	0.0	0.0	-0.009367718361318111	0.9999561309814453	18.735212326049805	-0.6581245064735413	0.0	0.0	0.0	701.2232666015625	-0.6581245064735413	15.93234634399414	0.0	0.0	0.0	117.84397888183594	0.0	0.0	0.0	0.0	0.0	0.0	0.0	0.0	0.0	0.0	0.0	0.0	0.0	0.0	0.0	0.0	0.0	0.0	701.2232666015625	117.84397888183594	0.0	0.0	0.0	698200.875
1689416060824962961	3951	1689416060784685785	map	79.27638244628906	0.4240570068359375	0.0	0.0	0.0	-0.008919510059058666	0.9999602437019348	15.975601196289062	-3.332493305206299	0.0	0.0	0.0	448.911865234375	-3.332493305206299	18.82099151611328	0.0	0.0	0.0	797.2918701171875	0.0	0.0	0.0	0.0	0.0	0.0	0.0	0.0	0.0	0.0	0.0	0.0	0.0	0.0	0.0	0.0	0.0	0.0	448.911865234375	797.2918701171875	0.0	0.0	0.0	720649.1875
1689416060826774547	3952	1689416060809710814	map	79.39682006835938	0.4041595458984375	0.0	0.0	0.0	-0.008189737796783447	0.9999664425849915	17.862390518188477	-3.7907345294952393	0.0	0.0	0.0	150.6636199951172	-3.7907345294952393	19.15734100341797	0.0	0.0	0.0	562.010498046875	0.0	0.0	0.0	0.0	0.0	0.0	0.0	0.0	0.0	0.0	0.0	0.0	0.0	0.0	0.0	0.0	0.0	0.0	150.6636199951172	562.010498046875	0.0	0.0	0.0	845526.5
1689416060867759454	3953	1689416060834732026	map	79.43695068359375	0.4136199951171875	0.0	0.0	0.0	-0.00885394774377346	0.9999607801437378	18.85384750366211	-0.25272321701049805	0.0	0.0	0.0	667.2910766601562	-0.25272321701049805	15.942876815795898	0.0	0.0	0.0	1094.1956787109375	0.0	0.0	0.0	0.0	0.0	0.0	0.0	0.0	0.0	0.0	0.0	0.0	0.0	0.0	0.0	0.0	0.0	0.0	667.2910766601562	1094.1956787109375	0.0	0.0	0.0	853080.375
1689416060908715905	3954	1689416060859692670	map	79.56866455078125	0.40421295166015625	0.0	0.0	0.0	-0.008590505458414555	0.999963104724884	21.706817626953125	-2.977060317993164	0.0	0.0	0.0	525.4021606445312	-2.977060317993164	16.92752456665039	0.0	0.0	0.0	293.1169128417969	0.0	0.0	0.0	0.0	0.0	0.0	0.0	0.0	0.0	0.0	0.0	0.0	0.0	0.0	0.0	0.0	0.0	0.0	525.4021606445312	293.1169128417969	0.0	0.0	0.0	756164.6875
1689416060908826417	3955	1689416060884672619	map	79.66775512695312	0.40771484375	0.0	0.0	0.0	-0.008748332038521767	0.9999617338180542	15.857118606567383	-1.3704352378845215	0.0	0.0	0.0	530.02294921875	-1.3704352378845215	17.24066925048828	0.0	0.0	0.0	997.2146606445312	0.0	0.0	0.0	0.0	0.0	0.0	0.0	0.0	0.0	0.0	0.0	0.0	0.0	0.0	0.0	0.0	0.0	0.0	530.02294921875	997.2146606445312	0.0	0.0	0.0	720031.6875
1689416060949951609	3956	1689416060909658060	map	79.72840881347656	0.392822265625	0.0	0.0	0.0	-0.008860860951244831	0.999960720539093	14.380026817321777	-1.462562084197998	0.0	0.0	0.0	755.85302734375	-1.462562084197998	17.48527717590332	0.0	0.0	0.0	1240.8946533203125	0.0	0.0	0.0	0.0	0.0	0.0	0.0	0.0	0.0	0.0	0.0	0.0	0.0	0.0	0.0	0.0	0.0	0.0	755.85302734375	1240.8946533203125	0.0	0.0	0.0	686019.875
1689416060951719408	3957	1689416060934658394	map	79.85968017578125	0.38592529296875	0.0	0.0	0.0	-0.008297499269247055	0.9999655485153198	20.7342529296875	-3.813580274581909	0.0	0.0	0.0	1242.1531982421875	-3.813580274581909	15.531213760375977	0.0	0.0	0.0	1150.410400390625	0.0	0.0	0.0	0.0	0.0	0.0	0.0	0.0	0.0	0.0	0.0	0.0	0.0	0.0	0.0	0.0	0.0	0.0	1242.1531982421875	1150.410400390625	0.0	0.0	0.0	651174.375
1689416060991784753	3958	1689416060959668543	map	79.88690185546875	0.38394927978515625	0.0	0.0	0.0	-0.008576677180826664	0.9999632239341736	16.366928100585938	-2.167877674102783	0.0	0.0	0.0	1173.093017578125	-2.167877674102783	16.716201782226562	0.0	0.0	0.0	1286.963134765625	0.0	0.0	0.0	0.0	0.0	0.0	0.0	0.0	0.0	0.0	0.0	0.0	0.0	0.0	0.0	0.0	0.0	0.0	1173.093017578125	1286.963134765625	0.0	0.0	0.0	564359.0
1689416061032802245	3959	1689416060984629626	map	80.03800964355469	0.38893890380859375	0.0	0.0	0.0	-0.009357466362416744	0.9999561905860901	22.197669982910156	-1.1431843042373657	0.0	0.0	0.0	1784.520751953125	-1.1431843042373657	16.442811965942383	0.0	0.0	0.0	1655.036376953125	0.0	0.0	0.0	0.0	0.0	0.0	0.0	0.0	0.0	0.0	0.0	0.0	0.0	0.0	0.0	0.0	0.0	0.0	1784.520751953125	1655.036376953125	0.0	0.0	0.0	708921.5625
1689416061033335402	3960	1689416061009634549	map	80.16757202148438	0.3878173828125	0.0	0.0	0.0	-0.009029416367411613	0.9999592304229736	18.140485763549805	-0.9772493243217468	0.0	0.0	0.0	1020.5278930664062	-0.9772493243217468	15.873703002929688	0.0	0.0	0.0	1523.3641357421875	0.0	0.0	0.0	0.0	0.0	0.0	0.0	0.0	0.0	0.0	0.0	0.0	0.0	0.0	0.0	0.0	0.0	0.0	1020.5278930664062	1523.3641357421875	0.0	0.0	0.0	773119.5625
1689416061074745715	3961	1689416061034616675	map	80.18588256835938	0.3774871826171875	0.0	0.0	0.0	-0.009150766767561436	0.9999581575393677	15.199623107910156	-0.8640627861022949	0.0	0.0	0.0	977.995849609375	-0.8640627861022949	13.712553024291992	0.0	0.0	0.0	1261.716064453125	0.0	0.0	0.0	0.0	0.0	0.0	0.0	0.0	0.0	0.0	0.0	0.0	0.0	0.0	0.0	0.0	0.0	0.0	977.995849609375	1261.716064453125	0.0	0.0	0.0	524815.0625
1689416061076699533	3962	1689416061059627725	map	80.3211669921875	0.36667633056640625	0.0	0.0	0.0	-0.00886992085725069	0.9999606609344482	15.008728981018066	-1.5918654203414917	0.0	0.0	0.0	1071.0347900390625	-1.5918654203414917	17.25920867919922	0.0	0.0	0.0	1894.412841796875	0.0	0.0	0.0	0.0	0.0	0.0	0.0	0.0	0.0	0.0	0.0	0.0	0.0	0.0	0.0	0.0	0.0	0.0	1071.0347900390625	1894.412841796875	0.0	0.0	0.0	544535.3125
1689416061116725879	3963	1689416061084623508	map	80.41961669921875	0.3693695068359375	0.0	0.0	0.0	-0.00896123144775629	0.9999598264694214	16.257843017578125	-1.0953115224838257	0.0	0.0	0.0	1214.064453125	-1.0953115224838257	13.192819595336914	0.0	0.0	0.0	1430.9730224609375	0.0	0.0	0.0	0.0	0.0	0.0	0.0	0.0	0.0	0.0	0.0	0.0	0.0	0.0	0.0	0.0	0.0	0.0	1214.064453125	1430.9730224609375	0.0	0.0	0.0	572131.4375
1689416061157915171	3964	1689416061109631505	map	80.50135803222656	0.3816375732421875	0.0	0.0	0.0	-0.010393344797194004	0.9999459981918335	13.742796897888184	-2.338564157485962	0.0	0.0	0.0	719.4171752929688	-2.338564157485962	18.974533081054688	0.0	0.0	0.0	1178.79052734375	0.0	0.0	0.0	0.0	0.0	0.0	0.0	0.0	0.0	0.0	0.0	0.0	0.0	0.0	0.0	0.0	0.0	0.0	719.4171752929688	1178.79052734375	0.0	0.0	0.0	468773.25
1689416061158151333	3965	1689416061134608939	map	80.64263916015625	0.37062835693359375	0.0	0.0	0.0	-0.009178660809993744	0.9999578595161438	17.061800003051758	-1.7485918998718262	0.0	0.0	0.0	534.0177612304688	-1.7485918998718262	17.365053176879883	0.0	0.0	0.0	1092.0263671875	0.0	0.0	0.0	0.0	0.0	0.0	0.0	0.0	0.0	0.0	0.0	0.0	0.0	0.0	0.0	0.0	0.0	0.0	534.0177612304688	1092.0263671875	0.0	0.0	0.0	619036.0
1689416061199814998	3966	1689416061159592996	map	80.66250610351562	0.3671112060546875	0.0	0.0	0.0	-0.009165070950984955	0.9999579787254333	18.137298583984375	-2.8179991245269775	0.0	0.0	0.0	898.0133056640625	-2.8179991245269775	16.453371047973633	0.0	0.0	0.0	1759.1119384765625	0.0	0.0	0.0	0.0	0.0	0.0	0.0	0.0	0.0	0.0	0.0	0.0	0.0	0.0	0.0	0.0	0.0	0.0	898.0133056640625	1759.1119384765625	0.0	0.0	0.0	662028.0625
1689416061201653988	3967	1689416061184562916	map	80.80924987792969	0.3546600341796875	0.0	0.0	0.0	-0.008917841129004955	0.9999602437019348	16.09699058532715	-4.527241230010986	0.0	0.0	0.0	655.031494140625	-4.527241230010986	15.861973762512207	0.0	0.0	0.0	1588.5264892578125	0.0	0.0	0.0	0.0	0.0	0.0	0.0	0.0	0.0	0.0	0.0	0.0	0.0	0.0	0.0	0.0	0.0	0.0	655.031494140625	1588.5264892578125	0.0	0.0	0.0	524941.25
1689416061242833990	3968	1689416061209684458	map	80.95393371582031	0.3541412353515625	0.0	0.0	0.0	-0.009828560054302216	0.9999517202377319	15.642317771911621	-1.4569692611694336	0.0	0.0	0.0	800.916259765625	-1.4569692611694336	14.109821319580078	0.0	0.0	0.0	1470.4560546875	0.0	0.0	0.0	0.0	0.0	0.0	0.0	0.0	0.0	0.0	0.0	0.0	0.0	0.0	0.0	0.0	0.0	0.0	800.916259765625	1470.4560546875	0.0	0.0	0.0	635472.5
1689416061283702235	3969	1689416061234654423	map	80.96432495117188	0.3514862060546875	0.0	0.0	0.0	-0.009546523913741112	0.9999544024467468	12.63158893585205	-2.7309131622314453	0.0	0.0	0.0	716.3442993164062	-2.7309131622314453	14.874683380126953	0.0	0.0	0.0	1117.1370849609375	0.0	0.0	0.0	0.0	0.0	0.0	0.0	0.0	0.0	0.0	0.0	0.0	0.0	0.0	0.0	0.0	0.0	0.0	716.3442993164062	1117.1370849609375	0.0	0.0	0.0	496675.6875
1689416061283987256	3970	1689416061259577373	map	81.09149169921875	0.3461151123046875	0.0	0.0	0.0	-0.01008770801126957	0.9999490976333618	11.269566535949707	-1.3500862121582031	0.0	0.0	0.0	631.7901611328125	-1.3500862121582031	13.992676734924316	0.0	0.0	0.0	1092.1842041015625	0.0	0.0	0.0	0.0	0.0	0.0	0.0	0.0	0.0	0.0	0.0	0.0	0.0	0.0	0.0	0.0	0.0	0.0	631.7901611328125	1092.1842041015625	0.0	0.0	0.0	356031.65625
1689416061325866139	3971	1689416061284563435	map	81.18003845214844	0.3380279541015625	0.0	0.0	0.0	-0.010332790203392506	0.9999465942382812	16.261451721191406	-3.335735559463501	0.0	0.0	0.0	591.0906982421875	-3.335735559463501	14.855830192565918	0.0	0.0	0.0	1266.628173828125	0.0	0.0	0.0	0.0	0.0	0.0	0.0	0.0	0.0	0.0	0.0	0.0	0.0	0.0	0.0	0.0	0.0	0.0	591.0906982421875	1266.628173828125	0.0	0.0	0.0	537121.25
1689416061326577107	3972	1689416061309565864	map	81.26679992675781	0.33642578125	0.0	0.0	0.0	-0.011838310398161411	0.9999299049377441	14.960075378417969	-3.375317335128784	0.0	0.0	0.0	1028.613525390625	-3.375317335128784	16.031482696533203	0.0	0.0	0.0	913.7205810546875	0.0	0.0	0.0	0.0	0.0	0.0	0.0	0.0	0.0	0.0	0.0	0.0	0.0	0.0	0.0	0.0	0.0	0.0	1028.613525390625	913.7205810546875	0.0	0.0	0.0	430147.03125
1689416061367789944	3973	1689416061334653432	map	81.41400146484375	0.35518646240234375	0.0	0.0	0.0	-0.011587988585233688	0.9999328851699829	13.649297714233398	-0.9214247465133667	0.0	0.0	0.0	946.3600463867188	-0.9214247465133667	15.216198921203613	0.0	0.0	0.0	1167.479248046875	0.0	0.0	0.0	0.0	0.0	0.0	0.0	0.0	0.0	0.0	0.0	0.0	0.0	0.0	0.0	0.0	0.0	0.0	946.3600463867188	1167.479248046875	0.0	0.0	0.0	524479.1875
1689416061409855575	3974	1689416061359579947	map	81.42857360839844	0.3529510498046875	0.0	0.0	0.0	-0.010948113165795803	0.9999400973320007	13.31091022491455	-1.0641427040100098	0.0	0.0	0.0	570.9757690429688	-1.0641427040100098	12.71371078491211	0.0	0.0	0.0	941.4708862304688	0.0	0.0	0.0	0.0	0.0	0.0	0.0	0.0	0.0	0.0	0.0	0.0	0.0	0.0	0.0	0.0	0.0	0.0	570.9757690429688	941.4708862304688	0.0	0.0	0.0	360815.96875
1689416061410075362	3975	1689416061384614836	map	81.55252075195312	0.31955718994140625	0.0	0.0	0.0	-0.009254474192857742	0.9999572038650513	14.4153470993042	-1.2593318223953247	0.0	0.0	0.0	653.9932250976562	-1.2593318223953247	13.697152137756348	0.0	0.0	0.0	905.5001220703125	0.0	0.0	0.0	0.0	0.0	0.0	0.0	0.0	0.0	0.0	0.0	0.0	0.0	0.0	0.0	0.0	0.0	0.0	653.9932250976562	905.5001220703125	0.0	0.0	0.0	380965.28125
1689416061450862976	3976	1689416061409593934	map	81.70167541503906	0.3111724853515625	0.0	0.0	0.0	-0.010084131732583046	0.9999491572380066	12.539161682128906	-0.7190402150154114	0.0	0.0	0.0	406.79241943359375	-0.7190402150154114	17.54054832458496	0.0	0.0	0.0	1410.4085693359375	0.0	0.0	0.0	0.0	0.0	0.0	0.0	0.0	0.0	0.0	0.0	0.0	0.0	0.0	0.0	0.0	0.0	0.0	406.79241943359375	1410.4085693359375	0.0	0.0	0.0	472201.1875
1689416061451583609	3977	1689416061434621070	map	81.72735595703125	0.32511138916015625	0.0	0.0	0.0	-0.010596227832138538	0.9999438524246216	13.516438484191895	-1.3299667835235596	0.0	0.0	0.0	565.1941528320312	-1.3299667835235596	13.013002395629883	0.0	0.0	0.0	1312.2786865234375	0.0	0.0	0.0	0.0	0.0	0.0	0.0	0.0	0.0	0.0	0.0	0.0	0.0	0.0	0.0	0.0	0.0	0.0	565.1941528320312	1312.2786865234375	0.0	0.0	0.0	382993.25
1689416061492835704	3978	1689416061459655591	map	81.880859375	0.34061431884765625	0.0	0.0	0.0	-0.011649972759187222	0.9999321103096008	14.74444580078125	1.338013768196106	0.0	0.0	0.0	1197.757080078125	1.338013768196106	14.700786590576172	0.0	0.0	0.0	1870.1729736328125	0.0	0.0	0.0	0.0	0.0	0.0	0.0	0.0	0.0	0.0	0.0	0.0	0.0	0.0	0.0	0.0	0.0	0.0	1197.757080078125	1870.1729736328125	0.0	0.0	0.0	566571.375
1689416061534988803	3979	1689416061484643836	map	81.95654296875	0.3276214599609375	0.0	0.0	0.0	-0.011009383015334606	0.9999393820762634	13.264863014221191	-0.4069386124610901	0.0	0.0	0.0	530.7465209960938	-0.4069386124610901	12.454483032226562	0.0	0.0	0.0	1214.1680908203125	0.0	0.0	0.0	0.0	0.0	0.0	0.0	0.0	0.0	0.0	0.0	0.0	0.0	0.0	0.0	0.0	0.0	0.0	530.7465209960938	1214.1680908203125	0.0	0.0	0.0	357493.125
1689416061535145411	3980	1689416061509703779	map	82.048828125	0.3227081298828125	0.0	0.0	0.0	-0.010634134523570538	0.9999434351921082	15.433111190795898	-1.0919239521026611	0.0	0.0	0.0	629.1076049804688	-1.0919239521026611	14.409562110900879	0.0	0.0	0.0	1753.177490234375	0.0	0.0	0.0	0.0	0.0	0.0	0.0	0.0	0.0	0.0	0.0	0.0	0.0	0.0	0.0	0.0	0.0	0.0	629.1076049804688	1753.177490234375	0.0	0.0	0.0	513939.625
1689416061575825423	3981	1689416061534739973	map	82.17333984375	0.32454681396484375	0.0	0.0	0.0	-0.010677285492420197	0.9999430179595947	15.86089038848877	-0.7738734483718872	0.0	0.0	0.0	821.4515991210938	-0.7738734483718872	14.763145446777344	0.0	0.0	0.0	1481.9752197265625	0.0	0.0	0.0	0.0	0.0	0.0	0.0	0.0	0.0	0.0	0.0	0.0	0.0	0.0	0.0	0.0	0.0	0.0	821.4515991210938	1481.9752197265625	0.0	0.0	0.0	462414.125
1689416061576579241	3982	1689416061559631014	map	82.20582580566406	0.32906341552734375	0.0	0.0	0.0	-0.011501448228955269	0.9999338388442993	19.694427490234375	-0.7696512341499329	0.0	0.0	0.0	1022.3865966796875	-0.7696512341499329	13.801426887512207	0.0	0.0	0.0	1757.39697265625	0.0	0.0	0.0	0.0	0.0	0.0	0.0	0.0	0.0	0.0	0.0	0.0	0.0	0.0	0.0	0.0	0.0	0.0	1022.3865966796875	1757.39697265625	0.0	0.0	0.0	569583.875
1689416061616747752	3983	1689416061584684347	map	82.35612487792969	0.3414459228515625	0.0	0.0	0.0	-0.012312013655900955	0.9999241828918457	15.796979904174805	0.83246910572052	0.0	0.0	0.0	1161.0689697265625	0.83246910572052	17.138259887695312	0.0	0.0	0.0	1876.6473388671875	0.0	0.0	0.0	0.0	0.0	0.0	0.0	0.0	0.0	0.0	0.0	0.0	0.0	0.0	0.0	0.0	0.0	0.0	1161.0689697265625	1876.6473388671875	0.0	0.0	0.0	535576.25
1689416061657902765	3984	1689416061609664305	map	82.49295043945312	0.3265838623046875	0.0	0.0	0.0	-0.011843317188322544	0.9999298453330994	14.779953956604004	0.48676061630249023	0.0	0.0	0.0	1154.8846435546875	0.48676061630249023	14.296573638916016	0.0	0.0	0.0	1617.4744873046875	0.0	0.0	0.0	0.0	0.0	0.0	0.0	0.0	0.0	0.0	0.0	0.0	0.0	0.0	0.0	0.0	0.0	0.0	1154.8846435546875	1617.4744873046875	0.0	0.0	0.0	467332.71875
1689416061658011815	3985	1689416061634688338	map	82.51997375488281	0.32424163818359375	0.0	0.0	0.0	-0.01263838354498148	0.999920129776001	14.624395370483398	-0.41856738924980164	0.0	0.0	0.0	910.2476806640625	-0.41856738924980164	15.32825756072998	0.0	0.0	0.0	1690.8760986328125	0.0	0.0	0.0	0.0	0.0	0.0	0.0	0.0	0.0	0.0	0.0	0.0	0.0	0.0	0.0	0.0	0.0	0.0	910.2476806640625	1690.8760986328125	0.0	0.0	0.0	493627.90625
1689416061698761519	3986	1689416061659682781	map	82.6585693359375	0.3224945068359375	0.0	0.0	0.0	-0.011594186536967754	0.9999327659606934	17.884748458862305	-0.5603254437446594	0.0	0.0	0.0	892.1630249023438	-0.5603254437446594	15.940625190734863	0.0	0.0	0.0	1778.7894287109375	0.0	0.0	0.0	0.0	0.0	0.0	0.0	0.0	0.0	0.0	0.0	0.0	0.0	0.0	0.0	0.0	0.0	0.0	892.1630249023438	1778.7894287109375	0.0	0.0	0.0	509280.9375
1689416061701685489	3987	1689416061684677168	map	82.7427978515625	0.32289886474609375	0.0	0.0	0.0	-0.012620026245713234	0.9999203681945801	18.451688766479492	0.4224208891391754	0.0	0.0	0.0	1357.786865234375	0.4224208891391754	17.478456497192383	0.0	0.0	0.0	1782.1798095703125	0.0	0.0	0.0	0.0	0.0	0.0	0.0	0.0	0.0	0.0	0.0	0.0	0.0	0.0	0.0	0.0	0.0	0.0	1357.786865234375	1782.1798095703125	0.0	0.0	0.0	624270.3125
1689416061742763500	3988	1689416061709714958	map	82.83357238769531	0.3148651123046875	0.0	0.0	0.0	-0.01218661479651928	0.9999257326126099	18.027801513671875	-0.479400634765625	0.0	0.0	0.0	870.0595092773438	-0.479400634765625	17.885801315307617	0.0	0.0	0.0	1738.6754150390625	0.0	0.0	0.0	0.0	0.0	0.0	0.0	0.0	0.0	0.0	0.0	0.0	0.0	0.0	0.0	0.0	0.0	0.0	870.0595092773438	1738.6754150390625	0.0	0.0	0.0	505974.5
1689416061785523179	3989	1689416061734661925	map	82.95713806152344	0.29229736328125	0.0	0.0	0.0	-0.011386299505829811	0.9999351501464844	15.815065383911133	-0.4195699095726013	0.0	0.0	0.0	996.0206909179688	-0.4195699095726013	17.777067184448242	0.0	0.0	0.0	1538.4644775390625	0.0	0.0	0.0	0.0	0.0	0.0	0.0	0.0	0.0	0.0	0.0	0.0	0.0	0.0	0.0	0.0	0.0	0.0	996.0206909179688	1538.4644775390625	0.0	0.0	0.0	492827.375
1689416061785728049	3990	1689416061759653441	map	82.99397277832031	0.2842559814453125	0.0	0.0	0.0	-0.010641047731041908	0.9999433755874634	18.338319778442383	-0.11572623997926712	0.0	0.0	0.0	1055.159423828125	-0.11572623997926712	19.448619842529297	0.0	0.0	0.0	2062.806396484375	0.0	0.0	0.0	0.0	0.0	0.0	0.0	0.0	0.0	0.0	0.0	0.0	0.0	0.0	0.0	0.0	0.0	0.0	1055.159423828125	2062.806396484375	0.0	0.0	0.0	650162.375
1689416061825152722	3991	1689416061784669163	map	83.13441467285156	0.29315185546875	0.0	0.0	0.0	-0.011552704498171806	0.9999332427978516	22.154949188232422	-4.114389896392822	0.0	0.0	0.0	709.5004272460938	-4.114389896392822	20.485647201538086	0.0	0.0	0.0	1999.5418701171875	0.0	0.0	0.0	0.0	0.0	0.0	0.0	0.0	0.0	0.0	0.0	0.0	0.0	0.0	0.0	0.0	0.0	0.0	709.5004272460938	1999.5418701171875	0.0	0.0	0.0	604040.3125
1689416061826580828	3992	1689416061809672038	map	83.26664733886719	0.2712860107421875	0.0	0.0	0.0	-0.010814845561981201	0.9999415278434753	19.506515502929688	-3.153409004211426	0.0	0.0	0.0	752.6264038085938	-3.153409004211426	20.75632667541504	0.0	0.0	0.0	1569.7900390625	0.0	0.0	0.0	0.0	0.0	0.0	0.0	0.0	0.0	0.0	0.0	0.0	0.0	0.0	0.0	0.0	0.0	0.0	752.6264038085938	1569.7900390625	0.0	0.0	0.0	653804.0
1689416061866795249	3993	1689416061834626434	map	83.28742980957031	0.2595062255859375	0.0	0.0	0.0	-0.011574161238968372	0.9999330043792725	18.457416534423828	-2.347491502761841	0.0	0.0	0.0	1278.1510009765625	-2.347491502761841	19.619600296020508	0.0	0.0	0.0	1393.4061279296875	0.0	0.0	0.0	0.0	0.0	0.0	0.0	0.0	0.0	0.0	0.0	0.0	0.0	0.0	0.0	0.0	0.0	0.0	1278.1510009765625	1393.4061279296875	0.0	0.0	0.0	618238.625
1689416061909110118	3994	1689416061859632098	map	83.43580627441406	0.27408599853515625	0.0	0.0	0.0	-0.011915075592696667	0.9999290108680725	22.052364349365234	-4.103916645050049	0.0	0.0	0.0	807.8390502929688	-4.103916645050049	17.343263626098633	0.0	0.0	0.0	1245.58447265625	0.0	0.0	0.0	0.0	0.0	0.0	0.0	0.0	0.0	0.0	0.0	0.0	0.0	0.0	0.0	0.0	0.0	0.0	807.8390502929688	1245.58447265625	0.0	0.0	0.0	598232.4375
1689416061909271061	3995	1689416061884632893	map	83.5206298828125	0.27639007568359375	0.0	0.0	0.0	-0.012367560528218746	0.9999235272407532	22.054426193237305	-3.2942051887512207	0.0	0.0	0.0	734.0303955078125	-3.2942051887512207	21.167930603027344	0.0	0.0	0.0	1638.272216796875	0.0	0.0	0.0	0.0	0.0	0.0	0.0	0.0	0.0	0.0	0.0	0.0	0.0	0.0	0.0	0.0	0.0	0.0	734.0303955078125	1638.272216796875	0.0	0.0	0.0	596509.9375
1689416061950938181	3996	1689416061909640798	map	83.59864807128906	0.27272796630859375	0.0	0.0	0.0	-0.011874785646796227	0.9999294877052307	17.727331161499023	-3.0467023849487305	0.0	0.0	0.0	838.71728515625	-3.0467023849487305	17.871278762817383	0.0	0.0	0.0	1685.29541015625	0.0	0.0	0.0	0.0	0.0	0.0	0.0	0.0	0.0	0.0	0.0	0.0	0.0	0.0	0.0	0.0	0.0	0.0	838.71728515625	1685.29541015625	0.0	0.0	0.0	532314.25
1689416061951714472	3997	1689416061934708251	map	83.74514770507812	0.2720489501953125	0.0	0.0	0.0	-0.01318264752626419	0.9999130964279175	14.716897010803223	-0.7644760012626648	0.0	0.0	0.0	879.8389892578125	-0.7644760012626648	17.415739059448242	0.0	0.0	0.0	1690.00244140625	0.0	0.0	0.0	0.0	0.0	0.0	0.0	0.0	0.0	0.0	0.0	0.0	0.0	0.0	0.0	0.0	0.0	0.0	879.8389892578125	1690.00244140625	0.0	0.0	0.0	509136.625
1689416061992822934	3998	1689416061959607486	map	83.76390075683594	0.26467132568359375	0.0	0.0	0.0	-0.01182972826063633	0.9999300241470337	21.074403762817383	-2.3195929527282715	0.0	0.0	0.0	702.7543334960938	-2.3195929527282715	17.93312644958496	0.0	0.0	0.0	1597.7557373046875	0.0	0.0	0.0	0.0	0.0	0.0	0.0	0.0	0.0	0.0	0.0	0.0	0.0	0.0	0.0	0.0	0.0	0.0	702.7543334960938	1597.7557373046875	0.0	0.0	0.0	515798.25
1689416062034046234	3999	1689416061984576899	map	83.90464782714844	0.26670074462890625	0.0	0.0	0.0	-0.012440749444067478	0.9999226331710815	14.93597412109375	-1.2217577695846558	0.0	0.0	0.0	552.6398315429688	-1.2217577695846558	17.05238151550293	0.0	0.0	0.0	1740.287841796875	0.0	0.0	0.0	0.0	0.0	0.0	0.0	0.0	0.0	0.0	0.0	0.0	0.0	0.0	0.0	0.0	0.0	0.0	552.6398315429688	1740.287841796875	0.0	0.0	0.0	457511.71875
1689416062034199631	4000	1689416062009652752	map	84.05596923828125	0.26800537109375	0.0	0.0	0.0	-0.012305338867008686	0.9999243021011353	20.101301193237305	-3.8467226028442383	0.0	0.0	0.0	366.7295227050781	-3.8467226028442383	17.205459594726562	0.0	0.0	0.0	1524.6473388671875	0.0	0.0	0.0	0.0	0.0	0.0	0.0	0.0	0.0	0.0	0.0	0.0	0.0	0.0	0.0	0.0	0.0	0.0	366.7295227050781	1524.6473388671875	0.0	0.0	0.0	410868.9375
1689416062074747098	4001	1689416062034584473	map	84.0638427734375	0.26692962646484375	0.0	0.0	0.0	-0.012694884091615677	0.9999194145202637	20.272140502929688	-3.377868413925171	0.0	0.0	0.0	385.74456787109375	-3.377868413925171	17.731346130371094	0.0	0.0	0.0	1416.6663818359375	0.0	0.0	0.0	0.0	0.0	0.0	0.0	0.0	0.0	0.0	0.0	0.0	0.0	0.0	0.0	0.0	0.0	0.0	385.74456787109375	1416.6663818359375	0.0	0.0	0.0	402748.625
1689416062076599627	4002	1689416062059587631	map	84.20704650878906	0.2635040283203125	0.0	0.0	0.0	-0.012589273042976856	0.9999207258224487	20.77699851989746	-3.0663843154907227	0.0	0.0	0.0	587.2127075195312	-3.0663843154907227	20.185266494750977	0.0	0.0	0.0	1941.920654296875	0.0	0.0	0.0	0.0	0.0	0.0	0.0	0.0	0.0	0.0	0.0	0.0	0.0	0.0	0.0	0.0	0.0	0.0	587.2127075195312	1941.920654296875	0.0	0.0	0.0	538520.1875
1689416062116710536	4003	1689416062084590863	map	84.2811279296875	0.26226806640625	0.0	0.0	0.0	-0.012811938300728798	0.9999179244041443	17.584686279296875	-2.8158435821533203	0.0	0.0	0.0	686.4671630859375	-2.8158435821533203	16.902267456054688	0.0	0.0	0.0	1601.7230224609375	0.0	0.0	0.0	0.0	0.0	0.0	0.0	0.0	0.0	0.0	0.0	0.0	0.0	0.0	0.0	0.0	0.0	0.0	686.4671630859375	1601.7230224609375	0.0	0.0	0.0	419165.0
1689416062158920953	4004	1689416062109556225	map	84.38092041015625	0.27205657958984375	0.0	0.0	0.0	-0.013706405647099018	0.999906063079834	14.168158531188965	-1.2608864307403564	0.0	0.0	0.0	537.9592895507812	-1.2608864307403564	16.358386993408203	0.0	0.0	0.0	1358.0084228515625	0.0	0.0	0.0	0.0	0.0	0.0	0.0	0.0	0.0	0.0	0.0	0.0	0.0	0.0	0.0	0.0	0.0	0.0	537.9592895507812	1358.0084228515625	0.0	0.0	0.0	394653.0
1689416062158975337	4005	1689416062134561412	map	84.52836608886719	0.24282073974609375	0.0	0.0	0.0	-0.012452907860279083	0.9999224543571472	18.71470832824707	-2.1013987064361572	0.0	0.0	0.0	945.6522216796875	-2.1013987064361572	13.884413719177246	0.0	0.0	0.0	1202.7132568359375	0.0	0.0	0.0	0.0	0.0	0.0	0.0	0.0	0.0	0.0	0.0	0.0	0.0	0.0	0.0	0.0	0.0	0.0	945.6522216796875	1202.7132568359375	0.0	0.0	0.0	481678.84375
1689416062199747693	4006	1689416062159601806	map	84.54241943359375	0.24405670166015625	0.0	0.0	0.0	-0.013221267610788345	0.9999126195907593	17.493349075317383	-1.3572672605514526	0.0	0.0	0.0	760.7658081054688	-1.3572672605514526	18.767656326293945	0.0	0.0	0.0	1855.9683837890625	0.0	0.0	0.0	0.0	0.0	0.0	0.0	0.0	0.0	0.0	0.0	0.0	0.0	0.0	0.0	0.0	0.0	0.0	760.7658081054688	1855.9683837890625	0.0	0.0	0.0	554027.5
1689416062201427714	4007	1689416062184508469	map	84.69618225097656	0.2604217529296875	0.0	0.0	0.0	-0.013333315029740334	0.9999111294746399	15.987500190734863	-2.1596288681030273	0.0	0.0	0.0	829.5615234375	-2.1596288681030273	17.5391902923584	0.0	0.0	0.0	1642.536376953125	0.0	0.0	0.0	0.0	0.0	0.0	0.0	0.0	0.0	0.0	0.0	0.0	0.0	0.0	0.0	0.0	0.0	0.0	829.5615234375	1642.536376953125	0.0	0.0	0.0	522814.4375
1689416062243191154	4008	1689416062209531128	map	84.81784057617188	0.25209808349609375	0.0	0.0	0.0	-0.013643468730151653	0.9999068975448608	15.798855781555176	-1.4182430505752563	0.0	0.0	0.0	701.42138671875	-1.4182430505752563	16.286144256591797	0.0	0.0	0.0	1853.0	0.0	0.0	0.0	0.0	0.0	0.0	0.0	0.0	0.0	0.0	0.0	0.0	0.0	0.0	0.0	0.0	0.0	0.0	701.42138671875	1853.0	0.0	0.0	0.0	528286.3125
1689416062283811161	4009	1689416062234551333	map	84.85418701171875	0.2607879638671875	0.0	0.0	0.0	-0.014320749789476395	0.9998974800109863	15.359878540039062	-3.822087049484253	0.0	0.0	0.0	620.0348510742188	-3.822087049484253	19.732498168945312	0.0	0.0	0.0	1756.5859375	0.0	0.0	0.0	0.0	0.0	0.0	0.0	0.0	0.0	0.0	0.0	0.0	0.0	0.0	0.0	0.0	0.0	0.0	620.0348510742188	1756.5859375	0.0	0.0	0.0	467711.625
1689416062283981399	4010	1689416062259528513	map	84.99620056152344	0.2637786865234375	0.0	0.0	0.0	-0.014644727110862732	0.9998927712440491	17.38011932373047	-4.019559860229492	0.0	0.0	0.0	832.891845703125	-4.019559860229492	16.889678955078125	0.0	0.0	0.0	1372.3857421875	0.0	0.0	0.0	0.0	0.0	0.0	0.0	0.0	0.0	0.0	0.0	0.0	0.0	0.0	0.0	0.0	0.0	0.0	832.891845703125	1372.3857421875	0.0	0.0	0.0	473190.5625
1689416062324807956	4011	1689416062284544635	map	85.0638427734375	0.24460601806640625	0.0	0.0	0.0	-0.014151251874864101	0.9998998641967773	21.02045440673828	-1.527192234992981	0.0	0.0	0.0	1117.2137451171875	-1.527192234992981	18.58340835571289	0.0	0.0	0.0	1497.4171142578125	0.0	0.0	0.0	0.0	0.0	0.0	0.0	0.0	0.0	0.0	0.0	0.0	0.0	0.0	0.0	0.0	0.0	0.0	1117.2137451171875	1497.4171142578125	0.0	0.0	0.0	508678.8125
1689416062328449635	4012	1689416062309553562	map	85.15707397460938	0.2165679931640625	0.0	0.0	0.0	-0.013001942075788975	0.9999154806137085	19.101093292236328	-2.4326255321502686	0.0	0.0	0.0	965.96337890625	-2.4326255321502686	21.043598175048828	0.0	0.0	0.0	1232.2716064453125	0.0	0.0	0.0	0.0	0.0	0.0	0.0	0.0	0.0	0.0	0.0	0.0	0.0	0.0	0.0	0.0	0.0	0.0	965.96337890625	1232.2716064453125	0.0	0.0	0.0	503421.9375
1689416062366999686	4013	1689416062334542929	map	85.294677734375	0.22509765625	0.0	0.0	0.0	-0.014084262773394585	0.9999008178710938	19.31993865966797	-2.526718854904175	0.0	0.0	0.0	946.654296875	-2.526718854904175	21.464799880981445	0.0	0.0	0.0	1408.9447021484375	0.0	0.0	0.0	0.0	0.0	0.0	0.0	0.0	0.0	0.0	0.0	0.0	0.0	0.0	0.0	0.0	0.0	0.0	946.654296875	1408.9447021484375	0.0	0.0	0.0	526797.0
1689416062408734389	4014	1689416062359577394	map	85.3328857421875	0.2233123779296875	0.0	0.0	0.0	-0.0138251269236207	0.999904453754425	20.22442626953125	-1.63612961769104	0.0	0.0	0.0	1186.311767578125	-1.63612961769104	21.506256103515625	0.0	0.0	0.0	1678.6043701171875	0.0	0.0	0.0	0.0	0.0	0.0	0.0	0.0	0.0	0.0	0.0	0.0	0.0	0.0	0.0	0.0	0.0	0.0	1186.311767578125	1678.6043701171875	0.0	0.0	0.0	580594.375
1689416062408868093	4015	1689416062384558571	map	85.4815673828125	0.24082183837890625	0.0	0.0	0.0	-0.015721777454018593	0.9998763799667358	17.167316436767578	-1.8186010122299194	0.0	0.0	0.0	1086.0460205078125	-1.8186010122299194	22.452560424804688	0.0	0.0	0.0	1685.142578125	0.0	0.0	0.0	0.0	0.0	0.0	0.0	0.0	0.0	0.0	0.0	0.0	0.0	0.0	0.0	0.0	0.0	0.0	1086.0460205078125	1685.142578125	0.0	0.0	0.0	551180.0
1689416062450742231	4016	1689416062409579839	map	85.60444641113281	0.22928619384765625	0.0	0.0	0.0	-0.014457588084042072	0.9998955130577087	18.12734603881836	-1.469730019569397	0.0	0.0	0.0	1368.5074462890625	-1.469730019569397	19.78265953063965	0.0	0.0	0.0	1569.9951171875	0.0	0.0	0.0	0.0	0.0	0.0	0.0	0.0	0.0	0.0	0.0	0.0	0.0	0.0	0.0	0.0	0.0	0.0	1368.5074462890625	1569.9951171875	0.0	0.0	0.0	555480.8125
1689416062451445746	4017	1689416062434609425	map	85.62979125976562	0.22705078125	0.0	0.0	0.0	-0.01450192928314209	0.9998948574066162	19.37392807006836	-3.115744113922119	0.0	0.0	0.0	958.621337890625	-3.115744113922119	19.404096603393555	0.0	0.0	0.0	1504.1480712890625	0.0	0.0	0.0	0.0	0.0	0.0	0.0	0.0	0.0	0.0	0.0	0.0	0.0	0.0	0.0	0.0	0.0	0.0	958.621337890625	1504.1480712890625	0.0	0.0	0.0	535032.6875
1689416062492025287	4018	1689416062459608508	map	85.80760192871094	0.21913909912109375	0.0	0.0	0.0	-0.013890208676457405	0.9999035000801086	15.556396484375	-0.955427885055542	0.0	0.0	0.0	1403.2052001953125	-0.955427885055542	19.97711753845215	0.0	0.0	0.0	1691.4764404296875	0.0	0.0	0.0	0.0	0.0	0.0	0.0	0.0	0.0	0.0	0.0	0.0	0.0	0.0	0.0	0.0	0.0	0.0	1403.2052001953125	1691.4764404296875	0.0	0.0	0.0	588567.8125
1689416062532820046	4019	1689416062484616710	map	85.86386108398438	0.20648193359375	0.0	0.0	0.0	-0.013239863328635693	0.9999123215675354	21.232532501220703	-5.300819396972656	0.0	0.0	0.0	1245.4559326171875	-5.300819396972656	24.33504295349121	0.0	0.0	0.0	1414.26806640625	0.0	0.0	0.0	0.0	0.0	0.0	0.0	0.0	0.0	0.0	0.0	0.0	0.0	0.0	0.0	0.0	0.0	0.0	1245.4559326171875	1414.26806640625	0.0	0.0	0.0	550201.375
1689416062532931572	4020	1689416062509586117	map	85.9720458984375	0.2179718017578125	0.0	0.0	0.0	-0.014792769216001034	0.9998905658721924	14.86763858795166	-2.1815505027770996	0.0	0.0	0.0	1198.3060302734375	-2.1815505027770996	21.58963394165039	0.0	0.0	0.0	1926.865478515625	0.0	0.0	0.0	0.0	0.0	0.0	0.0	0.0	0.0	0.0	0.0	0.0	0.0	0.0	0.0	0.0	0.0	0.0	1198.3060302734375	1926.865478515625	0.0	0.0	0.0	486337.28125
1689416062573804225	4021	1689416062534594068	map	86.11807250976562	0.2101593017578125	0.0	0.0	0.0	-0.014529106207191944	0.9998944401741028	17.498676300048828	-2.3980002403259277	0.0	0.0	0.0	1347.2998046875	-2.3980002403259277	19.683774948120117	0.0	0.0	0.0	1807.9130859375	0.0	0.0	0.0	0.0	0.0	0.0	0.0	0.0	0.0	0.0	0.0	0.0	0.0	0.0	0.0	0.0	0.0	0.0	1347.2998046875	1807.9130859375	0.0	0.0	0.0	516687.875
1689416062576561924	4022	1689416062559625996	map	86.14617919921875	0.2143096923828125	0.0	0.0	0.0	-0.015346075408160686	0.9998822212219238	15.328486442565918	-3.7452311515808105	0.0	0.0	0.0	1186.1138916015625	-3.7452311515808105	19.227113723754883	0.0	0.0	0.0	1736.0068359375	0.0	0.0	0.0	0.0	0.0	0.0	0.0	0.0	0.0	0.0	0.0	0.0	0.0	0.0	0.0	0.0	0.0	0.0	1186.1138916015625	1736.0068359375	0.0	0.0	0.0	489269.46875
1689416062617014916	4023	1689416062584551494	map	86.2879638671875	0.20255279541015625	0.0	0.0	0.0	-0.014256621710956097	0.999898374080658	17.460674285888672	-2.3238022327423096	0.0	0.0	0.0	1238.7117919921875	-2.3238022327423096	22.164525985717773	0.0	0.0	0.0	1844.2989501953125	0.0	0.0	0.0	0.0	0.0	0.0	0.0	0.0	0.0	0.0	0.0	0.0	0.0	0.0	0.0	0.0	0.0	0.0	1238.7117919921875	1844.2989501953125	0.0	0.0	0.0	485532.09375
1689416062657842573	4024	1689416062609565742	map	86.43939208984375	0.2031402587890625	0.0	0.0	0.0	-0.015016142278909683	0.999887228012085	20.21140480041504	-1.1019138097763062	0.0	0.0	0.0	1474.75927734375	-1.1019138097763062	20.545825958251953	0.0	0.0	0.0	1783.3206787109375	0.0	0.0	0.0	0.0	0.0	0.0	0.0	0.0	0.0	0.0	0.0	0.0	0.0	0.0	0.0	0.0	0.0	0.0	1474.75927734375	1783.3206787109375	0.0	0.0	0.0	492110.75
1689416062658083683	4025	1689416062634535562	map	86.46792602539062	0.20304107666015625	0.0	0.0	0.0	-0.015456688590347767	0.9998805522918701	20.755537033081055	-2.8780517578125	0.0	0.0	0.0	1497.161865234375	-2.8780517578125	23.639022827148438	0.0	0.0	0.0	2090.251220703125	0.0	0.0	0.0	0.0	0.0	0.0	0.0	0.0	0.0	0.0	0.0	0.0	0.0	0.0	0.0	0.0	0.0	0.0	1497.161865234375	2090.251220703125	0.0	0.0	0.0	588701.875
1689416062698835880	4026	1689416062659544655	map	86.59349060058594	0.1829071044921875	0.0	0.0	0.0	-0.014179620891809464	0.9998994469642639	19.108827590942383	-0.22479546070098877	0.0	0.0	0.0	1280.81103515625	-0.22479546070098877	22.210281372070312	0.0	0.0	0.0	1666.3218994140625	0.0	0.0	0.0	0.0	0.0	0.0	0.0	0.0	0.0	0.0	0.0	0.0	0.0	0.0	0.0	0.0	0.0	0.0	1280.81103515625	1666.3218994140625	0.0	0.0	0.0	448131.53125
1689416062701503644	4027	1689416062684542962	map	86.65838623046875	0.18833160400390625	0.0	0.0	0.0	-0.015518669970333576	0.9998795986175537	21.42668342590332	-0.35066109895706177	0.0	0.0	0.0	1738.4119873046875	-0.35066109895706177	22.76605224609375	0.0	0.0	0.0	1141.8590087890625	0.0	0.0	0.0	0.0	0.0	0.0	0.0	0.0	0.0	0.0	0.0	0.0	0.0	0.0	0.0	0.0	0.0	0.0	1738.4119873046875	1141.8590087890625	0.0	0.0	0.0	496221.3125
1689416062743001317	4028	1689416062709558886	map	86.76585388183594	0.19242095947265625	0.0	0.0	0.0	-0.01580926589667797	0.999875009059906	18.66522789001465	-2.7909717559814453	0.0	0.0	0.0	1245.788330078125	-2.7909717559814453	21.810962677001953	0.0	0.0	0.0	1474.1392822265625	0.0	0.0	0.0	0.0	0.0	0.0	0.0	0.0	0.0	0.0	0.0	0.0	0.0	0.0	0.0	0.0	0.0	0.0	1245.788330078125	1474.1392822265625	0.0	0.0	0.0	476113.03125
1689416062784001237	4029	1689416062734564610	map	86.9105224609375	0.17842864990234375	0.0	0.0	0.0	-0.014701702632009983	0.9998919367790222	20.641342163085938	-1.681073546409607	0.0	0.0	0.0	1586.6512451171875	-1.681073546409607	26.845703125	0.0	0.0	0.0	1644.1746826171875	0.0	0.0	0.0	0.0	0.0	0.0	0.0	0.0	0.0	0.0	0.0	0.0	0.0	0.0	0.0	0.0	0.0	0.0	1586.6512451171875	1644.1746826171875	0.0	0.0	0.0	589624.5625
1689416062787114816	4030	1689416062759565132	map	86.94560241699219	0.17990875244140625	0.0	0.0	0.0	-0.015699608251452446	0.9998767375946045	18.098976135253906	-2.6325557231903076	0.0	0.0	0.0	1101.0947265625	-2.6325557231903076	24.159555435180664	0.0	0.0	0.0	1279.1907958984375	0.0	0.0	0.0	0.0	0.0	0.0	0.0	0.0	0.0	0.0	0.0	0.0	0.0	0.0	0.0	0.0	0.0	0.0	1101.0947265625	1279.1907958984375	0.0	0.0	0.0	467919.78125
1689416062825861883	4031	1689416062784611973	map	87.07400512695312	0.1678924560546875	0.0	0.0	0.0	-0.014890271238982677	0.9998891353607178	19.887454986572266	-1.7996690273284912	0.0	0.0	0.0	1176.25830078125	-1.7996690273284912	22.204530715942383	0.0	0.0	0.0	1210.38134765625	0.0	0.0	0.0	0.0	0.0	0.0	0.0	0.0	0.0	0.0	0.0	0.0	0.0	0.0	0.0	0.0	0.0	0.0	1176.25830078125	1210.38134765625	0.0	0.0	0.0	447972.09375
1689416062826925760	4032	1689416062809521531	map	87.216796875	0.1692352294921875	0.0	0.0	0.0	-0.01511936541646719	0.9998856782913208	18.081403732299805	-0.8778785467147827	0.0	0.0	0.0	997.942626953125	-0.8778785467147827	18.838245391845703	0.0	0.0	0.0	857.3605346679688	0.0	0.0	0.0	0.0	0.0	0.0	0.0	0.0	0.0	0.0	0.0	0.0	0.0	0.0	0.0	0.0	0.0	0.0	997.942626953125	857.3605346679688	0.0	0.0	0.0	400424.25
1689416062867903776	4033	1689416062834551088	map	87.242431640625	0.15899658203125	0.0	0.0	0.0	-0.014970609918236732	0.9998879432678223	20.795495986938477	-0.022844824939966202	0.0	0.0	0.0	1704.4036865234375	-0.022844824939966202	21.656843185424805	0.0	0.0	0.0	1765.613525390625	0.0	0.0	0.0	0.0	0.0	0.0	0.0	0.0	0.0	0.0	0.0	0.0	0.0	0.0	0.0	0.0	0.0	0.0	1704.4036865234375	1765.613525390625	0.0	0.0	0.0	642472.125
1689416062908864130	4034	1689416062859535493	map	87.38323974609375	0.15433502197265625	0.0	0.0	0.0	-0.014190825633704662	0.9998993277549744	24.812267303466797	-2.2560062408447266	0.0	0.0	0.0	1999.0626220703125	-2.2560062408447266	23.53326416015625	0.0	0.0	0.0	821.8748779296875	0.0	0.0	0.0	0.0	0.0	0.0	0.0	0.0	0.0	0.0	0.0	0.0	0.0	0.0	0.0	0.0	0.0	0.0	1999.0626220703125	821.8748779296875	0.0	0.0	0.0	559467.125
1689416062909094378	4035	1689416062884538936	map	87.45245361328125	0.1632232666015625	0.0	0.0	0.0	-0.015740372240543365	0.9998761415481567	21.986310958862305	0.008120168000459671	0.0	0.0	0.0	1502.46337890625	0.008120168000459671	26.114768981933594	0.0	0.0	0.0	1950.3941650390625	0.0	0.0	0.0	0.0	0.0	0.0	0.0	0.0	0.0	0.0	0.0	0.0	0.0	0.0	0.0	0.0	0.0	0.0	1502.46337890625	1950.3941650390625	0.0	0.0	0.0	617774.375
1689416062949784467	4036	1689416062909624502	map	87.5565185546875	0.1717681884765625	0.0	0.0	0.0	-0.01656566932797432	0.999862790107727	25.87965202331543	-2.068758964538574	0.0	0.0	0.0	1769.6129150390625	-2.068758964538574	20.665721893310547	0.0	0.0	0.0	1160.6168212890625	0.0	0.0	0.0	0.0	0.0	0.0	0.0	0.0	0.0	0.0	0.0	0.0	0.0	0.0	0.0	0.0	0.0	0.0	1769.6129150390625	1160.6168212890625	0.0	0.0	0.0	484316.90625
1689416062951584699	4037	1689416062934532177	map	87.68878173828125	0.15744781494140625	0.0	0.0	0.0	-0.016007844358682632	0.9998718500137329	26.79266357421875	1.965692162513733	0.0	0.0	0.0	2445.210205078125	1.965692162513733	19.707294464111328	0.0	0.0	0.0	1681.45361328125	0.0	0.0	0.0	0.0	0.0	0.0	0.0	0.0	0.0	0.0	0.0	0.0	0.0	0.0	0.0	0.0	0.0	0.0	2445.210205078125	1681.45361328125	0.0	0.0	0.0	648600.1875
1689416062991968570	4038	1689416062959541506	map	87.71708679199219	0.1466522216796875	0.0	0.0	0.0	-0.01563071273267269	0.9998778104782104	21.035972595214844	-0.8395847678184509	0.0	0.0	0.0	1321.459716796875	-0.8395847678184509	25.77430534362793	0.0	0.0	0.0	2058.92333984375	0.0	0.0	0.0	0.0	0.0	0.0	0.0	0.0	0.0	0.0	0.0	0.0	0.0	0.0	0.0	0.0	0.0	0.0	1321.459716796875	2058.92333984375	0.0	0.0	0.0	579611.3125
1689416063032813164	4039	1689416062984635879	map	87.85670471191406	0.14093017578125	0.0	0.0	0.0	-0.015953492373228073	0.9998727440834045	19.092317581176758	-0.26163727045059204	0.0	0.0	0.0	1111.44384765625	-0.26163727045059204	20.126684188842773	0.0	0.0	0.0	1519.7001953125	0.0	0.0	0.0	0.0	0.0	0.0	0.0	0.0	0.0	0.0	0.0	0.0	0.0	0.0	0.0	0.0	0.0	0.0	1111.44384765625	1519.7001953125	0.0	0.0	0.0	528586.125
1689416063032895118	4040	1689416063009507062	map	87.9989013671875	0.1349945068359375	0.0	0.0	0.0	-0.015870055183768272	0.9998740553855896	24.418655395507812	-2.8624470233917236	0.0	0.0	0.0	1045.3843994140625	-2.8624470233917236	24.79844856262207	0.0	0.0	0.0	1398.8197021484375	0.0	0.0	0.0	0.0	0.0	0.0	0.0	0.0	0.0	0.0	0.0	0.0	0.0	0.0	0.0	0.0	0.0	0.0	1045.3843994140625	1398.8197021484375	0.0	0.0	0.0	512521.84375
1689416063073905520	4041	1689416063034531461	map	88.02812194824219	0.13765716552734375	0.0	0.0	0.0	-0.01595468446612358	0.9998727440834045	19.29388999938965	-1.6994882822036743	0.0	0.0	0.0	1215.5052490234375	-1.6994882822036743	25.621543884277344	0.0	0.0	0.0	1478.781005859375	0.0	0.0	0.0	0.0	0.0	0.0	0.0	0.0	0.0	0.0	0.0	0.0	0.0	0.0	0.0	0.0	0.0	0.0	1215.5052490234375	1478.781005859375	0.0	0.0	0.0	467306.5625
1689416063077006911	4042	1689416063059593685	map	88.15840148925781	0.12070465087890625	0.0	0.0	0.0	-0.015492209233343601	0.9998800158500671	18.869688034057617	-2.3256635665893555	0.0	0.0	0.0	1016.7899169921875	-2.3256635665893555	24.93072509765625	0.0	0.0	0.0	1632.9840087890625	0.0	0.0	0.0	0.0	0.0	0.0	0.0	0.0	0.0	0.0	0.0	0.0	0.0	0.0	0.0	0.0	0.0	0.0	1016.7899169921875	1632.9840087890625	0.0	0.0	0.0	508375.46875
[truncated: 255 more rows]
