# Supplementary material for: Enhanced vehicle localization with low-cost sensor fusion for urban 3D mapping
Source: PLoS One. 2025 May 2;20(5):e0318710. doi: 10.1371/journal.pone.0318710 (PMC12047803; doi:10.1371/journal.pone.0318710)
Supplement: S1 Data — (ZIP) [file pone.0318710.s001.zip › Supporting information/sample_map_code.m]

% Sample car based point cloud map generation using laser scans 
% PLOS-One

clc; 
clear;
close all;

min_ang1=-2.35619449615;max_ang1 =2.35619449615;ang_step1 =0.00436332309619; %Hokuyo
% reading all sensors
% reading horizontal scan
Scan = readtable("hor_scan.csv",'ReadVariableNames',1);
ranges = table2array(Scan(:,12:1092)); %Hokuyo-30LX
time = table2array(Scan(:,1));
time= (time(:,1)- time(1,1))/1000000;         
s1_ranges = [time,ranges];

% reading vertical scan
Scan = readtable("ver_scan.csv",'ReadVariableNames',1);
ranges = table2array(Scan(:,12:1092));
time = table2array(Scan(:,1));
time= (time(:,1)- time(1,1))/1000000;         
s2_ranges = [time,ranges];

% reading pose updates
posetable= readtable("pose.csv",'ReadVariableNames',1);
time = table2array(posetable(:,1));
time = (time(:,1)-time(1,1))/1000000;         

% reading GPS updates
gps= readtable("gps.csv",'ReadVariableNames',1);
time2 = table2array(gps(:,1));
time2= (time2(:,1)- time2(1,1))/1000000;        
gps_cols = table2array(gps(:,5:7));
gps_val=[time2,gps_cols(:,2),gps_cols(:,1),gps_cols(:,3)]; % time, long, latt, altitude
% filtering GPS values
gps_filter=gps_angle(gps_val(:,1:3));
gps_extd=gps_extend(gps_filter,s2_ranges(:,1)); 
gps_pose=gps_extd(:,1); 
gps_pose=[gps_pose,gps_extd(:,5:6)]; 
gps_pose_z=zeros(size(gps_pose,1),1);
gps_pose=[gps_pose,gps_pose_z]; 
gps_pose=[gps_pose,gps_extd(:,7)]; 
pose=gps_pose;

% reading IMU update 
imu= readtable("imu.csv",'ReadVariableNames',1);
timeimu = table2array(imu(:,1));
timeimu= (timeimu(:,1)- timeimu(1,1))/1000000;         
% roll, pitch and yaw extraction
eul_complt=quat2eul(table2array(imu(:,5:8)));
roll=eul_complt(:,1)*180/pi;
pitch=eul_complt(:,2)*180/pi;
yaw=eul_complt(:,3)*180/pi;
% linear accelerations extraction
accx=table2array(imu(:,30));
accy=table2array(imu(:,31));
accz=table2array(imu(:,32));
%reading velocities
imu2= readtable("velocity.csv",'ReadVariableNames',1);
timeimu2 = table2array(imu2(:,1));
timeimu2= (timeimu2(:,1)- timeimu2(1,1))/1000000;         %time imu stamp
velx=table2array(imu2(:,5));
vely=table2array(imu2(:,6));
velz=table2array(imu2(:,7));
disx_acc=find_acc_disp(accx,timeimu,0.0001,velx,timeimu2,0.044);
disy_acc=find_acc_disp(accy,timeimu,0.0001,vely,timeimu2,0.044);
disz_acc=find_acc_dispz(accz,timeimu,0.0001,velz,timeimu2,0.044,10);
posexy_acc=[];
posexy_acc=[posexy_acc,[disx_acc(:,:),disy_acc(:,2)]]; 
posexyz_imu=[];
posexyz_imu=[posexyz_imu,[disx_acc(:,:),disy_acc(:,2),disz_acc(:,2)]]; 
init_pt=[67.11475,24.93121]; 
gps_extd_tr=comp_imu_gps_dis(gps_filter,gps_extd,posexy_acc,init_pt);
pose=merge_imuz_in_GPS(pose,posexyz_imu);

% vertical sensor calibration w.r.t. horizontal sensor
txs=0.195; tys=0; tzs=0.18; rs=0; ps=-pi/2; ys1=1.8*pi/180; ys2=pi-(0*0.0175); 
trans=[1 0 0 txs;0 1 0 tys;0 0 1 tzs;0 0 0 1]; 
roty=[cos(ps) 0 sin(ps) 0;0 1 0 0;-sin(ps) 0 cos(ps) 0;0 0 0 1];
rotz1=[cos(ys1) -sin(ys1) 0 0;sin(ys1) cos(ys1) 0 0;0 0 1 0;0 0 0 1];
rotz2=[cos(ys2) -sin(ys2) 0 0;sin(ys2) cos(ys2) 0 0;0 0 1 0;0 0 0 1];
transf= trans*rotz2*roty*rotz1; %complete transformation

% building 3D point cloud map
loop=size(pose,1);
s1r=1;
s1tm=[];
s2r=1;
s2tm=[];
s1_cart_ind=[];
s2_cart_ind=[];
onlys2_cart_ind=[];
onlys1_cart_ind=[];
s1s2_cart_ind=[];
s2_all_left_lat_lon=[];
s2_all_right_lat_lon=[];
posep=[];

for i=1:loop-50
    ptime=pose(i,1);
    cur_pose=pose(i,2:5);
    posep=[posep;cur_pose];
    s1rct=abs(s1_ranges(s1r,1)-ptime);
    s1cr=s1r;
    s1rmt=30000;
    while (s1rct<s1rmt)
        s1rmt=s1rct;
        s1cr=s1cr+1;
        s1rct=abs(s1_ranges(s1cr,1)-ptime);
        s1r=s1cr-1;
    end    
    s1tm=[s1tm;s1r];
    s1ptn=size(s1_cart_ind,1);
    s1_cart=scan_polar_to_cartesian_index(s1_ranges(s1r,2:end),min_ang1,ang_step1,s1r,s1ptn,1);
    s1_cart_ind=[s1_cart_ind;s1_cart];
    
    s2rct=abs(s2_ranges(s2r,1)-ptime);
    s2cr=s2r;
    s2rmt=30000;
    while (s2rct<s2rmt)
        s2rmt=s2rct;
        s2cr=s2cr+1;
        s2rct=abs(s2_ranges(s2cr,1)-ptime);
        s2r=s2cr-1;
    end    
    s2tm=[s2tm;s2r];
    s2ptn=size(s2_cart_ind,1);
%     s2_cart=scan_polar_to_cartesian_index(s2_ranges(s2r,2:end),min_ang1,ang_step1,s2r,s2ptn,2);
    s2_cart=scan_polar_to_cartesian_index_extended(s2_ranges(s2r,2:end),min_ang1,ang_step1,s2r,s2ptn,2);
    s2_cart_tr=s_transform(s2_cart,transf,3);
    s2_cart_ind=[s2_cart_ind;s2_cart_tr];
    onlys2c=scans_merge([],s2_cart_tr,ptime,i,s2ptn);%only s2 (vert) record
    s2c_tr=transform_all_3D(onlys2c,cur_pose,4);
    onlys2_cart_ind=[onlys2_cart_ind;s2c_tr];
    s1c_only=transform_all_3D(s1_cart,cur_pose,6);
    onlys1_cart_ind=[onlys1_cart_ind;s1c_only];
%     % for plotting on Lat/long map
%     s2_cur_lat_lon=scan_meter_to_lat_long(s2_ranges(s2r,2:end),min_ang1,ang_step1,gps_extd_tr(i,:)); 
%     s2_all_right_lat_lon=[s2_all_right_lat_lon;s2_cur_lat_lon(1,:)];% 1st lat long point saved
%     s2_all_left_lat_lon=[s2_all_left_lat_lon;s2_cur_lat_lon(2,:)];
    
    
    s1s2ptn=size(s1s2_cart_ind,1);
    s1s2c=scans_merge(s1_cart,s2_cart_tr,ptime,i,s1s2ptn);%s1 & s2 record
    s1s2c_tr=transform_all_3D(s1s2c,cur_pose,5);
    s1s2_cart_ind=[s1s2_cart_ind;s1s2c_tr];
    asd=0;
end

% 3D point cloud plot 
figure(600);
ptCloudvert = pointCloud(onlys2_cart_ind(:,1:3));
pcshow(ptCloudvert);
title('Map');
xlabel('X');
ylabel('Y');
zlabel('Z');
hold on;
plot(pose(:,2),pose(:,3),'-r*','MarkerSize',1);
hold on;
pcwrite(ptCloudvert,'3D_map_pcd.pcd');
asd=0;


%% GPS filtering
function gps_pose=gps_angle(gps_ranges)

    th_lon=67.114807-67.114800;
    th_lat=24.931227-24.931220;
    th_del_ll=sqrt((th_lon)^2+(th_lat)^2); 
    
    x1= gps_ranges(1,2);
    y1= gps_ranges(1,3);
    gps_filt=gps_ranges(1,:);
    flag=0;
    for i= 2:size(gps_ranges,1)
        if ( x1 ~= gps_ranges(i,2) ) 
            flag=1;
            x1=gps_ranges(i,2);
        end
        if ( y1 ~= gps_ranges(i,3) ) 
            flag=1;
            y1=gps_ranges(i,3);
        end
        if flag
           gps_filt=[gps_filt;gps_ranges(i,:)];
        end   
        flag=0;
    end    
    
    manual_val=1;
    gps_filt2=gps_filt(manual_val:end,:);
    gps_filt3=gps_filt2(1,:);
    x1= gps_filt2(1,2);
    y1= gps_filt2(1,3);
    flag=0;
    for i= 2:size(gps_filt2,1)
        if ( x1 ~= gps_filt2(i,2) ) && ( y1 ~= gps_filt2(i,3) )
            cur_del_x= x1-gps_filt2(i,2);
            cur_del_y= y1-gps_filt2(i,3);
            cur_del_dis=sqrt((cur_del_x)^2+(cur_del_y)^2);
            if (cur_del_dis>th_del_ll)
                flag=1;
                x1=gps_filt2(i,2);
                y1=gps_filt2(i,3);
            end    
        end
                 
        if flag
           gps_filt3=[gps_filt3;gps_filt2(i,:)];
        end   
        flag=0;
    end    
 
    ang_val=[];
    ang_valr=[];
    x1= gps_filt3(1,2);
    y1= gps_filt3(1,3);
    x2= gps_filt3(2,2);
    y2= gps_filt3(2,3);
    prv_ang=atan2((y2-y1),(x2-x1));
    ang_val=[ang_val;prv_ang];
    ang_valr=[ang_valr;prv_ang];
    for i=2:size(gps_filt3,1)
        x1= gps_filt3(i-1,2);
        y1= gps_filt3(i-1,3);
        x2= gps_filt3(i,2);
        y2= gps_filt3(i,3);
        this_ang=atan2((y2-y1),(x2-x1));
        ang_valr=[ang_valr;this_ang];
        if (abs(this_ang-prv_ang)>(40*pi/180)) 
            this_ang=prv_ang;
        end    
        ang_val=[ang_val;this_ang];
        prv_ang=this_ang;
    end    
     
    gps_pose=[gps_filt3,ang_val];
    gps_meter=[0 0 0];
    for i=2:size(gps_pose,1)
        x1= gps_pose(i-1,2);
        y1= gps_pose(i-1,3);
        x2= gps_pose(i,2);
        y2= gps_pose(i,3);
        delx=(x2-x1)*111320; 
        dely=(y2-y1)*111320;
        nx=gps_meter(end,1)+delx;
        ny=gps_meter(end,2)+dely;
        gps_ang=atan2((dely),(delx)); 
        gps_meter=[gps_meter;[nx ny 0]];
        gps_meter(end-1,3)=gps_ang;
    end
    gps_meter(end,3)=gps_ang;
    gps_pose=[gps_pose,gps_meter]; 
  
end   

function gps_extd=gps_extend(gps_filter,scan_time)

    loop_len=size(gps_filter,1);
    t1=gps_filter(1,1); 
    prv_gps=gps_filter(1,:);
    gps_extd=gps_filter(1,:);
    scan_row=2; 
    for i=2:loop_len-1 
        t2=gps_filter(i,1); 
        cur_gps=gps_filter(i,:);
        t2_scan=scan_time(scan_row,1);
        steps=0;
        while (t2_scan<=t2)
            scan_row=scan_row+1;
            t2_scan=scan_time(scan_row,1);
            steps=steps+1;
        end    
        step_gps=(cur_gps-prv_gps)/steps;
        val_ang=prv_gps(7); 
        for j=1:steps
            val_add=gps_extd(end,1:6)+step_gps(1:6);
            val_ang=val_ang+step_gps(7);
            val_add=[val_add,val_ang];
            gps_extd=[gps_extd;val_add];
        end    
        prv_gps=cur_gps;
    end   
    
end
%    calculating displacements x, y  and z with the help of acceleration

function dis=find_acc_disp(acc,timeimu,aerr,vel,timeimu2,verr)

    vell=timeimu2;
    vell=[vell,vel];
    vel=vell;
    dis=[vel(1,1),0];        
    acct=[timeimu acc];
    curd=0;
    for inta=2:size(vel,1)    
        delt=vel(inta,1)-vel(inta-1,1);
        vi=vel(inta-1,2);
        vi=vi-verr;  
        
        ai_ind=inta;
        ai=acct(ai_ind,2);
        ai=ai-aerr;
        disc=(vi*delt*0.001)+(0.5*ai*delt^2*(0.001)^2);
        curd=curd+disc;
        dis=[dis;[vel(inta,1) curd]]; % time and distance
    end
end

function dis=find_acc_dispz(acc,timeimu,aerr,vel,timeimu2,verr,attn)

    gval=9.8;
    vell=timeimu2;
    vell=[vell,vel];
    vel=vell;
    dis=[vel(1,1),0];         
    acct=[timeimu acc];
    curd=0;
    for inta=2:size(vel,1)    
        delt=vel(inta,1)-vel(inta-1,1);
        vi=vel(inta-1,2);
        vi=vi-verr;  
       
        ai_ind=inta;
        ai=acct(ai_ind,2)-gval;
        ai=ai-aerr;
        disc=(vi*delt*0.001)+(0.5*ai*delt^2*(0.001)^2);
        curd=curd+disc;
        dis=[dis;[vel(inta,1) curd]]; % time and distance
    end
    
    dis(:,2)=dis(:,2)/attn;
    asd=0;
end
function gps_extd_tr=comp_imu_gps_dis(gps,gps_extd,imu,init_pt)

        del_deg=1/111320; % converting into Lat/Long degree
        imu_tr_gps=[imu(1,1) init_pt(1) init_pt(2)];
        odo_gps=[imu(1,1) init_pt(1) init_pt(2)];
        imu_in_m=[imu(1,1) 0 0];
        odo_in_m=[imu(1,1) 0 0];
        for i=2:size(imu,1)
            delx=imu(i,2)-imu(i-1,2);
            del_long=del_deg*delx;
            dely=imu(i,3)-imu(i-1,3);
            del_lat=del_deg*dely;
            imu_tr_gps=[imu_tr_gps;[imu(i,1) imu_tr_gps(end,2)+del_long imu_tr_gps(end,3)+del_lat]];
            imu_in_m=[imu_in_m;[imu(i,1) imu_in_m(end,2)+delx imu_in_m(end,3)+dely]]; 
            if (i<1000)
               odo_del_long=0.95*del_long;
               odo_del_lat=1.15*del_lat;
               odo_gps=[odo_gps;[imu(i,1) odo_gps(end,2)+odo_del_long odo_gps(end,3)+odo_del_lat]];
               odo_in_m=[odo_in_m;[imu(i,1) odo_in_m(end,2)+(odo_del_long/del_deg) odo_in_m(end,3)+(odo_del_lat/del_deg)]];
            end    
            if (i<2000) && (i>1000)
               odo_del_long=0.85*del_long;
               odo_del_lat=1.15*del_lat;
               odo_gps=[odo_gps;[imu(i,1) odo_gps(end,2)+odo_del_long odo_gps(end,3)+odo_del_lat]];
               odo_in_m=[odo_in_m;[imu(i,1) odo_in_m(end,2)+(odo_del_long/del_deg) odo_in_m(end,3)+(odo_del_lat/del_deg)]];
            end
            if (i>2000)
               odo_del_long=0.75*del_long;
               odo_del_lat=1.05*del_lat;
               odo_gps=[odo_gps;[imu(i,1) odo_gps(end,2)+odo_del_long odo_gps(end,3)+odo_del_lat]];
               odo_in_m=[odo_in_m;[imu(i,1) odo_in_m(end,2)+(odo_del_long/del_deg) odo_in_m(end,3)+(odo_del_lat/del_deg)]];
            end
        end
        wmline(imu_tr_gps(:,3),imu_tr_gps(:,2), 'Color', 'black'); 
        wmline(odo_gps(:,3),odo_gps(:,2), 'Color', 'cyan');
        gps_err=[gps(1,1) gps(1,2) gps(1,3)];
        lat_ther_err=6.67;
        gps_err_m=[gps(1,1) gps(1,5) gps(1,6)+lat_ther_err]; 
        for i=2:size(gps,1)
            del_long=gps(i,2)-gps(i-1,2);
            del_long_er=((0.5*(1-rand))*del_long);
            cur_long=gps(i-1,2)+del_long_er;
            del_lat=gps(i,3)-gps(i-1,3);
            del_lat_er=((0.5*(1-rand))*del_lat);
            cur_lat=gps(i-1,3)+del_lat_er;
            gps_err=[gps_err;[gps(i,1) cur_long cur_lat]];%lat long 
            % for m with error
            del_long_er_m=del_long_er/del_deg;
            cur_x=gps(i-1,5)+del_long_er_m;
            del_lat_er_m=del_lat_er/del_deg;
            cur_y=gps(i-1,6)+del_lat_er_m+lat_ther_err;
            gps_err_m=[gps_err_m;[gps(i,1) cur_x cur_y]];
        end
        wmline(gps_err(:,3),gps_err(:,2), 'Color', 'red');
        cur_long=init_pt(1);
        cur_lat=init_pt(2);
        gps_tr_gps=[gps(1,1) cur_long cur_lat];
        for i=2:size(gps,1)
            del_long=gps(i,2)-gps(i-1,2);
            cur_long=cur_long+del_long;
            del_lat=gps(i,3)-gps(i-1,3);
            cur_lat=cur_lat+del_lat;
            gps_tr_gps=[gps_tr_gps;[gps(i,1) cur_long cur_lat]];
        end
        cur_long=init_pt(1);
        cur_lat=init_pt(2);
        gps_extd_tr=[gps_extd(1,1) cur_long cur_lat];
        for i=2:size(gps_extd,1)
            del_long=gps_extd(i,2)-gps_extd(i-1,2);
            cur_long=cur_long+del_long;
            del_lat=gps_extd(i,3)-gps_extd(i-1,3);
            cur_lat=cur_lat+del_lat;
            gps_extd_tr=[gps_extd_tr;[gps_extd(i,1) cur_long cur_lat]];
        end
        gps_extd_tr=[gps_extd_tr,gps_extd(:,7)];
        wmline(gps_extd_tr(:,3),gps_extd_tr(:,2), 'Color', 'green');
        % plot in meter
        figure (500);
        clf;
        grid on;
        hold on;
        plot(imu_in_m(:,2),imu_in_m(:,3),'k*','MarkerSize',3);
        hold on;
        plot(odo_in_m(:,2),odo_in_m(:,3),'c*','MarkerSize',3);
        hold on;      
        plot(gps_err_m(:,2),gps_err_m(:,3),'r*','MarkerSize',3);
        hold on;
        plot(gps_extd(:,5),gps_extd(:,6),'g*','MarkerSize',3);
        hold on;
        xlabel('X(m)');
        ylabel('Y(m)');
        title('GPS IMU Odo values in m');
        hold on;
        
end

function pose=merge_imuz_in_GPS(GPS,imu)
        for i=1:size(GPS,1)
            time_gps=GPS(i,1);
            diff_mat=imu(:,1)-time_gps;
            [min_val,row]=min(abs(diff_mat));
            GPS(i,4)=imu(row,4); 
            asd=0;
        end  
        pose=GPS;
end
function s_tr=s_transform(s,t,n)
    
    row_end=size(s,1);
    s_tr = [];
    s_cart = [];
    range_mat=[];
    for i=1:row_end 
       pt = s(i,1:3);
       pt=[pt,1];
       pt = t * pt';
       s_tr = [s_tr;(pt(1:3))'];
      
    end
    s_tr = [s_tr,s(:,4:5)];
end
function s_cart=scan_polar_to_cartesian_index(s,min,step,row,ptn,n)
    col_end=size(s,2);
    s_cart = [];
    for i=1:col_end 
       
       r = s(1,i);       
       if r<=30
            ptn= ptn+1;
            x = r * cos(min);
            y = r * sin(min);
            s_cart = [s_cart;[x,y,0,ptn,row]];
            
       end 
       min = min + step;
    end
end    
function s1s2=scans_merge(s1,s2,time,no,ptn)
    s1s2=[];
    if (size(s1,2))
        s1s2=s1(:,1:3);
    end
    s1s2=[s1s2;s2(:,1:3)];
    mat=[];
    for i=1:size(s1s2,1)
        ptn=ptn+1;
        mat=[mat;[ptn no time]];
    end    
    s1s2=[s1s2,mat];
end
function s_tr=transform_all_3D(s,p,n)
    
    row_end=size(s,1);
    trans=[1 0 0 p(1);0 1 0 p(2);0 0 1 p(3);0 0 0 1]; 
    rotz=[cos(p(4)) -sin(p(4)) 0 0;sin(p(4)) cos(p(4)) 0 0;0 0 1 0;0 0 0 1];
    s_tr = [];
    s_tr2 = [];
    s_cart = [];
    for i=1:row_end 
       pt = s(i,1:3);
       pt=[pt,1];
       pt = trans * rotz * pt';
       if (pt(3)<40) & (pt(3)>-3) 
            s_tr = [s_tr;(pt(1:3))'];
            s_tr2 = [s_tr2;s(i,4:end)];
       end     

    end
    s_tr = [s_tr,s_tr2];
end
function s_cart=scan_polar_to_cartesian_index_extended(s,min,step,row,ptn,n)
    col_end=size(s,2);
    s_cart = [];
    for i=1:col_end 
       
       r = s(1,i);       
       if r<=30
            ptn= ptn+1;
            x = r * cos(min);
            y = r * sin(min);
            s_cart = [s_cart;[x,y,0,ptn,row]];
            
       end 
       min = min + step;
    end
    s_cart_known=s_cart(end-30:end,1:2);
    p_val = polyfit(s_cart_known(:,1),s_cart_known(:,2),1); 
    th_new=linspace(min,3.9270,360); 
    s_cart=new_cart_pts(th_new,p_val,s_cart,ptn,row);
    
end    
function s_cart=new_cart_pts(th,p,s_cart,ptn,row)
        rc=[];
        m=p(1);
        b=p(2);
        for i=1:size(th,2)
            r= b/(sin(th(1,i))-(m*cos(th(1,i))));
            rand_bi=(rand-0.5)*2;
            r=(rand_bi*0.01)+r; 
            min=th(1,i);
            if (r<=30) && (r>0)
                ptn= ptn+1;
                x = r * cos(min);
                y = r * sin(min);
                s_cart = [s_cart;[x,y,0,ptn,row]];
                if (x>30) || (y>30)
                    asdf=0;
                end    
            end 
            rc=[rc,r];
        end    
end
