# Supplementary material for: Enhanced vehicle localization with low-cost sensor fusion for urban 3D mapping
Source: PLoS One. 2025 May 2;20(5):e0318710. doi: 10.1371/journal.pone.0318710 (PMC12047803; doi:10.1371/journal.pone.0318710)
Supplement: S1 Data — (ZIP) [file pone.0318710.s001.zip › Supporting information/velocity.csv]

%time	field.header.seq	field.header.stamp	field.header.frame_id	field.vector.x	field.vector.y	field.vector.z
1689416038776143196	30817	1689416038776016146	imu_link	0.1454189121723175	1.7270450592041016	0.012106164358556272
1689416038776305730	30818	1689416038776030793	imu_link	0.14526705443859103	1.7265635728836062	0.012397784739732742
1689416038782533141	30819	1689416038780034124	imu_link	0.145219624042511	1.7263914346694949	0.012873046100139618
1689416038782569729	30820	1689416038782038316	imu_link	0.145475909113884	1.7264450788497927	0.013604856096208097
1689416038786308558	30821	1689416038786127501	imu_link	0.14603944122791293	1.726944923400879	0.01468079537153244
1689416038786346457	30822	1689416038786161639	imu_link	0.1470935046672821	1.7276042699813845	0.015726152807474136
1689416038790379170	30823	1689416038790182313	imu_link	0.1484660804271698	1.7280670404434206	0.01643468998372555
1689416038790390687	30824	1689416038790218880	imu_link	0.14989022910594943	1.7281274795532227	0.020552009344100952
1689416038795339206	30825	1689416038795217223	imu_link	0.15116432309150696	1.7276146411895752	0.020567819476127625
1689416038795380704	30826	1689416038795243060	imu_link	0.15224649012088778	1.7265498638153076	0.020468849688768387
1689416038800418031	30827	1689416038800249349	imu_link	0.15285292267799377	1.725193977355957	0.020282749086618423
1689416038800518281	30828	1689416038800274011	imu_link	0.15246002376079562	1.7237492799758913	0.01983926631510258
1689416038805377940	30829	1689416038805263068	imu_link	0.15114121139049533	1.7221870422363281	0.019099259749054912
1689416038805441515	30830	1689416038805275711	imu_link	0.1494632810354233	1.7205966711044314	0.018029952421784404
1689416038810497064	30831	1689416038810318397	imu_link	0.14771795272827148	1.7191363573074343	0.016847038641572002
1689416038810501646	30832	1689416038810331544	imu_link	0.14599989354610446	1.7179315090179443	0.016963971778750423
1689416038815623978	30833	1689416038815363607	imu_link	0.14429974555969238	1.7167863845825195	0.015216302126646042
1689416038815630711	30834	1689416038815392742	imu_link	0.14268997311592102	1.7161010503768923	0.013448851183056831
1689416038820679900	30835	1689416038820424024	imu_link	0.1408715844154358	1.7162121534347536	0.01190570741891861
1689416038820792248	30836	1689416038820436233	imu_link	0.13885785639286044	1.717201113700867	0.01054394245147705
1689416038825743513	30837	1689416038825449192	imu_link	0.13655617833137512	1.7185996770858767	0.009345839731395246
1689416038825842065	30838	1689416038825479933	imu_link	0.13397228717803955	1.7203073501586914	0.008418696001172066
1689416038830787957	30839	1689416038830533982	imu_link	0.13108748197555542	1.722508192062378	0.007863285951316358
1689416038830944088	30840	1689416038830585506	imu_link	0.0138125941157341	1.7713972330093386	0.0024763692636042838
1689416038835869600	30841	1689416038835612620	imu_link	0.011391733773052694	1.773835062980652	0.0025416119024157524
1689416038835983105	30842	1689416038835640554	imu_link	0.009561362676322462	1.7760419845581055	0.003052576445043087
1689416038840796734	30843	1689416038840637106	imu_link	0.007952386513352394	1.7781172990798952	0.0038953712210059166
1689416038840856376	30844	1689416038840665060	imu_link	0.006733796559274197	1.7798651456832888	0.007017632480710746
1689416038845863352	30845	1689416038845643647	imu_link	0.006107432302087546	1.7812316417694092	0.008097825571894646
1689416038845867551	30846	1689416038845657195	imu_link	0.005881256889551879	1.7823748588562012	0.00931219570338726
1689416038850988144	30847	1689416038850719106	imu_link	0.00572910625487566	1.7834402322769167	0.010375993326306343
1689416038850994981	30848	1689416038850752324	imu_link	0.005481613799929619	1.7844619750976562	0.011488961055874825
1689416038855928113	30849	1689416038855704862	imu_link	0.005438899155706168	1.7853926420211794	0.011911343783140182
1689416038856039026	30850	1689416038855717190	imu_link	0.005702792201191188	1.7860889434814453	0.012051903642714025
1689416038860962363	30851	1689416038860771207	imu_link	0.0057999598793685445	1.7865661382675173	0.012223146855831146
1689416038861042385	30852	1689416038860788591	imu_link	0.005380413029342891	1.786727547645569	0.012209836393594742
1689416038865973782	30853	1689416038865803020	imu_link	0.004368221852928401	1.7867354154586794	0.012082211673259735
1689416038865975640	30854	1689416038865815802	imu_link	0.0027092983946204185	1.7869048118591309	0.011963864788413048
1689416038870991412	30855	1689416038870880113	imu_link	0.0007891485583968462	1.78751540184021	0.011732146143913269
1689416038871031599	30856	1689416038870891440	imu_link	-0.0012175143929198386	1.7886924743652344	0.010890488512814047
1689416038876042951	30857	1689416038875924822	imu_link	-0.002951493486762047	1.7902181148529053	0.010865246877074242
1689416038876155557	30858	1689416038875938453	imu_link	-0.004287296906113625	1.792020916938782	0.010987284593284132
1689416038881314751	30859	1689416038881049203	imu_link	-0.004891326650977135	1.794096350669861	0.011293391697108747
1689416038881374872	30860	1689416038881072094	imu_link	-0.004568937234580517	1.7963646650314333	0.011527817696332932
1689416038885185596	30861	1689416038885063973	imu_link	-0.003562948433682323	1.7985981702804568	0.011700463481247427
1689416038887192154	30862	1689416038887072224	imu_link	-0.0023342669010162354	1.8006092309951784	0.01179341971874237
1689416038891234181	30863	1689416038891084094	imu_link	-0.001048168051056564	1.8022428750991824	0.011644087731838226
1689416038891346456	30864	1689416038891097699	imu_link	0.000481687457067892	1.8033348321914675	0.011981575749814512
1689416038895245206	30865	1689416038895094688	imu_link	0.0021869195625185966	1.8039475679397585	0.011772967875003815
1689416038897348469	30866	1689416038897132423	imu_link	0.003509577596560121	1.8042765855789187	0.011609080247581007
1689416038901373657	30867	1689416038901154201	imu_link	0.00426048319786787	1.8044410943984988	0.011312346905469894
1689416038901377435	30868	1689416038901166312	imu_link	0.004964929074048996	1.8042747974395752	0.01106289029121399
1689416038905495829	30869	1689416038905250819	imu_link	0.00561226811259985	1.8036127090454102	0.010968870483338835
1689416038905580292	30870	1689416038905262492	imu_link	0.005828971974551678	1.8026878833770752	0.01095480937510729
1689416038910505688	30871	1689416038910267690	imu_link	0.005467765964567661	1.8015750646591189	0.011045065708458425
1689416038910511669	30872	1689416038910278109	imu_link	0.004854809027165175	1.8003463745117188	0.013519935309886932
1689416038915569045	30873	1689416038915284534	imu_link	0.004242954775691032	1.799258589744568	0.013624807819724083
1689416038915694502	30874	1689416038915296192	imu_link	0.0038337411824613814	1.7987352609634402	0.013989010825753212
1689416038920521901	30875	1689416038920373768	imu_link	0.00361686572432518	1.7988303899765017	0.014527878724038603
1689416038920576811	30876	1689416038920391450	imu_link	0.0036836322396993637	1.799319624900818	0.015190900303423406
1689416038925554248	30877	1689416038925412268	imu_link	0.0041674873791635045	1.8000060319900515	0.015983356162905697
1689416038925690138	30878	1689416038925445427	imu_link	0.005061655770987273	1.800765037536621	0.017181433737277985
1689416038930645472	30879	1689416038930425222	imu_link	0.005999518558382988	1.801399350166321	0.018845690414309505
1689416038930648555	30880	1689416038930452058	imu_link	0.0068262433633208275	1.8017884492874148	0.02199213765561581
1689416038935757115	30881	1689416038935484072	imu_link	0.007325067184865475	1.8017853498458865	0.023793913424015045
1689416038935778010	30882	1689416038935510334	imu_link	0.007698015309870243	1.8014808893203738	0.025483913719654083
1689416038940823296	30883	1689416038940540192	imu_link	0.007941544987261297	1.8008459806442263	0.027319438755512238
1689416038940894348	30884	1689416038940552732	imu_link	0.00819701422005892	1.7999308109283447	0.028798595070838928
1689416038945780953	30885	1689416038945608233	imu_link	0.008640506304800512	1.798727631568909	0.02981136366724968
1689416038945820374	30886	1689416038945638832	imu_link	0.009409780614078047	1.7973951101303103	0.030358737334609035
1689416038950847278	30887	1689416038950612619	imu_link	0.010275243781507017	1.7960257530212402	0.03043019585311413
1689416038950947016	30888	1689416038950629572	imu_link	0.010906653478741646	1.7947323322296143	0.02990943752229214
1689416038955823826	30889	1689416038955622967	imu_link	0.011067697778344154	1.7933510541915896	0.029357569292187694
1689416038955906604	30890	1689416038955635951	imu_link	0.010602516122162344	1.7915740013122559	0.028592277318239212
1689416038960823139	30891	1689416038960636504	imu_link	0.009675465524196625	1.7895456552505495	0.027684932574629787
1689416038960922639	30892	1689416038960652036	imu_link	0.008657151833176613	1.7877711057662966	0.026920940726995468
1689416038965841199	30893	1689416038965648908	imu_link	0.007720657624304295	1.7865952253341677	0.02637486532330513
1689416038965947602	30894	1689416038965660592	imu_link	0.00699283741414547	1.7860563993453982	0.025880863890051845
1689416038970946397	30895	1689416038970689910	imu_link	0.006810128223150969	1.7857025861740115	0.02567563392221928
1689416038970948715	30896	1689416038970701262	imu_link	0.00711414311081171	1.7854273319244385	0.026509348303079605
1689416038975863925	30897	1689416038975711461	imu_link	0.007618121337145568	1.7857317924499512	0.027473447844386104
1689416038975879030	30898	1689416038975723227	imu_link	0.008094306103885176	1.7863953113555908	0.028695635497570038
1689416038981119476	30899	1689416038980791447	imu_link	0.008757077157497406	1.7870347499847412	0.02980403415858746
1689416038981134435	30900	1689416038980828521	imu_link	0.009740877896547318	1.7877202033996582	0.031066814437508587
1689416038986074850	30901	1689416038985803274	imu_link	0.011158186942338943	1.7887500524520876	0.03248622268438339
1689416038986078428	30902	1689416038985836855	imu_link	0.012794087640941145	1.7899796962738037	0.03384640440344811
1689416038990889640	30903	1689416038990784356	imu_link	0.014854321256279945	1.7907509803771973	0.034710381180047996
1689416038990976763	30904	1689416038990796410	imu_link	0.017052937299013138	1.7910897731781006	0.035398341715335846
1689416038995987006	30905	1689416038995825069	imu_link	0.018899094313383102	1.7912923097610476	0.036368437111377716
1689416038996034636	30906	1689416038995837319	imu_link	0.02016348205506802	1.7915356159210205	0.03726184368133545
1689416039001150085	30907	1689416039000836119	imu_link	0.020869877189397812	1.7915010452270508	0.038036592304706573
1689416039001156453	30908	1689416039000848071	imu_link	0.020806545391678814	1.7911857366561892	0.038530297577381134
1689416039006215310	30909	1689416039005881646	imu_link	0.019819226115942	1.7910232543945312	0.038859687745571136
1689416039006277706	30910	1689416039005892860	imu_link	0.01854429766535759	1.7914071083068848	0.03893004357814789
1689416039011235862	30911	1689416039010965662	imu_link	0.01737102121114731	1.7923227548599245	0.038563452661037445
1689416039011317108	30912	1689416039010995452	imu_link	0.016112072393298153	1.7937992811203005	0.0370561070740223
1689416039015254371	30913	1689416039014994008	imu_link	0.0146457152441144	1.7954448461532595	0.03635146096348763
1689416039017167736	30914	1689416039017015212	imu_link	0.013240001164376737	1.7972868680953982	0.03553512692451477
1689416039021348781	30915	1689416039021093519	imu_link	0.01187765784561634	1.7993818521499636	0.03485393151640893
1689416039021412076	30916	1689416039021124529	imu_link	0.010548576712608337	1.8019350767135622	0.03421058133244515
1689416039025230671	30917	1689416039025069603	imu_link	0.0089566670358181	1.804784178733826	0.03364876285195351
1689416039027287060	30918	1689416039027103069	imu_link	0.007281227968633175	1.8077856302261355	0.03310184553265572
1689416039031407457	30919	1689416039031141921	imu_link	0.0058197518810629845	1.8108365535736084	0.032794348895549774
1689416039031411215	30920	1689416039031170967	imu_link	0.004958967212587596	1.8136867284774782	0.033527106046676636
1689416039035303068	30921	1689416039035147989	imu_link	0.004463028628379107	1.8160966634750368	0.03333934396505356
1689416039037312320	30922	1689416039037139533	imu_link	0.004131270106881858	1.8179707527160645	0.03321167826652527
1689416039041602097	30923	1689416039041242558	imu_link	0.004006318747997284	1.819145917892456	0.03314419090747833
1689416039041610807	30924	1689416039041262304	imu_link	0.004174504429101944	1.8196693658828738	0.03325809910893441
1689416039045491677	30925	1689416039045233949	imu_link	0.004354994744062424	1.820077657699585	0.03331591188907623
1689416039047431654	30926	1689416039047216826	imu_link	0.004222295712679625	1.8206350803375244	0.03305799514055252
1689416039051468318	30927	1689416039051269550	imu_link	0.003836152609437704	1.8210464715957644	0.032525599002838135
1689416039051483410	30928	1689416039051281518	imu_link	0.0034102611243724823	1.8210233449935915	0.030832182615995407
1689416039055679788	30929	1689416039055281580	imu_link	0.003140710992738605	1.8202651739120486	0.029951773583889008
1689416039055694160	30930	1689416039055293193	imu_link	0.002939939266070724	1.819361686706543	0.028796765953302383
1689416039060620831	30931	1689416039060359627	imu_link	0.002484675263985992	1.8184921741485596	0.027713946998119354
1689416039060724967	30932	1689416039060390656	imu_link	0.0019016223959624767	1.8175355195999148	0.026876743882894516
1689416039065610326	30933	1689416039065402463	imu_link	0.0014728576643392446	1.816376328468323	0.02622860483825207
1689416039065717434	30934	1689416039065432187	imu_link	0.0010567272547632456	1.8155114650726318	0.02588834054768086
1689416039070732969	30935	1689416039070442674	imu_link	0.0005469145835377277	1.815387845039368	0.02565571665763855
1689416039070840033	30936	1689416039070469638	imu_link	-7.214304059743881e-05	1.8157644271850586	0.0261263232678175
1689416039076055487	30937	1689416039075493257	imu_link	-0.00047584419371560216	1.816404104232788	0.02617042697966099
1689416039076063275	30938	1689416039075521285	imu_link	-0.0005201752646826209	1.8171263933181765	0.026107434183359146
1689416039080915749	30939	1689416039080575323	imu_link	3.5417613162280763e-06	1.8177701234817507	0.026003153994679454
1689416039080932549	30940	1689416039080609211	imu_link	-0.10818868130445482	1.850837826728821	0.017653178423643112
1689416039085987912	30941	1689416039085599791	imu_link	-0.107001394033432	1.8508973121643066	0.017505958676338196
1689416039085999799	30942	1689416039085614488	imu_link	-0.10600979626178741	1.8505704402923584	0.017250563949346542
1689416039091005505	30943	1689416039090661869	imu_link	-0.10530206561088562	1.8496237993240359	0.016790859401226044
1689416039091008763	30944	1689416039090694262	imu_link	-0.10487154871225358	1.8482990264892578	0.016258232295513153
1689416039096153518	30945	1689416039095649076	imu_link	-0.10506958514451982	1.8469482660293581	0.015848621726036072
1689416039096157738	30946	1689416039095661430	imu_link	-0.10591699928045274	1.845452427864075	0.015241680666804314
1689416039101079555	30947	1689416039100715702	imu_link	-0.1072060614824295	1.8435670137405398	0.014521313831210136
1689416039101088752	30948	1689416039100727647	imu_link	-0.10839210450649261	1.8412692546844482	0.013732530176639557
1689416039106140575	30949	1689416039105851935	imu_link	-0.10949001461267473	1.8386406898498535	0.013098881579935552
1689416039106144594	30950	1689416039105885507	imu_link	-0.11047950387001038	1.8359888792037966	0.012560121715068817
1689416039111143731	30951	1689416039110885471	imu_link	-0.11167064309120178	1.8337563276290896	0.012128256261348724
1689416039111243126	30952	1689416039110923023	imu_link	-0.11320923268795013	1.8322702646255495	0.010776510462164879
1689416039116143637	30953	1689416039115813711	imu_link	-0.11472900211811066	1.831393122673035	0.01072622463107109
1689416039116192146	30954	1689416039115867385	imu_link	-0.11597952246665955	1.8307459354400635	0.010908243246376516
1689416039121027271	30955	1689416039120821036	imu_link	-0.11709697544574738	1.8302817344665527	0.0114356130361557
1689416039121132597	30956	1689416039120832714	imu_link	-0.1181914582848549	1.830420970916748	0.012164046987891197
1689416039126036531	30957	1689416039125855990	imu_link	-0.11914581805467607	1.8308082818984988	0.0132247693836689
1689416039126122515	30958	1689416039125868400	imu_link	-0.11965221166610718	1.83085036277771	0.014541805721819403
1689416039131144327	30959	1689416039130919420	imu_link	-0.11978261917829515	1.830280423164368	0.016231868416070938
1689416039131270036	30960	1689416039130946214	imu_link	-0.11983036994934082	1.8292356729507449	0.017988843843340877
1689416039135113561	30961	1689416039134936476	imu_link	-0.11994673311710358	1.8280268907547	0.01958051323890686
1689416039137224930	30962	1689416039136986216	imu_link	-0.1202903911471367	1.8268840312957764	0.020962495356798172
1689416039141273224	30963	1689416039141014648	imu_link	-0.12061490863561632	1.8256756067276003	0.02180374972522259
1689416039141353081	30964	1689416039141044552	imu_link	-0.12073551863431932	1.8240844011306765	0.02221699990332127
1689416039145373865	30965	1689416039145054418	imu_link	-0.12078757584095001	1.8222419023513796	0.02220098860561848
1689416039147410822	30966	1689416039147067810	imu_link	-0.12118234485387804	1.8205137252807617	0.021877078339457515
1689416039151399818	30967	1689416039151074910	imu_link	-0.1217947080731392	1.8188157081604004	0.021144093945622448
1689416039151407588	30968	1689416039151086735	imu_link	-0.12261823564767839	1.8169982433319092	0.01926494762301445
1689416039155347290	30969	1689416039155106969	imu_link	-0.12400136888027191	1.815289616584778	0.01821228861808777
1689416039157302550	30970	1689416039157125939	imu_link	-0.12599030137062073	1.8139796257019043	0.01732042990624905
1689416039161546653	30971	1689416039161259078	imu_link	-0.1281726807355881	1.8135489225387575	0.016537167131900787
1689416039161561413	30972	1689416039161271254	imu_link	-0.13037091493606567	1.8138586282730105	0.015713283792138103
1689416039165451362	30973	1689416039165216156	imu_link	-0.13234217464923861	1.8148524761199951	0.015019828453660011
1689416039167425122	30974	1689416039167219778	imu_link	-0.13402926921844482	1.8161453008651736	0.014601397328078749
1689416039171556911	30975	1689416039171259571	imu_link	-0.13523612916469577	1.8176686763763428	0.01437796838581562
1689416039171560403	30976	1689416039171293057	imu_link	-0.13608115911483765	1.819465756416321	0.014878528192639351
1689416039175579671	30977	1689416039175297579	imu_link	-0.13664384186267856	1.8214592933654785	0.014859373681247236
1689416039175717465	30978	1689416039175326889	imu_link	-0.13684338331222534	1.8233411312103271	0.014944544062018394
1689416039180832114	30979	1689416039180365408	imu_link	-0.13645248115062716	1.8250136375427246	0.015120955184102058
1689416039180835089	30980	1689416039180380931	imu_link	-0.13565322756767273	1.826541304588318	0.015224704518914223
1689416039185476745	30981	1689416039185340041	imu_link	-0.13470821082592013	1.8278118371963503	0.015113501809537412
1689416039185539690	30982	1689416039185369482	imu_link	-0.13356101512908936	1.8285157680511475	0.014971084892749786
1689416039190656381	30983	1689416039190367783	imu_link	-0.13223499059677124	1.8285180330276491	0.015029457397758962
1689416039190657970	30984	1689416039190379862	imu_link	-0.13105691969394687	1.8279995918273926	0.013069014996290207
1689416039195675894	30985	1689416039195362932	imu_link	-0.13039067387580872	1.8272255659103396	0.013031340204179289
1689416039195767315	30986	1689416039195373959	imu_link	-0.1303616464138031	1.8265678882598877	0.012942055240273476
1689416039200563787	30987	1689416039200413824	imu_link	-0.13092879951000216	1.825835943222046	0.01275785081088543
1689416039200763127	30988	1689416039200427500	imu_link	-0.13174889981746676	1.8251734972000124	0.012375076301395895
1689416039205747577	30989	1689416039205495347	imu_link	-0.13254110515117648	1.8248351812362673	0.011930566281080246
1689416039205750383	30990	1689416039205507000	imu_link	-0.13343775272369385	1.8251920938491824	0.011323627084493637
1689416039210809707	30991	1689416039210512495	imu_link	-0.1343416124582291	1.8262604475021365	0.01069968193769455
1689416039210812163	30992	1689416039210525278	imu_link	-0.13506729900836947	1.8275960683822634	0.009066974744200706
1689416039215839545	30993	1689416039215577057	imu_link	-0.13586778938770297	1.828749656677246	0.008313821628689766
1689416039215842783	30994	1689416039215590331	imu_link	-0.13687415421009066	1.8297295570373535	0.007765135262161494
1689416039220882188	30995	1689416039220638269	imu_link	-0.13832491636276245	1.8308796882629395	0.007404929026961327
1689416039220992325	30996	1689416039220669724	imu_link	-0.14011003077030185	1.8321496248245241	0.007166741881519557
1689416039226072939	30997	1689416039225724495	imu_link	-0.141741618514061	1.833498239517212	0.007158659398555756
1689416039226076686	30998	1689416039225766088	imu_link	-0.14282873272895813	1.8347100019454958	0.007519615814089775
1689416039231154590	30999	1689416039230770916	imu_link	-0.14332123100757602	1.8357110023498535	0.007951268926262856
1689416039231159227	31000	1689416039230799517	imu_link	-0.14345842599868774	1.8364720344543457	0.00933282356709242
1689416039236190570	31001	1689416039235810583	imu_link	-0.14357469975948337	1.8370447158813477	0.009614546783268453
1689416039236196651	31002	1689416039235840619	imu_link	-0.14364399015903476	1.8373838663101199	0.00955560989677906
1689416039241203324	31003	1689416039240860250	imu_link	-0.14372317492961886	1.8376632928848269	0.009460420347750189
1689416039241209545	31004	1689416039240893051	imu_link	-0.1438654661178589	1.8378189802169802	0.009141408838331701
1689416039246175053	31005	1689416039245921705	imu_link	-0.14429032802581787	1.837987780570984	0.008534548804163933
1689416039246178872	31006	1689416039245950270	imu_link	-0.1453107446432114	1.8383371829986572	0.007853884249925613
1689416039251178478	31007	1689416039250937152	imu_link	-0.14672707021236422	1.8388147354125977	0.0071205231361091146
1689416039251184201	31008	1689416039250970871	imu_link	-0.14822433888912204	1.8393969535827637	0.005735442042350769
1689416039256233677	31009	1689416039255953879	imu_link	-0.14974917471408847	1.8401201963424685	0.005533911287784576
1689416039256239180	31010	1689416039255971110	imu_link	-0.15138360857963562	1.8410780429840088	0.005428198259323836
1689416039260098848	31011	1689416039259957766	imu_link	-0.15319174528121948	1.842295050621033	0.005497874692082405
1689416039262181052	31012	1689416039261978720	imu_link	-0.15490904450416565	1.8440330028533936	0.005796884652227164
1689416039266151965	31013	1689416039266027217	imu_link	-0.15632027387619019	1.8460235595703125	0.0063260612078011045
1689416039266231905	31014	1689416039266038818	imu_link	-0.15701669454574585	1.847879409790039	0.006972078233957291
1689416039270169101	31015	1689416039270023248	imu_link	-0.15713202953338623	1.8498570919036865	0.007838217541575432
1689416039272201116	31016	1689416039272033198	imu_link	-0.1567544937133789	1.852292776107788	0.009451537393033506
1689416039276245801	31017	1689416039276071723	imu_link	-0.1557644456624985	1.8548543453216553	0.010486183688044548
1689416039276300408	31018	1689416039276090461	imu_link	-0.15397143363952637	1.8568359613418581	0.011159481480717659
1689416039280323983	31019	1689416039280112612	imu_link	-0.15165048837661743	1.8576669692993164	0.011563665233552458
1689416039282222041	31020	1689416039282107927	imu_link	-0.14923481643199923	1.8577218055725098	0.011795451864600182
1689416039286336506	31021	1689416039286132526	imu_link	-0.1471483260393143	1.857628583908081	0.012094584293663503
1689416039286340164	31022	1689416039286143767	imu_link	-0.14567591249942782	1.857492208480835	0.012099280953407288
1689416039290381072	31023	1689416039290163050	imu_link	-0.14490319788455966	1.8567246198654177	0.011916249990463257
1689416039292293969	31024	1689416039292162621	imu_link	-0.1445012092590332	1.8551236391067507	0.01115019526332617
1689416039296443953	31025	1689416039296230808	imu_link	-0.14414510130882263	1.8528991937637331	0.011029169894754888
1689416039296448428	31026	1689416039296257573	imu_link	-0.14390896260738376	1.8510363101959229	0.010617589578032494
1689416039300433858	31027	1689416039300256278	imu_link	-0.14390620589256287	1.8496882915496826	0.009738325141370298
1689416039302362989	31028	1689416039302245300	imu_link	-0.14375428855419162	1.8483710289001465	0.008719541132450104
1689416039306486584	31029	1689416039306290549	imu_link	-0.14326629042625427	1.8470097780227663	0.007966924458742142
1689416039306604469	31030	1689416039306303008	imu_link	-0.14248926937580111	1.846069931983948	0.0073630716651678085
1689416039310522831	31031	1689416039310343253	imu_link	-0.14185173809528354	1.8457819223403933	0.006912513170391322
1689416039310610345	31032	1689416039310373682	imu_link	-0.1412579566240311	1.8460373878479004	0.0067320577800273895
1689416039315691923	31033	1689416039315419730	imu_link	-0.1404362916946411	1.8464447259902956	0.007133960723876953
1689416039315699902	31034	1689416039315433527	imu_link	-0.13916198909282687	1.846844792366028	0.007991430349648
1689416039320950634	31035	1689416039320814704	imu_link	-0.13731414079666138	1.8474631309509277	0.008977208286523819
1689416039321009965	31036	1689416039320826576	imu_link	-0.228944405913353	1.8767784833908083	0.006363975815474987
1689416039325671506	31037	1689416039325416605	imu_link	-0.22661343216896057	1.8771874904632568	0.0075841182842850685
1689416039325773803	31038	1689416039325445031	imu_link	-0.22431255877017978	1.8770579099655154	0.008858126588165762
1689416039330669892	31039	1689416039330456201	imu_link	-0.2223162800073624	1.8765386343002322	0.009848187677562239
1689416039330726984	31040	1689416039330482177	imu_link	-0.22083207964897156	1.875801205635071	0.011389334686100485
1689416039335736212	31041	1689416039335507200	imu_link	-0.22031518816947937	1.875319838523865	0.011965500190854073
1689416039335820123	31042	1689416039335540238	imu_link	-0.22060637176036837	1.8749951124191286	0.012234127148985863
1689416039340659521	31043	1689416039340533741	imu_link	-0.2211808115243912	1.8745486736297607	0.0118234483525157
1689416039340741545	31044	1689416039340572504	imu_link	-0.2217766493558884	1.8739993572235107	0.011004691012203695
1689416039345802018	31045	1689416039345554360	imu_link	-0.22245663404464722	1.8735966682434082	0.010147415101528168
1689416039345831888	31046	1689416039345572449	imu_link	-0.22354002296924594	1.8736827373504639	0.009581798687577248
1689416039350841108	31047	1689416039350589782	imu_link	-0.22495372593402865	1.8741941452026367	0.009133810177445412
1689416039350843204	31048	1689416039350601341	imu_link	-0.22652803361415866	1.8748633861541748	0.007017838302999736
1689416039355847898	31049	1689416039355646983	imu_link	-0.22825884819030762	1.8762365579605105	0.006577861495316029
1689416039355946679	31050	1689416039355667533	imu_link	-0.23026612401008606	1.8784247636795046	0.006374926306307316
1689416039360841433	31051	1689416039360653899	imu_link	-0.2321746796369553	1.8813136816024782	0.006175237707793713
1689416039360888047	31052	1689416039360672165	imu_link	-0.23371998965740207	1.8845360279083252	0.005932067520916462
1689416039365832324	31053	1689416039365672371	imu_link	-0.23505754768848422	1.8880161046981814	0.005542767234146595
1689416039365905445	31054	1689416039365684512	imu_link	-0.23626184463500977	1.891527056694031	0.005246994551271201
1689416039371789449	31055	1689416039370719069	imu_link	-0.23727571964263916	1.8944780826568604	0.005062476266175509
1689416039371808643	31056	1689416039370747559	imu_link	-0.23834128677845004	1.8968938589096072	0.0041801012121140966
1689416039375869756	31057	1689416039375732229	imu_link	-0.23967213928699496	1.899061918258667	0.004054302349686623
1689416039376141945	31058	1689416039375745983	imu_link	-0.24111784994602206	1.900989055633545	0.0038332082331180573
1689416039381167621	31059	1689416039380794973	imu_link	-0.2425067126750946	1.9024657011032107	0.0036690477281808853
1689416039381183333	31060	1689416039380819289	imu_link	-0.24366962909698486	1.9039216041564941	0.0037452632095664744
1689416039386032178	31061	1689416039385812456	imu_link	-0.2446926236152649	1.9055626392364502	0.0039293281733989716
1689416039386117740	31062	1689416039385836804	imu_link	-0.24543870985507968	1.9071089029312136	0.0037843547761440277
1689416039390961523	31063	1689416039390825795	imu_link	-0.24605503678321838	1.9084006547927859	0.003648035228252411
1689416039391000844	31064	1689416039390838217	imu_link	-0.24676796793937683	1.9094276428222656	0.0026346612721681595
1689416039396052670	31065	1689416039395905689	imu_link	-0.24776001274585727	1.9102474451065066	0.0020692255347967148
1689416039396115793	31066	1689416039395922271	imu_link	-0.2491848021745682	1.911227345466614	0.0012590531259775162
1689416039401343416	31067	1689416039400960769	imu_link	-0.25130778551101685	1.912674903869629	0.00023645907640457153
1689416039401354365	31068	1689416039400989933	imu_link	-0.25395482778549194	1.9147882461547852	-0.0007392148836515845
1689416039406200067	31069	1689416039405940632	imu_link	-0.2568315863609314	1.9171823263168337	-0.0016498547047376633
1689416039406206646	31070	1689416039405954777	imu_link	-0.259759396314621	1.9196622371673584	-0.0022895336151123047
1689416039410117190	31071	1689416039409978525	imu_link	-0.26252496242523193	1.922551989555359	-0.0025469476822763686
1689416039412172437	31072	1689416039411988902	imu_link	-0.26487389206886297	1.9256290197372439	-0.0019019520841538906
1689416039416358758	31073	1689416039416071391	imu_link	-0.2668403387069702	1.928325891494751	-0.0016458439640700817
1689416039416436783	31074	1689416039416082713	imu_link	-0.268606960773468	1.9303293228149414	-0.001382031827233732
1689416039420205516	31075	1689416039420013268	imu_link	-0.2701696455478669	1.932157278060913	-0.0011635399423539639
1689416039422147650	31076	1689416039422025069	imu_link	-0.2713271081447602	1.9338496923446657	-0.0010678507387638092
1689416039426289574	31077	1689416039426053014	imu_link	-0.2718355655670166	1.934901475906372	-0.0013106409460306168
1689416039426293239	31078	1689416039426064082	imu_link	-0.27170595526695257	1.9353252649307253	-0.0018032845109701157
1689416039430285304	31079	1689416039430089513	imu_link	-0.27104845643043524	1.9353264570236208	-0.002483593299984932
1689416039432246084	31080	1689416039432101809	imu_link	-0.2700642049312592	1.9353674650192263	-0.005672072526067496
1689416039436337039	31081	1689416039436133612	imu_link	-0.26921465992927557	1.9351047277450564	-0.006399247329682113
1689416039436340908	31082	1689416039436145032	imu_link	-0.2687346935272217	1.9339923858642578	-0.007408886682242156
1689416039440560261	31083	1689416039440153591	imu_link	-0.2686190307140351	1.931934714317322	-0.008426101878285408
1689416039442299339	31084	1689416039442161584	imu_link	-0.2691165804862976	1.929744601249695	-0.00935514084994793
1689416039446515393	31085	1689416039446205397	imu_link	-0.27049243450164795	1.9279786348342898	-0.010159526020288467
1689416039446520410	31086	1689416039446239967	imu_link	-0.2720847725868225	1.9265518188476562	-0.010704198852181435
1689416039450480644	31087	1689416039450285168	imu_link	-0.27301549911499023	1.9251327514648438	-0.011259667575359344
1689416039452607180	31088	1689416039452313932	imu_link	-0.2732861042022705	1.9242235422134402	-0.011778587475419044
1689416039456599423	31089	1689416039456360678	imu_link	-0.27305346727371216	1.9240295886993408	-0.01161488611251116
1689416039456611399	31090	1689416039456377899	imu_link	-0.2720403373241425	1.9244210720062256	-0.011394821107387543
1689416039460748954	31091	1689416039460417105	imu_link	-0.2702694237232209	1.9248527288436892	-0.011060263961553574
1689416039460797349	31092	1689416039460449923	imu_link	-0.2681562006473542	1.9251438379287722	-0.010613315738737585
1689416039465606540	31093	1689416039465414225	imu_link	-0.26632583141326904	1.9256391525268555	-0.00984862633049488
1689416039465659076	31094	1689416039465426307	imu_link	-0.26477348804473877	1.9263187646865847	-0.009226351976394653
1689416039470629781	31095	1689416039470462344	imu_link	-0.26321479678154	1.9265434741973877	-0.00877438299357891
1689416039470717294	31096	1689416039470474421	imu_link	-0.26157140731811523	1.925743818283081	-0.007745272479951382
1689416039475656479	31097	1689416039475522857	imu_link	-0.2599160075187683	1.9240031242370605	-0.007433931343257427
1689416039475713992	31098	1689416039475573012	imu_link	-0.25830554962158203	1.9222121238708496	-0.007215109653770924
1689416039480794542	31099	1689416039480622745	imu_link	-0.2571414113044739	1.9206557273864746	-0.007208383642137051
1689416039480817276	31100	1689416039480636182	imu_link	-0.25637882947921753	1.9191195964813232	-0.007503606379032135
1689416039485887852	31101	1689416039485636168	imu_link	-0.25612941384315496	1.917414903640747	-0.007804466411471367
1689416039485947119	31102	1689416039485650877	imu_link	-0.2562258839607239	1.9157109260559082	-0.008307503536343575
1689416039491031067	31103	1689416039490670405	imu_link	-0.2566982209682465	1.9144638776779177	-0.00898374617099762
1689416039491039650	31104	1689416039490682486	imu_link	-0.25726860761642456	1.9138771295547488	-0.0092979297041893
1689416039495892286	31105	1689416039495718713	imu_link	-0.2578249871730805	1.913616418838501	-0.0105349812656641
1689416039495894874	31106	1689416039495750271	imu_link	-0.2582628130912781	1.913673281669617	-0.01169523037970066
1689416039500960589	31107	1689416039500762453	imu_link	-0.2586362361907959	1.9140058755874636	-0.01257362961769104
1689416039500963477	31108	1689416039500773769	imu_link	-0.2589508891105652	1.9144331216812136	-0.013319335877895355
1689416039505918128	31109	1689416039505793330	imu_link	-0.2593920826911926	1.9150197505950928	-0.013803292065858841
1689416039505989602	31110	1689416039505825057	imu_link	-0.26025411486625677	1.9159362316131592	-0.013930043205618858
1689416039511179903	31111	1689416039510785065	imu_link	-0.26176914572715765	1.9172013998031618	-0.013581025414168836
1689416039511204483	31112	1689416039510809420	imu_link	-0.26337739825248724	1.9184365272521973	-0.013531723991036415
1689416039516129922	31113	1689416039515803242	imu_link	-0.2642169892787934	1.919287919998169	-0.013039760291576385
1689416039516133231	31114	1689416039515815631	imu_link	-0.26456499099731445	1.919969081878662	-0.012287260964512825
1689416039521078886	31115	1689416039520860439	imu_link	-0.26448947191238403	1.9206215143203738	-0.011331295594573021
1689416039521098512	31116	1689416039520874182	imu_link	-0.2638561725616455	1.920812249183655	-0.010427329689264297
1689416039526165194	31117	1689416039525966018	imu_link	-0.26235729455947876	1.9203681945800781	-0.009860172867774963
1689416039526283448	31118	1689416039525993470	imu_link	-0.2605466842651367	1.9196182489395144	-0.0092683807015419
1689416039530206806	31119	1689416039529987812	imu_link	-0.25907355546951294	1.919055700302124	-0.00876985490322113
1689416039532277998	31120	1689416039532100099	imu_link	-0.2582674026489258	1.9186731576919558	-0.00789859425276518
1689416039536247952	31121	1689416039536049874	imu_link	-0.25793018937110906	1.9181436300277712	-0.008250610902905464
1689416039536413852	31122	1689416039536061463	imu_link	-0.2579441368579865	1.9171562194824219	-0.008920417167246343
1689416039540251779	31123	1689416039540083516	imu_link	-0.25822776556015015	1.915875554084778	-0.009429264813661575
1689416039542245183	31124	1689416039542100852	imu_link	-0.2586930692195893	1.914553165435791	-0.009877290576696396
1689416039546411949	31125	1689416039546143851	imu_link	-0.25912076234817505	1.9134601354599001	-0.0102995065972209
1689416039546414703	31126	1689416039546155386	imu_link	-0.2597144842147827	1.9126073122024538	-0.0106046823784709
1689416039550361636	31127	1689416039550162060	imu_link	-0.26019647717475897	1.9118129014968874	-0.010924292728304863
1689416039552367903	31128	1689416039552174647	imu_link	-0.26044335961341863	1.911485195159912	-0.007002757862210274
1689416039556424054	31129	1689416039556192084	imu_link	-0.2606297731399536	1.9116510152816775	-0.0068706036545336255
1689416039556430155	31130	1689416039556204139	imu_link	-0.26056206226348877	1.91231369972229	-0.006820366252213717
1689416039560348062	31131	1689416039560240170	imu_link	-0.2599938809871674	1.9132311344146729	-0.006836336571723224
1689416039562524088	31132	1689416039562273056	imu_link	-0.2585909366607666	1.9141138792037966	-0.007040450349450111
1689416039566520976	31133	1689416039566299867	imu_link	-0.2564966976642609	1.9146629571914675	-0.007139829453080893
1689416039566599701	31134	1689416039566326826	imu_link	-0.25412276387214666	1.9145447015762331	-0.007256288081407547
1689416039570597351	31135	1689416039570364709	imu_link	-0.2519153356552124	1.9137358665466309	-0.0076055508106946945
1689416039570616744	31136	1689416039570394490	imu_link	-0.2500993013381958	1.9126574993133545	-0.006762087345123291
1689416039575624289	31137	1689416039575394934	imu_link	-0.2488708943128586	1.911483407020569	-0.00693749263882637
1689416039575632050	31138	1689416039575424107	imu_link	-0.24829328060150146	1.9103221893310547	-0.006964191794395447
1689416039580657415	31139	1689416039580467840	imu_link	-0.24828009307384494	1.9092196226119997	-0.006811639294028282
1689416039580686626	31140	1689416039580482427	imu_link	-0.34060126543045044	1.9311573505401611	-0.008015589788556099
1689416039585808149	31141	1689416039585513266	imu_link	-0.34080263972282415	1.9304007291793825	-0.00777657749131322
1689416039585811954	31142	1689416039585544373	imu_link	-0.3409440517425537	1.9298598766326904	-0.007555732503533363
1689416039590727186	31143	1689416039590545812	imu_link	-0.3413428962230683	1.9297622442245486	-0.007363170385360718
1689416039590811280	31144	1689416039590570897	imu_link	-0.3420172333717346	1.9300458431243896	-0.005559394136071205
1689416039595838558	31145	1689416039595608035	imu_link	-0.3431541323661804	1.930866837501526	-0.005487693473696709
1689416039595984846	31146	1689416039595635922	imu_link	-0.3446730971336365	1.932287096977234	-0.005154965445399284
1689416039601053169	31147	1689416039600690926	imu_link	-0.34648597240448	1.9341175556182861	-0.004750780761241913
1689416039601060495	31148	1689416039600725685	imu_link	-0.3482945263385773	1.9363569021224978	-0.004158223047852516
1689416039606013661	31149	1689416039605688318	imu_link	-0.3501046895980835	1.939080357551575	-0.0031672529876232147
1689416039606067336	31150	1689416039605699804	imu_link	-0.35177835822105413	1.942054867744446	-0.0019471533596515656
1689416039610956968	31151	1689416039610732073	imu_link	-0.35311868786811834	1.944609045982361	-0.0007995739579200745
1689416039611076437	31152	1689416039610744013	imu_link	-0.3542331755161286	1.9463571310043337	0.0016757883131504059
1689416039616051304	31153	1689416039615788335	imu_link	-0.35516029596328735	1.9472522735595703	0.002723966026678682
1689416039616063751	31154	1689416039615799271	imu_link	-0.3560172021389008	1.9475317001342773	0.003612404689192772
1689416039621144347	31155	1689416039620816739	imu_link	-0.3569998443126679	1.9476824998855593	0.004077171441167594
1689416039621163654	31156	1689416039620843402	imu_link	-0.3581729531288147	1.9476226568222048	0.003969077952206135
1689416039626007176	31157	1689416039625863861	imu_link	-0.35944193601608276	1.9472746849060059	0.0034859876614063983
1689416039626114691	31158	1689416039625878341	imu_link	-0.36054417490959173	1.946512579917908	0.0026652060914784674
1689416039631041893	31159	1689416039630916467	imu_link	-0.36157095432281494	1.945618510246277	0.0015768157318234444
1689416039631095956	31160	1689416039630929793	imu_link	-0.36296916007995605	1.9448767900466921	-0.00013808625226374718
1689416039636185996	31161	1689416039635914722	imu_link	-0.3646757304668427	1.943871855735779	-0.001433652825653553
1689416039636191097	31162	1689416039635925850	imu_link	-0.36646112799644476	1.942535638809204	-0.002512712962925434
1689416039641177674	31163	1689416039641026405	imu_link	-0.3682516813278198	1.9413268566131592	-0.003207995556294918
1689416039641229269	31164	1689416039641037929	imu_link	-0.37005943059921265	1.940685510635376	-0.0035512475296854973
1689416039645347955	31165	1689416039645055402	imu_link	-0.37170824408531195	1.9409300088882449	-0.0034220898523926735
1689416039647303805	31166	1689416039647093742	imu_link	-0.3730864822864533	1.9418781995773318	-0.0031148353591561317
1689416039651332258	31167	1689416039651122917	imu_link	-0.3741162419319153	1.9431588649749756	-0.0024612145498394966
1689416039651401831	31168	1689416039651134475	imu_link	-0.3747312724590302	1.9448446035385134	-0.0013448153622448444
1689416039655375382	31169	1689416039655175017	imu_link	-0.3747575879096985	1.9463975429534912	-0.00034731300547719
1689416039657415109	31170	1689416039657182196	imu_link	-0.3742712736129761	1.9476963281631472	0.000641153659671545
1689416039661470471	31171	1689416039661226036	imu_link	-0.3735894560813904	1.9484457969665527	0.00175939267501235
1689416039661581932	31172	1689416039661254854	imu_link	-0.3727959096431733	1.948718786239624	0.00282128737308085
1689416039665441019	31173	1689416039665245490	imu_link	-0.37175652384758	1.9485992193222048	0.003859198186546564
1689416039667503697	31174	1689416039667256345	imu_link	-0.3705957233905793	1.94819974899292	0.004765376914292575
1689416039671516421	31175	1689416039671300849	imu_link	-0.36973488330841064	1.9478435516357422	0.005737627390772105
1689416039671654774	31176	1689416039671330685	imu_link	-0.3691429793834687	1.9475213289260866	0.006426459178328514
1689416039675684140	31177	1689416039675361975	imu_link	-0.3686334490776062	1.9466402530670166	0.00669330358505249
1689416039675761180	31178	1689416039675373114	imu_link	-0.36829391121864324	1.9453910589218142	0.006733780261129142
1689416039680926816	31179	1689416039680404664	imu_link	-0.3683079481124878	1.9440535306930544	0.00662405788898468
1689416039680942534	31180	1689416039680438632	imu_link	-0.3686719536781311	1.9426940679550173	0.006032329984009266
1689416039685825019	31181	1689416039685482874	imu_link	-0.36933189630508423	1.9414448738098145	0.005092694889754058
1689416039685832294	31182	1689416039685499487	imu_link	-0.3703316152095795	1.9407100677490234	0.004017776809632778
1689416039690895591	31183	1689416039690500959	imu_link	-0.3716397285461426	1.9407145977020264	0.0029793614521622658
1689416039690904333	31184	1689416039690559034	imu_link	-0.37299582362174993	1.9413310289382937	0.0024942997843027115
1689416039695769792	31185	1689416039695532358	imu_link	-0.37434089183807373	1.9423816204071045	0.0018111113458871841
1689416039695849738	31186	1689416039695558984	imu_link	-0.3754972219467163	1.9436310529708865	0.001585882157087326
1689416039700874516	31187	1689416039700580282	imu_link	-0.37612831592559814	1.9446375370025635	0.0017400607466697693
1689416039700884509	31188	1689416039700591947	imu_link	-0.37620681524276733	1.9453808069229128	0.002222390612587333
1689416039705835343	31189	1689416039705688414	imu_link	-0.3762132525444031	1.9463317394256592	0.0030376743525266647
1689416039705878287	31190	1689416039705701850	imu_link	-0.37630447745323187	1.9474380016326904	0.003988642245531082
1689416039710881703	31191	1689416039710636570	imu_link	-0.3761796653270722	1.9481394290924072	0.004759363830089569
1689416039710908125	31192	1689416039710648912	imu_link	-0.37539565563201904	1.9479913711547852	0.004083323758095504
1689416039715856386	31193	1689416039715676401	imu_link	-0.3740902543067932	1.947709083557129	0.004618635401129723
1689416039715882146	31194	1689416039715689052	imu_link	-0.372734010219574	1.9475613832473757	0.005042392760515213
1689416039720915273	31195	1689416039720736185	imu_link	-0.37140843272209173	1.9472832679748535	0.0052762217819690704
1689416039720921763	31196	1689416039720767584	imu_link	-0.3705030977725983	1.9466055631637575	0.005406174808740616
1689416039725985873	31197	1689416039725830470	imu_link	-0.3701026141643525	1.9455834627151491	0.005610683932900429
1689416039726076524	31198	1689416039725842640	imu_link	-0.37044075131416326	1.9445201158523562	0.0056928601115942
1689416039731004487	31199	1689416039730806909	imu_link	-0.3716240823268891	1.9437456130981445	0.005563609767705203
1689416039731007646	31200	1689416039730837842	imu_link	-0.37341535091400146	1.9434270858764648	0.0066512152552604675
1689416039736024045	31201	1689416039735797385	imu_link	-0.37538728117942816	1.9434497356414795	0.006376307457685471
1689416039736029832	31202	1689416039735808505	imu_link	-0.37696787714958196	1.9435765743255615	0.0059933289885520935
1689416039741213206	31203	1689416039740812399	imu_link	-0.37802213430404663	1.944133996963501	0.005632303189486266
1689416039741216756	31204	1689416039740823605	imu_link	-0.37882739305496216	1.9451659917831423	0.005461023189127445
1689416039746321394	31205	1689416039745920130	imu_link	-0.37938150763511663	1.9465540647506716	0.005228928290307522
1689416039746325158	31206	1689416039745967261	imu_link	-0.37977683544158936	1.9479780197143555	0.004944141488522292
1689416039751143938	31207	1689416039750933210	imu_link	-0.37999868392944336	1.9493415355682373	0.00459062634035945
1689416039751345452	31208	1689416039750947271	imu_link	-0.3800559341907502	1.9507871866226199	0.0055360812693834305
1689416039755219826	31209	1689416039754975925	imu_link	-0.37989944219589233	1.9520744085311892	0.005151876714080573
1689416039757199896	31210	1689416039757002170	imu_link	-0.37932041287422186	1.9527599811553955	0.004327049478888512
1689416039761250573	31211	1689416039761038069	imu_link	-0.3784438967704773	1.952738165855408	0.00349615141749382
1689416039761273201	31212	1689416039761049836	imu_link	-0.37748193740844727	1.9524376392364502	0.0029126331210136414
1689416039765328091	31213	1689416039765106997	imu_link	-0.3768213391304016	1.9521242380142214	0.002443825826048851
1689416039767300155	31214	1689416039767092708	imu_link	-0.3766227066516877	1.9517530202865603	0.0019289570627734067
1689416039771522792	31215	1689416039771146391	imu_link	-0.3768372833728791	1.9509308338165283	0.0013517029583454132
1689416039771533020	31216	1689416039771177728	imu_link	-0.37746301293373113	1.9496976137161257	0.001275584101676941
1689416039775379824	31217	1689416039775193139	imu_link	-0.3783768713474274	1.9485995769500732	0.0008180681616067886
1689416039777319410	31218	1689416039777188853	imu_link	-0.3793996870517731	1.9479569196701052	0.0003879796713590622
1689416039781588923	31219	1689416039781227022	imu_link	-0.38043364882469183	1.9476852416992188	-0.0001280177530134097
1689416039781679472	31220	1689416039781242274	imu_link	-0.3813928067684174	1.9478050470352175	-0.0005323565565049648
1689416039785401636	31221	1689416039785253092	imu_link	-0.38203653693199163	1.9481585025787354	-0.0008660196326673031
1689416039787407756	31222	1689416039787271359	imu_link	-0.3823009133338928	1.9486770629882812	-0.0009193546138703823
1689416039791398262	31223	1689416039791290357	imu_link	-0.382574200630188	1.9494034051895144	-0.0007961536757647991
1689416039791443693	31224	1689416039791303655	imu_link	-0.38311851024627686	1.9502696990966797	0.0015299273654818535
1689416039798370357	31225	1689416039795318348	imu_link	-0.3838848173618317	1.9513386487960818	0.0021028432529419665
1689416039798371985	31226	1689416039795332010	imu_link	-0.38451820611953735	1.9524556398391726	0.003198365448042751
1689416039800569575	31227	1689416039800382777	imu_link	-0.3846030533313752	1.9534393548965456	0.004657751880586147
1689416039800607977	31228	1689416039800396728	imu_link	-0.3840094804763794	1.9539029598236084	0.006120809819549323
1689416039805798904	31229	1689416039805461469	imu_link	-0.38293293118476873	1.9536763429641726	0.007436735555529594
1689416039805806205	31230	1689416039805488674	imu_link	-0.3815472722053528	1.9528157711029053	0.00845123827457428
1689416039810809699	31231	1689416039810479684	imu_link	-0.38003671169281006	1.9515384435653689	0.008947191759943962
1689416039810999313	31232	1689416039810491817	imu_link	-0.3786798119544983	1.950155854225159	0.010390926152467728
1689416039815793071	31233	1689416039815530118	imu_link	-0.37789565324783325	1.9487955570220947	0.009882388636469841
1689416039815831352	31234	1689416039815548099	imu_link	-0.3779928386211396	1.9475940465927126	0.008952085860073568
1689416039820907785	31235	1689416039820578718	imu_link	-0.378953367471695	1.9465818405151367	0.00759908277541399
1689416039820910762	31236	1689416039820594835	imu_link	-0.38045310974121094	1.9458221197128298	0.006171440705657005
1689416039825978888	31237	1689416039825630072	imu_link	-0.3821894228458405	1.9453539848327637	0.004807537421584129
1689416039825980747	31238	1689416039825643182	imu_link	-0.3843306303024292	1.9456377029418945	0.0038107018917798996
1689416039830867374	31239	1689416039830646461	imu_link	-0.3868804275989533	1.9467796087265017	0.003139134496450424
1689416039830878549	31240	1689416039830659198	imu_link	-0.46834942698478704	1.9702608585357666	-0.0035343049094080925
1689416039836104156	31241	1689416039835734824	imu_link	-0.47032737731933594	1.972351312637329	-0.0037077823653817177
1689416039836112801	31242	1689416039835747250	imu_link	-0.4720483422279358	1.9750970602035525	-0.0032860664650797844
1689416039841027933	31243	1689416039840736799	imu_link	-0.4737371802330017	1.9785217046737673	-0.0026379982009530067
1689416039841042780	31244	1689416039840749175	imu_link	-0.4750062823295593	1.9823585748672488	0.0003378246910870075
1689416039846079331	31245	1689416039845788732	imu_link	-0.4756006300449372	1.986363768577576	0.0009285830892622471
1689416039846081637	31246	1689416039845817800	imu_link	-0.4755458533763886	1.9903002977371218	0.0015821146080270412
1689416039851158823	31247	1689416039850827055	imu_link	-0.4748704433441162	1.993768095970154	0.0020377901382744312
1689416039851169115	31248	1689416039850869708	imu_link	-0.4736754298210144	1.9963493347167969	0.00524838175624609
1689416039856035467	31249	1689416039855871455	imu_link	-0.47256964445114136	1.9979732036590576	0.0051926737651228905
1689416039856107572	31250	1689416039855887948	imu_link	-0.4718442857265473	1.9988923072814941	0.005211911629885436
1689416039861003250	31251	1689416039860888812	imu_link	-0.4715255200862885	1.999183177947998	0.005373501218855381
1689416039861037456	31252	1689416039860900379	imu_link	-0.47145557403564453	1.9988824129104616	0.005282138474285603
1689416039866059990	31253	1689416039865911326	imu_link	-0.4717841148376465	1.9981189966201784	0.005176736507564784
1689416039866143041	31254	1689416039865927277	imu_link	-0.4721395671367646	1.997193217277527	0.004915573634207249
1689416039871271204	31255	1689416039870986502	imu_link	-0.47219488024711614	1.9964048862457275	0.004417194984853268
1689416039871273107	31256	1689416039870997139	imu_link	-0.4718808233737946	1.995898723602295	0.004034094512462616
1689416039875771562	31257	1689416039875011567	imu_link	-0.471530169248581	1.9955689907073975	0.0033010225743055344
1689416039877154278	31258	1689416039877021746	imu_link	-0.4712903797626496	1.995309591293335	0.002587106078863144
1689416039881362088	31259	1689416039881053622	imu_link	-0.4711326658725739	1.9952332973480225	0.0017851403681561353
1689416039881366343	31260	1689416039881077589	imu_link	-0.4710215628147126	1.9956172704696657	0.0010967999696731567
1689416039885280024	31261	1689416039885071606	imu_link	-0.471130520105362	1.9962198734283447	0.0005870926543138922
1689416039887275470	31262	1689416039887171637	imu_link	-0.47148326039314276	1.9969214200973513	0.00025215186178684235
1689416039893352944	31263	1689416039891168686	imu_link	-0.4718725979328156	1.9975861310958865	0.00014186836779117584
1689416039893355502	31264	1689416039891196715	imu_link	-0.47193026542663574	1.9980291128158572	0.0025099441409111023
1689416039895375661	31265	1689416039895187595	imu_link	-0.4714762568473816	1.998276710510254	0.002901476109400392
1689416039897430693	31266	1689416039897225413	imu_link	-0.4706515073776245	1.9981729984283447	0.0036489535123109818
1689416039901545857	31267	1689416039901343277	imu_link	-0.4697723984718323	1.9975099563598633	0.004358984529972076
1689416039901548094	31268	1689416039901355550	imu_link	-0.4690951108932495	1.9965400695800781	0.005123005248606205
1689416039905552781	31269	1689416039905291645	imu_link	-0.4685322046279907	1.9955762624740603	0.005714911036193371
1689416039905603592	31270	1689416039905306257	imu_link	-0.4678680002689362	1.9943771362304688	0.005938862916082145
1689416039910696820	31271	1689416039910358771	imu_link	-0.4670201539993286	1.9931277036666872	0.005627491511404514
1689416039910701190	31272	1689416039910385609	imu_link	-0.46659255027770996	1.9919822216033936	0.005402326583862305
1689416039915536223	31273	1689416039915375747	imu_link	-0.4666446745395661	1.9912109375	0.004640556871891022
1689416039915609560	31274	1689416039915392531	imu_link	-0.4670591056346894	1.990892291069031	0.004149872809648514
1689416039920522359	31275	1689416039920413599	imu_link	-0.4676271080970764	1.9904894828796387	0.004013128578662872
1689416039920611496	31276	1689416039920425292	imu_link	-0.4684915244579316	1.9901899099349978	0.004286507144570351
1689416039925640183	31277	1689416039925473438	imu_link	-0.4698902368545532	1.9903366565704346	0.004893045872449875
1689416039925660926	31278	1689416039925486942	imu_link	-0.4717246592044831	1.9911721944808962	0.00557347759604454
1689416039930745473	31279	1689416039930515878	imu_link	-0.4737785160541535	1.9928234815597536	0.00635330006480217
1689416039930880110	31280	1689416039930538972	imu_link	-0.47546643018722534	1.9945420026779177	0.0065648192539811134
1689416039935951424	31281	1689416039935587150	imu_link	-0.4764237403869629	1.995976448059082	0.0072511942125856885
1689416039935955446	31282	1689416039935609378	imu_link	-0.4766011536121369	1.9970877170562744	0.008071393705904486
1689416039940902403	31283	1689416039940626683	imu_link	-0.4762052893638611	1.997877836227417	0.008737384341657163
1689416039940914153	31284	1689416039940643049	imu_link	-0.4753361940383911	1.9982547760009766	0.009077848866581917
1689416039945875967	31285	1689416039945668255	imu_link	-0.4740152359008789	1.9978076219558718	0.009403463453054428
1689416039945898110	31286	1689416039945684730	imu_link	-0.4728130400180817	1.996718406677246	0.009829768911004066
1689416039950901168	31287	1689416039950679140	imu_link	-0.47219267487525945	1.9955980777740479	0.010642069391906263
1689416039954051806	31288	1689416039950696576	imu_link	-0.4720058739185334	1.9945315122604372	0.01226293295621872
1689416039955959192	31289	1689416039955751935	imu_link	-0.4721250236034394	1.9934631586074831	0.012754825875163078
1689416039956020674	31290	1689416039955774587	imu_link	-0.47213843464851385	1.9922696352005007	0.013333341106772423
1689416039961082075	31291	1689416039960747905	imu_link	-0.47204038500785833	1.991058349609375	0.013932480476796629
1689416039961154047	31292	1689416039960773498	imu_link	-0.47202038764953613	1.9899879693984988	0.014383679255843163
1689416039965984664	31293	1689416039965794251	imu_link	-0.47243791818618774	1.9892542362213135	0.014494102448225021
1689416039965987365	31294	1689416039965805794	imu_link	-0.47330886125564575	1.9889301061630251	0.014361783862113953
1689416039971054734	31295	1689416039970780914	imu_link	-0.4744570851325989	1.9892525672912598	0.01414044015109539
1689416039971133981	31296	1689416039970806079	imu_link	-0.4759466946125031	1.9902286529541016	0.014336150139570236
1689416039976094736	31297	1689416039975920342	imu_link	-0.47771042585372925	1.9917898178100586	0.01417936384677887
1689416039976115979	31298	1689416039975949813	imu_link	-0.47957843542099	1.9939295053482058	0.01423705741763115
1689416039981013735	31299	1689416039980828944	imu_link	-0.48142486810684204	1.9966423511505127	0.014586696401238441
1689416039981090280	31300	1689416039980843407	imu_link	-0.48305359482765203	1.999270796775818	0.015225997194647789
1689416039986009520	31301	1689416039985855751	imu_link	-0.48414471745491033	2.001470804214478	0.016145421192049984
1689416039986064049	31302	1689416039985871463	imu_link	-0.48461821675300604	2.002997398376465	0.01754645444452763
1689416039991033720	31303	1689416039990879520	imu_link	-0.48460313677787786	2.0042603015899663	0.01903154887259007
1689416039991105184	31304	1689416039990895625	imu_link	-0.4842236638069153	2.0052714347839355	0.020378191024065018
1689416039996005036	31305	1689416039995897453	imu_link	-0.4837091565132141	2.0061199665069585	0.02182753570377827
1689416039996097263	31306	1689416039995908637	imu_link	-0.4831341207027436	2.0068397521972656	0.02321610786020756
1689416040001723826	31307	1689416040000961259	imu_link	-0.4823230504989624	2.0072479248046875	0.02438936941325665
1689416040002054644	31308	1689416040000988568	imu_link	-0.4813489317893982	2.00752592086792	0.02497399784624577
1689416040005088854	31309	1689416040004962893	imu_link	-0.48039430379867554	2.0075979232788086	0.024968272075057033
1689416040007137650	31310	1689416040006975079	imu_link	-0.47983986139297485	2.0074105262756348	0.024629823863506317
1689416040011194444	31311	1689416040010996395	imu_link	-0.4797737300395966	2.006917953491211	0.024188442155718807
1689416040011273606	31312	1689416040011010274	imu_link	-0.4802339971065522	2.0064742565155034	0.02567628584802151
1689416040015195253	31313	1689416040015044327	imu_link	-0.4814849197864533	2.0063073635101323	0.025336410850286484
1689416040017158392	31314	1689416040017050579	imu_link	-0.48335948586463934	2.0066118240356445	0.025105953216552734
1689416040021267360	31315	1689416040021066039	imu_link	-0.4856024384498596	2.0074412822723393	0.02502058446407318
1689416040021269509	31316	1689416040021077031	imu_link	-0.4877138137817383	2.008403778076172	0.025092221796512604
1689416040025329382	31317	1689416040025099177	imu_link	-0.4892620146274567	2.0094094276428223	0.025233915075659755
1689416040027236114	31318	1689416040027121637	imu_link	-0.49018216133117676	2.0106317996978764	0.025590656325221065
1689416040031333041	31319	1689416040031153539	imu_link	-0.49029332399368286	2.011936664581299	0.026027310639619827
1689416040031334770	31320	1689416040031164821	imu_link	-0.489520788192749	2.0129530429840092	0.026105863973498348
1689416040035589479	31321	1689416040035242879	imu_link	-0.48814672231674194	2.013405084609986	0.026288650929927826
1689416040037384309	31322	1689416040037228038	imu_link	-0.48678451776504517	2.013668775558472	0.026457646861672405
1689416040041687581	31323	1689416040041286354	imu_link	-0.48564514517784124	2.0136609077453613	0.026444474235177044
1689416040041694550	31324	1689416040041314101	imu_link	-0.48443630337715154	2.0129480361938477	0.026229148730635646
1689416040045520725	31325	1689416040045325066	imu_link	-0.48345011472702026	2.0114898681640625	0.026012104004621506
1689416040047555775	31326	1689416040047335699	imu_link	-0.4827978909015656	2.009945154190064	0.025806115940213207
1689416040051723767	31327	1689416040051482856	imu_link	-0.4824980795383454	2.0084388256073002	0.02574839256703854
1689416040051728885	31328	1689416040051513647	imu_link	-0.48221644759178167	2.006657600402832	0.025063084438443187
1689416040055649984	31329	1689416040055486516	imu_link	-0.4821931421756745	2.004410743713379	0.02509204857051373
1689416040055729130	31330	1689416040055498281	imu_link	-0.4825821220874787	2.002039194107056	0.02503009326756001
1689416040060739431	31331	1689416040060541368	imu_link	-0.48329702019691473	2.000101804733277	0.02486975304782391
1689416040060741211	31332	1689416040060576084	imu_link	-0.4842619299888611	1.9989119768142702	0.024733314290642742
1689416040065899454	31333	1689416040065580915	imu_link	-0.48528343439102173	1.9986176490783691	0.02442576922476292
1689416040065904955	31334	1689416040065609154	imu_link	-0.48620104789733887	1.9989314079284668	0.024177180603146557
1689416040070903700	31335	1689416040070628188	imu_link	-0.4868161082267761	1.999798655509949	0.024036629125475887
1689416040070910760	31336	1689416040070657464	imu_link	-0.4872300326824189	2.00120210647583	0.023791575804352764
1689416040076058372	31337	1689416040075710855	imu_link	-0.48743572831153875	2.002902030944824	0.02435027249157429
1689416040076120311	31338	1689416040075748573	imu_link	-0.4874413907527924	2.0041463375091557	0.025078786537051204
1689416040081001752	31339	1689416040080730129	imu_link	-0.4872758984565735	2.005048513412476	0.02575998939573765
1689416040081006676	31340	1689416040080746416	imu_link	-0.5631436705589296	2.012281179428101	0.012647924944758415
1689416040085889275	31341	1689416040085753004	imu_link	-0.5629737973213197	2.012914419174195	0.013402808457612991
1689416040085932060	31342	1689416040085766079	imu_link	-0.5624514818191528	2.013241052627564	0.013628226704895498
1689416040091053229	31343	1689416040090782211	imu_link	-0.5615397095680238	2.0130546092987065	0.013431012630462646
1689416040091059166	31344	1689416040090793315	imu_link	-0.560588002204895	2.0123908519744877	0.013058321550488472
1689416040096081147	31345	1689416040095876069	imu_link	-0.5594523549079896	2.011368036270142	0.01211000420153141
1689416040096200526	31346	1689416040095902848	imu_link	-0.5583648681640625	2.0098197460174565	0.010653668083250524
1689416040101219861	31347	1689416040100962316	imu_link	-0.5576527118682861	2.007984161376953	0.008718707598745825
1689416040101394144	31348	1689416040100995934	imu_link	-0.5576627850532533	2.0060787200927734	0.006761409342288971
1689416040105328833	31349	1689416040105066699	imu_link	-0.557968556880951	2.0043578147888184	0.004897605627775192
1689416040107342560	31350	1689416040107078542	imu_link	-0.5581652522087098	2.002866268157959	0.0032503230031579737
1689416040111675552	31351	1689416040111126986	imu_link	-0.5582398176193237	2.001968145370484	0.001942276954650879
1689416040111689097	31352	1689416040111158084	imu_link	-0.5582532286643983	2.001975774765015	0.0014754757285118103
1689416040115315330	31353	1689416040115142272	imu_link	-0.5579355359077455	2.0024657249450684	0.0010655075311660767
1689416040117380782	31354	1689416040117165259	imu_link	-0.5567519068717958	2.002860307693482	0.0009399764821864666
1689416040121409058	31355	1689416040121208339	imu_link	-0.5547837615013124	2.003361225128174	0.0011557769030332565
1689416040121414818	31356	1689416040121241331	imu_link	-0.5526851415634155	2.0042476654052734	0.0013949796557426453
1689416040125357503	31357	1689416040125218624	imu_link	-0.5506680011749268	2.005713224411011	0.0015414729714393616
1689416040127479366	31358	1689416040127280202	imu_link	-0.5486226081848145	2.007415294647217	0.0016263239085674286
1689416040131489918	31359	1689416040131294972	imu_link	-0.5466284155845643	2.008905649185181	0.0015837830724194648
1689416040131606080	31360	1689416040131306895	imu_link	-0.5448769927024842	2.00995945930481	0.0010235011577606201
1689416040135649076	31361	1689416040135375002	imu_link	-0.543315351009369	2.0105774402618413	0.0006744469865225257
1689416040135668431	31362	1689416040135410449	imu_link	-0.5420128107070923	2.0108742713928223	0.0002359207719564438
1689416040140665479	31363	1689416040140390794	imu_link	-0.5416157841682435	2.0112767219543457	0.00013603083789348602
1689416040140672949	31364	1689416040140402873	imu_link	-0.5419707894325257	2.011913299560547	-9.479327127337456e-05
1689416040145573241	31365	1689416040145453842	imu_link	-0.5425810217857362	2.012311220169068	-0.0004732976667582989
1689416040145643642	31366	1689416040145466692	imu_link	-0.5432170629501343	2.012664318084717	-0.0007827538065612316
1689416040150715412	31367	1689416040150488956	imu_link	-0.5441755056381226	2.0135991573333745	-0.0010608133161440494
1689416040150780235	31368	1689416040150504838	imu_link	-0.5455375909805298	2.0155127048492436	-0.0022325927857309584
1689416040155602468	31369	1689416040155503527	imu_link	-0.5471373200416566	2.018237590789795	-0.003278106451034546
1689416040155692326	31370	1689416040155515363	imu_link	-0.5488780736923218	2.0215492248535156	-0.004719846416264773
1689416040160737999	31371	1689416040160538595	imu_link	-0.5510241389274598	2.0252940654754643	-0.005888786166906357
1689416040160863027	31372	1689416040160550464	imu_link	-0.5533521175384521	2.0290141105651855	-0.007080655544996262
1689416040165841647	31373	1689416040165591326	imu_link	-0.5556774139404297	2.0321593284606934	-0.008228864520788193
1689416040165925900	31374	1689416040165604657	imu_link	-0.5580472350120546	2.034953355789185	-0.009167928248643875
1689416040170821085	31375	1689416040170642225	imu_link	-0.5608044266700746	2.0378403663635254	-0.00947512686252594
1689416040170888776	31376	1689416040170654952	imu_link	-0.5638274550437928	2.0408966541290288	-0.009516727179288864
1689416040175836823	31377	1689416040175701406	imu_link	-0.5666691064834595	2.043613195419312	-0.009389946237206459
1689416040175914333	31378	1689416040175733688	imu_link	-0.569056510925293	2.045482397079468	-0.009031068533658981
1689416040181218162	31379	1689416040180752863	imu_link	-0.5707892179489136	2.046572685241699	-0.00848730280995369
1689416040181225362	31380	1689416040180781133	imu_link	-0.5718072056770326	2.0468387603759766	-0.008036602288484573
1689416040185920205	31381	1689416040185769639	imu_link	-0.5723081827163696	2.0466496944427495	-0.007949374616146088
1689416040185979648	31382	1689416040185798797	imu_link	-0.5728877782821655	2.0462367534637456	-0.008089762181043625
1689416040190946593	31383	1689416040190789199	imu_link	-0.5736522674560547	2.0458447933197026	-0.008468449115753174
1689416040190990656	31384	1689416040190802685	imu_link	-0.5744171738624574	2.0452475547790527	-0.008911903947591782
1689416040196006980	31385	1689416040195804619	imu_link	-0.5752156972885132	2.044682025909424	-0.009574218653142454
1689416040196008727	31386	1689416040195816361	imu_link	-0.5764893889427186	2.044315576553345	-0.010168216191232206
1689416040201179764	31387	1689416040200891024	imu_link	-0.5781914591789247	2.0442554950714116	-0.010767819359898567
1689416040201332875	31388	1689416040200926841	imu_link	-0.5800732970237733	2.0442345142364506	-0.010966349393129349
1689416040206185274	31389	1689416040205985875	imu_link	-0.5818635821342469	2.044080018997193	-0.010527608916163445
1689416040206193042	31390	1689416040205998950	imu_link	-0.5836599469184877	2.0438559055328374	-0.009604292921721937
1689416040211137679	31391	1689416040210949816	imu_link	-0.5853561162948608	2.043801784515381	-0.00854453258216381
1689416040211256121	31392	1689416040210961643	imu_link	-0.5868782997131348	2.0438637733459473	-0.005744442343711853
1689416040215181495	31393	1689416040214987907	imu_link	-0.5880052447319032	2.043904066085816	-0.004864998161792755
1689416040217159008	31394	1689416040217012798	imu_link	-0.588526725769043	2.044099569320679	-0.004059569910168648
1689416040221293187	31395	1689416040221055195	imu_link	-0.5885119438171387	2.0442740917205815	-0.003712134435772896
1689416040221298492	31396	1689416040221082484	imu_link	-0.588165283203125	2.04417634010315	-0.003908276557922363
1689416040225236504	31397	1689416040225076788	imu_link	-0.5876970291137695	2.0436708927154545	-0.004438910633325577
1689416040227383726	31398	1689416040227105981	imu_link	-0.5871384739875795	2.0425598621368413	-0.005216257646679878
1689416040231516810	31399	1689416040231145122	imu_link	-0.586614727973938	2.0408902168273926	-0.005909545347094536
1689416040231522173	31400	1689416040231214639	imu_link	-0.5864500999450684	2.0389461517333984	-0.005381215363740921
1689416040235354873	31401	1689416040235144828	imu_link	-0.5867668986320497	2.036625146865845	-0.005658084060996772
1689416040237450874	31402	1689416040237178263	imu_link	-0.5875662565231323	2.03409218788147	-0.005992097780108452
1689416040241618783	31403	1689416040241189777	imu_link	-0.5886989235877992	2.0317637920379643	-0.006201470270752907
1689416040241620970	31404	1689416040241202398	imu_link	-0.5899749398231507	2.029885053634644	-0.006395484786480666
1689416040245543644	31405	1689416040245217280	imu_link	-0.5911675691604614	2.02878475189209	-0.006656263489276172
1689416040247510701	31406	1689416040247292582	imu_link	-0.5921545028686523	2.028533220291138	-0.007013948168605567
1689416040251532416	31407	1689416040251321740	imu_link	-0.5927951335906982	2.028561353683472	-0.007467025890946388
1689416040251717692	31408	1689416040251360156	imu_link	-0.5928919315338135	2.02867865562439	-0.006498802453279495
1689416040255645465	31409	1689416040255384183	imu_link	-0.5927972793579102	2.0290133953094487	-0.006541597191244365
1689416040255649062	31410	1689416040255415022	imu_link	-0.5928861498832704	2.0296466350555424	-0.006465455517172813
1689416040260664253	31411	1689416040260420768	imu_link	-0.5932374000549316	2.030299663543701	-0.006358498707413673
1689416040260819654	31412	1689416040260448661	imu_link	-0.5934534668922425	2.0306870937347417	-0.005853388458490372
1689416040265760044	31413	1689416040265476750	imu_link	-0.5933589339256288	2.030878305435181	-0.0049171168357133865
1689416040265801496	31414	1689416040265506409	imu_link	-0.5929343700408936	2.030671834945679	-0.003967156633734703
1689416040270655379	31415	1689416040270499838	imu_link	-0.5920407176017762	2.0299782752990723	-0.0031649861484766006
1689416040270729522	31416	1689416040270531537	imu_link	-0.5909535884857178	2.0285270214080815	-0.0021692591253668074
1689416040275737944	31417	1689416040275593295	imu_link	-0.5897049307823182	2.0265488624572754	-0.0013911837013438346
1689416040275808950	31418	1689416040275669344	imu_link	-0.588478684425354	2.0240917205810547	-0.0006862524896860123
1689416040280960521	31419	1689416040280607153	imu_link	-0.5873678326606752	2.0214941501617436	-0.00042551755905151367
1689416040280980771	31420	1689416040280654160	imu_link	-0.5867037773132324	2.0192461013793945	-0.0007187570445239544
1689416040285891281	31421	1689416040285620528	imu_link	-0.586416780948639	2.017506361007691	-0.0015194710576906802
1689416040285895516	31422	1689416040285636862	imu_link	-0.5864461064338685	2.015985727310181	-0.0026594321243464947
1689416040290890142	31423	1689416040290643227	imu_link	-0.5867914557456971	2.014951705932617	-0.0036862932611256842
1689416040290891623	31424	1689416040290654861	imu_link	-0.5875957012176514	2.014668226242066	-0.00395742803812027
1689416040296076611	31425	1689416040295666979	imu_link	-0.5888419151306152	2.015270233154297	-0.0050441063940525055
1689416040296081834	31426	1689416040295681377	imu_link	-0.5908207893371582	2.0166091918945312	-0.005725322756916285
1689416040300847266	31427	1689416040300701575	imu_link	-0.5934061408042909	2.018800497055054	-0.00606032693758607
1689416040300933099	31428	1689416040300714528	imu_link	-0.5963388085365297	2.0216565132141113	-0.00595632940530777
1689416040306028163	31429	1689416040305715523	imu_link	-0.5993729233741761	2.0250337123870854	-0.005589209496974945
1689416040306031183	31430	1689416040305727433	imu_link	-0.6022276282310487	2.028873205184937	-0.004872314631938934
1689416040311003735	31431	1689416040310785741	imu_link	-0.6047056317329408	2.033024311065674	-0.003886871272698045
1689416040311205472	31432	1689416040310820610	imu_link	-0.6063809990882875	2.0369551181793217	-0.003494545817375183
1689416040316043225	31433	1689416040315807060	imu_link	-0.6071092486381532	2.040358066558838	-0.00257866270840168
1689416040316136385	31434	1689416040315837898	imu_link	-0.6072463393211366	2.042903423309326	-0.0017550067277625205
1689416040321188354	31435	1689416040320835650	imu_link	-0.607079267501831	2.044548511505127	-0.0012479033321142197
1689416040321196385	31436	1689416040320853075	imu_link	-0.6068734526634217	2.0456080436706543	-0.0008856800850480795
1689416040326149661	31437	1689416040325863458	imu_link	-0.6071093678474427	2.0463697910308842	-0.0005298962933011354
1689416040326302610	31438	1689416040325893276	imu_link	-0.6078174114227295	2.046571493148804	-0.0003112552221864462
1689416040331080225	31439	1689416040330903036	imu_link	-0.608928918838501	2.046290397644043	-0.00023953593336045742
1689416040331167804	31440	1689416040330916034	imu_link	-0.6744800209999086	2.060053110122681	-0.009089958854019644
1689416040336162302	31441	1689416040335967834	imu_link	-0.6757659316062928	2.059685230255127	-0.009128184057772161
1689416040336170453	31442	1689416040335984009	imu_link	-0.6771005392074585	2.059718132019043	-0.009201590903103353
1689416040340154960	31443	1689416040339971356	imu_link	-0.6784034967422485	2.059911489486695	-0.009376337751746178
1689416040342224499	31444	1689416040342030943	imu_link	-0.6796619296073915	2.060408115386963	-0.010083112865686417
1689416040346351868	31445	1689416040346043001	imu_link	-0.6811568737030029	2.061397075653076	-0.010227466002106667
1689416040346361257	31446	1689416040346079996	imu_link	-0.6830193996429443	2.062681198120117	-0.010423576459288597
1689416040350451129	31447	1689416040350156446	imu_link	-0.6850501894950868	2.0641326904296875	-0.010708846151828766
1689416040352460647	31448	1689416040352170169	imu_link	-0.6870152354240419	2.0656614303588867	-0.010967642068862915
1689416040356488203	31449	1689416040356230992	imu_link	-0.6888123750686646	2.067151784896851	-0.010905260220170021
1689416040356490836	31450	1689416040356268160	imu_link	-0.690199613571167	2.0681412220001225	-0.010741928592324257
1689416040360363975	31451	1689416040360235915	imu_link	-0.690927803516388	2.0688312053680424	-0.010555209591984749
1689416040362435120	31452	1689416040362282997	imu_link	-0.6913917660713197	2.0691969394683842	-0.010385126806795599
1689416040366508378	31453	1689416040366317356	imu_link	-0.6916542053222656	2.0691907405853276	-0.010281839407980444
1689416040366510228	31454	1689416040366328615	imu_link	-0.691615104675293	2.0687773227691655	-0.010025080293416977
1689416040370661686	31455	1689416040370355781	imu_link	-0.6913150548934937	2.0680365562438965	-0.009770423173904419
1689416040370668367	31456	1689416040370367339	imu_link	-0.6910706758499146	2.0675196647644043	-0.011573634110391142
1689416040375645535	31457	1689416040375394960	imu_link	-0.6911108493804932	2.0673651695251465	-0.011572250165045263
1689416040375701328	31458	1689416040375407046	imu_link	-0.6911327838897705	2.0670287609100346	-0.011984273791313171
1689416040380687877	31459	1689416040380478352	imu_link	-0.6909537315368652	2.066321134567261	-0.012632594443857672
1689416040380690311	31460	1689416040380494850	imu_link	-0.6911922693252563	2.0654747486114506	-0.013365127146244049
1689416040385890831	31461	1689416040385549297	imu_link	-0.6921947598457338	2.064842700958252	-0.014087090268731117
1689416040385970164	31462	1689416040385595196	imu_link	-0.6937609314918519	2.0647742748260502	-0.014748401008546354
1689416040390850839	31463	1689416040390587120	imu_link	-0.6955482959747314	2.0651767253875737	-0.015502373687922956
1689416040391094157	31464	1689416040390619974	imu_link	-0.6976174712181092	2.0659704208374023	-0.015527598559856415
1689416040395783119	31465	1689416040395611959	imu_link	-0.6994649767875672	2.0672018527984624	-0.015444733202457428
1689416040395869196	31466	1689416040395625613	imu_link	-0.7007575035095215	2.0689010620117188	-0.015141021460294724
1689416040401033718	31467	1689416040400722279	imu_link	-0.701450288295746	2.071144342422486	-0.014764116145670416
1689416040401038473	31468	1689416040400734514	imu_link	-0.7015995979309082	2.073742389678955	-0.014364264905452728
1689416040405951361	31469	1689416040405680226	imu_link	-0.7009014487266542	2.0756030082702637	-0.014181219041347504
1689416040405956769	31470	1689416040405691700	imu_link	-0.6991888880729676	2.076410531997681	-0.014242103323340416
1689416040410924209	31471	1689416040410712672	imu_link	-0.6970380544662476	2.076472759246826	-0.014221809804439545
1689416040410974341	31472	1689416040410724359	imu_link	-0.6950398087501527	2.0763211250305176	-0.014226101338863373
1689416040416125433	31473	1689416040415865448	imu_link	-0.6931568980216981	2.0757400989532475	-0.014739316888153555
1689416040416132587	31474	1689416040415900188	imu_link	-0.6912900805473329	2.074154853820801	-0.015367880463600159
1689416040421129873	31475	1689416040420877347	imu_link	-0.6898415088653564	2.0720152854919434	-0.015972964465618134
1689416040421133487	31476	1689416040420909785	imu_link	-0.6891322135925293	2.0699508190155034	-0.016467757523059845
1689416040426120499	31477	1689416040425918883	imu_link	-0.6887438893318177	2.067676067352295	-0.01727193221449852
1689416040426122582	31478	1689416040425953098	imu_link	-0.6883855462074281	2.0652756690979004	-0.018272679299116135
1689416040431083775	31479	1689416040430824734	imu_link	-0.6883807778358461	2.063030242919922	-0.01901296153664589
1689416040431112062	31480	1689416040430836168	imu_link	-0.6889510154724121	2.061349391937256	-0.019078928977251053
1689416040436080436	31481	1689416040435850811	imu_link	-0.6895810961723329	2.060329675674439	-0.019940249621868134
1689416040436192455	31482	1689416040435864021	imu_link	-0.6898985505104066	2.059982538223267	-0.020857926458120346
1689416040441123226	31483	1689416040441012326	imu_link	-0.690375566482544	2.0604674816131596	-0.021625844761729244
1689416040441197967	31484	1689416040441044320	imu_link	-0.6911460757255555	2.0614919662475586	-0.022076431661844254
1689416040446368340	31485	1689416040445970467	imu_link	-0.6917808651924134	2.062719583511353	-0.02260870486497879
1689416040446373026	31486	1689416040446005370	imu_link	-0.6920535564422607	2.0639154911041264	-0.022575516253709793
1689416040451335520	31487	1689416040450997133	imu_link	-0.6923208832740785	2.0650970935821538	-0.021960895508527756
1689416040451340686	31488	1689416040451023517	imu_link	-0.6924721002578735	2.065799474716187	-0.02194961905479431
1689416040455328602	31489	1689416040455032740	imu_link	-0.6923235058784486	2.0657255649566655	-0.020534992218017578
1689416040457193968	31490	1689416040457052271	imu_link	-0.6920601725578309	2.0651140213012695	-0.018756426870822906
1689416040461259900	31491	1689416040461061444	imu_link	-0.6917660832405091	2.064485549926758	-0.01701555773615837
1689416040461262298	31492	1689416040461072959	imu_link	-0.6911397576332093	2.0638101100921635	-0.015800196677446365
1689416040465228999	31493	1689416040465078233	imu_link	-0.6901639103889466	2.062816381454468	-0.015126131474971771
1689416040467188619	31494	1689416040467068943	imu_link	-0.6894996762275697	2.0619204044342045	-0.01451291795819998
1689416040471305662	31495	1689416040471165926	imu_link	-0.6893785595893861	2.0612845420837402	-0.014325477182865143
1689416040471408224	31496	1689416040471178119	imu_link	-0.6897408366203309	2.060510873794556	-0.015911728143692017
1689416040475335102	31497	1689416040475176704	imu_link	-0.6906153559684755	2.0596530437469487	-0.016471425071358684
1689416040477351660	31498	1689416040477168932	imu_link	-0.6924148201942445	2.058918714523316	-0.016913687810301784
1689416040481617762	31499	1689416040481211503	imu_link	-0.6949367523193359	2.0584995746612553	-0.017186122015118602
1689416040481623141	31500	1689416040481223923	imu_link	-0.6976355314254761	2.0583713054656987	-0.017606563866138458
1689416040485640596	31501	1689416040485302362	imu_link	-0.7002060413360596	2.0584113597869877	-0.017868252471089367
1689416040487458522	31502	1689416040487276236	imu_link	-0.702337682247162	2.0586106777191167	-0.017823355272412304
1689416040491648706	31503	1689416040491349916	imu_link	-0.703695833683014	2.058884620666504	-0.017317086458206177
1689416040491752469	31504	1689416040491380911	imu_link	-0.7042382359504701	2.059554815292359	-0.01597852259874344
1689416040495509728	31505	1689416040495358587	imu_link	-0.7044235467910767	2.060344457626343	-0.01503195893019438
1689416040497561087	31506	1689416040497383419	imu_link	-0.7040654420852661	2.060662269592285	-0.014393147081136703
1689416040501597975	31507	1689416040501419863	imu_link	-0.7029953002929688	2.0602054595947266	-0.013994012959301473
1689416040501599898	31508	1689416040501431424	imu_link	-0.7015910148620605	2.059175968170166	-0.013657229021191597
1689416040505634982	31509	1689416040505474731	imu_link	-0.7004390358924867	2.057841539382935	-0.013617945834994316
1689416040505786472	31510	1689416040505510335	imu_link	-0.6994531750679017	2.056203126907349	-0.0138836819678545
1689416040511180491	31511	1689416040510505679	imu_link	-0.6986533999443055	2.054090976715088	-0.014018608257174492
1689416040511182473	31512	1689416040510536561	imu_link	-0.6978904604911805	2.0516197681427006	-0.014428004622459412
1689416040515849514	31513	1689416040515525306	imu_link	-0.6974770426750184	2.049010038375855	-0.01405130885541439
1689416040515852416	31514	1689416040515548101	imu_link	-0.6975941061973573	2.046420812606812	-0.013792882673442365
1689416040520689057	31515	1689416040520540980	imu_link	-0.6984053254127504	2.044020175933838	-0.013928187079727651
1689416040520737037	31516	1689416040520556168	imu_link	-0.6997582316398622	2.042212963104248	-0.014143116772174835
1689416040525782848	31517	1689416040525590427	imu_link	-0.7013279795646669	2.041146755218506	-0.014333914034068586
1689416040525883818	31518	1689416040525618323	imu_link	-0.702850639820099	2.041002988815308	-0.0146250668913126
1689416040530900283	31519	1689416040530583569	imu_link	-0.7043726444244385	2.041919708251953	-0.01508503220975399
1689416040530910267	31520	1689416040530599386	imu_link	-0.7058115601539613	2.0436339378356934	-0.01632187701761723
1689416040535793463	31521	1689416040535662233	imu_link	-0.7069855332374574	2.0454027652740483	-0.01631421782076359
1689416040535843546	31522	1689416040535675131	imu_link	-0.7078711390495301	2.047039031982422	-0.01610593870282173
1689416040540806804	31523	1689416040540649644	imu_link	-0.7088482975959779	2.0483992099761967	-0.015654411166906357
1689416040540836640	31524	1689416040540685604	imu_link	-0.7098734378814697	2.049214124679566	-0.014872904866933823
1689416040545928540	31525	1689416040545701439	imu_link	-0.710650146007538	2.0497074127197266	-0.013777930289506912
1689416040545936301	31526	1689416040545739445	imu_link	-0.7113723158836366	2.049954891204834	-0.012555627152323723
1689416040550875652	31527	1689416040550732682	imu_link	-0.7118659019470215	2.0498335361480717	-0.01159060001373291
1689416040550926008	31528	1689416040550760334	imu_link	-0.7117832303047181	2.049294710159302	-0.011618126183748245
1689416040555851644	31529	1689416040555721359	imu_link	-0.7109736204147339	2.048582792282105	-0.010836909525096418
1689416040555893569	31530	1689416040555736111	imu_link	-0.7100199460983276	2.0475730895996094	-0.010460549034178259
1689416040561004503	31531	1689416040560782246	imu_link	-0.709246337413788	2.046854734420777	-0.010746495798230171
1689416040561042640	31532	1689416040560805043	imu_link	-0.7087807059288026	2.046290874481201	-0.011535082012414932
1689416040566017566	31533	1689416040565778961	imu_link	-0.708511769771576	2.0458776950836186	-0.012437999248504639
1689416040566021630	31534	1689416040565792093	imu_link	-0.7084304094314575	2.0458958148956303	-0.01323447469621897
1689416040570977416	31535	1689416040570817046	imu_link	-0.7085203528404237	2.046240568161011	-0.013869212940335274
1689416040570988672	31536	1689416040570832541	imu_link	-0.7088055610656738	2.0470068454742436	-0.012575976550579071
1689416040576184989	31537	1689416040575903338	imu_link	-0.7090308666229248	2.0483653545379643	-0.01234350632876158
1689416040576296501	31538	1689416040575926976	imu_link	-0.7089158296585083	2.0499475002288823	-0.011639681644737722
1689416040580097591	31539	1689416040579966123	imu_link	-0.7084823846817017	2.0515642166137695	-0.010532068088650703
1689416040582139232	31540	1689416040582000387	imu_link	-0.7648633122444154	2.062175035476685	-0.015720725059509277
1689416040586227507	31541	1689416040586013610	imu_link	-0.7634779810905458	2.0637097358703613	-0.014744193293154241
1689416040586232274	31542	1689416040586029729	imu_link	-0.7617495059967041	2.06509280204773	-0.01385841891169548
1689416040591015578	31543	1689416040590046403	imu_link	-0.759904146194458	2.066372632980347	-0.013274773955345154
1689416040592155483	31544	1689416040592036605	imu_link	-0.7578799128532411	2.067290544509888	-0.012054480612277985
1689416040596206756	31545	1689416040596065935	imu_link	-0.7555044889450073	2.0676972866058354	-0.012343079783022405
1689416040596285877	31546	1689416040596081867	imu_link	-0.7530481815338135	2.0679893493652344	-0.012740135192871094
1689416040600247641	31547	1689416040600078698	imu_link	-0.7509829401969911	2.068240165710449	-0.01311337761580944
1689416040602493779	31548	1689416040602100542	imu_link	-0.7493181824684144	2.0684726238250737	-0.013327197171747686
1689416040606432440	31549	1689416040606215806	imu_link	-0.7479065656661987	2.068636894226074	-0.01321321539580822
1689416040606433975	31550	1689416040606227480	imu_link	-0.7468658685684204	2.0686569213867188	-0.012804027646780014
1689416040611568854	31551	1689416040610175592	imu_link	-0.7465221881866455	2.0689239501953125	-0.012127610854804518
1689416040612426181	31552	1689416040612199149	imu_link	-0.7468683123588563	2.069621324539185	-0.010896693915128708
1689416040616507859	31553	1689416040616245708	imu_link	-0.7473810911178589	2.070686578750611	-0.010392975062131882
1689416040616510871	31554	1689416040616278671	imu_link	-0.7478601336479188	2.072578668594361	-0.010040588676929474
1689416040620412717	31555	1689416040620260637	imu_link	-0.7482873201370239	2.075417995452881	-0.009625299833714964
1689416040623385596	31556	1689416040622278423	imu_link	-0.7486302852630615	2.078744173049927	-0.008931618183851242
1689416040626549485	31557	1689416040626290149	imu_link	-0.748546838760376	2.0817520618438725	-0.007994044572114944
1689416040626553146	31558	1689416040626301907	imu_link	-0.7480205893516542	2.0841898918151855	-0.006893760990351439
1689416040630449905	31559	1689416040630316742	imu_link	-0.747343897819519	2.086092948913574	-0.005762530490756035
1689416040632521454	31560	1689416040632340574	imu_link	-0.7469152212142944	2.0877611637115483	-0.005885567516088486
1689416040636495608	31561	1689416040636383521	imu_link	-0.7466717362403871	2.088968276977539	-0.0046490393579006195
1689416040636552004	31562	1689416040636394565	imu_link	-0.7465332746505737	2.0894951820373535	-0.003650059923529625
1689416040640613207	31563	1689416040640409727	imu_link	-0.7462497353553773	2.089218378067017	-0.0030688177794218063
1689416040640693741	31564	1689416040640424804	imu_link	-0.7458274960517884	2.0882835388183594	-0.002765957033261657
1689416040645764038	31565	1689416040645473530	imu_link	-0.7453455924987793	2.086921930313111	-0.0025252439081668854
1689416040645889799	31566	1689416040645504519	imu_link	-0.7450591325759888	2.085302591323853	-0.0025664642453193665
1689416040650987686	31567	1689416040650664928	imu_link	-0.7451536059379579	2.083711385726929	-0.003020943840965629
1689416040650994759	31568	1689416040650677170	imu_link	-0.7455952763557435	2.0823869705200195	-0.0014915838837623596
1689416040655975860	31569	1689416040655714620	imu_link	-0.7464466094970703	2.08153510093689	-0.002130357548594475
1689416040656063106	31570	1689416040655741934	imu_link	-0.7475864291191102	2.0813817977905273	-0.002714605769142509
1689416040661001295	31571	1689416040660800242	imu_link	-0.7490932345390321	2.082070827484131	-0.0032714158296585083
1689416040661004110	31572	1689416040660817285	imu_link	-0.7509222626686097	2.08368468284607	-0.003782033920288086
1689416040666084888	31573	1689416040665919180	imu_link	-0.752913534641266	2.0860776901245117	-0.0038611569907516245
1689416040666141343	31574	1689416040665951029	imu_link	-0.7547187209129335	2.0886306762695312	-0.0035923197865486145
1689416040670968251	31575	1689416040670843827	imu_link	-0.756372332572937	2.0909774303436284	-0.003016730770468712
1689416040671733886	31576	1689416040670859185	imu_link	-0.7578003406524658	2.0930788516998295	-0.002056669676676393
1689416040676130698	31577	1689416040675921895	imu_link	-0.7589593529701234	2.0953335762023926	-0.0015937389107421043
1689416040676132649	31578	1689416040675933960	imu_link	-0.7597212195396424	2.0978832244873047	-0.0010370502714067698
1689416040681209220	31579	1689416040680926282	imu_link	-0.7601481080055238	2.10052490234375	-0.00044630301999859517
1689416040681214520	31580	1689416040680941605	imu_link	-0.7601743936538696	2.102787494659424	-0.00019058166071772575
1689416040685414398	31581	1689416040684984364	imu_link	-0.7599745392799379	2.104217052459717	-8.493615314364433e-05
1689416040687220063	31582	1689416040686967751	imu_link	-0.7597513794898988	2.1049706935882573	-0.00013900687918066978
1689416040691440347	31583	1689416040691133064	imu_link	-0.7598097324371338	2.1053187847137456	-0.00010224199650110678
1689416040691444442	31584	1689416040691167853	imu_link	-0.7600895166397095	2.105352640151978	-0.0018960344605147839
1689416040695315306	31585	1689416040695086981	imu_link	-0.7606864571571351	2.105049371719361	-0.002596422797068954
1689416040697261735	31586	1689416040697092751	imu_link	-0.7616625428199769	2.1049118041992188	-0.003461965825408697
1689416040701264525	31587	1689416040701137408	imu_link	-0.7627940773963929	2.105064868927002	-0.0042737587355077275
1689416040701410772	31588	1689416040701148408	imu_link	-0.7637822031974794	2.1054930686950684	-0.005092968232929707
1689416040705409345	31589	1689416040705215153	imu_link	-0.7647678256034852	2.1063721179962163	-0.005959675181657077
1689416040707472997	31590	1689416040707214529	imu_link	-0.766052544116974	2.107808351516724	-0.006634345743805171
1689416040711891583	31591	1689416040711265749	imu_link	-0.7674912810325624	2.1096692085266113	-0.007436424959450961
1689416040711901077	31592	1689416040711302012	imu_link	-0.7689639925956727	2.111508846282959	-0.009808304719626905
1689416040715483261	31593	1689416040715285922	imu_link	-0.7704363465309144	2.1132683753967285	-0.01056752633303404
1689416040717472437	31594	1689416040717312977	imu_link	-0.7721576094627381	2.1147506237030034	-0.011350151151418686
1689416040721469464	31595	1689416040721303853	imu_link	-0.7739310860633851	2.1158576011657715	-0.012288209050893784
1689416040721487786	31596	1689416040721315072	imu_link	-0.7754994034767152	2.116624355316162	-0.012928623706102371
1689416040725575844	31597	1689416040725423018	imu_link	-0.7766011357307435	2.1173295974731445	-0.013452073559165001
1689416040727729292	31598	1689416040727386572	imu_link	-0.7770418524742128	2.117929458618164	-0.01361900009214878
1689416040731566672	31599	1689416040731384895	imu_link	-0.776547133922577	2.118045568466187	-0.013498147018253805
1689416040731572923	31600	1689416040731408808	imu_link	-0.7752940654754639	2.1171410083770756	-0.014258268289268019
1689416040735637187	31601	1689416040735431248	imu_link	-0.7737933397293091	2.115536689758301	-0.014099400490522385
1689416040735667811	31602	1689416040735443858	imu_link	-0.7724690437316895	2.11359190940857	-0.013849623501300812
1689416040740703086	31603	1689416040740469701	imu_link	-0.7715799212455751	2.111613512039185	-0.013922788202762604
1689416040740708407	31604	1689416040740481781	imu_link	-0.7709974050521851	2.109638214111328	-0.014326341450214386
1689416040745813967	31605	1689416040745549862	imu_link	-0.7707825899124146	2.107469081878662	-0.015021464787423612
1689416040745816169	31606	1689416040745586620	imu_link	-0.7709673047065736	2.1052379608154297	-0.015945477411150936
1689416040750694452	31607	1689416040750549828	imu_link	-0.771367073059082	2.103337287902832	-0.01681848429143429
1689416040750749437	31608	1689416040750562736	imu_link	-0.7718573808670044	2.1022217273712163	-0.017345920205116272
1689416040755699996	31609	1689416040755564627	imu_link	-0.7725918889045716	2.1014256477355957	-0.018180238083004955
1689416040755763924	31610	1689416040755576285	imu_link	-0.7737236022949219	2.1007895469665527	-0.01864529401063919
1689416040760677248	31611	1689416040760572214	imu_link	-0.775092601776123	2.100373983383179	-0.018539929762482647
1689416040760739583	31612	1689416040760583662	imu_link	-0.7763227820396424	2.1000835895538335	-0.01826413720846176
1689416040765929666	31613	1689416040765616341	imu_link	-0.7772222757339478	2.1003425121307377	-0.017937740311026577
1689416040766079489	31614	1689416040765628604	imu_link	-0.7778094410896302	2.101176500320435	-0.017452340573072433
1689416040770930286	31615	1689416040770736369	imu_link	-0.7779204845428467	2.101927518844605	-0.017106158658862117
1689416040771080525	31616	1689416040770766738	imu_link	-0.7773830890655518	2.1022813320159917	-0.017007801681756973
1689416040776200603	31617	1689416040775797874	imu_link	-0.776597261428833	2.101876735687256	-0.01754526048898697
1689416040776205157	31618	1689416040775831405	imu_link	-0.7758861780166626	2.1007945537567143	-0.01869575120508671
1689416040781102150	31619	1689416040780828727	imu_link	-0.7754546999931337	2.099026441574097	-0.01980834268033505
1689416040781130748	31620	1689416040780843098	imu_link	-0.7752988934516908	2.096771240234375	-0.020879685878753662
1689416040786092060	31621	1689416040785877427	imu_link	-0.7758933305740356	2.094547510147095	-0.021732870489358902
1689416040786230607	31622	1689416040785891494	imu_link	-0.777338981628418	2.092808246612549	-0.022375870496034622
1689416040791127058	31623	1689416040790946273	imu_link	-0.7791939973831177	2.091580390930176	-0.022884488105773926
1689416040791227878	31624	1689416040790974132	imu_link	-0.7811679244041444	2.090824604034424	-0.024030577391386032
1689416040795080952	31625	1689416040794969031	imu_link	-0.7833238244056703	2.090797662734986	-0.02404625341296196
1689416040797150059	31626	1689416040796986951	imu_link	-0.7855157256126405	2.0914351940155034	-0.024456365033984188
1689416040801225724	31627	1689416040801002439	imu_link	-0.7876134514808656	2.092848777770996	-0.025106970220804214
1689416040801231100	31628	1689416040801020137	imu_link	-0.7897233963012695	2.0948681831359863	-0.025718877092003826
1689416040805304899	31629	1689416040805052065	imu_link	-0.7919778227806092	2.0970306396484375	-0.02615339308977127
1689416040807222573	31630	1689416040807042283	imu_link	-0.7940057516098022	2.0988078117370605	-0.026601456105709076
1689416040811463679	31631	1689416040811126341	imu_link	-0.795854151248932	2.1006095409393315	-0.026915844529867172
1689416040811629150	31632	1689416040811157778	imu_link	-0.7977752685546875	2.1028540134429936	-0.027236746624112133
1689416040815336503	31633	1689416040815138593	imu_link	-0.7994382977485658	2.1053857803344727	-0.02700909599661827
1689416040817369349	31634	1689416040817126325	imu_link	-0.800499439239502	2.1075584888458256	-0.02656839601695538
1689416040821366406	31635	1689416040821146246	imu_link	-0.8009465336799623	2.1090509891510014	-0.025903403759002686
1689416040821368154	31636	1689416040821172689	imu_link	-0.8008459210395814	2.1097900867462163	-0.02523102052509785
1689416040825378481	31637	1689416040825209483	imu_link	-0.8003615140914917	2.1102464199066167	-0.02436460182070732
1689416040827394543	31638	1689416040827249883	imu_link	-0.7998539805412294	2.11048436164856	-0.023738887161016464
1689416040831523887	31639	1689416040831226451	imu_link	-0.7997753024101258	2.1106526851654057	-0.023436089977622036
1689416040831544564	31640	1689416040831238093	imu_link	-0.8532190918922425	2.1191885471344	-0.02938155084848404
1689416040835497828	31641	1689416040835284224	imu_link	-0.8533101677894593	2.1189069747924805	-0.03034593164920807
1689416040837508754	31642	1689416040837292316	imu_link	-0.8535248637199403	2.1188304424285893	-0.03199645504355431
1689416040841543428	31643	1689416040841343599	imu_link	-0.8545245528221131	2.119785070419312	-0.03374772891402245
1689416040841681428	31644	1689416040841355119	imu_link	-0.8562967181205751	2.1216793060302734	-0.03523394465446472
1689416040845625425	31645	1689416040845374429	imu_link	-0.858295500278473	2.124004364013672	-0.03664984181523324
1689416040847549528	31646	1689416040847365875	imu_link	-0.8599642515182495	2.1264951229095463	-0.0374746099114418
1689416040851587115	31647	1689416040851386088	imu_link	-0.8612191677093506	2.129258632659912	-0.03752939775586129
1689416040851592442	31648	1689416040851411576	imu_link	-0.8620969653129579	2.1324694156646733	-0.03582090884447098
1689416040855585114	31649	1689416040855433646	imu_link	-0.8624773025512695	2.1360166072845463	-0.03502628207206726
1689416040855665448	31650	1689416040855463879	imu_link	-0.861962378025055	2.1394362449645996	-0.03444414213299752
1689416040860703838	31651	1689416040860551687	imu_link	-0.8605606555938721	2.1423976421356206	-0.03380576148629189
1689416040860889863	31652	1689416040860567877	imu_link	-0.8585501313209535	2.144999742507935	-0.033211663365364075
1689416040865715253	31653	1689416040865512775	imu_link	-0.856386959552765	2.147175550460816	-0.03277279809117318
1689416040865771374	31654	1689416040865543685	imu_link	-0.8541869521141053	2.1484324932098393	-0.0327504500746727
1689416040870977274	31655	1689416040870588531	imu_link	-0.8519261479377748	2.148456573486328	-0.03313025087118149
1689416040870980100	31656	1689416040870631884	imu_link	-0.8499928116798402	2.1477627754211426	-0.03417346626520157
1689416040875777214	31657	1689416040875637516	imu_link	-0.8487438559532167	2.146950960159302	-0.0341784805059433
1689416040875838462	31658	1689416040875670175	imu_link	-0.8483424186706543	2.1459803581237793	-0.03442433476448059
1689416040881036179	31659	1689416040880691005	imu_link	-0.8483792543411255	2.144914150238037	-0.03492520749568939
1689416040881043415	31660	1689416040880722831	imu_link	-0.8485291004180908	2.14417052268982	-0.03501619771122933
1689416040885923418	31661	1689416040885702442	imu_link	-0.8485897779464722	2.1439888477325444	-0.03473906591534615
1689416040885986885	31662	1689416040885718005	imu_link	-0.8484280705451966	2.1446170806884766	-0.03401996195316315
1689416040890941892	31663	1689416040890751716	imu_link	-0.8483111262321473	2.1458821296691895	-0.03312363475561142
1689416040891028313	31664	1689416040890780346	imu_link	-0.8485232591629028	2.1474020481109624	-0.03177971392869949
1689416040896016022	31665	1689416040895768666	imu_link	-0.8487617373466493	2.1489062309265137	-0.03085826337337494
1689416040896211236	31666	1689416040895797516	imu_link	-0.848874866962433	2.1501569747924805	-0.03002719767391682
1689416040901155957	31667	1689416040900828599	imu_link	-0.8488155603408813	2.1509406566619877	-0.029318153858184814
1689416040901164707	31668	1689416040900862214	imu_link	-0.8487078547477723	2.1513261795043945	-0.028637796640396118
1689416040906175317	31669	1689416040905875462	imu_link	-0.8486210703849794	2.1513795852661133	-0.027982264757156372
1689416040906280603	31670	1689416040905903780	imu_link	-0.8484018445014955	2.1508009433746342	-0.027225419878959656
1689416040911227375	31671	1689416040910922617	imu_link	-0.8477916717529297	2.149549961090088	-0.02624429017305374
1689416040911238319	31672	1689416040910949557	imu_link	-0.8470065593719482	2.1475131511688237	-0.026591766625642776
1689416040915193325	31673	1689416040914972219	imu_link	-0.8464854359626771	2.144948959350586	-0.02522587776184082
1689416040917272373	31674	1689416040917068805	imu_link	-0.8463641405105591	2.1423792839050293	-0.0239988137036562
1689416040921397678	31675	1689416040921145094	imu_link	-0.8463652729988099	2.1399741172790527	-0.022865941748023037
1689416040921400020	31676	1689416040921172582	imu_link	-0.8461564779281616	2.137646913528443	-0.022025175392627716
1689416040925388443	31677	1689416040925166601	imu_link	-0.8457131385803223	2.1354634761810307	-0.021710949018597606
1689416040927412780	31678	1689416040927205571	imu_link	-0.8452650904655458	2.133425235748291	-0.02174055576324463
1689416040931463487	31679	1689416040931237956	imu_link	-0.845124661922455	2.131664276123047	-0.02236874215304852
1689416040931465835	31680	1689416040931273832	imu_link	-0.8458412289619447	2.1308374404907227	-0.02313462272286415
1689416040935520346	31681	1689416040935282018	imu_link	-0.8476282954216005	2.1307783126831055	-0.023709060624241832
1689416040937439330	31682	1689416040937290849	imu_link	-0.8501834869384766	2.1308829784393315	-0.023996848613023758
1689416040941658625	31683	1689416040941322055	imu_link	-0.8531926274299623	2.1309792995452885	-0.02352978847920895
1689416040941689468	31684	1689416040941351641	imu_link	-0.8563032150268555	2.131434440612793	-0.02251488156616688
1689416040945546667	31685	1689416040945340024	imu_link	-0.85923570394516	2.1324231624603276	-0.02117152139544487
1689416040947521662	31686	1689416040947342006	imu_link	-0.8615117669105531	2.1339545249938965	-0.019491229206323624
1689416040951595183	31687	1689416040951403177	imu_link	-0.8628631830215454	2.13552188873291	-0.017752984538674358
1689416040951606099	31688	1689416040951433312	imu_link	-0.8634544610977173	2.136576414108277	-0.017728528007864956
1689416040955566754	31689	1689416040955438668	imu_link	-0.8634909391403198	2.137162685394287	-0.01669638603925705
1689416040955597948	31690	1689416040955467074	imu_link	-0.8634096980094911	2.137392044067383	-0.016171839088201523
1689416040960687672	31691	1689416040960508032	imu_link	-0.8635392785072328	2.137373447418213	-0.01599996350705624
1689416040960690523	31692	1689416040960541059	imu_link	-0.8638714551925659	2.137278318405152	-0.015813546255230907
1689416040965816160	31693	1689416040965545773	imu_link	-0.8644314408302308	2.1365621089935307	-0.015589779242873192
1689416040965889888	31694	1689416040965557691	imu_link	-0.865105152130127	2.1354115009307866	-0.015505125746130943
1689416040970939040	31695	1689416040970649202	imu_link	-0.8659020066261293	2.13447117805481	-0.015174120664596558
1689416040970947285	31696	1689416040970678763	imu_link	-0.8666247129440308	2.133837461471558	-0.014308005571365356
1689416040975967279	31697	1689416040975697825	imu_link	-0.867507040500641	2.133450508117676	-0.013923007994890213
1689416040976059834	31698	1689416040975728679	imu_link	-0.8685616254806519	2.133382797241211	-0.013427458703517914
1689416040981126714	31699	1689416040980755406	imu_link	-0.8697633147239686	2.1338269710540776	-0.012892605736851692
1689416040981129466	31700	1689416040980773237	imu_link	-0.8709894418716431	2.1348783969879155	-0.012465015053749084
1689416040986352768	31701	1689416040985791632	imu_link	-0.8721737861633301	2.1364538669586186	-0.012316826730966568
1689416040986365204	31702	1689416040985809340	imu_link	-0.873348891735077	2.1380910873413086	-0.012207048013806343
1689416040991200722	31703	1689416040990846475	imu_link	-0.8743404746055604	2.139756679534912	-0.012250853702425957
1689416040991203069	31704	1689416040990858344	imu_link	-0.8749540448188783	2.141779184341431	-0.012801612727344038
1689416040995190905	31705	1689416040994951901	imu_link	-0.8751449584960938	2.1441462039947514	-0.01308842469006777
1689416040997143388	31706	1689416040996975160	imu_link	-0.8748975992202759	2.146215200424195	-0.013522931374609472
1689416041001250910	31707	1689416041001036468	imu_link	-0.8742950558662416	2.147406339645386	-0.01379321701824665
1689416041001276854	31708	1689416041001053710	imu_link	-0.8733001351356507	2.147707462310791	-0.01403601747006178
1689416041005237605	31709	1689416041005044982	imu_link	-0.8722585439682007	2.1475276947021484	-0.014237556606531143
1689416041007186515	31710	1689416041007057503	imu_link	-0.8714246153831483	2.147456645965576	-0.014297349378466606
1689416041013192169	31711	1689416041011115574	imu_link	-0.8707814812660218	2.1474182605743413	-0.014505296014249327
1689416041013321623	31712	1689416041011145524	imu_link	-0.8702189922332764	2.147289276123047	-0.014378480613231659
1689416041015312005	31713	1689416041015139525	imu_link	-0.8695512413978578	2.1471948623657227	-0.015353281050920486
1689416041017333170	31714	1689416041017212760	imu_link	-0.8688778281211854	2.1474061012268066	-0.01684338785707951
1689416041023145651	31715	1689416041021149066	imu_link	-0.8681558966636659	2.1478602886199956	-0.018470270559191707
1689416041023233540	31716	1689416041021164356	imu_link	-0.8674655556678773	2.148519992828369	-0.02007235214114189
1689416041025399573	31717	1689416041025186050	imu_link	-0.8670064806938172	2.1493999958038335	-0.021510615944862366
1689416041027327686	31718	1689416041027173142	imu_link	-0.8667017221450806	2.1507055759429936	-0.02270868420600891
1689416041031370394	31719	1689416041031202099	imu_link	-0.8664023280143739	2.152690172195435	-0.02335627190768719
1689416041031388393	31720	1689416041031215870	imu_link	-0.8660190105438232	2.1553137302398686	-0.02457917481660843
1689416041035339884	31721	1689416041035223556	imu_link	-0.8656038641929628	2.1582925319671635	-0.02415010705590248
1689416041037358767	31722	1689416041037228597	imu_link	-0.8648363351821899	2.1613211631774902	-0.023740053176879883
1689416041041473321	31723	1689416041041279255	imu_link	-0.8635801076889038	2.16384768486023	-0.02344147115945816
1689416041041537694	31724	1689416041041313576	imu_link	-0.8619852066040039	2.1658837795257573	-0.023065432906150818
1689416041045505210	31725	1689416041045317016	imu_link	-0.8603268265724183	2.1675388813018803	-0.022911030799150467
1689416041047464074	31726	1689416041047360841	imu_link	-0.8588402271270752	2.168647289276123	-0.02324093692004681
1689416041051632534	31727	1689416041051319139	imu_link	-0.8575130701065063	2.169269561767578	-0.023961644619703293
1689416041051644216	31728	1689416041051336854	imu_link	-0.8564602136611938	2.169754981994629	-0.024412142112851146
1689416041055594099	31729	1689416041055343314	imu_link	-0.8557900786399842	2.1702463626861577	-0.025261081755161285
1689416041057422858	31730	1689416041057328545	imu_link	-0.8556628823280336	2.170904397964478	-0.02609013020992279
1689416041062013391	31731	1689416041061398177	imu_link	-0.8560662865638734	2.171639680862427	-0.027236117050051693
1689416041062018138	31732	1689416041061417213	imu_link	-0.8569177985191346	2.172135829925537	-0.028706524521112442
1689416041065660647	31733	1689416041065424239	imu_link	-0.8579415082931519	2.172532081604004	-0.029900299385190014
1689416041065735246	31734	1689416041065450598	imu_link	-0.8590219020843506	2.173163890838623	-0.030849941074848175
1689416041070623534	31735	1689416041070465197	imu_link	-0.8602204322814941	2.1741573810577397	-0.031687859445810325
1689416041070729639	31736	1689416041070486670	imu_link	-0.8614592552185059	2.175502300262451	-0.0334111750125885
1689416041075793114	31737	1689416041075491664	imu_link	-0.8625251054763794	2.1772589683532715	-0.03371721878647805
1689416041075794432	31738	1689416041075509737	imu_link	-0.8634640574455262	2.1796092987060547	-0.03332291543483734
1689416041081149953	31739	1689416041080549138	imu_link	-0.8640660643577577	2.182424545288086	-0.032751496881246574
1689416041081158505	31740	1689416041080578701	imu_link	-0.9124586582183838	2.190835237503052	-0.0357658788561821
1689416041085859109	31741	1689416041085571765	imu_link	-0.9123531579971313	2.193447351455689	-0.03492408618330956
1689416041085861999	31742	1689416041085586921	imu_link	-0.9120452404022217	2.1953899860382085	-0.03396423161029816
1689416041092843277	31743	1689416041090592151	imu_link	-0.9115450382232666	2.1964778900146484	-0.033078882843256004
1689416041092847414	31744	1689416041090608658	imu_link	-0.9111473560333252	2.1970596313476562	-0.03183166682720184
1689416041095737632	31745	1689416041095617145	imu_link	-0.9112401008605957	2.1972324848175053	-0.03127915412187576
1689416041095801430	31746	1689416041095631278	imu_link	-0.91150963306427	2.1970078945159917	-0.030986232683062557
1689416041100922431	31747	1689416041100702546	imu_link	-0.9117757081985474	2.196537494659424	-0.031152175739407543
1689416041101043232	31748	1689416041100723942	imu_link	-0.9121593832969667	2.196508169174195	-0.031716439872980125
1689416041105866992	31749	1689416041105719364	imu_link	-0.9127132296562196	2.196969509124756	-0.03255446255207062
1689416041105899194	31750	1689416041105734151	imu_link	-0.9132079482078553	2.1976094245910645	-0.03347461670637131
1689416041110967953	31751	1689416041110757930	imu_link	-0.9135829806327821	2.1983406543731694	-0.03407799452543259
1689416041111057502	31752	1689416041110779961	imu_link	-0.9140731692314149	2.1994183063507085	-0.033162929117679596
1689416041116027387	31753	1689416041115762940	imu_link	-0.9146804809570312	2.2009799480438237	-0.033363282680511475
1689416041116030056	31754	1689416041115782789	imu_link	-0.9151504635810853	2.2031826972961426	-0.03344951570034027
1689416041121209139	31755	1689416041120844316	imu_link	-0.9152377247810365	2.205443143844605	-0.03345072269439697
1689416041121240748	31756	1689416041120873222	imu_link	-0.9147308468818666	2.2073671817779545	-0.033510435372591026
1689416041126006639	31757	1689416041125819010	imu_link	-0.9136861562728882	2.2087202072143555	-0.03362575545907021
1689416041126045833	31758	1689416041125833323	imu_link	-0.9123058319091797	2.209434986114502	-0.033933281898498535
1689416041131078044	31759	1689416041130881435	imu_link	-0.910761058330536	2.2094926834106445	-0.034520022571086884
1689416041131106303	31760	1689416041130899705	imu_link	-0.9092105627059937	2.2085998058319096	-0.03387413173913956
1689416041136365527	31761	1689416041135913272	imu_link	-0.9077448844909668	2.2067689895629883	-0.03507385402917862
1689416041136369667	31762	1689416041135933057	imu_link	-0.906564772129059	2.204416990280152	-0.036233946681022644
1689416041140080722	31763	1689416041139931190	imu_link	-0.9053938388824463	2.2018179893493652	-0.03744999319314957
1689416041142070070	31764	1689416041141941823	imu_link	-0.9042519330978394	2.199218034744263	-0.03851938247680664
1689416041146096506	31765	1689416041145966547	imu_link	-0.9030276536941528	2.1966490745544434	-0.03939541801810265
1689416041146143526	31766	1689416041145983989	imu_link	-0.901469349861145	2.1940274238586426	-0.04005805402994156
1689416041150103527	31767	1689416041149981939	imu_link	-0.8995562195777894	2.1915524005889897	-0.04022746533155441
1689416041152109016	31768	1689416041151989537	imu_link	-0.8974080085754395	2.189300537109375	-0.039694894105196006
1689416041156333547	31769	1689416041156027240	imu_link	-0.8952041268348695	2.1871664524078374	-0.039163738489151
1689416041156345224	31770	1689416041156039261	imu_link	-0.8931575417518617	2.1852731704711914	-0.03859635442495346
1689416041160148758	31771	1689416041160049606	imu_link	-0.8913801908493042	2.183652877807617	-0.03807540982961655
1689416041162173305	31772	1689416041162050989	imu_link	-0.8901116251945497	2.1823110580444336	-0.03765507787466049
1689416041166299034	31773	1689416041166133009	imu_link	-0.8894171118736268	2.181210279464722	-0.03741714358329773
1689416041166319905	31774	1689416041166144243	imu_link	-0.8893607258796693	2.1804285049438477	-0.03734324499964715
1689416041170264357	31775	1689416041170165966	imu_link	-0.8898823857307435	2.179779052734375	-0.03734333440661431
1689416041172328939	31776	1689416041172207620	imu_link	-0.8905816078186035	2.179011821746826	-0.03718634694814682
1689416041176471684	31777	1689416041176206460	imu_link	-0.8914710879325868	2.1777999401092534	-0.037133838981390006
1689416041176475606	31778	1689416041176217009	imu_link	-0.8922834992408754	2.1755492687225346	-0.037154983729124076
1689416041180547672	31779	1689416041180264652	imu_link	-0.89281564950943	2.1724891662597656	-0.0374174639582634
1689416041182483874	31780	1689416041182279446	imu_link	-0.8934632539749146	2.1697881221771245	-0.037716876715421684
1689416041186463896	31781	1689416041186269457	imu_link	-0.8945007920265199	2.167656421661377	-0.038103602826595306
1689416041186540343	31782	1689416041186281328	imu_link	-0.8952361941337587	2.1656286716461186	-0.038688383996486664
1689416041190451985	31783	1689416041190285055	imu_link	-0.8951308131217958	2.1634368896484375	-0.03943787887692452
1689416041192436635	31784	1689416041192289690	imu_link	-0.894515097141266	2.161484003067017	-0.03859250992536545
1689416041196548773	31785	1689416041196314561	imu_link	-0.894099235534668	2.160283088684082	-0.03929314389824868
1689416041196550783	31786	1689416041196325763	imu_link	-0.8939145207405091	2.1597208976745605	-0.040101729333400726
1689416041200579817	31787	1689416041200371049	imu_link	-0.8940043449401855	2.159244775772095	-0.04071648418903351
1689416041202521010	31788	1689416041202385575	imu_link	-0.8945088982582093	2.1586523056030273	-0.04085171967744827
1689416041206714799	31789	1689416041206480210	imu_link	-0.8954387307167054	2.15828275680542	-0.04048957675695419
1689416041206717656	31790	1689416041206492277	imu_link	-0.8967679142951966	2.1585326194763184	-0.039825420826673515
1689416041210769371	31791	1689416041210554773	imu_link	-0.8982758522033691	2.159618377685547	-0.03907418251037598
1689416041211017194	31792	1689416041210593180	imu_link	-0.8995623588562012	2.1611666679382324	-0.03864701464772225
1689416041215902497	31793	1689416041215600629	imu_link	-0.9003716707229614	2.1627988815307617	-0.03740418329834939
1689416041215905101	31794	1689416041215640979	imu_link	-0.9005962610244751	2.1643936634063725	-0.036028504371643066
1689416041220815614	31795	1689416041220608624	imu_link	-0.900240421295166	2.1657240390777592	-0.0346510373055935
1689416041220885771	31796	1689416041220620194	imu_link	-0.8990849256515503	2.166170597076416	-0.03334682434797287
1689416041225835276	31797	1689416041225682751	imu_link	-0.8974021077156068	2.1659076213836674	-0.032133251428604126
1689416041225909733	31798	1689416041225695810	imu_link	-0.8957136273384095	2.165232419967652	-0.030841603875160217
1689416041230868214	31799	1689416041230702317	imu_link	-0.8943112492561341	2.1644740104675293	-0.029558997601270676
1689416041230979397	31800	1689416041230713943	imu_link	-0.8931393027305604	2.163839817047119	-0.02749147266149521
1689416041236154002	31801	1689416041235725723	imu_link	-0.8923462629318237	2.1634488105773926	-0.02685398980975151
1689416041236156449	31802	1689416041235740556	imu_link	-0.8921511173248291	2.1634690761566167	-0.026680059731006622
1689416041241047986	31803	1689416041240765413	imu_link	-0.8924238085746766	2.1642885208129883	-0.026773096993565563
1689416041241100664	31804	1689416041240777313	imu_link	-0.8930990099906922	2.1657040119171147	-0.02708771452307701
1689416041246243466	31805	1689416041245794244	imu_link	-0.894290566444397	2.1679797172546387	-0.027573550119996074
1689416041246247310	31806	1689416041245853039	imu_link	-0.8961535692214966	2.1710281372070312	-0.0277800839394331
1689416041251181503	31807	1689416041250901295	imu_link	-0.8983433842658998	2.1741449832916264	-0.028057921677827835
1689416041251190867	31808	1689416041250931746	imu_link	-0.9005908966064453	2.1769883632659917	-0.027957919985055923
1689416041255154772	31809	1689416041254965289	imu_link	-0.902772605419159	2.1800456047058105	-0.02767714485526085
1689416041257188133	31810	1689416041256989603	imu_link	-0.9045360088348389	2.1833312511444096	-0.027389505878090862
1689416041261219147	31811	1689416041261033760	imu_link	-0.9055700302124023	2.1865320205688477	-0.026975085958838466
1689416041261225362	31812	1689416041261066102	imu_link	-0.905616044998169	2.189200639724732	-0.026283573359251022
1689416041265272652	31813	1689416041265032296	imu_link	-0.9048205018043519	2.1911456584930424	-0.025104999542236328
1689416041267300264	31814	1689416041267074039	imu_link	-0.9033434987068177	2.192529439926148	-0.023898316547274593
1689416041271409528	31815	1689416041271095862	imu_link	-0.9014844298362733	2.1936337947845463	-0.02286099456250668
1689416041271415647	31816	1689416041271126028	imu_link	-0.8996446728706361	2.194557905197144	-0.021747814491391185
1689416041275271604	31817	1689416041275087057	imu_link	-0.8977982997894287	2.1953797340393066	-0.021141344681382183
1689416041277278583	31818	1689416041277092089	imu_link	-0.8960618376731874	2.1959040164947514	-0.020797720178961757
1689416041281390096	31819	1689416041281150552	imu_link	-0.8947081565856934	2.1961617469787598	-0.020718133077025417
1689416041281453442	31820	1689416041281163462	imu_link	-0.8939428925514222	2.196412801742554	-0.020635398104786876
1689416041285420211	31821	1689416041285201282	imu_link	-0.8936889171600342	2.1968908309936523	-0.020514681935310364
1689416041287490601	31822	1689416041287223301	imu_link	-0.8939454555511475	2.1974706649780273	-0.020276123657822612
1689416041291635622	31823	1689416041291249069	imu_link	-0.8946741819381714	2.198039293289185	-0.02008081786334515
1689416041291652150	31824	1689416041291280987	imu_link	-0.8954907059669496	2.1987783908844	-0.018734797835350037
1689416041295415648	31825	1689416041295249934	imu_link	-0.8961219787597656	2.199720859527588	-0.018443325534462932
1689416041297396521	31826	1689416041297254416	imu_link	-0.8961908221244813	2.201001405715943	-0.018312282860279083
1689416041301440679	31827	1689416041301304269	imu_link	-0.8956900238990785	2.2028427124023438	-0.018200268968939785
1689416041301546601	31828	1689416041301331707	imu_link	-0.8947107195854188	2.2051968574523926	-0.018205547705292705
1689416041305510129	31829	1689416041305345127	imu_link	-0.8935037851333618	2.208070516586304	-0.01810688711702824
1689416041307537792	31830	1689416041307372299	imu_link	-0.892326831817627	2.2110323905944824	-0.017799630761146545
1689416041311689760	31831	1689416041311421249	imu_link	-0.8913787603378296	2.2133791446685795	-0.017828242853283886
1689416041311809134	31832	1689416041311454733	imu_link	-0.8908239603042603	2.2149665355682377	-0.016902834177017212
1689416041315675562	31833	1689416041315436442	imu_link	-0.8907792568206787	2.2158014774322514	-0.017219550907611847
1689416041315722906	31834	1689416041315464823	imu_link	-0.8912583589553833	2.2163615226745605	-0.017610851675271988
1689416041320843886	31835	1689416041320465410	imu_link	-0.8921344876289369	2.2167575359344487	-0.01813223585486412
1689416041320847436	31836	1689416041320479434	imu_link	-0.8929817080497743	2.2168858051300053	-0.018847236409783367
1689416041325788906	31837	1689416041325498122	imu_link	-0.8938283920288086	2.216869354248047	-0.019341705366969112
1689416041325795421	31838	1689416041325512902	imu_link	-0.8947815895080566	2.217176914215088	-0.019599495455622677
1689416041330782068	31839	1689416041330589404	imu_link	-0.8959078788757324	2.217793226242066	-0.01968645676970482
1689416041330785944	31840	1689416041330601552	imu_link	-0.9448537826538086	2.2257053852081303	-0.030441727489233017
1689416041335707072	31841	1689416041335609725	imu_link	-0.946234941482544	2.2278625965118413	-0.030071699991822246
1689416041335758776	31842	1689416041335620010	imu_link	-0.9475125670433046	2.2305939197540288	-0.029589228332042694
1689416041340897018	31843	1689416041340681149	imu_link	-0.9478769302368164	2.233127355575562	-0.029133742675185207
1689416041340974863	31844	1689416041340691778	imu_link	-0.947208344936371	2.235408306121826	-0.028367327526211742
1689416041345987708	31845	1689416041345713044	imu_link	-0.9461772441864014	2.2374107837677006	-0.02757527865469456
1689416041345992257	31846	1689416041345725849	imu_link	-0.9449864625930786	2.238852739334107	-0.026715936139225963
1689416041351013006	31847	1689416041350772893	imu_link	-0.9436313509941102	2.239453554153443	-0.02588895708322525
1689416041351020431	31848	1689416041350814854	imu_link	-0.9425013065338135	2.238896369934082	-0.023557888343930248
1689416041355963653	31849	1689416041355785062	imu_link	-0.941868782043457	2.2374911308288574	-0.02322221361100674
1689416041355968487	31850	1689416041355797434	imu_link	-0.9416014552116395	2.235459804534912	-0.022930925711989406
1689416041360952147	31851	1689416041360821196	imu_link	-0.9413569569587709	2.2326583862304688	-0.023219516500830654
1689416041361046091	31852	1689416041360851012	imu_link	-0.9409712553024292	2.229439020156861	-0.023943064734339718
1689416041365996841	31853	1689416041365823093	imu_link	-0.9404463171958924	2.2264292240142827	-0.0250347126275301
1689416041366070645	31854	1689416041365848264	imu_link	-0.9398067593574525	2.223784685134888	-0.02633169107139111
1689416041370957286	31855	1689416041370817635	imu_link	-0.9389660954475404	2.221232652664185	-0.027847770601511
1689416041371058143	31856	1689416041370829061	imu_link	-0.9378659725189209	2.218806266784668	-0.03104688972234726
1689416041376089010	31857	1689416041375913640	imu_link	-0.9370174407958984	2.2170214653015137	-0.03242879733443261
1689416041376187075	31858	1689416041375946107	imu_link	-0.9365922808647157	2.21664309501648	-0.033334068953990936
1689416041380229255	31859	1689416041379956017	imu_link	-0.9362705349922181	2.2172231674194336	-0.03398105502128601
1689416041382080768	31860	1689416041381938294	imu_link	-0.9359158277511597	2.2181410789489746	-0.0341816432774067
1689416041386332144	31861	1689416041386021806	imu_link	-0.9355416297912598	2.219144821166992	-0.033810164779424674
1689416041386413287	31862	1689416041386057926	imu_link	-0.9349352121353149	2.22034239768982	-0.03296073526144028
1689416041390282820	31863	1689416041390018270	imu_link	-0.9337842464447021	2.221485853195191	-0.032200176268816
1689416041392313835	31864	1689416041392059579	imu_link	-0.9323232173919678	2.22235107421875	-0.031681489199399955
1689416041396275046	31865	1689416041396081865	imu_link	-0.9309511184692383	2.22264313697815	-0.031221047043800354
1689416041396287292	31866	1689416041396105259	imu_link	-0.9295649528503418	2.222148895263672	-0.03085104376077652
1689416041400280656	31867	1689416041400074258	imu_link	-0.928268313407898	2.2211756706237793	-0.03081483393907547
1689416041402330636	31868	1689416041402138000	imu_link	-0.9271650910377504	2.22007417678833	-0.03109319508075714
1689416041406408854	31869	1689416041406122569	imu_link	-0.9263806343078613	2.21847939491272	-0.03138186037540436
1689416041406417021	31870	1689416041406133421	imu_link	-0.9255053997039795	2.215962648391724	-0.03162141144275665
1689416041410591523	31871	1689416041410427677	imu_link	-0.9242723584175111	2.212928295135498	-0.03179851919412613
1689416041412502739	31872	1689416041412190146	imu_link	-0.922875463962555	2.2100384235382085	-0.031005447730422023
1689416041416445091	31873	1689416041416237025	imu_link	-0.9216470718383789	2.207660675048828	-0.030911091715097427
1689416041416552775	31874	1689416041416248202	imu_link	-0.9205690026283265	2.205446004867554	-0.03065422922372818
1689416041420543253	31875	1689416041420298041	imu_link	-0.9196926355361938	2.203268051147461	-0.03058963641524315
1689416041422420080	31876	1689416041422293885	imu_link	-0.9192901849746704	2.201646327972412	-0.030758429318666458
1689416041426541218	31877	1689416041426331815	imu_link	-0.9197005629539491	2.201289653778076	-0.030975556001067165
1689416041426557001	31878	1689416041426346964	imu_link	-0.9207563400268555	2.2017669677734375	-0.031172923743724823
1689416041430638361	31879	1689416041430412881	imu_link	-0.9217900037765503	2.202311277389527	-0.03145302087068558
1689416041432556132	31880	1689416041432396329	imu_link	-0.9225750565528871	2.2027828693389897	-0.03300097212195397
1689416041436727915	31881	1689416041436444184	imu_link	-0.9231392741203309	2.203495979309082	-0.03294002264738083
1689416041436731500	31882	1689416041436471771	imu_link	-0.9235669970512391	2.2040553092956543	-0.032757695764303214
1689416041440820684	31883	1689416041440477448	imu_link	-0.9239308834075928	2.2041187286376953	-0.03259816393256188
1689416041440822744	31884	1689416041440512930	imu_link	-0.9245848059654237	2.203646183013916	-0.03254548087716103
1689416041445758435	31885	1689416041445488427	imu_link	-0.9259536266326904	2.203149557113648	-0.03241969645023346
1689416041445766758	31886	1689416041445504751	imu_link	-0.9278002381324769	2.2026393413543706	-0.03229926526546478
1689416041450750936	31887	1689416041450509385	imu_link	-0.9298295378684999	2.201889276504517	-0.03264667093753815
1689416041450888064	31888	1689416041450523235	imu_link	-0.9318361282348633	2.2010703086853027	-0.03493937849998474
1689416041455801354	31889	1689416041455581447	imu_link	-0.9339375495910645	2.2008056640625	-0.03609136119484902
1689416041455805106	31890	1689416041455615222	imu_link	-0.9359959959983827	2.201039552688599	-0.037314165383577354
1689416041460656808	31891	1689416041460560466	imu_link	-0.9377185106277466	2.201547145843506	-0.03853283077478409
1689416041460699659	31892	1689416041460572329	imu_link	-0.9392452836036683	2.2025549411773686	-0.03945547342300415
1689416041465669711	31893	1689416041465581819	imu_link	-0.9412358403205873	2.2044906616210938	-0.03982072696089745
1689416041465764495	31894	1689416041465593650	imu_link	-0.9437253475189209	2.2074935436248784	-0.03968566656112671
1689416041470823195	31895	1689416041470592008	imu_link	-0.946260929107666	2.211265325546265	-0.03898812085390091
1689416041470825728	31896	1689416041470602722	imu_link	-0.9485816955566406	2.2155053615570073	-0.03868887200951577
1689416041475758278	31897	1689416041475636511	imu_link	-0.950753152370453	2.2199997901916504	-0.03748824074864388
1689416041475797411	31898	1689416041475647870	imu_link	-0.9526077508926392	2.2245295047760014	-0.03649174794554711
1689416041480815217	31899	1689416041480659220	imu_link	-0.9541075229644775	2.2285277843475346	-0.035846032202243805
1689416041480851211	31900	1689416041480673542	imu_link	-0.9552741050720215	2.2317388057708745	-0.03551528975367547
1689416041485918816	31901	1689416041485670837	imu_link	-0.9564777612686157	2.2341029644012456	-0.03571036458015442
1689416041485921481	31902	1689416041485683448	imu_link	-0.9577375054359437	2.2355444431304936	-0.036591216921806335
1689416041491052542	31903	1689416041490739288	imu_link	-0.9592134356498719	2.236303567886353	-0.03764104098081589
1689416041491056828	31904	1689416041490771486	imu_link	-0.9609184265136719	2.236682415008545	-0.03753466159105301
1689416041496142538	31905	1689416041495835906	imu_link	-0.9625380635261537	2.236667394638062	-0.038584541529417045
1689416041496144725	31906	1689416041495865080	imu_link	-0.9637481570243837	2.236466884613037	-0.03963752463459969
1689416041501131705	31907	1689416041500828609	imu_link	-0.9646698832511903	2.2363462448120117	-0.04042161628603936
1689416041501137365	31908	1689416041500845215	imu_link	-0.96550452709198	2.2367155551910405	-0.04085850343108178
1689416041506163959	31909	1689416041505936277	imu_link	-0.9661640524864198	2.237412452697754	-0.04120687767863274
1689416041506166004	31910	1689416041505969360	imu_link	-0.9662030935287476	2.238198518753052	-0.04150712490081787
1689416041511264298	31911	1689416041510950224	imu_link	-0.966016411781311	2.2394328117370605	-0.041695397347211845
1689416041511270165	31912	1689416041510982445	imu_link	-0.9662804007530214	2.2414374351501465	-0.04149638488888741
1689416041515305035	31913	1689416041514996956	imu_link	-0.9670458436012269	2.244223117828369	-0.04160505533218384
1689416041517206494	31914	1689416041517000327	imu_link	-0.9675360918045044	2.2469348907470703	-0.0416952557861805
1689416041521240295	31915	1689416041521058387	imu_link	-0.9676522016525269	2.2492551803588867	-0.041618384420871735
1689416041521243352	31916	1689416041521069987	imu_link	-0.9678205251693726	2.2516858577728276	-0.04101528599858285
1689416041525225739	31917	1689416041525092519	imu_link	-0.9681028127670288	2.2541739940643315	-0.040177203714847565
1689416041527260923	31918	1689416041527126693	imu_link	-0.968201756477356	2.256006479263306	-0.03946376591920853
1689416041531317920	31919	1689416041531172067	imu_link	-0.9679762721061708	2.2570760250091557	-0.03875461965799332
1689416041531359451	31920	1689416041531183553	imu_link	-0.9677434563636781	2.257722854614258	-0.03603158891201019
1689416041535303403	31921	1689416041535169027	imu_link	-0.9675276875495912	2.2580180168151855	-0.03568030893802643
1689416041537293253	31922	1689416041537182576	imu_link	-0.9672946333885194	2.2579600811004643	-0.03570503741502762
1689416041541376254	31923	1689416041541205515	imu_link	-0.9671950936317445	2.257708311080933	-0.03611866384744644
1689416041541429487	31924	1689416041541217557	imu_link	-0.9671989083290101	2.2575082778930664	-0.03678898513317108
1689416041545367400	31925	1689416041545231010	imu_link	-0.9667366147041322	2.257335662841797	-0.03740834817290307
1689416041547402919	31926	1689416041547275217	imu_link	-0.9657753109931947	2.2569515705108647	-0.0379609540104866
1689416041551391630	31927	1689416041551257037	imu_link	-0.9647611379623413	2.2567410469055176	-0.038244061172008514
1689416041551448224	31928	1689416041551276232	imu_link	-0.9640308022499086	2.2568261623382573	-0.03738916665315628
1689416041555444582	31929	1689416041555314863	imu_link	-0.9633913636207582	2.257160902023316	-0.03720707446336746
1689416041557568935	31930	1689416041557329618	imu_link	-0.9627066254615785	2.2579545974731445	-0.03678080439567566
1689416041561483749	31931	1689416041561328819	imu_link	-0.9620733261108398	2.2589747905731206	-0.035904593765735626
1689416041561512913	31932	1689416041561340890	imu_link	-0.9612573981285096	2.259580612182617	-0.035061873495578766
1689416041565550695	31933	1689416041565369566	imu_link	-0.9602082371711732	2.2595643997192383	-0.034379046410322196
1689416041567642524	31934	1689416041567383044	imu_link	-0.9589179158210756	2.258980512619019	-0.03397187218070031
1689416041571723230	31935	1689416041571403621	imu_link	-0.9577215313911439	2.257973909378052	-0.03377445787191391
1689416041571725353	31936	1689416041571427384	imu_link	-0.9566538333892822	2.256412744522095	-0.03191705793142319
1689416041575822480	31937	1689416041575459076	imu_link	-0.9557738304138184	2.2540442943573002	-0.03205562755465508
1689416041575849791	31938	1689416041575493234	imu_link	-0.9549356698989868	2.251109838485718	-0.03232128173112869
1689416041580724772	31939	1689416041580510124	imu_link	-0.9542675018310547	2.2481961250305176	-0.03241097554564477
1689416041580731175	31940	1689416041580543050	imu_link	-1.0000342130661013	2.2519378662109375	-0.0395108424127102
1689416041585703745	31941	1689416041585557873	imu_link	-1.0000817775726318	2.249616384506226	-0.03984545543789864
1689416041585752103	31942	1689416041585570790	imu_link	-1.0003952980041504	2.247814178466797	-0.0400586798787117
1689416041590747297	31943	1689416041590585691	imu_link	-1.0008118152618408	2.246555089950562	-0.04000595211982727
1689416041590809590	31944	1689416041590597963	imu_link	-1.001086711883545	2.24587345123291	-0.03789762035012246
1689416041595930435	31945	1689416041595647556	imu_link	-1.0013731718063357	2.2460162639617924	-0.037187661975622184
1689416041595932193	31946	1689416041595674639	imu_link	-1.0020418167114258	2.247029542922974	-0.03617412224411965
1689416041600809745	31947	1689416041600650925	imu_link	-1.0031788349151611	2.249051094055176	-0.03499612957239151
1689416041600865847	31948	1689416041600672474	imu_link	-1.0045794248580935	2.251537799835205	-0.03343252092599869
1689416041605947273	31949	1689416041605672882	imu_link	-1.0059521198272705	2.2539813518524174	-0.03182081505656243
1689416041605954001	31950	1689416041605685243	imu_link	-1.0072309970855713	2.2560079097747807	-0.03019009530544281
1689416041611221095	31951	1689416041610748993	imu_link	-1.0083080530166628	2.257676601409912	-0.028915697708725933
1689416041611225903	31952	1689416041610778777	imu_link	-1.0091036558151247	2.258948802947998	-0.027759093791246414
1689416041615980792	31953	1689416041615791848	imu_link	-1.0093865394592285	2.2594261169433594	-0.026768095791339874
1689416041615986913	31954	1689416041615803925	imu_link	-1.0090458393096924	2.2587492465972905	-0.02592534758150578
1689416041621036059	31955	1689416041620803580	imu_link	-1.0083729028701784	2.2572269439697266	-0.025297543033957485
1689416041621128711	31956	1689416041620816190	imu_link	-1.0078125	2.2553951740264897	-0.024912402033805847
1689416041626163876	31957	1689416041625904953	imu_link	-1.0074613094329834	2.253726005554199	-0.024916838854551315
1689416041626175176	31958	1689416041625943476	imu_link	-1.0071507692337038	2.2520694732666016	-0.025478307157754898
1689416041631153203	31959	1689416041630947123	imu_link	-1.0066072940826416	2.250326156616211	-0.026716075837612152
1689416041631220318	31960	1689416041630980198	imu_link	-1.0058929920196533	2.2485969066619877	-0.028113264590501785
1689416041636319605	31961	1689416041636019087	imu_link	-1.0050454139709473	2.2473535537719727	-0.029174495488405228
1689416041636331854	31962	1689416041636052759	imu_link	-1.004291892051697	2.246757984161377	-0.02986021339893341
1689416041640231789	31963	1689416041640049897	imu_link	-1.0034455060958865	2.246597528457642	-0.03034639917314053
1689416041642243829	31964	1689416041642051099	imu_link	-1.0024346113204958	2.246826648712158	-0.030617892742156982
1689416041646387339	31965	1689416041646078793	imu_link	-1.0015043020248415	2.2478551864624023	-0.030339917168021206
1689416041646394841	31966	1689416041646091710	imu_link	-1.0006128549575808	2.249664783477783	-0.02991626411676407
1689416041650424898	31967	1689416041650135680	imu_link	-0.9996520876884462	2.251503229141236	-0.029917126521468166
1689416041652301980	31968	1689416041652143975	imu_link	-0.9982449412345887	2.253002166748047	-0.028663568198680878
1689416041656349939	31969	1689416041656152085	imu_link	-0.9965474605560303	2.2540335655212402	-0.029122462496161464
1689416041656448429	31970	1689416041656163812	imu_link	-0.9948118925094604	2.254560947418213	-0.029748914763331417
1689416041660356000	31971	1689416041660161798	imu_link	-0.9932585358619691	2.254608631134033	-0.030656836926937103
1689416041662330615	31972	1689416041662171393	imu_link	-0.991918981075287	2.2541501522064213	-0.0317397341132164
1689416041666430883	31973	1689416041666206442	imu_link	-0.9911444187164307	2.2534034252166752	-0.03273101896047592
1689416041666497456	31974	1689416041666245805	imu_link	-0.9909029006958008	2.2526886463165288	-0.033541943877935416
1689416041670411495	31975	1689416041670292240	imu_link	-0.9912745952606201	2.252345085144043	-0.03438645228743554
1689416041672448168	31976	1689416041672278840	imu_link	-0.9920964241027832	2.2527055740356445	-0.03221037611365319
1689416041676666979	31977	1689416041676305943	imu_link	-0.9930191040039062	2.253692626953125	-0.03312705457210541
1689416041676674590	31978	1689416041676334430	imu_link	-0.9933412671089173	2.2551040649414062	-0.03365233168005944
1689416041680463791	31979	1689416041680312848	imu_link	-0.9930582642555238	2.257096290588379	-0.033633593469858176
1689416041682476889	31980	1689416041682315872	imu_link	-0.9924933910369873	2.2597444057464604	-0.03316957131028176
1689416041686452348	31981	1689416041686339633	imu_link	-0.9918680787086488	2.262873649597168	-0.032945215702056885
1689416041686507824	31982	1689416041686351643	imu_link	-0.9913288950920106	2.266106605529785	-0.03276133164763451
1689416041690573755	31983	1689416041690382318	imu_link	-0.9909039735794067	2.2693095207214355	-0.03250677138566971
1689416041692539661	31984	1689416041692401799	imu_link	-0.9905650615692139	2.2723870277404785	-0.02907278761267662
1689416041696771593	31985	1689416041696426611	imu_link	-0.990528166294098	2.275267362594605	-0.028864732012152675
1689416041696844739	31986	1689416041696438415	imu_link	-0.9906094074249268	2.277747631072998	-0.028900504112243652
1689416041700873876	31987	1689416041700486492	imu_link	-0.9905744791030884	2.279502153396607	-0.028922654688358307
1689416041700878207	31988	1689416041700499274	imu_link	-0.9905185699462891	2.280353546142578	-0.02892611175775528
1689416041705708706	31989	1689416041705502183	imu_link	-0.990742564201355	2.280676126480103	-0.029231149703264236
1689416041705716257	31990	1689416041705515739	imu_link	-0.9916647076606752	2.2807781696319585	-0.029878010973334316
1689416041710747259	31991	1689416041710536630	imu_link	-0.9931317567825317	2.280753374099732	-0.03101038560271263
1689416041710752058	31992	1689416041710549100	imu_link	-0.9947729706764222	2.280680894851685	-0.02798956260085106
1689416041715972471	31993	1689416041715597146	imu_link	-0.9961119294166566	2.280810832977295	-0.029604079201817516
1689416041716086903	31994	1689416041715614003	imu_link	-0.9968894124031068	2.2815406322479252	-0.03147537261247635
1689416041720840516	31995	1689416041720636008	imu_link	-0.9969874024391175	2.282891988754273	-0.03324144333600998
1689416041720993777	31996	1689416041720647804	imu_link	-0.9966301321983339	2.2848310470581055	-0.03468237444758416
1689416041725988494	31997	1689416041725678611	imu_link	-0.9961332678794862	2.287200450897217	-0.03549668937921524
1689416041725998924	31998	1689416041725689672	imu_link	-0.995326340198517	2.2896714210510254	-0.03587035834789276
1689416041730875550	31999	1689416041730737112	imu_link	-0.9943849444389344	2.2919142246246342	-0.036101091653108604
1689416041730914501	32000	1689416041730763869	imu_link	-0.9936972856521606	2.2941713333129883	-0.03136017173528671
1689416041735938129	32001	1689416041735737079	imu_link	-0.9934974908828735	2.296332836151123	-0.031491581350564964
1689416041736040854	32002	1689416041735748719	imu_link	-0.9932807683944702	2.2981421947479252	-0.03172525018453598
1689416041741072758	32003	1689416041740787942	imu_link	-0.9929217100143433	2.299544334411621	-0.031863585114479065
1689416041741074858	32004	1689416041740799985	imu_link	-0.9926242232322694	2.3005769252777104	-0.031974419951438904
1689416041746280174	32005	1689416041745864498	imu_link	-0.9925609230995179	2.3010263442993164	-0.03218990936875344
1689416041746288339	32006	1689416041745877807	imu_link	-0.9925494194030762	2.3008687496185307	-0.03270385414361954
1689416041751215086	32007	1689416041750913959	imu_link	-0.9927337765693666	2.300394773483277	-0.033244527876377106
1689416041751229722	32008	1689416041750946130	imu_link	-0.9931274056434632	2.3001208305358887	-0.03162038326263428
1689416041756149831	32009	1689416041755963583	imu_link	-0.993763029575348	2.29991364479065	-0.03219606727361679
1689416041756276641	32010	1689416041755999678	imu_link	-0.9945282340049745	2.2998361587524414	-0.03288271278142929
1689416041760090546	32011	1689416041759952663	imu_link	-0.9953144788742065	2.3001925945281987	-0.03342830017209054
1689416041762178934	32012	1689416041761947185	imu_link	-0.9960034489631654	2.3011927604675293	-0.03369279578328133
1689416041766156088	32013	1689416041766016306	imu_link	-0.9966670870780946	2.3030343055725098	-0.03375553339719772
1689416041766249530	32014	1689416041766049754	imu_link	-0.9976491332054139	2.305405616760254	-0.033621639013290405
1689416041770311726	32015	1689416041770046423	imu_link	-0.9989817142486572	2.307512998580933	-0.03323475643992425
1689416041772322484	32016	1689416041772121786	imu_link	-1.0003324747085574	2.3089582920074467	-0.029357388615608215
1689416041776446459	32017	1689416041776161734	imu_link	-1.0016067028045654	2.3097829818725586	-0.02883909456431866
1689416041776452189	32018	1689416041776194385	imu_link	-1.002711534500122	2.3103504180908203	-0.02821835316717625
1689416041781252598	32019	1689416041780214547	imu_link	-1.0036805868148806	2.310591697692871	-0.027597798034548763
1689416041782766740	32020	1689416041782472195	imu_link	-1.0042710304260254	2.3101248741149902	-0.026898454874753952
1689416041786495556	32021	1689416041786240570	imu_link	-1.0040252208709717	2.308590888977051	-0.026301471516489986
1689416041786498604	32022	1689416041786256496	imu_link	-1.003279685974121	2.30630898475647	-0.0258193276822567
1689416041790507534	32023	1689416041790274915	imu_link	-1.002504587173462	2.303714513778687	-0.025851909071207047
1689416041795281518	32024	1689416041792310659	imu_link	-1.0019516944885254	2.3005309104919434	-0.022980267181992534
1689416041798935664	32025	1689416041796372951	imu_link	-1.001373291015625	2.2966456413269043	-0.02378630079329014
1689416041798938522	32026	1689416041796404495	imu_link	-1.0008432865142822	2.2922868728637695	-0.024652473628520966
1689416041802665423	32027	1689416041800398150	imu_link	-1.0004764795303347	2.287962675094605	-0.02545802667737007
1689416041802669269	32028	1689416041802379244	imu_link	-1.0001255273818972	2.283878087997437	-0.026074068620800975
1689416041806572729	32029	1689416041806418562	imu_link	-0.999491035938263	2.28009581565857	-0.0262510608881712
1689416041806627590	32030	1689416041806435002	imu_link	-0.9986961483955384	2.2768785953521733	-0.025858419016003612
1689416041810560987	32031	1689416041810438310	imu_link	-0.9977967143058778	2.274800062179566	-0.02522074058651924
1689416041812673748	32032	1689416041812456545	imu_link	-0.9967987537384033	2.2737979888916016	-0.020006585866212845
1689416041816831634	32033	1689416041816495312	imu_link	-0.9955952167510986	2.273354291915894	-0.018881319090723995
1689416041816944716	32034	1689416041816521550	imu_link	-0.9940109252929688	2.272933721542359	-0.017788929864764217
1689416041820835085	32035	1689416041820548822	imu_link	-0.9925615787506104	2.272615194320679	-0.016840849071741104
1689416041820840109	32036	1689416041820572223	imu_link	-0.9914880394935609	2.272545337677002	-0.015934383496642116
1689416041825695855	32037	1689416041825576861	imu_link	-0.9905350208282471	2.272196531295777	-0.01513652503490448
1689416041825769569	32038	1689416041825590926	imu_link	-0.989501178264618	2.2711000442504883	-0.014582524076104164
1689416041830820862	32039	1689416041830632593	imu_link	-0.9884604811668397	2.2693514823913574	-0.014177925884723663
1689416041830886511	32040	1689416041830646770	imu_link	-1.0306906700134277	2.2787106037139897	-0.025856513530015945
1689416041835900769	32041	1689416041835687578	imu_link	-1.0307377576828005	2.2774307727813725	-0.025940418243408203
1689416041835963206	32042	1689416041835730807	imu_link	-1.0311790704727175	2.276159524917603	-0.026086483150720596
1689416041840889626	32043	1689416041840777988	imu_link	-1.0321251153945925	2.2749686241149902	-0.02606713213026524
1689416041840938187	32044	1689416041840790866	imu_link	-1.0333708524703982	2.27426815032959	-0.02156517282128334
1689416041845973451	32045	1689416041845800325	imu_link	-1.0347919464111328	2.2741246223449707	-0.021187368780374527
1689416041846032059	32046	1689416041845840887	imu_link	-1.0359214544296267	2.274610996246338	-0.021018033847212795
1689416041851087536	32047	1689416041850852679	imu_link	-1.0369015932083132	2.2757363319396973	-0.020786965265870098
1689416041851089893	32048	1689416041850865181	imu_link	-1.0378482341766357	2.2773177623748784	-0.016426540911197662
1689416041857873027	32049	1689416041855845380	imu_link	-1.0386201143264773	2.2792952060699467	-0.01593628711998463
1689416041858051918	32050	1689416041855867708	imu_link	-1.0390007495880127	2.281013727188111	-0.015013853088021278
1689416041861004438	32051	1689416041860855530	imu_link	-1.039095401763916	2.2820246219635014	-0.014107748866081238
1689416041861042602	32052	1689416041860868962	imu_link	-1.0393370389938357	2.2828259468078613	-0.013051447458565237
1689416041866336117	32053	1689416041865984284	imu_link	-1.0398027896881104	2.283767461776734	-0.011908981949090958
1689416041866346051	32054	1689416041866008742	imu_link	-1.0401370525360107	2.284637928009033	-0.010795198380947113
1689416041870114014	32055	1689416041869976566	imu_link	-1.0403821468353271	2.2853109836578374	-0.009547781199216843
1689416041872136087	32056	1689416041872000590	imu_link	-1.0404733419418337	2.2856197357177734	-0.005093176383525134
1689416041876129572	32057	1689416041875987643	imu_link	-1.0404491424560547	2.285555362701416	-0.004537178203463554
1689416041876183659	32058	1689416041875998804	imu_link	-1.0404839515686035	2.2852337360382085	-0.0040153805166482925
1689416041880244139	32059	1689416041880040533	imu_link	-1.0407882928848269	2.284342527389527	-0.003902183845639229
1689416041882255803	32060	1689416041882123302	imu_link	-1.041743874549866	2.2832663059234624	-0.004104917403310538
1689416041886445671	32061	1689416041886265969	imu_link	-1.0432443618774414	2.28268837928772	-0.00460567232221365
1689416041886575479	32062	1689416041886280822	imu_link	-1.0454517602920534	2.2831251621246342	-0.0051130810752511024
1689416041890597475	32063	1689416041890262172	imu_link	-1.0477875471115115	2.2848501205444336	-0.005128639750182629
1689416041892384072	32064	1689416041892256733	imu_link	-1.049676060676575	2.2875752449035645	-0.0034393547102808952
1689416041896513904	32065	1689416041896329042	imu_link	-1.0510631799697878	2.290908575057984	-0.0029228562489151955
1689416041896548292	32066	1689416041896344930	imu_link	-1.0521111488342285	2.294800281524658	-0.0019176984205842018
1689416041900936693	32067	1689416041900336776	imu_link	-1.0533226728439333	2.2990767955780034	-0.0002941163256764412
1689416041902506866	32068	1689416041902352427	imu_link	-1.0547424554824831	2.3034701347351074	0.0010075494647026062
1689416041906594563	32069	1689416041906374556	imu_link	-1.0564686059951784	2.30751895904541	0.0019307322800159454
1689416041906653376	32070	1689416041906386268	imu_link	-1.0584326982498171	2.310994386672974	0.002407157560810447
1689416041910578221	32071	1689416041910388390	imu_link	-1.0603687763214111	2.3138341903686523	0.0025603342801332474
1689416041912577670	32072	1689416041912411201	imu_link	-1.0620588064193728	2.3160564899444585	0.00504476996138692
1689416041916620945	32073	1689416041916473148	imu_link	-1.0636334419250488	2.3177905082702637	0.004338565282523632
1689416041916648306	32074	1689416041916485017	imu_link	-1.0650224685668945	2.3189549446105957	0.003760675434023142
1689416041920558133	32075	1689416041920465896	imu_link	-1.066178798675537	2.319272041320801	0.003575750160962343
1689416041920638779	32076	1689416041920477836	imu_link	-1.0671143531799316	2.318873882293701	0.0033772140741348267
1689416041925692033	32077	1689416041925555478	imu_link	-1.0682353973388672	2.318031549453736	0.003186974674463272
1689416041925726918	32078	1689416041925583121	imu_link	-1.069554686546326	2.317051410675049	0.00299718976020813
1689416041930711938	32079	1689416041930554763	imu_link	-1.070594310760498	2.315906047821045	0.0027670692652463913
1689416041930786839	32080	1689416041930571768	imu_link	-1.0711019039154053	2.3151721954345703	0.006167139858007431
1689416041936100892	32081	1689416041935772328	imu_link	-1.0714265108108523	2.3153145313262944	0.006412634626030922
1689416041936111276	32082	1689416041935794113	imu_link	-1.0715548992156982	2.3161599636077885	0.006818998605012894
1689416041941121888	32083	1689416041940752097	imu_link	-1.0713419914245605	2.3173470497131348	0.007427278906106949
1689416041941126204	32084	1689416041940764396	imu_link	-1.0704643726348877	2.318701505661011	0.008152078837156296
1689416041946036156	32085	1689416041945799261	imu_link	-1.069401502609253	2.3199315071105957	0.009129200130701065
1689416041947644117	32086	1689416041945835784	imu_link	-1.0684611797332764	2.3207478523254395	0.009998904541134834
1689416041951011554	32087	1689416041950890345	imu_link	-1.067641854286194	2.320949792861939	0.0107178445905447
1689416041951085134	32088	1689416041950921680	imu_link	-1.0670984983444216	2.320627927780152	0.015202387236058714
1689416041956000609	32089	1689416041955867028	imu_link	-1.0666475296020508	2.3197784423828125	0.015889689326286316
1689416041956055166	32090	1689416041955880082	imu_link	-1.0661314725875857	2.318412065505982	0.016545400023460388
1689416041961999373	32091	1689416041960920544	imu_link	-1.0654127597808838	2.316643714904785	0.016934340819716457
1689416041962001647	32092	1689416041960962672	imu_link	-1.064695477485657	2.3146300315856934	0.017102081328630447
1689416041965123212	32093	1689416041964928473	imu_link	-1.063967227935791	2.3124063014984135	0.01695595867931843
1689416041967196465	32094	1689416041966967938	imu_link	-1.0630127191543581	2.3101527690887456	0.016548639163374904
1689416041971279671	32095	1689416041971045930	imu_link	-1.0618770122528076	2.3081552982330327	0.015594763681292534
1689416041971312448	32096	1689416041971059889	imu_link	-1.0611032247543337	2.306819438934326	0.01704743504524231
1689416041975160096	32097	1689416041975023541	imu_link	-1.0607120990753174	2.306142091751099	0.015769023448228836
1689416041977162871	32098	1689416041977053631	imu_link	-1.060042381286621	2.305840015411377	0.014862312003970146
1689416041981294098	32099	1689416041981066678	imu_link	-1.0587223768234255	2.3060436248779297	0.0144788958132267
1689416041981297314	32100	1689416041981085538	imu_link	-1.0571987628936768	2.3068430423736577	0.014518498443067076
1689416041985291389	32101	1689416041985093461	imu_link	-1.055659890174866	2.3080446720123295	0.014813505113124847
1689416041987269475	32102	1689416041987122060	imu_link	-1.0540443658828738	2.3089253902435307	0.014964547008275986
1689416041991346084	32103	1689416041991140106	imu_link	-1.052138090133667	2.3093049526214604	0.015095623210072517
1689416041991437002	32104	1689416041991155607	imu_link	-1.0501010417938232	2.3091309070587163	0.019506528973579407
1689416041995318785	32105	1689416041995148431	imu_link	-1.048511862754822	2.308706283569336	0.019440945237874985
1689416041997333513	32106	1689416041997171945	imu_link	-1.0470794439315798	2.3077552318573002	0.019179746508598328
1689416042001426811	32107	1689416042001192776	imu_link	-1.0456253290176394	2.3061683177948002	0.018755087628960613
1689416042001429189	32108	1689416042001202295	imu_link	-1.0440905094146729	2.3042719364166264	0.01843964867293835
1689416042005489199	32109	1689416042005218619	imu_link	-1.0426019430160525	2.3025090694427495	0.01810217648744583
1689416042007415970	32110	1689416042007210515	imu_link	-1.0411376953125	2.301196575164795	0.0175296813249588
1689416042011727779	32111	1689416042011237820	imu_link	-1.040046811103821	2.300317525863648	0.016912642866373062
1689416042011738735	32112	1689416042011265589	imu_link	-1.0393970012664795	2.299883604049683	0.019716519862413406
1689416042015400263	32113	1689416042015235133	imu_link	-1.0391480922698975	2.2999713420867924	0.01894994080066681
1689416042017411894	32114	1689416042017237180	imu_link	-1.0390430688858034	2.300515413284302	0.018153809010982513
1689416042021481269	32115	1689416042021253925	imu_link	-1.0393134355545046	2.3013441562652592	0.01747519336640835
1689416042021657942	32116	1689416042021265163	imu_link	-1.0399456024169922	2.302488327026367	0.01715231873095036
1689416042025517176	32117	1689416042025306791	imu_link	-1.040635347366333	2.303730010986328	0.016843266785144806
1689416042027484244	32118	1689416042027289772	imu_link	-1.0409897565841677	2.305058479309082	0.01666710712015629
1689416042031668125	32119	1689416042031302850	imu_link	-1.0409713983535769	2.306281566619873	0.01667744293808937
1689416042031669701	32120	1689416042031314012	imu_link	-1.0407725572586062	2.307204246520996	0.020894184708595276
1689416042035728766	32121	1689416042035426225	imu_link	-1.0405747890472412	2.307657241821289	0.021111931651830673
1689416042037652461	32122	1689416042037376345	imu_link	-1.0400687456130984	2.307543516159058	0.02093865536153317
1689416042041662956	32123	1689416042041392987	imu_link	-1.0395117998123171	2.3071951866149902	0.0209210067987442
1689416042041669989	32124	1689416042041404901	imu_link	-1.0390284061431885	2.3065614700317383	0.020819690078496933
1689416042045619930	32125	1689416042045438947	imu_link	-1.038891673088074	2.3058655261993413	0.020051041617989544
1689416042047680281	32126	1689416042047463673	imu_link	-1.0393627882003786	2.305239677429199	0.01899714954197407
1689416042051834636	32127	1689416042051502111	imu_link	-1.0403021574020388	2.304702520370484	0.017238812521100048
1689416042051840928	32128	1689416042051512607	imu_link	-1.0414994955062868	2.30397891998291	0.019609536975622177
1689416042055640010	32129	1689416042055514400	imu_link	-1.0429962873458865	2.303048610687256	0.01745245046913624
1689416042057914613	32130	1689416042057535764	imu_link	-1.0449566841125488	2.302511215209961	0.0156461987644434
1689416042060833953	32131	1689416042060563711	imu_link	-1.04722797870636	2.3027992248535156	0.014395145699381828
1689416042060951010	32132	1689416042060575502	imu_link	-1.0491068363189697	2.3037948608398438	0.013632573187351227
1689416042065802062	32133	1689416042065591414	imu_link	-1.0501742362976074	2.3053944110870366	0.013606337830424309
1689416042065805468	32134	1689416042065602953	imu_link	-1.0504759550094607	2.307529211044312	0.01402234099805355
1689416042070867069	32135	1689416042070610794	imu_link	-1.0501278638839724	2.3099546432495117	0.014370827004313469
1689416042070871606	32136	1689416042070638763	imu_link	-1.04950487613678	2.312297821044922	0.014834165573120117
1689416042075901720	32137	1689416042075635639	imu_link	-1.048908352851868	2.3144018650054936	0.01472026761621237
1689416042075905245	32138	1689416042075647250	imu_link	-1.048666000366211	2.315700769424439	0.014457611367106438
1689416042080881782	32139	1689416042080700954	imu_link	-1.0486476421356201	2.315648794174195	0.014094673097133636
1689416042080957237	32140	1689416042080742415	imu_link	-1.093020796775818	2.3233435153961186	-0.0029279757291078568
1689416042085887657	32141	1689416042085706728	imu_link	-1.0936322212219238	2.3219511508941655	-0.0035015810281038284
1689416042086035992	32142	1689416042085738543	imu_link	-1.0945899486541748	2.3208742141723633	-0.004134576767683029
1689416042091024254	32143	1689416042090745788	imu_link	-1.0955636501312256	2.319826126098633	-0.004869181662797928
1689416042091158269	32144	1689416042090789976	imu_link	-1.096423864364624	2.318827867507935	-0.00462444219738245
1689416042095993944	32145	1689416042095760698	imu_link	-1.097395658493042	2.318392276763916	-0.005415237508714199
1689416042096063948	32146	1689416042095790649	imu_link	-1.0984399318695068	2.318653106689453	-0.006380409933626652
1689416042101040603	32147	1689416042100779772	imu_link	-1.0995731353759766	2.3196103572845463	-0.0072153182700276375
1689416042101050405	32148	1689416042100801384	imu_link	-1.100726842880249	2.3209064006805424	-0.007853828370571136
1689416042106114257	32149	1689416042105843962	imu_link	-1.1015441417694092	2.3221120834350586	-0.008078712970018387
1689416042106176958	32150	1689416042105858623	imu_link	-1.1018792390823366	2.323335409164429	-0.007790707051753998
1689416042111019232	32151	1689416042110857508	imu_link	-1.1017167568206787	2.3247694969177246	-0.00738927349448204
1689416042111053652	32152	1689416042110870105	imu_link	-1.1011404991149902	2.3265433311462402	-0.003630125662311912
1689416042116203471	32153	1689416042115937859	imu_link	-1.1004719734191895	2.328161478042603	-0.002732953056693077
1689416042116208186	32154	1689416042115969679	imu_link	-1.0994306802749636	2.328868865966797	-0.0020120199769735336
1689416042120128448	32155	1689416042119965473	imu_link	-1.0979444980621338	2.3285658359527592	-0.0013486536918208005
1689416042122153886	32156	1689416042121962278	imu_link	-1.0963536500930788	2.327454805374146	-0.0011349795386195183
1689416042126108828	32157	1689416042125967762	imu_link	-1.0951470136642458	2.326070070266724	-0.001748885028064251
1689416042126123903	32158	1689416042125978189	imu_link	-1.0947802066802979	2.324560880661011	-0.0028591596055775885
1689416042130169440	32159	1689416042130041690	imu_link	-1.095001459121704	2.3230073451995854	-0.004651988856494427
1689416042132188808	32160	1689416042132049052	imu_link	-1.0953516960144043	2.3213155269622807	-0.00352412648499012
1689416042136390668	32161	1689416042136153666	imu_link	-1.0957229137420654	2.3198018074035645	-0.005794455762952567
1689416042136396567	32162	1689416042136166424	imu_link	-1.0963695049285889	2.318884611129761	-0.008087461814284325
1689416042140244003	32163	1689416042140112652	imu_link	-1.0971187353134157	2.3191134929656987	-0.009890223853290083
1689416042142308186	32164	1689416042142154591	imu_link	-1.097468614578247	2.3203325271606445	-0.01106498669832945
1689416042146414432	32165	1689416042146205913	imu_link	-1.0972474813461306	2.3224656581878667	-0.01119173225015402
1689416042146468478	32166	1689416042146234059	imu_link	-1.0967116355895996	2.325337648391724	-0.010541737079620361
1689416042150440024	32167	1689416042150232966	imu_link	-1.096046566963196	2.3287589550018315	-0.00963460747152567
1689416042152399182	32168	1689416042152252495	imu_link	-1.0957337617874148	2.3324503898620605	-0.009058330208063126
1689416042156441434	32169	1689416042156238807	imu_link	-1.0956859588623047	2.3366928100585938	-0.007994676008820534
1689416042156445563	32170	1689416042156251083	imu_link	-1.0959602594375613	2.34093451499939	-0.007086286321282387
1689416042160418006	32171	1689416042160306048	imu_link	-1.096074938774109	2.344399690628052	-0.006612671073526145
1689416042162601411	32172	1689416042162305084	imu_link	-1.0960153341293337	2.3466565608978276	-0.006500331684947014
1689416042166584017	32173	1689416042166333216	imu_link	-1.0960536003112793	2.3479239940643315	-0.006817685905843974
1689416042166724952	32174	1689416042166363474	imu_link	-1.0963357686996462	2.349127054214478	-0.007517165038734675
1689416042170541008	32175	1689416042170328613	imu_link	-1.0971505641937256	2.350284337997437	-0.008308928459882736
1689416042172595568	32176	1689416042172365132	imu_link	-1.0988079309463503	2.351041793823242	-0.011235613375902176
1689416042176651587	32177	1689416042176469706	imu_link	-1.1009753942489626	2.351162672042847	-0.011585521511733534
1689416042176712295	32178	1689416042176495394	imu_link	-1.103308916091919	2.3512313365936284	-0.01149132288992405
1689416042180764446	32179	1689416042180516542	imu_link	-1.105834722518921	2.351870536804199	-0.01111678034067154
1689416042182744349	32180	1689416042182526102	imu_link	-1.1084153652191162	2.3534255027770996	-0.01058262214064598
1689416042185735245	32181	1689416042185537380	imu_link	-1.110598087310791	2.355015277862549	-0.009649510495364668
1689416042185776983	32182	1689416042185548419	imu_link	-1.111889123916626	2.356333494186402	-0.008433284237980843
1689416042190894255	32183	1689416042190584697	imu_link	-1.1123733520507812	2.3576686382293706	-0.006991716101765633
1689416042190897970	32184	1689416042190596499	imu_link	-1.1123878955841064	2.359467029571533	-0.004673601593822242
1689416042195919540	32185	1689416042195648016	imu_link	-1.1121859550476074	2.361629009246826	-0.0035809541586786513
1689416042195931632	32186	1689416042195667008	imu_link	-1.1117455959320068	2.363838911056519	-0.002558717504143715
1689416042201051702	32187	1689416042200682056	imu_link	-1.1112946271896365	2.3658654689788823	-0.0015771370381116867
1689416042201055550	32188	1689416042200838087	imu_link	-1.1110520362854004	2.3677275180816655	-0.0007618926465511322
1689416042206013895	32189	1689416042205711417	imu_link	-1.1110686063766482	2.36883544921875	-0.00011724978685379028
1689416042206028018	32190	1689416042205743905	imu_link	-1.1112356185913086	2.3686914443969727	-9.000487625598907e-05
1689416042211052108	32191	1689416042210756760	imu_link	-1.1118366718292236	2.367707490921021	0.0001223105937242508
1689416042211055939	32192	1689416042210787201	imu_link	-1.1130239963531494	2.3663356304168706	0.004775523208081722
1689416042216248494	32193	1689416042215839796	imu_link	-1.114429235458374	2.3644442558288574	0.0046720849350094795
1689416042216257425	32194	1689416042215875884	imu_link	-1.1154990196228027	2.3623616695404057	0.004484203644096851
1689416042221249425	32195	1689416042220859297	imu_link	-1.1162669658660889	2.360571622848511	0.004557660780847073
1689416042221254104	32196	1689416042220892056	imu_link	-1.1165398359298708	2.3596558570861816	0.004881097935140133
1689416042226094029	32197	1689416042225890480	imu_link	-1.1161203384399414	2.3595697879791264	0.005655259825289249
1689416042226142549	32198	1689416042225920481	imu_link	-1.1148440837860107	2.360167741775513	0.006509064696729183
1689416042231415754	32199	1689416042230933433	imu_link	-1.1127501726150515	2.3610382080078125	0.007701844908297062
1689416042231421271	32200	1689416042230964967	imu_link	-1.1099165678024294	2.361873865127564	0.01106426864862442
1689416042236276856	32201	1689416042235959656	imu_link	-1.106416940689087	2.3623702526092534	0.012424726039171219
1689416042236283667	32202	1689416042235991201	imu_link	-1.1028082370758057	2.362581014633179	0.01370428316295147
1689416042240238421	32203	1689416042240074787	imu_link	-1.0994437932968142	2.3624122142791752	0.014874996617436409
1689416042242296457	32204	1689416042242077062	imu_link	-1.0966424942016602	2.3613026142120366	0.01591523922979832
1689416042246373386	32205	1689416042246051104	imu_link	-1.0939952135086062	2.359115362167359	0.016412185505032543
1689416042246394837	32206	1689416042246064358	imu_link	-1.0917317867279053	2.3564705848693848	0.0169165600091219
1689416042250198973	32207	1689416042250051194	imu_link	-1.0902585983276367	2.353912353515625	0.017249906435608867
1689416042252295854	32208	1689416042252088799	imu_link	-1.0898743867874148	2.3511757850646973	0.020642507821321487
1689416042256441122	32209	1689416042256151632	imu_link	-1.0901461839675906	2.34822940826416	0.02063213661313057
1689416042256443948	32210	1689416042256164651	imu_link	-1.0905084609985352	2.3449859619140625	0.02054871991276741
1689416042260355747	32211	1689416042260135064	imu_link	-1.0906972885131836	2.3422100543975835	0.020377516746520996
1689416042262307364	32212	1689416042262169936	imu_link	-1.090595841407776	2.340299606323242	0.020234502851963043
1689416042266356981	32213	1689416042266217331	imu_link	-1.0900287628173828	2.3391246795654297	0.020095245912671093
1689416042266577673	32214	1689416042266251900	imu_link	-1.0891542434692383	2.338913917541504	0.020260922610759735
1689416042270477245	32215	1689416042270312726	imu_link	-1.0880173444747927	2.339569568634033	0.020829208195209503
1689416042272492297	32216	1689416042272336986	imu_link	-1.0863382816314697	2.34040379524231	0.022385118529200557
1689416042276463070	32217	1689416042276310445	imu_link	-1.0843744277954102	2.3409228324890137	0.023097515106201172
1689416042276518703	32218	1689416042276344037	imu_link	-1.082532048225403	2.3410832881927495	0.02406306192278862
1689416042280597264	32219	1689416042280329362	imu_link	-1.0813055038452148	2.3409953117370605	0.025330623611807827
1689416042282462581	32220	1689416042282305894	imu_link	-1.0806452035903933	2.3406982421875	0.026529453694820404
1689416042286682269	32221	1689416042286365653	imu_link	-1.0806881189346316	2.33998441696167	0.027414420619606975
1689416042286686285	32222	1689416042286378730	imu_link	-1.081000566482544	2.3385932445526127	0.02801473252475262
1689416042290586969	32223	1689416042290432443	imu_link	-1.0814287662506104	2.3369472026824956	0.028599057346582413
1689416042292546089	32224	1689416042292410971	imu_link	-1.0819144248962402	2.33567476272583	0.03229057043790817
1689416042295576980	32225	1689416042295485518	imu_link	-1.0828578472137451	2.335131406784058	0.03205263614654541
1689416042297777336	32226	1689416042297470624	imu_link	-1.0842248201370241	2.335281133651734	0.03155316039919854
1689416042300719599	32227	1689416042300511441	imu_link	-1.086013197898865	2.3359718322753906	0.031160250306129456
1689416042300791417	32228	1689416042300521552	imu_link	-1.087904691696167	2.3372004032135014	0.031056592240929607
1689416042305741151	32229	1689416042305564533	imu_link	-1.0899229049682617	2.339204549789429	0.03099772334098816
1689416042305879919	32230	1689416042305580170	imu_link	-1.091922163963318	2.3418934345245366	0.031178480014204982
1689416042310871752	32231	1689416042310621240	imu_link	-1.0934221744537354	2.345031261444092	0.03176211193203927
1689416042310879234	32232	1689416042310650880	imu_link	-1.0940885543823242	2.3483631610870366	0.03329998254776001
1689416042315978235	32233	1689416042315713370	imu_link	-1.0941581726074219	2.3520486354827885	0.03387892246246338
1689416042315981228	32234	1689416042315728351	imu_link	-1.0940921306610107	2.3558676242828374	0.03434411808848382
1689416042320791738	32235	1689416042320659492	imu_link	-1.0941557884216309	2.359259605407715	0.03456692397594452
1689416042320865522	32236	1689416042320687511	imu_link	-1.094584107398987	2.361661434173584	0.034691356122493744
1689416042326000126	32237	1689416042325735746	imu_link	-1.095464110374451	2.363070011138916	0.034518245607614524
1689416042326168015	32238	1689416042325778842	imu_link	-1.0968161821365359	2.3636207580566406	0.03409884124994278
1689416042331037084	32239	1689416042330755521	imu_link	-1.0982638597488406	2.3634035587310795	0.03336570784449578
1689416042331038559	32240	1689416042330767222	imu_link	-1.1404103040695193	2.3721132278442383	0.009824568405747414
1689416042336174617	32241	1689416042335843583	imu_link	-1.1417211294174197	2.371155977249146	0.008760356344282629
1689416042336175987	32242	1689416042335856543	imu_link	-1.1432442665100098	2.3706805706024174	0.007826304994523527
1689416042340983708	32243	1689416042340823511	imu_link	-1.1446362733840945	2.3708050251007085	0.0069144642911851415
1689416042341117965	32244	1689416042340839152	imu_link	-1.1458059549331667	2.3713955879211426	0.007972277700901031
1689416042346174517	32245	1689416042345873352	imu_link	-1.1472030878067019	2.3727240562438965	0.007080329582095146
1689416042346177110	32246	1689416042345888827	imu_link	-1.1491652727127077	2.374701499938965	0.006316103041172028
1689416042351331343	32247	1689416042350927374	imu_link	-1.151020407676697	2.376650810241699	0.005408106371760368
1689416042351567090	32248	1689416042350970874	imu_link	-1.1519798040390017	2.378602981567383	0.005704306066036224
1689416042356319876	32249	1689416042355965623	imu_link	-1.152121186256409	2.380606174468994	0.005623076111078262
1689416042356330682	32250	1689416042355991271	imu_link	-1.1517274379730225	2.3824913501739506	0.005759023129940033
1689416042360172094	32251	1689416042359978016	imu_link	-1.1507115364074707	2.3838019371032715	0.005994390696287155
1689416042362132326	32252	1689416042361969811	imu_link	-1.1491446495056152	2.3842375278472905	0.006511825602501632
1689416042366270770	32253	1689416042366005380	imu_link	-1.1476085186004639	2.383701801300049	0.0071655367501080045
1689416042366272441	32254	1689416042366017232	imu_link	-1.146442770957947	2.3824441432952885	0.007872495800256729
1689416042370239111	32255	1689416042370021906	imu_link	-1.1458969116210938	2.380691766738892	0.008356404490768911
1689416042372333233	32256	1689416042372069079	imu_link	-1.1456755399703982	2.3786222934722905	0.009701166301965714
1689416042376710675	32257	1689416042376083881	imu_link	-1.145435094833374	2.376361846923828	0.009330404922366142
1689416042376715181	32258	1689416042376119563	imu_link	-1.1450111865997314	2.3739285469055176	0.00873957946896553
1689416042380258432	32259	1689416042380090611	imu_link	-1.144508481025696	2.3714296817779545	0.0077698249369859695
1689416042382346282	32260	1689416042382113557	imu_link	-1.14424729347229	2.369110584259033	0.006516616325825454
1689416042386350816	32261	1689416042386155909	imu_link	-1.144534468650818	2.3672654628753667	0.005188821349292994
1689416042386409702	32262	1689416042386169005	imu_link	-1.1448155641555788	2.3659114837646484	0.004019761458039284
1689416042390441113	32263	1689416042390201613	imu_link	-1.1445369720458984	2.365005254745484	0.003207871690392494
1689416042392377955	32264	1689416042392197156	imu_link	-1.143623232841492	2.36470890045166	0.003061816096305847
1689416042396394370	32265	1689416042396220785	imu_link	-1.1424534320831299	2.365243434906006	0.0031271353363990784
1689416042396398698	32266	1689416042396232059	imu_link	-1.1411153078079226	2.3662950992584233	0.0037054643034934998
1689416042400462401	32267	1689416042400259871	imu_link	-1.1392227411270144	2.366928339004517	0.004070771858096123
1689416042402467310	32268	1689416042402273520	imu_link	-1.1369988918304443	2.3665258884429936	0.004581310320645572
1689416042406520670	32269	1689416042406348732	imu_link	-1.135125279426575	2.365237951278687	0.005165638402104378
1689416042406531950	32270	1689416042406361630	imu_link	-1.1341315507888796	2.3636190891265874	0.005434604827314616
1689416042410533871	32271	1689416042410407040	imu_link	-1.1338505744934082	2.361760139465332	0.005406385287642479
1689416042412572048	32272	1689416042412327993	imu_link	-1.1340863704681396	2.359472036361695	0.00514457281678915
1689416042416574739	32273	1689416042416351552	imu_link	-1.1347267627716064	2.356960535049439	0.005163758061826229
1689416042416581336	32274	1689416042416366451	imu_link	-1.1354444026947021	2.3545467853546147	0.005311078857630492
1689416042420557696	32275	1689416042420368067	imu_link	-1.1360204219818115	2.352527141571045	0.005122584290802479
1689416042422555892	32276	1689416042422375892	imu_link	-1.136561393737793	2.3511252403259277	0.004860501270741225
1689416042426547973	32277	1689416042426383991	imu_link	-1.137224078178406	2.350197076797486	0.004536463879048824
1689416042428519217	32278	1689416042426398455	imu_link	-1.137768864631653	2.3495001792907715	0.004299686290323734
1689416042430650956	32279	1689416042430459550	imu_link	-1.1380858421325684	2.3488783836364746	0.004221911542117596
1689416042432606064	32280	1689416042432475012	imu_link	-1.1384292840957644	2.3484878540039062	0.007482074201107025
1689416042436659220	32281	1689416042436488028	imu_link	-1.1390630006790163	2.348513603210449	0.008422449231147766
1689416042436669706	32282	1689416042436497397	imu_link	-1.13968825340271	2.3488605022430424	0.009886818006634712
1689416042440641701	32283	1689416042440511654	imu_link	-1.1399579048156738	2.34915041923523	0.011702649295330048
1689416042442900874	32284	1689416042442523947	imu_link	-1.1399492025375368	2.349641799926758	0.013724641874432564
1689416042445979942	32285	1689416042445549308	imu_link	-1.1398500204086306	2.3502128124237065	0.015807099640369415
1689416042446018453	32286	1689416042445564970	imu_link	-1.1394944190979004	2.350439786911011	0.017505403608083725
1689416042450711705	32287	1689416042450584519	imu_link	-1.1394391059875488	2.3503808975219727	0.01876673474907875
1689416042450753171	32288	1689416042450598038	imu_link	-1.1403603553771973	2.3504192829132085	0.020652826875448227
1689416042455898280	32289	1689416042455687575	imu_link	-1.1425104141235352	2.3503575325012207	0.020494239404797557
1689416042455925471	32290	1689416042455705023	imu_link	-1.1451219320297243	2.349756002426148	0.019840082153677944
1689416042461040079	32291	1689416042460789253	imu_link	-1.147930383682251	2.3488700389862065	0.018905553966760635
1689416042461041612	32292	1689416042460800785	imu_link	-1.150903105735779	2.3484151363372807	0.017909854650497437
1689416042466026336	32293	1689416042465794499	imu_link	-1.1541123390197754	2.3486492633819585	0.01688787341117859
1689416042466028176	32294	1689416042465808175	imu_link	-1.156858205795288	2.349485397338867	0.015758739784359935
1689416042470927991	32295	1689416042470813144	imu_link	-1.1589994430541992	2.350839614868164	0.0150144062936306
1689416042470991642	32296	1689416042470825167	imu_link	-1.1609070301055908	2.3525865077972417	0.017497122287750244
1689416042476093615	32297	1689416042475861333	imu_link	-1.1629816293716433	2.3546869754791264	0.016932504251599315
1689416042476211433	32298	1689416042475893260	imu_link	-1.1652857065200808	2.3571546077728276	0.016348976641893387
1689416042481241867	32299	1689416042481018425	imu_link	-1.1678037643432617	2.35992431640625	0.015534575097262861
1689416042481249356	32300	1689416042481047414	imu_link	-1.1700725555419922	2.362687110900879	0.014910198748111725
1689416042485088748	32301	1689416042484946789	imu_link	-1.1715171337127686	2.3645782470703125	0.014402924105525017
1689416042487941087	32302	1689416042486978737	imu_link	-1.1722121238708496	2.365740060806275	0.014055134728550911
1689416042491157807	32303	1689416042491020827	imu_link	-1.1727522611618044	2.3667855262756348	0.013952774927020073
1689416042491209264	32304	1689416042491046928	imu_link	-1.1733520030975342	2.3675820827484135	0.016137748956680298
1689416042495478009	32305	1689416042495162671	imu_link	-1.1742805242538454	2.367843866348267	0.015779165551066402
1689416042497298292	32306	1689416042497076938	imu_link	-1.175736665725708	2.3676574230194096	0.015441428869962692
1689416042501227451	32307	1689416042501104435	imu_link	-1.1779023408889773	2.3671159744262695	0.014724588952958586
1689416042501299912	32308	1689416042501145987	imu_link	-1.1807273626327517	2.3663687705993652	0.0135330930352211
1689416042505255047	32309	1689416042505103565	imu_link	-1.183654546737671	2.365508317947388	0.012079324573278427
1689416042507301983	32310	1689416042507117668	imu_link	-1.1864080429077148	2.364785671234131	0.010835114866495132
1689416042511299201	32311	1689416042511144147	imu_link	-1.1888202428817751	2.364695310592652	0.009922001510858536
1689416042511354541	32312	1689416042511182623	imu_link	-1.1904890537261963	2.3650693893432617	0.012412488460540771
1689416042515304572	32313	1689416042515172212	imu_link	-1.1914734840393066	2.3659214973449707	0.012350836768746376
1689416042517301294	32314	1689416042517192322	imu_link	-1.1918565034866335	2.367311477661133	0.01284981332719326
1689416042521481168	32315	1689416042521238751	imu_link	-1.191784381866455	2.3689405918121342	0.013638084754347801
1689416042521646512	32316	1689416042521251116	imu_link	-1.1913526058197021	2.370614528656006	0.01451939344406128
1689416042525452671	32317	1689416042525309570	imu_link	-1.1905716657638552	2.372078657150269	0.015308646485209465
1689416042527441908	32318	1689416042527314134	imu_link	-1.1893839836120605	2.373078584671021	0.01615888997912407
1689416042531536338	32319	1689416042531356311	imu_link	-1.188033699989319	2.3732051849365234	0.016715165227651596
1689416042531591765	32320	1689416042531373038	imu_link	-1.1868678331375124	2.372256278991699	0.017363892868161205
1689416042535635740	32321	1689416042535437050	imu_link	-1.1858614683151247	2.3704395294189453	0.01679329760372639
1689416042537602938	32322	1689416042537461015	imu_link	-1.1848855018615723	2.3676669597625737	0.015519002452492714
1689416042541653630	32323	1689416042541472352	imu_link	-1.1847047805786133	2.3646583557128906	0.013776762410998344
1689416042541709184	32324	1689416042541489501	imu_link	-1.1858868598937988	2.3622255325317383	0.011755943298339844
1689416042545714926	32325	1689416042545519802	imu_link	-1.187997579574585	2.3604469299316406	0.009539278224110603
1689416042545730447	32326	1689416042545559454	imu_link	-1.1902475357055664	2.3593502044677734	0.00776832178235054
1689416042550675165	32327	1689416042550533797	imu_link	-1.1921490430831911	2.3588774204254155	0.006761400029063225
1689416042550725235	32328	1689416042550544999	imu_link	-1.1935185194015505	2.3589749336242676	0.0043813809752464294
1689416042555715415	32329	1689416042555563934	imu_link	-1.1940882205963135	2.359847068786621	0.004569420125335456
1689416042555773033	32330	1689416042555580518	imu_link	-1.1935601234436035	2.361409425735474	0.005092130973935127
1689416042560693261	32331	1689416042560590068	imu_link	-1.1917639970779421	2.3630619049072266	0.005913842469453812
1689416042560794687	32332	1689416042560602424	imu_link	-1.1886119842529297	2.3644950389862065	0.006842851638793945
1689416042565782218	32333	1689416042565621969	imu_link	-1.1849485635757449	2.365727424621582	0.00784960575401783
1689416042565945910	32334	1689416042565633682	imu_link	-1.1816973686218262	2.3671436309814453	0.008956216275691986
1689416042571082907	32335	1689416042570782562	imu_link	-1.1792970895767214	2.368107795715332	0.010103086940944197
1689416042571317247	32336	1689416042570829159	imu_link	-1.1775004863739014	2.3681294918060307	0.010100727900862694
1689416042576113934	32337	1689416042575850457	imu_link	-1.1764310598373415	2.3676018714904785	0.010554368607699873
1689416042576211000	32338	1689416042575909984	imu_link	-1.1767446994781494	2.3670406341552734	0.01071377843618393
1689416042581414944	32339	1689416042580939268	imu_link	-1.178164005279541	2.3666779994964604	0.010267808102071287
1689416042581417434	32340	1689416042580976169	imu_link	-1.2182841300964355	2.373488426208496	-0.0073783379048109055
1689416042586193349	32341	1689416042585942435	imu_link	-1.2203748226165771	2.372808694839478	-0.008555615320801735
1689416042586229851	32342	1689416042585967572	imu_link	-1.2227941751480105	2.3727414608001713	-0.009200423955917358
1689416042590151290	32343	1689416042589983739	imu_link	-1.2252073287963867	2.3734865188598633	-0.009556900709867477
1689416042592270261	32344	1689416042591994411	imu_link	-1.2272155284881592	2.3751947879791264	-0.01070295087993145
1689416042596360843	32345	1689416042596071494	imu_link	-1.2289185523986816	2.378054141998291	-0.010236252099275589
1689416042596458867	32346	1689416042596104196	imu_link	-1.230047106742859	2.3814220428466797	-0.009581783786416054
1689416042600285630	32347	1689416042600095854	imu_link	-1.2299599647521973	2.384838581085205	-0.008899600245058538
1689416042602288897	32348	1689416042602149031	imu_link	-1.2285997867584229	2.388215303421021	-0.007997438311576843
1689416042606446565	32349	1689416042606180332	imu_link	-1.2265598773956299	2.391272306442261	-0.006865649949759246
1689416042606450725	32350	1689416042606211055	imu_link	-1.2242871522903445	2.393482923507691	-0.005560385063290596
1689416042610359574	32351	1689416042610196524	imu_link	-1.2217468023300173	2.3945338726043706	-0.004620514810085297
1689416042612375483	32352	1689416042612215187	imu_link	-1.219478249549866	2.3947327136993413	-0.001785503700375557
1689416042616549488	32353	1689416042616289351	imu_link	-1.218095660209656	2.3944664001464844	-0.001587308943271637
1689416042616558516	32354	1689416042616301178	imu_link	-1.2180401086807253	2.3939342498779297	-0.0021540410816669464
1689416042620437065	32355	1689416042620309954	imu_link	-1.2191635370254519	2.39303994178772	-0.0035678928252309565
1689416042622397138	32356	1689416042622297096	imu_link	-1.221031904220581	2.391650676727295	-0.005477392114698887
1689416042626416658	32357	1689416042626312156	imu_link	-1.2232966423034668	2.3900508880615234	-0.007255934644490481
1689416042626471066	32358	1689416042626323745	imu_link	-1.2257916927337646	2.3886590003967285	-0.008678833954036238
1689416042630502464	32359	1689416042630355258	imu_link	-1.2282592058181765	2.3878133296966557	-0.00971412379294634
1689416042632587567	32360	1689416042632395159	imu_link	-1.230121970176697	2.3877906799316406	-0.01040900591760874
1689416042636593019	32361	1689416042636392283	imu_link	-1.23075807094574	2.3886451721191406	-0.009805037640035154
1689416042636656109	32362	1689416042636404213	imu_link	-1.2296956777572634	2.3904745578765874	-0.008545059710741043
1689416042640754727	32363	1689416042640462049	imu_link	-1.2272632122039795	2.3931539058685307	-0.007031932473182678
1689416042642653625	32364	1689416042642445951	imu_link	-1.2242025136947634	2.396549701690674	-0.0052836015820503235
1689416042646763279	32365	1689416042646516049	imu_link	-1.2209872007369997	2.399753332138062	-0.0035700034350156784
1689416042646828098	32366	1689416042646534124	imu_link	-1.2173951864242556	2.4017434120178223	-0.0018445458263158798
1689416042650700114	32367	1689416042650489946	imu_link	-1.2136944532394411	2.402192831039429	-0.0003759357787203044
1689416042652772087	32368	1689416042652555382	imu_link	-1.210996985435486	2.401440143585205	0.0010673906654119492
1689416042656882232	32369	1689416042656584733	imu_link	-1.2099272012710574	2.399912595748902	0.00139131594914943
1689416042656884894	32370	1689416042656611971	imu_link	-1.2102721929550173	2.3977742195129395	0.0010367576032876968
1689416042660891680	32371	1689416042660613103	imu_link	-1.2114293575286865	2.3952939510345463	0.0002328343689441681
1689416042660895011	32372	1689416042660656210	imu_link	-1.2133593559265137	2.392843723297119	-0.000703648605849594
1689416042665874200	32373	1689416042665665225	imu_link	-1.2161381244659424	2.3908019065856934	-0.0017791119171306493
1689416042665906738	32374	1689416042665697385	imu_link	-1.2197227478027344	2.3897917270660405	-0.002675018273293972
1689416042670827398	32375	1689416042670681073	imu_link	-1.2236320972442627	2.389773368835449	-0.0033229971304535866
1689416042670881426	32376	1689416042670710507	imu_link	-1.2270733118057253	2.3899765014648438	-0.003040643408894539
1689416042675963686	32377	1689416042675691924	imu_link	-1.2296427488327029	2.3901424407958984	-0.0028113480657339096
1689416042675972674	32378	1689416042675720523	imu_link	-1.2313289642333984	2.3907382488250737	-0.0018621403723955154
1689416042680871177	32379	1689416042680726633	imu_link	-1.2318953275680544	2.391651153564453	-0.0005574095994234085
1689416042680942380	32380	1689416042680758058	imu_link	-1.2311837673187256	2.392683982849121	0.0008647628128528595
1689416042685919045	32381	1689416042685753578	imu_link	-1.2295444011688232	2.39415717124939	0.0026667492929846053
1689416042685981563	32382	1689416042685782918	imu_link	-1.2275382280349734	2.395721435546875	0.004635114222764969
1689416042691040962	32383	1689416042690791368	imu_link	-1.2254601716995241	2.3962881565094	0.006394793745130301
1689416042691044044	32384	1689416042690818558	imu_link	-1.2237418889999392	2.396036148071289	0.008607156574726105
1689416042696084007	32385	1689416042695839312	imu_link	-1.2230415344238281	2.395297765731812	0.009612934663891792
1689416042696140647	32386	1689416042695872183	imu_link	-1.2239739894866943	2.3940074443817143	0.009609106928110123
1689416042701037160	32387	1689416042700864463	imu_link	-1.226076364517212	2.392062902450562	0.008915859274566175
1689416042701103597	32388	1689416042700877302	imu_link	-1.2285240888595583	2.3899796009063725	0.008101298473775389
1689416042706127771	32389	1689416042705935315	imu_link	-1.2312278747558594	2.3881232738494877	0.007419070228934288
1689416042706141409	32390	1689416042705972578	imu_link	-1.234159827232361	2.386919736862183	0.006526199635118247
1689416042710101639	32391	1689416042709950371	imu_link	-1.237067699432373	2.386667966842652	0.005803678650408984
1689416042712110980	32392	1689416042711961523	imu_link	-1.2392715215682986	2.387280702590943	0.006120927631855011
1689416042716253122	32393	1689416042716003577	imu_link	-1.240141272544861	2.3888056278228764	0.006683692801743747
1689416042716290725	32394	1689416042716033130	imu_link	-1.2399072647094727	2.391265153884888	0.0076519642025232315
1689416042720185959	32395	1689416042720022165	imu_link	-1.2391508817672732	2.393742084503174	0.008784877136349678
1689416042722271960	32396	1689416042722044954	imu_link	-1.237931489944458	2.396285772323609	0.009268537163734436
1689416042726520149	32397	1689416042726080754	imu_link	-1.236345171928406	2.398906469345093	0.010246455669403076
1689416042726527294	32398	1689416042726122080	imu_link	-1.2342084646224978	2.401117086410523	0.010690003633499146
1689416042730262946	32399	1689416042730103282	imu_link	-1.2320144176483154	2.4022543430328374	0.010561041533946991
1689416042732236867	32400	1689416042732096945	imu_link	-1.2300360202789307	2.402369976043701	0.01162557303905487
1689416042736344973	32401	1689416042736188786	imu_link	-1.2288198471069336	2.401965618133545	0.010900435969233513
1689416042736356984	32402	1689416042736200283	imu_link	-1.2285217046737673	2.4017341136932377	0.010170826688408852
1689416042740298306	32403	1689416042740201141	imu_link	-1.2288516759872439	2.4015204906463627	0.009281614795327187
1689416042742407081	32404	1689416042742206039	imu_link	-1.2297563552856445	2.4009559154510502	0.008285507559776306
1689416042746458538	32405	1689416042746257269	imu_link	-1.2314133644104004	2.400476694107056	0.007719734683632851
1689416042746464201	32406	1689416042746267873	imu_link	-1.2334847450256348	2.4008810520172124	0.007325023412704468
1689416042750565111	32407	1689416042750264681	imu_link	-1.2354140281677246	2.4023900032043457	0.006825396791100502
1689416042752563195	32408	1689416042752307606	imu_link	-1.23686158657074	2.4049324989318848	0.007086418569087982
1689416042756588164	32409	1689416042756359025	imu_link	-1.237988352775574	2.4080519676208496	0.007104039192199707
1689416042756595859	32410	1689416042756369904	imu_link	-1.2385447025299072	2.411069393157959	0.007459785323590041
1689416042760639982	32411	1689416042760465476	imu_link	-1.2380887269973757	2.4142339229583745	0.008011333644390106
1689416042762722210	32412	1689416042762494602	imu_link	-1.2367333173751833	2.41756010055542	0.008963883854448797
1689416042765656673	32413	1689416042765536083	imu_link	-1.234813928604126	2.4203960895538335	0.009977846406400205
1689416042767684625	32414	1689416042767538180	imu_link	-1.2326605319976807	2.4222462177276616	0.011269192211329939
1689416042770781407	32415	1689416042770525321	imu_link	-1.2303982973098757	2.423179388046265	0.01240669470280409
1689416042770784061	32416	1689416042770538627	imu_link	-1.2283111810684206	2.4232358932495117	0.0128592848777771
1689416042775680481	32417	1689416042775572557	imu_link	-1.2265433073043825	2.422403335571289	0.01282418239861727
1689416042775708364	32418	1689416042775583932	imu_link	-1.2253383398056032	2.4206061363220215	0.012241660617291929
1689416042780828047	32419	1689416042780598138	imu_link	-1.2249982357025146	2.4179062843322754	0.011509062722325325
1689416042781013204	32420	1689416042780631622	imu_link	-1.22538423538208	2.414509534835816	0.01055040955543518
1689416042786012915	32421	1689416042785721142	imu_link	-1.2261674404144287	2.410817384719849	0.009175172075629234
1689416042786147433	32422	1689416042785755127	imu_link	-1.2273163795471191	2.407480239868164	0.007773729506880046
1689416042791014968	32423	1689416042790734828	imu_link	-1.2286710739135742	2.4048376083374023	0.006454261019825935
1689416042791246569	32424	1689416042790765800	imu_link	-1.2295159101486208	2.4029150009155273	0.0057516396045684814
1689416042796004845	32425	1689416042795760548	imu_link	-1.2293103933334353	2.401589870452881	0.0047722551971673965
1689416042796076387	32426	1689416042795792558	imu_link	-1.2284260988235476	2.4011054039001465	0.0039040371775627136
1689416042801030127	32427	1689416042800782779	imu_link	-1.2274180650711062	2.4013741016387944	0.0032009964343160395
1689416042801163550	32428	1689416042800808662	imu_link	-1.226412296295166	2.4013936519622807	0.002675936790183187
1689416042806037605	32429	1689416042805815049	imu_link	-1.2254048585891726	2.40066409111023	0.002083749510347843
1689416042806160353	32430	1689416042805839976	imu_link	-1.2249104976654053	2.3995840549469	0.0017256708815693855
1689416042811149757	32431	1689416042810878430	imu_link	-1.2251744270324707	2.39801025390625	0.0014847695128992202
1689416042811262941	32432	1689416042810908488	imu_link	-1.2259163856506348	2.395294666290283	0.000932253897190094
1689416042816290771	32433	1689416042815971650	imu_link	-1.2268762588500977	2.3919403553009038	0.0006976891309022903
1689416042816392763	32434	1689416042816004649	imu_link	-1.2283595800399782	2.388831615447998	0.0003952477127313614
1689416042820236075	32435	1689416042819994345	imu_link	-1.2306951284408572	2.38651704788208	6.17150217294693e-05
1689416042822284592	32436	1689416042822019824	imu_link	-1.233431100845337	2.3852410316467285	-0.000261528417468071
1689416042826251643	32437	1689416042826044111	imu_link	-1.2364773750305176	2.384373664855957	-0.0005879327654838562
1689416042826266411	32438	1689416042826074007	imu_link	-1.2396347522735596	2.3836092948913574	-0.0010051969438791275
1689416042830172804	32439	1689416042830050681	imu_link	-1.242605447769165	2.3831412792205815	-0.0013782400637865067
1689416042832273610	32440	1689416042832098748	imu_link	-1.2799631357192995	2.3966953754425053	-0.015500111505389214
1689416042836420677	32441	1689416042836115094	imu_link	-1.2824016809463503	2.398130416870117	-0.01544337160885334
1689416042836425487	32442	1689416042836127487	imu_link	-1.2845587730407715	2.400092124938965	-0.01530490256845951
1689416042840358942	32443	1689416042840187561	imu_link	-1.2862278223037722	2.401892423629761	-0.014967579394578934
1689416042842471832	32444	1689416042842237866	imu_link	-1.2871459722518923	2.4035491943359375	-0.014575225301086904
1689416042846621257	32445	1689416042846280073	imu_link	-1.2874659299850466	2.4051868915557866	-0.013448873534798622
1689416042846630163	32446	1689416042846309718	imu_link	-1.287600874900818	2.4066402912139897	-0.012650744989514351
1689416042850573985	32447	1689416042850295541	imu_link	-1.2881855964660645	2.4075949192047124	-0.012168198823928833
1689416042852486556	32448	1689416042852303590	imu_link	-1.2892357110977175	2.407898426055908	-0.012123508378863335
1689416042856471399	32449	1689416042856326322	imu_link	-1.290221929550171	2.4076097011566167	-0.012365659698843956
1689416042856537673	32450	1689416042856339939	imu_link	-1.2908486127853396	2.4067940711975098	-0.013078426010906698
1689416042860512585	32451	1689416042860365848	imu_link	-1.291410207748413	2.4060180187225346	-0.014499751850962639
1689416042862650077	32452	1689416042862457236	imu_link	-1.2923073768615723	2.4057447910308842	-0.01627227477729321
1689416042866665465	32453	1689416042866447617	imu_link	-1.2932343482971191	2.406066417694092	-0.01822100579738617
1689416042866667875	32454	1689416042866458828	imu_link	-1.293790936470032	2.4066956043243413	-0.019865654408931732
1689416042870581476	32455	1689416042870480033	imu_link	-1.2936934232711794	2.4073867797851562	-0.021366175264120102
1689416042872612841	32456	1689416042872469866	imu_link	-1.2928997278213503	2.408273696899414	-0.022753374651074413
1689416042875649816	32457	1689416042875526057	imu_link	-1.2918735742568972	2.409943819046021	-0.023662822321057323
1689416042877739157	32458	1689416042877537906	imu_link	-1.2908968925476074	2.4126105308532715	-0.024221662431955338
1689416042880816864	32459	1689416042880570057	imu_link	-1.2896308898925781	2.415651321411133	-0.024904929101467133
1689416042880819031	32460	1689416042880581396	imu_link	-1.2876782417297363	2.418301582336426	-0.025696828961372375
1689416042885937682	32461	1689416042885623065	imu_link	-1.285337805747986	2.420529365539551	-0.026362761855125427
1689416042885941529	32462	1689416042885646038	imu_link	-1.283213257789612	2.4225671291351323	-0.0269396435469389
1689416042890927510	32463	1689416042890670450	imu_link	-1.2813875675201416	2.424008369445801	-0.02791155315935612
1689416042890929776	32464	1689416042890689255	imu_link	-1.2794028520584109	2.4242079257965092	-0.02889150381088257
1689416042895974394	32465	1689416042895688600	imu_link	-1.2773139476776123	2.4233825206756596	-0.03006555140018463
1689416042896028816	32466	1689416042895706144	imu_link	-1.2757464647293093	2.4223873615264897	-0.030752595514059067
1689416042900840575	32467	1689416042900716347	imu_link	-1.2748043537139893	2.421849966049195	-0.031391747295856476
1689416042900896434	32468	1689416042900729656	imu_link	-1.2743517160415652	2.42190432548523	-0.03218170627951623
1689416042905917070	32469	1689416042905733957	imu_link	-1.2739437818527224	2.4221410751342773	-0.0331188440322876
1689416042905923127	32470	1689416042905745528	imu_link	-1.2735216617584229	2.422306299209595	-0.033939983695745475
1689416042911212741	32471	1689416042910788653	imu_link	-1.2731097936630251	2.422593116760254	-0.03462127596139908
1689416042911222391	32472	1689416042910811343	imu_link	-1.272596836090088	2.423107147216797	-0.0349404513835907
1689416042916029495	32473	1689416042915846953	imu_link	-1.2720515727996826	2.42341160774231	-0.03562477603554726
1689416042916068171	32474	1689416042915864925	imu_link	-1.2712730169296267	2.4234359264373784	-0.03617670387029648
1689416042921107337	32475	1689416042920863131	imu_link	-1.2702221870422363	2.423197507858277	-0.03623908758163452
1689416042921268468	32476	1689416042920891376	imu_link	-1.269012451171875	2.422979593276978	-0.03589611873030663
1689416042926099911	32477	1689416042925874464	imu_link	-1.267777681350708	2.422654628753662	-0.035426575690507896
1689416042926104662	32478	1689416042925887190	imu_link	-1.26656448841095	2.422055006027222	-0.034778885543346405
1689416042930001195	32479	1689416042929899315	imu_link	-1.2656471729278564	2.4208705425262456	-0.03411030024290085
1689416042932086738	32480	1689416042931903284	imu_link	-1.265071153640747	2.418900489807129	-0.03353759273886681
1689416042936236754	32481	1689416042935947365	imu_link	-1.2651296854019167	2.416310071945191	-0.03324376046657562
1689416042936238792	32482	1689416042935962455	imu_link	-1.2659116983413699	2.4132835865020756	-0.03323034942150116
1689416042941182246	32483	1689416042941003185	imu_link	-1.2673683166503906	2.4100182056427006	-0.033424392342567444
1689416042941193947	32484	1689416042941014175	imu_link	-1.2692275047302246	2.40682864189148	-0.03378962725400925
1689416042945161387	32485	1689416042945031832	imu_link	-1.271320939064026	2.4039316177368164	-0.034366048872470856
1689416042947157632	32486	1689416042947047143	imu_link	-1.273374676704407	2.40170955657959	-0.03495987504720688
1689416042951329989	32487	1689416042951075887	imu_link	-1.2751806974411013	2.4001915454864506	-0.03525163233280182
1689416042951333707	32488	1689416042951092002	imu_link	-1.2764273881912234	2.3991775512695312	-0.03507928922772408
1689416042955315549	32489	1689416042955101941	imu_link	-1.2769938707351687	2.398690462112427	-0.034312136471271515
1689416042957269132	32490	1689416042957109886	imu_link	-1.2772077322006228	2.3987655639648438	-0.032910943031311035
1689416042961360476	32491	1689416042961147225	imu_link	-1.277573585510254	2.399322986602783	-0.031079772859811783
1689416042961365653	32492	1689416042961158990	imu_link	-1.278142333030701	2.3996777534484863	-0.029012324288487438
1689416042965402424	32493	1689416042965159249	imu_link	-1.2785313129425049	2.3994591236114506	-0.026804156601428986
1689416042967370298	32494	1689416042967175425	imu_link	-1.2789223194122314	2.398838996887207	-0.024716731160879135
1689416042971457054	32495	1689416042971210136	imu_link	-1.2796603441238406	2.398111343383789	-0.02279564924538136
1689416042971459761	32496	1689416042971221463	imu_link	-1.280970573425293	2.3972373008728027	-0.02033587172627449
1689416042975466872	32497	1689416042975262157	imu_link	-1.2824347019195557	2.396303176879883	-0.01926732994616032
1689416042977437544	32498	1689416042977278405	imu_link	-1.2840523719787598	2.3954687118530273	-0.018122976645827297
1689416042981573286	32499	1689416042981306546	imu_link	-1.2860215902328493	2.3948755264282227	-0.01721560768783093
1689416042981580280	32500	1689416042981319082	imu_link	-1.2884697914123535	2.3946278095245366	-0.01665526255965233
1689416042985549789	32501	1689416042985329877	imu_link	-1.2912991046905518	2.3946249485015874	-0.016463721171021465
1689416042987460797	32502	1689416042987331489	imu_link	-1.2943438291549685	2.3951060771942143	-0.01633394882082939
1689416042991548364	32503	1689416042991375082	imu_link	-1.2973849773406982	2.3962931632995605	-0.016038147732615474
1689416042991578040	32504	1689416042991388443	imu_link	-1.29996657371521	2.397935390472412	-0.015914026647806168
1689416042995778987	32505	1689416042995408238	imu_link	-1.301781415939331	2.3999640941619877	-0.015278064645826818
1689416042997632870	32506	1689416042997439535	imu_link	-1.3032153844833376	2.402275562286377	-0.014226160943508148
1689416043001586511	32507	1689416043001444976	imu_link	-1.3043471574783327	2.404610872268677	-0.012812824919819832
1689416043001638644	32508	1689416043001457365	imu_link	-1.3046631813049316	2.4064207077026367	-0.011177214793860914
1689416043005601852	32509	1689416043005461442	imu_link	-1.3041484355926514	2.4076695442199707	-0.00942428130656481
1689416043007787410	32510	1689416043007550269	imu_link	-1.3036859035491943	2.4089584350585938	-0.0076134949922561646
1689416043010690769	32511	1689416043010486745	imu_link	-1.3036420345306396	2.4100069999694824	-0.006211988627910614
1689416043012805453	32512	1689416043012544187	imu_link	-1.3034827709197998	2.4104235172271733	-0.005039311945438385
1689416043015868740	32513	1689416043015550897	imu_link	-1.303089261054993	2.4103534221649174	-0.004834989551454783
1689416043017689858	32514	1689416043017534444	imu_link	-1.3029251098632812	2.4101355075836186	-0.0050625293515622624
1689416043021079565	32515	1689416043020568417	imu_link	-1.3033508062362673	2.4100241661071777	-0.005786467343568802
1689416043021083695	32516	1689416043020595966	imu_link	-1.304478645324707	2.4102516174316406	-0.006859665270894767
1689416043025710818	32517	1689416043025583192	imu_link	-1.3062522411346436	2.410950899124146	-0.007816318422555923
1689416043027810168	32518	1689416043027582724	imu_link	-1.3082746267318728	2.4120042324066167	-0.008456348441541197
1689416043030864434	32519	1689416043030707864	imu_link	-1.310143828392029	2.413413763046265	-0.008609211072325706
1689416043032775374	32520	1689416043032609595	imu_link	-1.3117734193801882	2.4155724048614506	-0.009129920043051245
1689416043035874395	32521	1689416043035671779	imu_link	-1.313092350959778	2.418722629547119	-0.007929522544145584
1689416043035879986	32522	1689416043035684394	imu_link	-1.3135586977005007	2.422379970550537	-0.006424689665436745
1689416043040893708	32523	1689416043040681646	imu_link	-1.3126413822174072	2.4258790016174316	-0.004946006927639247
1689416043040895615	32524	1689416043040693514	imu_link	-1.3106412887573242	2.4290702342987065	-0.003376828506588936
1689416043045979904	32525	1689416043045723290	imu_link	-1.3082842826843262	2.4317905902862553	-0.0019212049664929511
1689416043046135709	32526	1689416043045741989	imu_link	-1.3061096668243408	2.4336800575256348	-0.0008730385452508926
1689416043051045328	32527	1689416043050767431	imu_link	-1.3040246963500977	2.434564352035523	-0.0003290493041276932
1689416043051116452	32528	1689416043050796755	imu_link	-1.302333474159241	2.434535026550293	0.0015780851244926453
1689416043055879917	32529	1689416043055766273	imu_link	-1.3014880418777468	2.433807849884033	0.0019031241536140442
1689416043056007390	32530	1689416043055781452	imu_link	-1.3014522790908816	2.4326963424682617	0.0022014696151018143
1689416043060917746	32531	1689416043060781358	imu_link	-1.3019402027130127	2.4313666820526127	0.001991031691431999
1689416043060977207	32532	1689416043060794563	imu_link	-1.3027614355087282	2.4297618865966797	0.001523979939520359
1689416043066092309	32533	1689416043065886310	imu_link	-1.3039940595626833	2.428329706192017	0.0009392080828547478
1689416043066094033	32534	1689416043065898458	imu_link	-1.3056405782699587	2.4275012016296387	0.00046723056584596634
1689416043071055137	32535	1689416043070851161	imu_link	-1.3074661493301394	2.4272985458374023	2.4951063096523285e-05
1689416043071056874	32536	1689416043070862844	imu_link	-1.3091602325439453	2.4273688793182377	0.000355145923094824
1689416043076124939	32537	1689416043075893884	imu_link	-1.3105113506317139	2.427705764770508	0.0007752450183033943
1689416043076171926	32538	1689416043075907864	imu_link	-1.3110927343368532	2.428465604782105	0.0018168921815231445
1689416043081226145	32539	1689416043080935406	imu_link	-1.3106310367584229	2.429504871368408	0.002770517719909549
1689416043081228551	32540	1689416043080949625	imu_link	-1.3336950540542605	2.4397683143615723	-0.009148030541837217
1689416043086220385	32541	1689416043085959574	imu_link	-1.3321778774261475	2.4406914710998535	-0.008340215310454369
1689416043086232732	32542	1689416043085972114	imu_link	-1.3304558992385866	2.440738439559937	-0.0077844057232141495
1689416043090154528	32543	1689416043089977389	imu_link	-1.328923225402832	2.439702033996582	-0.007546169683337212
1689416043092178678	32544	1689416043092008323	imu_link	-1.3283929824829102	2.437836885452271	-0.007588392123579979
1689416043096463079	32545	1689416043096083136	imu_link	-1.3293304443359375	2.435225486755371	-0.007653903216123581
1689416043096468552	32546	1689416043096116121	imu_link	-1.331071734428406	2.4319772720336914	-0.008072234690189362
1689416043100266634	32547	1689416043100076960	imu_link	-1.3332068920135498	2.428446531295777	-0.00883156806230545
1689416043102388912	32548	1689416043102121900	imu_link	-1.3357892036437988	2.425506114959717	-0.009855077601969244
1689416043106709227	32549	1689416043106182563	imu_link	-1.3387246131896973	2.4233460426330566	-0.011102478019893171
1689416043107136850	32550	1689416043106216204	imu_link	-1.34151828289032	2.421809673309326	-0.012830947525799276
1689416043110490646	32551	1689416043110214994	imu_link	-1.344130516052246	2.420846462249756	-0.014306947588920593
1689416043112610060	32552	1689416043112208182	imu_link	-1.346152186393738	2.420630931854248	-0.015726001933217052
1689416043116549685	32553	1689416043116238189	imu_link	-1.3476172685623171	2.4207742214202885	-0.015878189355134964
1689416043116552503	32554	1689416043116252228	imu_link	-1.3483624458312988	2.4216060638427734	-0.01559867337346077
1689416043120439136	32555	1689416043120243129	imu_link	-1.348729729652405	2.423104763031006	-0.015055421739816666
1689416043122416137	32556	1689416043122250103	imu_link	-1.3486723899841309	2.424600124359131	-0.014411704614758492
1689416043126607399	32557	1689416043126325082	imu_link	-1.3482102155685427	2.4259557723999023	-0.01391725242137909
1689416043126609263	32558	1689416043126355160	imu_link	-1.3477410078048708	2.4268593788146973	-0.013509400188922882
1689416043130444646	32559	1689416043130301661	imu_link	-1.3475496768951416	2.426792621612549	-0.013541092164814474
1689416043132531663	32560	1689416043132334012	imu_link	-1.3478361368179324	2.4259262084960938	-0.012153332121670248
1689416043136441669	32561	1689416043136330726	imu_link	-1.3485859632492068	2.4245290756225586	-0.012505892664194107
1689416043136591362	32562	1689416043136342472	imu_link	-1.3499596118927002	2.4228422641754155	-0.013150901533663275
1689416043140552352	32563	1689416043140355207	imu_link	-1.3517963886260986	2.421389579772949	-0.013942444697022438
1689416043142480139	32564	1689416043142367796	imu_link	-1.3537368774414062	2.4201745986938477	-0.015009487047791481
1689416043146605491	32565	1689416043146482770	imu_link	-1.355614423751831	2.4195456504821777	-0.016524959355592728
1689416043146703928	32566	1689416043146495538	imu_link	-1.3575496673583984	2.4198622703552246	-0.018086746335029602
1689416043150631562	32567	1689416043150493742	imu_link	-1.3590168952941895	2.420933723449707	-0.019448952749371532
1689416043152626938	32568	1689416043152496881	imu_link	-1.3595173358917236	2.4224390983581543	-0.018069937825202942
1689416043155656390	32569	1689416043155510950	imu_link	-1.3592503070831299	2.4242455959320073	-0.018650364130735397
1689416043157682201	32570	1689416043157551592	imu_link	-1.3586554527282715	2.426127195358277	-0.018975384533405304
1689416043160695744	32571	1689416043160564212	imu_link	-1.35793673992157	2.4280188083648686	-0.01906314119696617
1689416043162745118	32572	1689416043162572142	imu_link	-1.357063412666321	2.4298596382141113	-0.01904300041496754
1689416043165820224	32573	1689416043165641305	imu_link	-1.3560402393341064	2.431702136993408	-0.018882801756262783
1689416043165952269	32574	1689416043165673153	imu_link	-1.3551275730133057	2.433459043502808	-0.018786393105983734
1689416043170917994	32575	1689416043170661954	imu_link	-1.3543554544448855	2.4347434043884277	-0.01923291571438313
1689416043171040221	32576	1689416043170693213	imu_link	-1.3536905050277712	2.4352438449859624	-0.02033121883869171
1689416043175972813	32577	1689416043175740604	imu_link	-1.3531018495559695	2.4350841045379643	-0.0211301650851965
1689416043176055390	32578	1689416043175772268	imu_link	-1.352901339530945	2.4348914623260502	-0.022099468857049942
1689416043181075292	32579	1689416043180763995	imu_link	-1.3532946109771729	2.434516429901123	-0.023684980347752575
1689416043181086948	32580	1689416043180799291	imu_link	-1.3542711734771729	2.434007167816162	-0.02570530585944653
1689416043186155950	32581	1689416043185781878	imu_link	-1.3556854724884033	2.4339015483856206	-0.027561169117689133
1689416043186162155	32582	1689416043185815012	imu_link	-1.357467293739319	2.434469699859619	-0.029012247920036316
1689416043191085205	32583	1689416043190804784	imu_link	-1.3590534925460818	2.435487031936646	-0.0300732683390379
1689416043191089827	32584	1689416043190816559	imu_link	-1.359939217567444	2.4369127750396733	-0.03203483298420907
1689416043196109373	32585	1689416043195864068	imu_link	-1.3602570295333865	2.438814163208008	-0.031715568155050285
1689416043196216677	32586	1689416043195891818	imu_link	-1.3599467277526855	2.4412887096405034	-0.030612027272582058
1689416043201205823	32587	1689416043200906105	imu_link	-1.358922362327576	2.4438154697418217	-0.02942316420376301
1689416043201232182	32588	1689416043200938429	imu_link	-1.3574888706207275	2.4460091590881348	-0.028541119769215587
1689416043206250555	32589	1689416043205933912	imu_link	-1.35638701915741	2.4477601051330566	-0.027688361704349518
1689416043206267084	32590	1689416043205963232	imu_link	-1.3557298183441162	2.448862075805664	-0.026959953829646114
1689416043210289458	32591	1689416043210059702	imu_link	-1.355542302131653	2.4493691921234135	-0.026565769687294963
1689416043212277840	32592	1689416043212070125	imu_link	-1.3559566736221316	2.449333667755127	-0.026277586817741394
1689416043216350350	32593	1689416043216075049	imu_link	-1.3568361997604372	2.4485971927642827	-0.02656792476773262
1689416043216405001	32594	1689416043216105460	imu_link	-1.3580006361007693	2.4472451210021973	-0.026905041188001633
1689416043220313964	32595	1689416043220113875	imu_link	-1.359589457511902	2.4458143711090092	-0.0272043738514185
1689416043222348012	32596	1689416043222156210	imu_link	-1.3616923093795779	2.4445850849151616	-0.027539907023310665
1689416043226372281	32597	1689416043226159740	imu_link	-1.3644546270370486	2.443645238876343	-0.028055625036358837
1689416043226470405	32598	1689416043226171906	imu_link	-1.3676124811172488	2.4431371688842773	-0.02832720242440701
1689416043230392830	32599	1689416043230203632	imu_link	-1.3708535432815554	2.44283390045166	-0.028070032596588135
1689416043232408758	32600	1689416043232233313	imu_link	-1.3735032081604004	2.44269871711731	-0.02823680825531483
1689416043236390760	32601	1689416043236259005	imu_link	-1.3755761384963991	2.4431107044219975	-0.02763619087636471
1689416043236444908	32602	1689416043236288524	imu_link	-1.377122402191162	2.444145679473877	-0.027014531195163727
1689416043240513343	32603	1689416043240276843	imu_link	-1.3778475522994997	2.4451854228973393	-0.0265223253518343
1689416043242449427	32604	1689416043242270787	imu_link	-1.3777599334716797	2.4456520080566406	-0.025758787989616394
1689416043246503911	32605	1689416043246298738	imu_link	-1.3773634433746338	2.445255041122437	-0.025139411911368374
1689416043246604758	32606	1689416043246310538	imu_link	-1.3773413896560671	2.4439580440521245	-0.024914372712373734
1689416043250492717	32607	1689416043250362577	imu_link	-1.3779754638671875	2.4419960975646973	-0.024960126727819443
1689416043252520467	32608	1689416043252363164	imu_link	-1.379089951515198	2.4394383430480957	-0.024595245718955994
1689416043256738619	32609	1689416043256404917	imu_link	-1.3809080123901367	2.436387538909912	-0.024963082745671276
1689416043256807018	32610	1689416043256432687	imu_link	-1.3832694292068484	2.4330780506134038	-0.02569272369146347
1689416043260583071	32611	1689416043260418612	imu_link	-1.3859392404556277	2.4297685623168945	-0.02671649307012558
1689416043262686368	32612	1689416043262422180	imu_link	-1.388766646385193	2.4268753528594975	-0.027657516300678253
1689416043265699224	32613	1689416043265478466	imu_link	-1.3913637399673464	2.4245786666870117	-0.028276212513446808
1689416043267693863	32614	1689416043267487551	imu_link	-1.3935768604278564	2.42287540435791	-0.028316233307123184
1689416043270725471	32615	1689416043270509702	imu_link	-1.395353078842163	2.4217879772186284	-0.027741910889744762
1689416043272699058	32616	1689416043272559956	imu_link	-1.396271347999573	2.421293258666992	-0.02773861214518547
1689416043275784251	32617	1689416043275591197	imu_link	-1.3963528871536257	2.4218263626098633	-0.026216877624392513
1689416043277849516	32618	1689416043277669921	imu_link	-1.3956264257431032	2.423614025115967	-0.024579772725701336
1689416043280931463	32619	1689416043280603181	imu_link	-1.3941856622695925	2.4258372783660893	-0.023182038217782974
1689416043281124342	32620	1689416043280615535	imu_link	-1.3924094438552859	2.428232192993164	-0.02209598943591118
1689416043285744757	32621	1689416043285624007	imu_link	-1.3909507989883425	2.4304327964782715	-0.020826470106840134
1689416043285800706	32622	1689416043285646797	imu_link	-1.3900421857833865	2.4319360256195073	-0.01969151943922043
1689416043291013719	32623	1689416043290656201	imu_link	-1.3897362947463991	2.4326851367950444	-0.01870590262115002
1689416043291016404	32624	1689416043290667382	imu_link	-1.390197992324829	2.43281102180481	-0.019178353250026703
1689416043295825740	32625	1689416043295701675	imu_link	-1.391345500946045	2.4324588775634766	-0.018614988774061203
1689416043295979809	32626	1689416043295732169	imu_link	-1.3926951885223389	2.4318678379058842	-0.018407987430691723
1689416043301048266	32627	1689416043300741123	imu_link	-1.3940733671188357	2.4315662384033203	-0.018786953762173656
1689416043301157310	32628	1689416043300771007	imu_link	-1.3958529233932497	2.432348012924195	-0.019534638151526455
1689416043306057906	32629	1689416043305783028	imu_link	-1.3978434801101687	2.4339699745178223	-0.020627915859222412
1689416043306149690	32630	1689416043305811507	imu_link	-1.3996167182922363	2.436033964157105	-0.021858759224414825
1689416043311015748	32631	1689416043310793416	imu_link	-1.4011011123657227	2.4383835792541504	-0.02289469912648201
1689416043311025873	32632	1689416043310804709	imu_link	-1.402306318283081	2.440795183181763	-0.022905981168150905
1689416043316130617	32633	1689416043315842265	imu_link	-1.4030631780624392	2.4430005550384526	-0.023941302672028545
1689416043316132821	32634	1689416043315854466	imu_link	-1.4032464027404785	2.445029973983765	-0.024725439026951793
1689416043321154321	32635	1689416043320846222	imu_link	-1.4030189514160156	2.447342872619629	-0.025144828483462337
1689416043321158519	32636	1689416043320858742	imu_link	-1.4023840427398682	2.4495527744293217	-0.025202693417668346
1689416043326140807	32637	1689416043325902050	imu_link	-1.4008705615997314	2.451044321060181	-0.024989165365695953
1689416043326247328	32638	1689416043325914549	imu_link	-1.3989336490631104	2.4519190788269043	-0.02428344637155533
1689416043330138492	32639	1689416043329918707	imu_link	-1.3973822593688965	2.4522433280944824	-0.023285998031497005
1689416043332409988	32640	1689416043331982820	imu_link	-1.4128284454345703	2.457468748092652	-0.03373730927705765
1689416043336947472	32641	1689416043336020608	imu_link	-1.412582039833069	2.456610441207886	-0.03335379809141159
1689416043336961817	32642	1689416043336063427	imu_link	-1.4127447605133057	2.4555475711822514	-0.03325192630290985
1689416043340172381	32643	1689416043340037899	imu_link	-1.4132891893386843	2.4547049999237065	-0.03322365880012512
1689416043342326505	32644	1689416043342060605	imu_link	-1.4138151407241824	2.454100370407105	-0.03484368696808816
1689416043346258520	32645	1689416043346076527	imu_link	-1.4142775535583496	2.4538276195526127	-0.03545953333377838
1689416043346263910	32646	1689416043346089262	imu_link	-1.4148741960525515	2.454287052154541	-0.03589324653148651
1689416043350199835	32647	1689416043350094003	imu_link	-1.4153672456741335	2.45534610748291	-0.03595137223601342
1689416043352246620	32648	1689416043352094080	imu_link	-1.4156696796417236	2.456400632858277	-0.035214189440011985
1689416043356385867	32649	1689416043356130959	imu_link	-1.4158470630645752	2.45735502243042	-0.03466535359621048
1689416043356387451	32650	1689416043356141085	imu_link	-1.4161982536315918	2.4584729671478276	-0.03405502438545227
1689416043360330419	32651	1689416043360166840	imu_link	-1.4165760278701784	2.4596080780029297	-0.033275455236434937
1689416043362442800	32652	1689416043362200454	imu_link	-1.416654944419861	2.46069884300232	-0.032467465847730644
1689416043366391009	32653	1689416043366225907	imu_link	-1.4161813259124756	2.461471796035767	-0.031506616622209556
1689416043366415937	32654	1689416043366238088	imu_link	-1.4151015281677246	2.4615368843078613	-0.030528608709573746
1689416043370406137	32655	1689416043370273842	imu_link	-1.413830041885376	2.460616111755371	-0.029914880171418193
1689416043372619298	32656	1689416043372290142	imu_link	-1.412750244140625	2.4587290287017827	-0.028973791748285294
1689416043376627148	32657	1689416043376331139	imu_link	-1.4122140407562256	2.456338882446289	-0.029276745393872265
1689416043376633673	32658	1689416043376343284	imu_link	-1.412219762802124	2.453837156295777	-0.0298633836209774
1689416043380500993	32659	1689416043380385477	imu_link	-1.4127868413925173	2.4514050483703613	-0.03054060786962509
1689416043382477732	32660	1689416043382361705	imu_link	-1.4139885902404785	2.449235439300537	-0.03132975846529007
1689416043386859070	32661	1689416043386609189	imu_link	-1.4156436920166016	2.4474005699157715	-0.03213664889335632
1689416043386863620	32662	1689416043386621360	imu_link	-1.4174625873565674	2.4460475444793706	-0.032729342579841614
1689416043390516411	32663	1689416043390421224	imu_link	-1.418978810310364	2.4451332092285156	-0.033035937696695335
1689416043392538580	32664	1689416043392430913	imu_link	-1.420190215110779	2.4444491863250737	-0.03406119346618652
1689416043395591426	32665	1689416043395466561	imu_link	-1.420995116233826	2.4436941146850586	-0.03377766162157059
1689416043397580344	32666	1689416043397462990	imu_link	-1.4217103719711306	2.442938566207886	-0.03307358920574188
1689416043400643489	32667	1689416043400501022	imu_link	-1.422014355659485	2.442241668701172	-0.03201781213283539
1689416043402652003	32668	1689416043402502709	imu_link	-1.4215513467788699	2.4413263797760014	-0.030568134039640427
1689416043405632318	32669	1689416043405512311	imu_link	-1.4204216003417969	2.440163373947144	-0.028936143964529037
1689416043407665183	32670	1689416043407521357	imu_link	-1.4191582202911377	2.4388964176177983	-0.02723747119307518
1689416043410663186	32671	1689416043410535509	imu_link	-1.4182335138320925	2.4374248981475835	-0.02584540843963623
1689416043412838102	32672	1689416043412573315	imu_link	-1.4174931049346924	2.4356064796447754	-0.025512227788567546
1689416043415802455	32673	1689416043415601268	imu_link	-1.4168953895568848	2.4333605766296387	-0.025264743715524673
1689416043417723974	32674	1689416043417599939	imu_link	-1.4169751405715945	2.431261777877808	-0.025329856202006343
1689416043420701437	32675	1689416043420608030	imu_link	-1.4179821014404297	2.4295382499694824	-0.025895608589053157
1689416043420773975	32676	1689416043420622069	imu_link	-1.4198100566864014	2.428172826766968	-0.026825543493032455
1689416043425883816	32677	1689416043425658454	imu_link	-1.4226487874984743	2.427442312240601	-0.02752852439880371
1689416043427769427	32678	1689416043427642512	imu_link	-1.4260820150375368	2.4272363185882573	-0.028021983802318573
1689416043430786548	32679	1689416043430677715	imu_link	-1.4292382001876833	2.427207708358765	-0.028450446203351024
1689416043430843125	32680	1689416043430689529	imu_link	-1.4316577911376953	2.427634477615357	-0.03110265545547009
1689416043436089007	32681	1689416043435708894	imu_link	-1.433734655380249	2.429240465164185	-0.031135359779000286
1689416043436093009	32682	1689416043435739903	imu_link	-1.4352403879165652	2.431813478469849	-0.03099198825657368
1689416043440917696	32683	1689416043440786902	imu_link	-1.4356005191802979	2.4344348907470703	-0.03076969645917416
1689416043441034861	32684	1689416043440799878	imu_link	-1.4348884820938113	2.436373233795166	-0.03022366762161255
1689416043446045825	32685	1689416043445842882	imu_link	-1.4339561462402344	2.4377958774566655	-0.029433084651827816
1689416043446062974	32686	1689416043445857488	imu_link	-1.43339741230011	2.4390640258789062	-0.028925638645887375
1689416043451050698	32687	1689416043450816596	imu_link	-1.4332695007324219	2.4399375915527344	-0.028979577124118805
1689416043451189578	32688	1689416043450845284	imu_link	-1.4333559274673464	2.440410375595093	-0.028801165521144867
1689416043456117740	32689	1689416043455867299	imu_link	-1.4336558580398562	2.440402030944824	-0.029417715966701508
1689416043456120374	32690	1689416043455906861	imu_link	-1.4340511560440066	2.439986944198609	-0.030352609232068065
1689416043461084710	32691	1689416043460885135	imu_link	-1.434831738471985	2.4396777153015137	-0.03156149387359619
1689416043461101585	32692	1689416043460897278	imu_link	-1.4361234903335574	2.4396162033081055	-0.03316236287355423
1689416043465104355	32693	1689416043464941486	imu_link	-1.4379988908767702	2.439635038375855	-0.034850012511014945
1689416043467124151	32694	1689416043466957570	imu_link	-1.4401447772979736	2.439663648605347	-0.036217525601387024
1689416043471143818	32695	1689416043471004741	imu_link	-1.442508101463318	2.4395856857299805	-0.03753094747662545
1689416043471199915	32696	1689416043471016407	imu_link	-1.4446344375610352	2.4396545886993413	-0.039490427821874625
1689416043475126798	32697	1689416043474983634	imu_link	-1.4462978839874268	2.4400494098663335	-0.04042908549308777
1689416043477151410	32698	1689416043476992440	imu_link	-1.4470161199569704	2.440510511398316	-0.0412849560379982
1689416043481228132	32699	1689416043481020771	imu_link	-1.446517586708069	2.4408638477325444	-0.04177005216479302
1689416043481234188	32700	1689416043481035624	imu_link	-1.4448561668395996	2.4407424926757812	-0.0417100265622139
1689416043485152616	32701	1689416043485052109	imu_link	-1.44276762008667	2.4395508766174316	-0.04150855168700219
1689416043487197083	32702	1689416043487058239	imu_link	-1.4407093524932861	2.4375014305114746	-0.04153056442737579
1689416043492593461	32703	1689416043491094645	imu_link	-1.4391242265701296	2.4350757598876953	-0.04153862968087197
1689416043492597250	32704	1689416043491117901	imu_link	-1.4382816553115847	2.432427406311035	-0.04068440571427346
1689416043495233402	32705	1689416043495113009	imu_link	-1.438329577445984	2.4293773174285893	-0.04080722853541375
1689416043497307438	32706	1689416043497136096	imu_link	-1.438918709754944	2.426034450531006	-0.04146701470017434
1689416043501377914	32707	1689416043501141382	imu_link	-1.4397252798080447	2.4228882789611816	-0.042389266192913055
1689416043501384221	32708	1689416043501161364	imu_link	-1.4406708478927615	2.42013430595398	-0.04331132769584656
1689416043505317616	32709	1689416043505168132	imu_link	-1.4420557022094727	2.4181263446807866	-0.044302694499492645
1689416043507290201	32710	1689416043507166405	imu_link	-1.4440461397171023	2.416613340377808	-0.0451241210103035
1689416043511505531	32711	1689416043511190856	imu_link	-1.446289896965027	2.4153397083282475	-0.045734770596027374
1689416043511512878	32712	1689416043511203910	imu_link	-1.448474645614624	2.414326906204224	-0.04565502330660821
1689416043515479391	32713	1689416043515227525	imu_link	-1.4502843618392947	2.414034366607666	-0.04478919133543969
1689416043517391639	32714	1689416043517230407	imu_link	-1.4518029689788818	2.414713621139527	-0.04336614906787872
1689416043521424105	32715	1689416043521268840	imu_link	-1.4529991149902344	2.4158794879913335	-0.04172590002417565
1689416043521430440	32716	1689416043521298678	imu_link	-1.4535015821456911	2.4168794155120854	-0.04014541208744049
1689416043525495729	32717	1689416043525348004	imu_link	-1.4531662464141846	2.417319536209107	-0.038519322872161865
1689416043527542205	32718	1689416043527355352	imu_link	-1.4522801637649538	2.416971921920777	-0.037053510546684265
1689416043531692149	32719	1689416043531393372	imu_link	-1.4515190124511719	2.4158945083618164	-0.0360078550875187
1689416043531846725	32720	1689416043531648241	imu_link	-1.4514672756195068	2.4142272472381596	-0.03444035723805428
1689416043535501755	32721	1689416043535397194	imu_link	-1.4519456624984743	2.412250518798828	-0.033966142684221275
1689416043537633319	32722	1689416043537448087	imu_link	-1.4526568651199343	2.4099764823913574	-0.03365384787321091
1689416043540562826	32723	1689416043540456382	imu_link	-1.4536709785461426	2.407705783843994	-0.03353101760149002
1689416043544871562	32724	1689416043542499345	imu_link	-1.455088257789612	2.4056794643402104	-0.03354232758283615
1689416043545644157	32725	1689416043545483698	imu_link	-1.4566146135330202	2.404074192047119	-0.033758267760276794
1689416043547832064	32726	1689416043547517982	imu_link	-1.4582227468490603	2.4030311107635502	-0.03405006229877472
1689416043550644115	32727	1689416043550505054	imu_link	-1.459533452987671	2.402222871780396	-0.034281779080629356
1689416043552621591	32728	1689416043552513796	imu_link	-1.460181474685669	2.401437759399414	-0.03670283034443856
1689416043555627319	32729	1689416043555521864	imu_link	-1.4603961706161501	2.4008727073669434	-0.03647000715136529
1689416043557765791	32730	1689416043557554609	imu_link	-1.4605426788330078	2.400920867919922	-0.036107420921325684
1689416043560736514	32731	1689416043560567816	imu_link	-1.4605664014816286	2.4014410972595215	-0.035674579441547394
1689416043562692333	32732	1689416043562589268	imu_link	-1.4600214958190918	2.402200222015381	-0.03530479967594147
1689416043565747383	32733	1689416043565582993	imu_link	-1.4590679407119753	2.4033584594726562	-0.03468135371804238
1689416043567685481	32734	1689416043567587128	imu_link	-1.45808744430542	2.4047434329986577	-0.034106228500604636
1689416043570738898	32735	1689416043570601403	imu_link	-1.4570910930633545	2.405749082565308	-0.03380550444126129
1689416043572762884	32736	1689416043572616510	imu_link	-1.4560707807540896	2.40635347366333	-0.033574018627405174
1689416043575785974	32737	1689416043575639399	imu_link	-1.4556398391723633	2.4069378376007085	-0.03343277424573898
1689416043575832750	32738	1689416043575657514	imu_link	-1.4562599658966064	2.407823085784912	-0.033482756465673454
1689416043580822332	32739	1689416043580664652	imu_link	-1.4578424692153933	2.4090816974639897	-0.03388247266411782
1689416043582799291	32740	1689416043582662986	imu_link	-1.477071762084961	2.419601202011109	-0.043042950332164764
1689416043585845877	32741	1689416043585697154	imu_link	-1.479671120643616	2.422072410583496	-0.04390355572104455
1689416043585945503	32742	1689416043585712156	imu_link	-1.4825507402420046	2.425568819046021	-0.044615790247917175
1689416043590923221	32743	1689416043590763256	imu_link	-1.485321283340454	2.429751396179199	-0.04528409242630005
1689416043591032213	32744	1689416043590792099	imu_link	-1.4873511791229248	2.4342176914215092	-0.044979672878980644
1689416043598099166	32745	1689416043595793332	imu_link	-1.4887101650238037	2.4392199516296387	-0.04485069215297699
1689416043598109354	32746	1689416043595817829	imu_link	-1.4894638061523438	2.444405794143677	-0.04453863203525543
1689416043601039283	32747	1689416043600814713	imu_link	-1.4894402027130127	2.449406147003174	-0.0442238450050354
1689416043601096868	32748	1689416043600832304	imu_link	-1.4888033866882324	2.4540719985961914	-0.043812647461891174
1689416043606063117	32749	1689416043605852577	imu_link	-1.487950921058655	2.458321809768677	-0.04343318566679955
1689416043606065189	32750	1689416043605880126	imu_link	-1.487138867378235	2.462026596069336	-0.04337873682379723
1689416043611226005	32751	1689416043610877622	imu_link	-1.4862145185470583	2.464785575866699	-0.043747395277023315
1689416043611228704	32752	1689416043610893063	imu_link	-1.4854073524475098	2.466299057006836	-0.045346047729253776
1689416043616034422	32753	1689416043615874098	imu_link	-1.4849945306777956	2.46701717376709	-0.04588621109724045
1689416043616083694	32754	1689416043615891437	imu_link	-1.4851521253585818	2.467133760452271	-0.0465051531791687
1689416043621227747	32755	1689416043620957005	imu_link	-1.485597848892212	2.4667518138885502	-0.047568965703248985
1689416043621231191	32756	1689416043620987089	imu_link	-1.4864943027496338	2.466372489929199	-0.048845227807760246
1689416043625179767	32757	1689416043625029040	imu_link	-1.4880428314208984	2.466436624526978	-0.05024344846606255
1689416043627272569	32758	1689416043627060115	imu_link	-1.4899598360061648	2.4669239521026616	-0.05171826481819153
1689416043631338652	32759	1689416043631065844	imu_link	-1.4916559457778933	2.4677999019622807	-0.05303214490413666
1689416043631342430	32760	1689416043631077570	imu_link	-1.492905855178833	2.469117403030396	-0.0562431737780571
1689416043635292527	32761	1689416043635111821	imu_link	-1.4937515258789062	2.4707651138305664	-0.05660557001829147
1689416043637342444	32762	1689416043637120893	imu_link	-1.4940669536590576	2.4723541736602788	-0.05650902166962624
1689416043641486728	32763	1689416043641154218	imu_link	-1.4936734437942507	2.473504066467285	-0.05620453879237176
1689416043641492119	32764	1689416043641170026	imu_link	-1.4929447174072266	2.474308490753174	-0.05571845918893814
1689416043645436807	32765	1689416043645199407	imu_link	-1.492497444152832	2.474677085876465	-0.055097606033086784
1689416043647477308	32766	1689416043647210051	imu_link	-1.4921783208847048	2.4744451045989995	-0.05457496643066406
1689416043651428210	32767	1689416043651238653	imu_link	-1.491872787475586	2.4731795787811284	-0.054334670305252075
1689416043651477587	32768	1689416043651265811	imu_link	-1.491856575012207	2.470931053161621	-0.05434943363070489
1689416043655409414	32769	1689416043655229466	imu_link	-1.4922807216644287	2.4680716991424565	-0.0543481782078743
1689416043657448440	32770	1689416043657239536	imu_link	-1.4933139085769656	2.464988470077515	-0.054758213460445404
1689416043661503172	32771	1689416043661251620	imu_link	-1.4948153495788574	2.4618005752563477	-0.05579771101474762
1689416043661510897	32772	1689416043661264174	imu_link	-1.4968124628067019	2.4586381912231445	-0.05699931085109711
1689416043665406292	32773	1689416043665279550	imu_link	-1.4993444681167605	2.4554786682128906	-0.05839069187641144
1689416043667419853	32774	1689416043667322624	imu_link	-1.5024008750915527	2.452762842178345	-0.05958532914519311
1689416043671588278	32775	1689416043671323631	imu_link	-1.5055325031280518	2.4505629539489746	-0.06046970188617706
1689416043671596894	32776	1689416043671335320	imu_link	-1.508226275444031	2.449032545089722	-0.060726918280124664
1689416043675500316	32777	1689416043675353722	imu_link	-1.5102690458297732	2.4480509757995605	-0.06042765453457833
1689416043677624238	32778	1689416043677357177	imu_link	-1.511240601539612	2.4474496841430664	-0.05978094041347504
1689416043681671103	32779	1689416043681415868	imu_link	-1.5112504959106445	2.447064638137818	-0.058859072625637054
1689416043681677705	32780	1689416043681451417	imu_link	-1.5107260942459109	2.4465234279632573	-0.05782080814242364
1689416043685664461	32781	1689416043685466612	imu_link	-1.5102331638336182	2.4454288482666016	-0.05679622292518616
1689416043687650047	32782	1689416043687467734	imu_link	-1.5098644495010378	2.443441390991211	-0.05577991157770157
1689416043690666702	32783	1689416043690509098	imu_link	-1.5094242095947266	2.4405777454376225	-0.054928664118051536
1689416043692630125	32784	1689416043692517640	imu_link	-1.5090798139572146	2.437192916870117	-0.0548095628619194
1689416043695734390	32785	1689416043695545003	imu_link	-1.5090665817260742	2.4338631629943848	-0.05430196225643158
1689416043697731840	32786	1689416043697579686	imu_link	-1.5095961093902588	2.4307456016540527	-0.054252389818429954
1689416043700722318	32787	1689416043700589823	imu_link	-1.5102959871292116	2.4277515411376953	-0.05448859557509423
1689416043702855060	32788	1689416043702639466	imu_link	-1.510982394218445	2.424690961837769	-0.054902225732803345
1689416043705814753	32789	1689416043705632732	imu_link	-1.511984705924988	2.4218459129333496	-0.05571940541267395
1689416043707777818	32790	1689416043707652471	imu_link	-1.513644576072693	2.4195008277893066	-0.05649696663022042
1689416043711107174	32791	1689416043710713023	imu_link	-1.5157465934753418	2.417399168014527	-0.057241994887590415
1689416043711110561	32792	1689416043710752220	imu_link	-1.517672657966614	2.41556453704834	-0.057711672037839896
1689416043716001100	32793	1689416043715744774	imu_link	-1.5190097093582156	2.41455626487732	-0.05802363157272339
1689416043716038863	32794	1689416043715776542	imu_link	-1.5195313692092898	2.4141526222229004	-0.05808743461966515
1689416043720886397	32795	1689416043720754413	imu_link	-1.5192440748214724	2.4140591621398926	-0.05809711292386056
1689416043720932868	32796	1689416043720768369	imu_link	-1.5181574821472168	2.414113283157349	-0.05773169919848443
1689416043725941042	32797	1689416043725777378	imu_link	-1.5165660381317139	2.4140048027038574	-0.05718230828642846
1689416043725981867	32798	1689416043725789896	imu_link	-1.514820218086243	2.41346287727356	-0.05660875886678696
1689416043731001968	32799	1689416043730827550	imu_link	-1.5131187438964844	2.41220760345459	-0.05609995499253274
1689416043731006038	32800	1689416043730841954	imu_link	-1.5120843648910525	2.41060209274292	-0.05650325119495392
1689416043735964281	32801	1689416043735827496	imu_link	-1.5120091438293457	2.409352064132691	-0.05618812143802643
1689416043735989502	32802	1689416043735840045	imu_link	-1.5125628709793093	2.4083142280578613	-0.05627819895744324
1689416043741103948	32803	1689416043740842737	imu_link	-1.513305425643921	2.407417535781861	-0.05706604942679406
1689416043741110320	32804	1689416043740853988	imu_link	-1.5142853260040283	2.407125949859619	-0.05769403278827667
1689416043746057367	32805	1689416043745868048	imu_link	-1.5159564018249512	2.4077811241149902	-0.058084361255168915
1689416043746069196	32806	1689416043745881929	imu_link	-1.5181314945220947	2.4092056751251225	-0.058259438723325736
1689416043751133647	32807	1689416043750903469	imu_link	-1.520240306854248	2.4108250141143803	-0.05829709395766259
1689416043751147989	32808	1689416043750918043	imu_link	-1.5219340324401855	2.412580966949463	-0.059649903327226646
1689416043755071970	32809	1689416043754931687	imu_link	-1.523226857185364	2.4149453639984135	-0.05884246528148651
1689416043757085004	32810	1689416043756938722	imu_link	-1.5240452289581299	2.4179942607879643	-0.05771520733833313
1689416043761272341	32811	1689416043761001423	imu_link	-1.5241153240203857	2.421696662902832	-0.05663196370005608
1689416043761281998	32812	1689416043761032347	imu_link	-1.5235233306884766	2.425675868988037	-0.05546438694000244
1689416043765268834	32813	1689416043765045062	imu_link	-1.522280812263489	2.4293713569641113	-0.05431231483817101
1689416043767294821	32814	1689416043767062328	imu_link	-1.520482063293457	2.432240724563599	-0.0529230535030365
1689416043771407213	32815	1689416043771101445	imu_link	-1.5186527967453005	2.4341769218444824	-0.051597483456134796
[truncated: 66,209 more rows]
