# Supplementary material for: Enhanced vehicle localization with low-cost sensor fusion for urban 3D mapping
Source: PLoS One. 2025 May 2;20(5):e0318710. doi: 10.1371/journal.pone.0318710 (PMC12047803; doi:10.1371/journal.pone.0318710)
Supplement: S1 Data — (ZIP) [file pone.0318710.s001.zip › Supporting information/ver_scan.csv]

%time	field.header.seq	field.header.stamp	field.header.frame_id	field.angle_min	field.angle_max	field.angle_increment	field.time_increment	field.scan_time	field.range_min	field.range_max	field.ranges0	field.ranges1	field.ranges2	field.ranges3	field.ranges4	field.ranges5	field.ranges6	field.ranges7	field.ranges8	field.ranges9	field.ranges10	field.ranges11	field.ranges12	field.ranges13	field.ranges14	field.ranges15	field.ranges16	field.ranges17	field.ranges18	field.ranges19	field.ranges20	field.ranges21	field.ranges22	field.ranges23	field.ranges24	field.ranges25	field.ranges26	field.ranges27	field.ranges28	field.ranges29	field.ranges30	field.ranges31	field.ranges32	field.ranges33	field.ranges34	field.ranges35	field.ranges36	field.ranges37	field.ranges38
1689416038786811234	3076	1689416038769105018	laser1	-2.356194496154785	2.356194496154785	0.004363323096185923	1.736111516947858e-05	0.02500000037252903	0.023000000044703484	60.0	2.7809998989105225	2.7939999103546143	2.813999891281128	2.821000099182129	2.8369998931884766	2.8389999866485596	2.8529999256134033	2.8580000400543213	2.865000009536743	2.8970000743865967	2.9100000858306885	2.9149999618530273	2.931999921798706	2.9600000381469727	2.9779999256134033	2.9820001125335693	2.999000072479248	3.0250000953674316	3.0329999923706055	3.052999973297119	3.062000036239624	3.062000036239624	3.059000015258789	3.052000045776367	3.049999952316284	3.0429999828338623	3.0350000858306885	3.0339999198913574	3.0209999084472656	3.015000104904175	3.015000104904175	3.005000114440918	3.005000114440918	3.003999948501587	2.992000102996826	2.992000102996826	3.002000093460083	3.0209999084472656	3.052999973297119
1689416038811640219	3077	1689416038794153806	laser1	-2.356194496154785	2.356194496154785	0.004363323096185923	1.736111516947858e-05	0.02500000037252903	0.023000000044703484	60.0	2.7950000762939453	2.806999921798706	2.806999921798706	2.806999921798706	2.8320000171661377	2.8340001106262207	2.8350000381469727	2.867000102996826	2.88700008392334	2.9010000228881836	2.9030001163482666	2.933000087738037	2.9489998817443848	2.953000068664551	2.9800000190734863	2.993000030517578	3.015000104904175	3.0169999599456787	3.0309998989105225	3.046999931335449	3.046999931335449	3.0399999618530273	3.0360000133514404	3.0179998874664307	3.0160000324249268	3.005000114440918	3.003999948501587	2.990999937057495	2.984999895095825	2.9809999465942383	2.9809999465942383	2.9739999771118164	2.9570000171661377	2.9570000171661377	2.9649999141693115	2.9709999561309814	2.9709999561309814	2.986999988555908	3.007999897003174
1689416038836696900	3078	1689416038819180475	laser1	-2.356194496154785	2.356194496154785	0.004363323096185923	1.736111516947858e-05	0.02500000037252903	0.023000000044703484	60.0	2.7899999618530273	2.7920000553131104	2.815999984741211	2.828000068664551	2.8369998931884766	2.8389999866485596	2.8580000400543213	2.878000020980835	2.888000011444092	2.888000011444092	2.9059998989105225	2.928999900817871	2.953000068664551	2.9590001106262207	2.9860000610351562	2.990999937057495	3.010999917984009	3.0199999809265137	3.0369999408721924	3.055000066757202	3.055000066757202	3.0339999198913574	3.0169999599456787	3.009999990463257	3.006999969482422	3.006999969482422	3.002000093460083	2.997999906539917	2.992000102996826	2.992000102996826	2.9790000915527344	2.9760000705718994	2.9660000801086426	2.9649999141693115	2.9660000801086426	2.9649999141693115	2.9690001010894775	2.989000082015991	3.0169999599456787
1689416038861743070	3079	1689416038844273390	laser1	-2.356194496154785	2.356194496154785	0.004363323096185923	1.736111516947858e-05	0.02500000037252903	0.023000000044703484	60.0	2.7869999408721924	2.8010001182556152	2.809000015258789	2.815000057220459	2.825000047683716	2.8459999561309814	2.868000030517578	2.86899995803833	2.878999948501587	2.8970000743865967	2.9119999408721924	2.921999931335449	2.938999891281128	2.9700000286102295	2.9730000495910645	3.003999948501587	3.009999990463257	3.0199999809265137	3.0220000743865967	3.0380001068115234	3.0380001068115234	3.0350000858306885	3.0339999198913574	3.015000104904175	3.00600004196167	3.003999948501587	3.00600004196167	3.003999948501587	2.990999937057495	2.9790000915527344	2.9790000915527344	2.9700000286102295	2.9670000076293945	2.953000068664551	2.953000068664551	2.9670000076293945	2.9790000915527344	2.999000072479248	3.009999990463257
1689416038886876053	3080	1689416038869327861	laser1	-2.356194496154785	2.356194496154785	0.004363323096185923	1.736111516947858e-05	0.02500000037252903	0.023000000044703484	60.0	2.7890000343322754	2.7890000343322754	2.805999994277954	2.822000026702881	2.8389999866485596	2.8480000495910645	2.8480000495910645	2.86299991607666	2.878999948501587	2.9010000228881836	2.9130001068115234	2.9200000762939453	2.946000099182129	2.9619998931884766	2.9860000610351562	2.990999937057495	3.000999927520752	3.0230000019073486	3.0360000133514404	3.0510001182556152	3.0510001182556152	3.0369999408721924	3.0199999809265137	3.015000104904175	3.007999897003174	3.007999897003174	3.005000114440918	2.994999885559082	2.994999885559082	2.990999937057495	2.9830000400543213	2.9719998836517334	2.9719998836517334	2.9619998931884766	2.9619998931884766	2.9639999866485596	2.9769999980926514	3.005000114440918	3.006999969482422
1689416038911903741	3081	1689416038894411741	laser1	-2.356194496154785	2.356194496154785	0.004363323096185923	1.736111516947858e-05	0.02500000037252903	0.023000000044703484	60.0	2.7769999504089355	2.7939999103546143	2.802000045776367	2.815999984741211	2.819999933242798	2.822999954223633	2.8399999141693115	2.8519999980926514	2.8570001125335693	2.86299991607666	2.8959999084472656	2.940000057220459	2.941999912261963	2.950000047683716	2.9630000591278076	3.000999927520752	3.00600004196167	3.0179998874664307	3.0239999294281006	3.0490000247955322	3.0490000247955322	3.055000066757202	3.055000066757202	3.0429999828338623	3.0399999618530273	3.0399999618530273	3.0269999504089355	3.0260000228881836	3.0260000228881836	3.01200008392334	3.01200008392334	3.01200008392334	2.993000030517578	2.990000009536743	2.990000009536743	2.997999906539917	2.997999906539917	3.0190000534057617	3.062000036239624
1689416038937061525	3082	1689416038919510016	laser1	-2.356194496154785	2.356194496154785	0.004363323096185923	1.736111516947858e-05	0.02500000037252903	0.023000000044703484	60.0	2.7899999618530273	2.7909998893737793	2.803999900817871	2.815000057220459	2.815999984741211	2.8420000076293945	2.8529999256134033	2.867000102996826	2.884999990463257	2.884999990463257	2.9149999618530273	2.936000108718872	2.9489998817443848	2.9560000896453857	2.9800000190734863	2.984999895095825	2.986999988555908	3.01200008392334	3.0280001163482666	3.0490000247955322	3.0490000247955322	3.052999973297119	3.0480000972747803	3.0480000972747803	3.0329999923706055	3.0309998989105225	3.0290000438690186	3.0290000438690186	3.003000020980835	3.000999927520752	2.999000072479248	2.996999979019165	2.99399995803833	2.989000082015991	2.9779999256134033	2.9779999256134033	2.996000051498413	3.009000062942505	3.0260000228881836
1689416038962010532	3083	1689416038944501606	laser1	-2.356194496154785	2.356194496154785	0.004363323096185923	1.736111516947858e-05	0.02500000037252903	0.023000000044703484	60.0	2.7839999198913574	2.7920000553131104	2.809000015258789	2.812000036239624	2.8239998817443848	2.8399999141693115	2.8610000610351562	2.864000082015991	2.88100004196167	2.9010000228881836	2.9089999198913574	2.927000045776367	2.9509999752044678	2.9549999237060547	2.9769999980926514	2.986999988555908	2.994999885559082	3.0239999294281006	3.0320000648498535	3.052999973297119	3.052999973297119	3.0409998893737793	3.0380001068115234	3.0360000133514404	3.0339999198913574	3.0320000648498535	3.0250000953674316	3.013000011444092	3.00600004196167	3.003999948501587	3.003000020980835	2.99399995803833	2.984999895095825	2.9809999465942383	2.9809999465942383	2.9809999465942383	2.9809999465942383	3.00600004196167	3.0299999713897705
1689416038987028467	3084	1689416038969536525	laser1	-2.356194496154785	2.356194496154785	0.004363323096185923	1.736111516947858e-05	0.02500000037252903	0.023000000044703484	60.0	2.7899999618530273	2.7939999103546143	2.809000015258789	2.822999954223633	2.8399999141693115	2.8480000495910645	2.8499999046325684	2.875999927520752	2.8910000324249268	2.9000000953674316	2.9130001068115234	2.9260001182556152	2.947000026702881	2.9539999961853027	2.9769999980926514	2.999000072479248	3.000999927520752	3.0269999504089355	3.0280001163482666	3.0450000762939453	3.0450000762939453	3.0420000553131104	3.0369999408721924	3.0360000133514404	3.0369999408721924	3.0320000648498535	3.0320000648498535	3.0160000324249268	3.0139999389648438	3.009999990463257	3.0	2.993000030517578	2.989000082015991	2.989000082015991	2.989000082015991	2.989000082015991	2.994999885559082	3.005000114440918	3.0339999198913574
1689416039012045532	3085	1689416038994529246	laser1	-2.356194496154785	2.356194496154785	0.004363323096185923	1.736111516947858e-05	0.02500000037252903	0.023000000044703484	60.0	2.7739999294281006	2.7920000553131104	2.803999900817871	2.822000026702881	2.828000068664551	2.8440001010894775	2.865999937057495	2.878999948501587	2.881999969482422	2.8970000743865967	2.9119999408721924	2.931999921798706	2.944999933242798	2.9649999141693115	2.990000009536743	2.994999885559082	3.0239999294281006	3.0260000228881836	3.0320000648498535	3.0420000553131104	3.0460000038146973	3.0460000038146973	3.0450000762939453	3.0329999923706055	3.0299999713897705	3.0269999504089355	3.0230000019073486	3.0220000743865967	3.009999990463257	3.003000020980835	2.996999979019165	2.990999937057495	2.9800000190734863	2.9769999980926514	2.9769999980926514	2.9790000915527344	2.993000030517578	3.0179998874664307	3.0450000762939453
1689416039037073976	3086	1689416039019605929	laser1	-2.356194496154785	2.356194496154785	0.004363323096185923	1.736111516947858e-05	0.02500000037252903	0.023000000044703484	60.0	2.7899999618530273	2.7920000553131104	2.818000078201294	2.825000047683716	2.8399999141693115	2.8429999351501465	2.8440001010894775	2.867000102996826	2.885999917984009	2.9019999504089355	2.930000066757202	2.934000015258789	2.9489998817443848	2.9700000286102295	2.9769999980926514	3.003000020980835	3.0209999084472656	3.0299999713897705	3.0339999198913574	3.0369999408721924	3.0450000762939453	3.046999931335449	3.0450000762939453	3.0369999408721924	3.0360000133514404	3.0329999923706055	3.0329999923706055	3.0179998874664307	3.010999917984009	3.005000114440918	3.002000093460083	3.0	2.993000030517578	2.9860000610351562	2.9860000610351562	2.9860000610351562	2.99399995803833	3.0209999084472656	3.052000045776367
1689416039062022895	3087	1689416039044511173	laser1	-2.356194496154785	2.356194496154785	0.004363323096185923	1.736111516947858e-05	0.02500000037252903	0.023000000044703484	60.0	2.7820000648498535	2.7850000858306885	2.812000036239624	2.815000057220459	2.8269999027252197	2.8389999866485596	2.8519999980926514	2.871000051498413	2.884000062942505	2.8929998874664307	2.9159998893737793	2.924999952316284	2.943000078201294	2.9690001010894775	2.9769999980926514	2.996999979019165	3.010999917984009	3.0369999408721924	3.0460000038146973	3.059000015258789	3.059000015258789	3.0439999103546143	3.0239999294281006	3.0199999809265137	3.003999948501587	3.003000020980835	3.003999948501587	3.003000020980835	2.990000009536743	2.9790000915527344	2.9749999046325684	2.9749999046325684	2.9560000896453857	2.9760000705718994	2.9760000705718994	2.9779999256134033	2.9790000915527344	2.992000102996826	3.0179998874664307
1689416039086979797	3088	1689416039069494685	laser1	-2.356194496154785	2.356194496154785	0.004363323096185923	1.736111516947858e-05	0.02500000037252903	0.023000000044703484	60.0	2.7869999408721924	2.7929999828338623	2.811000108718872	2.815000057220459	2.8239998817443848	2.8329999446868896	2.8469998836517334	2.8589999675750732	2.890000104904175	2.9010000228881836	2.9179999828338623	2.9210000038146973	2.930999994277954	2.9690001010894775	2.9749999046325684	2.9860000610351562	3.010999917984009	3.01200008392334	3.0320000648498535	3.0360000133514404	3.046999931335449	3.046999931335449	3.0309998989105225	3.0280001163482666	3.010999917984009	3.00600004196167	3.000999927520752	3.000999927520752	2.996000051498413	2.9839999675750732	2.9749999046325684	2.9749999046325684	2.9739999771118164	2.9739999771118164	2.9670000076293945	2.9670000076293945	2.9809999465942383	2.9809999465942383	3.00600004196167
1689416039112010909	3089	1689416039094498590	laser1	-2.356194496154785	2.356194496154785	0.004363323096185923	1.736111516947858e-05	0.02500000037252903	0.023000000044703484	60.0	2.7790000438690186	2.7909998893737793	2.805000066757202	2.821000099182129	2.8389999866485596	2.8480000495910645	2.8550000190734863	2.864000082015991	2.8929998874664307	2.9019999504089355	2.9130001068115234	2.9210000038146973	2.941999912261963	2.9570000171661377	2.9760000705718994	2.990999937057495	3.006999969482422	3.0179998874664307	3.0209999084472656	3.0510001182556152	3.0510001182556152	3.0409998893737793	3.0309998989105225	3.009999990463257	3.009999990463257	2.996999979019165	2.997999906539917	2.997999906539917	2.997999906539917	2.993000030517578	2.9860000610351562	2.984999895095825	2.9730000495910645	2.9670000076293945	2.9670000076293945	2.9670000076293945	2.9700000286102295	2.9820001125335693	3.009999990463257
1689416039152581304	3090	1689416039119555629	laser1	-2.356194496154785	2.356194496154785	0.004363323096185923	1.736111516947858e-05	0.02500000037252903	0.023000000044703484	60.0	2.7839999198913574	2.7869999408721924	2.802999973297119	2.825000047683716	2.8420000076293945	2.8450000286102295	2.868000030517578	2.869999885559082	2.882999897003174	2.888000011444092	2.9049999713897705	2.921999931335449	2.950000047683716	2.9639999866485596	2.9830000400543213	2.989000082015991	3.0	3.0260000228881836	3.046999931335449	3.058000087738037	3.058000087738037	3.052999973297119	3.0329999923706055	3.0179998874664307	3.0179998874664307	3.0179998874664307	3.003000020980835	2.993000030517578	2.9839999675750732	2.9820001125335693	2.9809999465942383	2.9779999256134033	2.9769999980926514	2.9719998836517334	2.9590001106262207	2.9630000591278076	2.9630000591278076	2.990000009536743	3.009999990463257
1689416039193554422	3091	1689416039144527779	laser1	-2.356194496154785	2.356194496154785	0.004363323096185923	1.736111516947858e-05	0.02500000037252903	0.023000000044703484	60.0	2.7909998893737793	2.7980000972747803	2.815000057220459	2.8289999961853027	2.8299999237060547	2.8499999046325684	2.8529999256134033	2.859999895095825	2.8919999599456787	2.8980000019073486	2.9189999103546143	2.940000057220459	2.943000078201294	2.9739999771118164	2.9839999675750732	2.990999937057495	3.002000093460083	3.0190000534057617	3.0369999408721924	3.053999900817871	3.053999900817871	3.0480000972747803	3.0280001163482666	3.0269999504089355	3.0220000743865967	3.015000104904175	3.009999990463257	3.00600004196167	3.003999948501587	3.003000020980835	2.990000009536743	2.986999988555908	2.9830000400543213	2.9749999046325684	2.9749999046325684	2.9749999046325684	2.9779999256134033	3.000999927520752	3.0209999084472656
1689416039193571453	3092	1689416039169607884	laser1	-2.356194496154785	2.356194496154785	0.004363323096185923	1.736111516947858e-05	0.02500000037252903	0.023000000044703484	60.0	2.7939999103546143	2.799999952316284	2.818000078201294	2.819999933242798	2.8359999656677246	2.8359999656677246	2.8550000190734863	2.878000020980835	2.8910000324249268	2.8959999084472656	2.9089999198913574	2.938999891281128	2.950000047683716	2.9660000801086426	2.9830000400543213	2.990999937057495	3.010999917984009	3.0190000534057617	3.0350000858306885	3.0490000247955322	3.065999984741211	3.065999984741211	3.055999994277954	3.0439999103546143	3.0399999618530273	3.0290000438690186	3.0269999504089355	3.0179998874664307	3.007999897003174	3.003000020980835	3.002000093460083	3.002000093460083	2.9860000610351562	2.9830000400543213	2.9820001125335693	2.9820001125335693	2.996999979019165	3.0190000534057617	3.0409998893737793
1689416039234593688	3093	1689416039194598080	laser1	-2.356194496154785	2.356194496154785	0.004363323096185923	1.736111516947858e-05	0.02500000037252903	0.023000000044703484	60.0	2.7820000648498535	2.806999921798706	2.819000005722046	2.8329999446868896	2.8369998931884766	2.8469998836517334	2.8510000705718994	2.871999979019165	2.8919999599456787	2.8959999084472656	2.9140000343322754	2.934000015258789	2.946000099182129	2.9660000801086426	2.9820001125335693	2.999000072479248	3.0	3.009999990463257	3.046999931335449	3.0510001182556152	3.055999994277954	3.055999994277954	3.046999931335449	3.0420000553131104	3.0309998989105225	3.0290000438690186	3.0220000743865967	3.013000011444092	3.005000114440918	3.000999927520752	2.997999906539917	2.996000051498413	2.990000009536743	2.989000082015991	2.989000082015991	2.989000082015991	3.000999927520752	3.0139999389648438	3.0309998989105225
1689416039237182819	3094	1689416039219571699	laser1	-2.356194496154785	2.356194496154785	0.004363323096185923	1.736111516947858e-05	0.02500000037252903	0.023000000044703484	60.0	2.7869999408721924	2.806999921798706	2.813999891281128	2.8340001106262207	2.8369998931884766	2.8510000705718994	2.8550000190734863	2.88100004196167	2.884999990463257	2.9059998989105225	2.9130001068115234	2.936000108718872	2.953000068664551	2.9649999141693115	2.9860000610351562	3.009999990463257	3.0169999599456787	3.0260000228881836	3.0480000972747803	3.053999900817871	3.059000015258789	3.053999900817871	3.052999973297119	3.0360000133514404	3.0329999923706055	3.0299999713897705	3.0230000019073486	3.0199999809265137	3.005000114440918	3.0160000324249268	3.005000114440918	2.994999885559082	2.9860000610351562	2.9839999675750732	2.9830000400543213	2.9830000400543213	3.002000093460083	3.015000104904175	3.0329999923706055
1689416039277655816	3095	1689416039244648278	laser1	-2.356194496154785	2.356194496154785	0.004363323096185923	1.736111516947858e-05	0.02500000037252903	0.023000000044703484	60.0	2.7809998989105225	2.8010001182556152	2.803999900817871	2.816999912261963	2.8389999866485596	2.8519999980926514	2.868000030517578	2.88700008392334	2.8910000324249268	2.9100000858306885	2.9119999408721924	2.943000078201294	2.9600000381469727	2.9649999141693115	2.9670000076293945	3.002000093460083	3.005000114440918	3.0190000534057617	3.046999931335449	3.058000087738037	3.058000087738037	3.0510001182556152	3.049999952316284	3.049999952316284	3.0350000858306885	3.0239999294281006	3.0239999294281006	3.0239999294281006	3.0139999389648438	2.999000072479248	2.997999906539917	2.994999885559082	2.990000009536743	2.9769999980926514	2.986999988555908	2.986999988555908	3.003999948501587	3.010999917984009	3.0399999618530273
1689416039318575405	3096	1689416039269690591	laser1	-2.356194496154785	2.356194496154785	0.004363323096185923	1.736111516947858e-05	0.02500000037252903	0.023000000044703484	60.0	2.7869999408721924	2.8010001182556152	2.802999973297119	2.8239998817443848	2.8329999446868896	2.8459999561309814	2.86899995803833	2.871999979019165	2.884999990463257	2.9119999408721924	2.9179999828338623	2.930999994277954	2.9690001010894775	2.9690001010894775	2.98799991607666	3.005000114440918	3.0139999389648438	3.0230000019073486	3.0250000953674316	3.053999900817871	3.062999963760376	3.062999963760376	3.052999973297119	3.046999931335449	3.0339999198913574	3.0290000438690186	3.0290000438690186	3.0290000438690186	3.010999917984009	3.006999969482422	3.006999969482422	2.997999906539917	2.993000030517578	2.98799991607666	2.986999988555908	2.986999988555908	2.999000072479248	3.0220000743865967	3.0350000858306885
1689416039318585770	3097	1689416039294731861	laser1	-2.356194496154785	2.356194496154785	0.004363323096185923	1.736111516947858e-05	0.02500000037252903	0.023000000044703484	60.0	2.7990000247955322	2.805999994277954	2.811000108718872	2.819999933242798	2.8399999141693115	2.8540000915527344	2.868000030517578	2.869999885559082	2.8929998874664307	2.9019999504089355	2.9110000133514404	2.940000057220459	2.943000078201294	2.9619998931884766	2.984999895095825	2.996000051498413	3.01200008392334	3.0209999084472656	3.0239999294281006	3.0439999103546143	3.0450000762939453	3.0450000762939453	3.0250000953674316	3.0250000953674316	3.0250000953674316	2.994999885559082	2.99399995803833	2.990000009536743	2.98799991607666	2.986999988555908	2.9769999980926514	2.9670000076293945	2.9670000076293945	2.9800000190734863	2.9809999465942383	2.989000082015991	2.989000082015991	3.000999927520752	3.003999948501587
1689416039359573375	3098	1689416039319738660	laser1	-2.356194496154785	2.356194496154785	0.004363323096185923	1.736111516947858e-05	0.02500000037252903	0.023000000044703484	60.0	2.7880001068115234	2.806999921798706	2.811000108718872	2.818000078201294	2.8450000286102295	2.8499999046325684	2.867000102996826	2.877000093460083	2.8949999809265137	2.9000000953674316	2.9170000553131104	2.9260001182556152	2.9509999752044678	2.9690001010894775	2.984999895095825	2.990000009536743	3.015000104904175	3.0220000743865967	3.0420000553131104	3.0420000553131104	3.046999931335449	3.0360000133514404	3.0360000133514404	3.0179998874664307	3.009999990463257	3.009000062942505	3.003999948501587	2.996999979019165	2.992000102996826	2.9860000610351562	2.9820001125335693	2.9649999141693115	2.9649999141693115	2.9649999141693115	2.9679999351501465	2.994999885559082	2.994999885559082	2.997999906539917	3.003999948501587
1689416039362305821	3099	1689416039344771321	laser1	-2.356194496154785	2.356194496154785	0.004363323096185923	1.736111516947858e-05	0.02500000037252903	0.023000000044703484	60.0	2.7899999618530273	2.7980000972747803	2.815000057220459	2.822999954223633	2.8350000381469727	2.8350000381469727	2.867000102996826	2.884000062942505	2.884999990463257	2.9089999198913574	2.9100000858306885	2.921999931335449	2.9539999961853027	2.9709999561309814	2.996000051498413	3.003000020980835	3.00600004196167	3.0160000324249268	3.0320000648498535	3.046999931335449	3.046999931335449	3.0380001068115234	3.0160000324249268	3.013000011444092	3.013000011444092	3.005000114440918	3.000999927520752	2.993000030517578	2.993000030517578	2.9839999675750732	2.9800000190734863	2.9790000915527344	2.9769999980926514	2.9790000915527344	2.9769999980926514	2.9839999675750732	2.9839999675750732	2.996000051498413	2.999000072479248
1689416039402562682	3100	1689416039369784943	laser1	-2.356194496154785	2.356194496154785	0.004363323096185923	1.736111516947858e-05	0.02500000037252903	0.023000000044703484	60.0	2.7820000648498535	2.7899999618530273	2.819999933242798	2.828000068664551	2.8420000076293945	2.8550000190734863	2.865000009536743	2.877000093460083	2.884999990463257	2.9049999713897705	2.931999921798706	2.934000015258789	2.9549999237060547	2.9660000801086426	2.9760000705718994	3.0	3.007999897003174	3.0160000324249268	3.0399999618530273	3.049999952316284	3.056999921798706	3.056999921798706	3.0399999618530273	3.0190000534057617	3.0190000534057617	3.0179998874664307	2.992000102996826	2.992000102996826	2.992000102996826	2.9760000705718994	2.9739999771118164	2.9739999771118164	2.9739999771118164	2.9739999771118164	2.9820001125335693	2.9830000400543213	2.9830000400543213	2.994999885559082	3.0209999084472656
1689416039444584599	3101	1689416039394819686	laser1	-2.356194496154785	2.356194496154785	0.004363323096185923	1.736111516947858e-05	0.02500000037252903	0.023000000044703484	60.0	2.7850000858306885	2.7990000247955322	2.818000078201294	2.8320000171661377	2.8420000076293945	2.8450000286102295	2.864000082015991	2.871000051498413	2.890000104904175	2.9049999713897705	2.924999952316284	2.928999900817871	2.9579999446868896	2.9749999046325684	2.9830000400543213	2.996999979019165	3.015000104904175	3.0299999713897705	3.0420000553131104	3.0420000553131104	3.0420000553131104	3.0420000553131104	3.0239999294281006	3.0230000019073486	3.006999969482422	2.996999979019165	2.992000102996826	2.992000102996826	2.992000102996826	3.002000093460083	2.989000082015991	2.9809999465942383	2.9790000915527344	2.9739999771118164	2.9790000915527344	2.9749999046325684	2.9839999675750732	2.996999979019165	3.0260000228881836
1689416039444587699	3102	1689416039419818579	laser1	-2.356194496154785	2.356194496154785	0.004363323096185923	1.736111516947858e-05	0.02500000037252903	0.023000000044703484	60.0	2.7899999618530273	2.805999994277954	2.816999912261963	2.828000068664551	2.8389999866485596	2.8459999561309814	2.86299991607666	2.874000072479248	2.878999948501587	2.9030001163482666	2.9140000343322754	2.928999900817871	2.9639999866485596	2.9660000801086426	2.9809999465942383	3.0	3.002000093460083	3.0290000438690186	3.0309998989105225	3.049999952316284	3.053999900817871	3.052999973297119	3.052999973297119	3.0360000133514404	3.0299999713897705	3.0290000438690186	3.0179998874664307	3.0139999389648438	3.006999969482422	2.996000051498413	2.993000030517578	2.996000051498413	2.993000030517578	2.9830000400543213	2.9790000915527344	2.9830000400543213	2.98799991607666	3.01200008392334	3.0280001163482666
1689416039485596993	3103	1689416039444897808	laser1	-2.356194496154785	2.356194496154785	0.004363323096185923	1.736111516947858e-05	0.02500000037252903	0.023000000044703484	60.0	2.7860000133514404	2.7909998893737793	2.816999912261963	2.8269999027252197	2.8429999351501465	2.8459999561309814	2.861999988555908	2.868000030517578	2.8949999809265137	2.9000000953674316	2.928999900817871	2.933000087738037	2.944999933242798	2.9539999961853027	2.9800000190734863	2.993000030517578	3.00600004196167	3.01200008392334	3.0260000228881836	3.0420000553131104	3.049999952316284	3.053999900817871	3.049999952316284	3.046999931335449	3.0299999713897705	3.0260000228881836	3.015000104904175	3.015000104904175	3.009999990463257	3.003000020980835	3.000999927520752	3.000999927520752	2.9830000400543213	2.9809999465942383	2.9760000705718994	2.9760000705718994	2.98799991607666	3.00600004196167	3.0369999408721924
1689416039487278146	3104	1689416039469800091	laser1	-2.356194496154785	2.356194496154785	0.004363323096185923	1.736111516947858e-05	0.02500000037252903	0.023000000044703484	60.0	2.7829999923706055	2.803999900817871	2.809000015258789	2.8310000896453857	2.8329999446868896	2.8510000705718994	2.8559999465942383	2.865000009536743	2.878999948501587	2.8980000019073486	2.9149999618530273	2.937000036239624	2.9489998817443848	2.9590001106262207	2.9700000286102295	3.0	3.0139999389648438	3.0190000534057617	3.0260000228881836	3.0490000247955322	3.052000045776367	3.052000045776367	3.052000045776367	3.0399999618530273	3.0390000343322754	3.0269999504089355	3.0239999294281006	3.0190000534057617	3.0139999389648438	3.00600004196167	2.997999906539917	2.994999885559082	2.984999895095825	2.9820001125335693	2.9809999465942383	2.9809999465942383	2.9830000400543213	3.015000104904175	3.0160000324249268
1689416039528560644	3105	1689416039494872954	laser1	-2.356194496154785	2.356194496154785	0.004363323096185923	1.736111516947858e-05	0.02500000037252903	0.023000000044703484	60.0	2.7880001068115234	2.7980000972747803	2.813999891281128	2.822000026702881	2.8359999656677246	2.8399999141693115	2.859999895095825	2.871000051498413	2.88700008392334	2.9010000228881836	2.9210000038146973	2.9230000972747803	2.9509999752044678	2.9709999561309814	2.9709999561309814	2.986999988555908	2.996999979019165	3.002000093460083	3.0209999084472656	3.0429999828338623	3.049999952316284	3.049999952316284	3.0390000343322754	3.0369999408721924	3.0239999294281006	3.0230000019073486	3.0230000019073486	3.0230000019073486	3.0230000019073486	3.01200008392334	3.003000020980835	2.99399995803833	2.992000102996826	2.9860000610351562	2.9800000190734863	2.9800000190734863	2.9800000190734863	2.996999979019165	3.0230000019073486
1689416039570663259	3106	1689416039519893574	laser1	-2.356194496154785	2.356194496154785	0.004363323096185923	1.736111516947858e-05	0.02500000037252903	0.023000000044703484	60.0	2.7820000648498535	2.7950000762939453	2.812999963760376	2.818000078201294	2.8310000896453857	2.8410000801086426	2.861999988555908	2.871000051498413	2.8919999599456787	2.8919999599456787	2.9230000972747803	2.928999900817871	2.933000087738037	2.9519999027252197	2.9739999771118164	2.990000009536743	2.996000051498413	3.0160000324249268	3.0169999599456787	3.0260000228881836	3.055999994277954	3.055999994277954	3.0439999103546143	3.0309998989105225	3.0280001163482666	3.0239999294281006	3.0199999809265137	3.007999897003174	3.007999897003174	3.002000093460083	3.002000093460083	2.997999906539917	2.9790000915527344	2.9779999256134033	2.9739999771118164	2.9739999771118164	2.984999895095825	3.010999917984009	3.0230000019073486
1689416039570667551	3107	1689416039544893908	laser1	-2.356194496154785	2.356194496154785	0.004363323096185923	1.736111516947858e-05	0.02500000037252903	0.023000000044703484	60.0	2.7860000133514404	2.7869999408721924	2.805999994277954	2.812000036239624	2.822999954223633	2.8389999866485596	2.8589999675750732	2.868000030517578	2.878999948501587	2.9059998989105225	2.9089999198913574	2.921999931335449	2.9539999961853027	2.9549999237060547	2.9830000400543213	2.98799991607666	3.003000020980835	3.015000104904175	3.0299999713897705	3.0399999618530273	3.0420000553131104	3.0399999618530273	3.013000011444092	3.01200008392334	2.999000072479248	2.999000072479248	2.997999906539917	2.997999906539917	2.997999906539917	2.9860000610351562	2.9749999046325684	2.9749999046325684	2.9649999141693115	2.9739999771118164	2.9739999771118164	2.9739999771118164	2.9739999771118164	2.9769999980926514	3.003999948501587
1689416039612577085	3108	1689416039569888299	laser1	-2.356194496154785	2.356194496154785	0.004363323096185923	1.736111516947858e-05	0.02500000037252903	0.023000000044703484	60.0	2.7860000133514404	2.7899999618530273	2.819000005722046	2.8289999961853027	2.8329999446868896	2.8480000495910645	2.8559999465942383	2.869999885559082	2.875	2.8919999599456787	2.9210000038146973	2.9210000038146973	2.9489998817443848	2.9660000801086426	2.9719998836517334	2.986999988555908	3.006999969482422	3.007999897003174	3.0250000953674316	3.0399999618530273	3.0409998893737793	3.0409998893737793	3.0280001163482666	3.009000062942505	3.009000062942505	3.009000062942505	2.996000051498413	2.984999895095825	2.984999895095825	2.984999895095825	2.9769999980926514	2.9700000286102295	2.9579999446868896	2.9539999961853027	2.9539999961853027	2.9670000076293945	2.9700000286102295	2.9779999256134033	3.005000114440918
1689416039612583475	3109	1689416039594996807	laser1	-2.356194496154785	2.356194496154785	0.004363323096185923	1.736111516947858e-05	0.02500000037252903	0.023000000044703484	60.0	2.7769999504089355	2.7920000553131104	2.813999891281128	2.8320000171661377	2.8359999656677246	2.8440001010894775	2.865999937057495	2.875999927520752	2.8910000324249268	2.9010000228881836	2.9210000038146973	2.9230000972747803	2.944000005722046	2.950000047683716	2.984999895095825	2.996000051498413	2.996999979019165	3.0190000534057617	3.0239999294281006	3.0420000553131104	3.0420000553131104	3.0409998893737793	3.0230000019073486	3.010999917984009	3.009000062942505	2.989000082015991	2.989000082015991	2.989000082015991	2.9809999465942383	2.9809999465942383	2.9809999465942383	2.9769999980926514	2.9670000076293945	2.9630000591278076	2.9670000076293945	2.9709999561309814	2.9709999561309814	2.9749999046325684	2.992000102996826
1689416039653585790	3110	1689416039620018301	laser1	-2.356194496154785	2.356194496154785	0.004363323096185923	1.736111516947858e-05	0.02500000037252903	0.023000000044703484	60.0	2.7950000762939453	2.7990000247955322	2.802999973297119	2.812000036239624	2.8239998817443848	2.8299999237060547	2.8480000495910645	2.8480000495910645	2.869999885559082	2.871999979019165	2.9040000438690186	2.931999921798706	2.9539999961853027	2.9539999961853027	2.9719998836517334	2.9839999675750732	2.999000072479248	3.0239999294281006	3.0380001068115234	3.0460000038146973	3.0460000038146973	3.0460000038146973	3.0239999294281006	3.0209999084472656	3.000999927520752	3.000999927520752	3.000999927520752	2.986999988555908	2.984999895095825	2.9749999046325684	2.9690001010894775	2.9609999656677246	2.9630000591278076	2.9619998931884766	2.9630000591278076	2.9739999771118164	2.9779999256134033	2.9809999465942383	2.994999885559082
1689416039662643389	3111	1689416039645111642	laser1	-2.356194496154785	2.356194496154785	0.004363323096185923	1.736111516947858e-05	0.02500000037252903	0.023000000044703484	60.0	2.7880001068115234	2.796999931335449	2.812999963760376	2.821000099182129	2.8380000591278076	2.8389999866485596	2.8499999046325684	2.865000009536743	2.880000114440918	2.9049999713897705	2.9119999408721924	2.9130001068115234	2.947000026702881	2.9660000801086426	2.9730000495910645	2.9830000400543213	2.996999979019165	3.0209999084472656	3.0250000953674316	3.0390000343322754	3.0390000343322754	3.0329999923706055	3.0250000953674316	3.009999990463257	3.007999897003174	2.996000051498413	2.9800000190734863	2.9800000190734863	2.9800000190734863	2.9739999771118164	2.9739999771118164	2.9739999771118164	2.9800000190734863	2.9739999771118164	2.9709999561309814	2.9639999866485596	2.9709999561309814	2.9800000190734863	3.013000011444092
1689416039703570571	3112	1689416039670221681	laser1	-2.356194496154785	2.356194496154785	0.004363323096185923	1.736111516947858e-05	0.02500000037252903	0.023000000044703484	60.0	2.7890000343322754	2.7899999618530273	2.799999952316284	2.8239998817443848	2.8269999027252197	2.8369998931884766	2.861999988555908	2.875	2.880000114440918	2.9040000438690186	2.9159998893737793	2.933000087738037	2.944999933242798	2.9649999141693115	2.9709999561309814	2.9820001125335693	3.007999897003174	3.010999917984009	3.0269999504089355	3.0420000553131104	3.0439999103546143	3.0490000247955322	3.0490000247955322	3.0320000648498535	3.0299999713897705	3.0260000228881836	3.0230000019073486	3.00600004196167	3.002000093460083	3.003999948501587	3.002000093460083	2.999000072479248	2.984999895095825	2.9800000190734863	2.9790000915527344	2.9760000705718994	2.9760000705718994	3.000999927520752	3.0199999809265137
1689416039744619696	3113	1689416039695225466	laser1	-2.356194496154785	2.356194496154785	0.004363323096185923	1.736111516947858e-05	0.02500000037252903	0.023000000044703484	60.0	2.7829999923706055	2.7939999103546143	2.815999984741211	2.825000047683716	2.8359999656677246	2.8399999141693115	2.8580000400543213	2.859999895095825	2.888000011444092	2.8970000743865967	2.9030001163482666	2.9200000762939453	2.941999912261963	2.9649999141693115	2.9860000610351562	2.990000009536743	3.005000114440918	3.0160000324249268	3.0209999084472656	3.0209999084472656	3.0399999618530273	3.0439999103546143	3.0439999103546143	3.0420000553131104	3.0290000438690186	3.0250000953674316	3.0179998874664307	3.0190000534057617	3.006999969482422	3.0	2.989000082015991	2.9839999675750732	2.9839999675750732	2.9839999675750732	2.9769999980926514	2.9769999980926514	2.989000082015991	2.990999937057495	3.0230000019073486
1689416039744627229	3114	1689416039720215403	laser1	-2.356194496154785	2.356194496154785	0.004363323096185923	1.736111516947858e-05	0.02500000037252903	0.023000000044703484	60.0	2.7829999923706055	2.806999921798706	2.813999891281128	2.8259999752044678	2.8350000381469727	2.8469998836517334	2.8510000705718994	2.877000093460083	2.882999897003174	2.8929998874664307	2.9019999504089355	2.921999931335449	2.944999933242798	2.9600000381469727	2.9779999256134033	3.000999927520752	3.00600004196167	3.009999990463257	3.0190000534057617	3.0409998893737793	3.0439999103546143	3.0439999103546143	3.0290000438690186	3.0290000438690186	3.0299999713897705	3.0299999713897705	3.0260000228881836	3.015000104904175	3.007999897003174	2.99399995803833	2.993000030517578	2.989000082015991	2.989000082015991	2.9820001125335693	2.9769999980926514	2.9769999980926514	2.9830000400543213	2.990000009536743	3.0199999809265137
1689416039785628529	3115	1689416039745231408	laser1	-2.356194496154785	2.356194496154785	0.004363323096185923	1.736111516947858e-05	0.02500000037252903	0.023000000044703484	60.0	2.7860000133514404	2.7939999103546143	2.805000066757202	2.8259999752044678	2.8320000171661377	2.8440001010894775	2.8510000705718994	2.878000020980835	2.888000011444092	2.8980000019073486	2.9100000858306885	2.924999952316284	2.936000108718872	2.9579999446868896	2.9769999980926514	2.99399995803833	3.003000020980835	3.005000114440918	3.0260000228881836	3.0369999408721924	3.0480000972747803	3.0480000972747803	3.0480000972747803	3.0339999198913574	3.0290000438690186	3.0169999599456787	3.015000104904175	3.009999990463257	3.006999969482422	3.000999927520752	3.000999927520752	2.996000051498413	2.9790000915527344	2.9779999256134033	2.9760000705718994	2.9709999561309814	2.9760000705718994	2.996999979019165	3.0190000534057617
1689416039787661215	3116	1689416039770215886	laser1	-2.356194496154785	2.356194496154785	0.004363323096185923	1.736111516947858e-05	0.02500000037252903	0.023000000044703484	60.0	2.7790000438690186	2.7950000762939453	2.7990000247955322	2.822999954223633	2.828000068664551	2.8329999446868896	2.8450000286102295	2.871999979019165	2.875999927520752	2.8949999809265137	2.9159998893737793	2.934000015258789	2.947999954223633	2.9639999866485596	2.9690001010894775	2.993000030517578	3.0	3.005000114440918	3.0250000953674316	3.0329999923706055	3.0450000762939453	3.0450000762939453	3.0450000762939453	3.0369999408721924	3.0280001163482666	3.0239999294281006	3.003999948501587	3.003000020980835	2.996999979019165	2.990000009536743	2.9860000610351562	2.984999895095825	2.9839999675750732	2.9839999675750732	2.9619998931884766	2.9619998931884766	2.9730000495910645	3.003000020980835	3.0230000019073486
1689416039828638844	3117	1689416039795218734	laser1	-2.356194496154785	2.356194496154785	0.004363323096185923	1.736111516947858e-05	0.02500000037252903	0.023000000044703484	60.0	2.7799999713897705	2.7950000762939453	2.805999994277954	2.811000108718872	2.825000047683716	2.8459999561309814	2.8559999465942383	2.867000102996826	2.8889999389648438	2.8910000324249268	2.9140000343322754	2.9210000038146973	2.937000036239624	2.9600000381469727	2.9779999256134033	2.9830000400543213	2.990999937057495	3.01200008392334	3.0220000743865967	3.0309998989105225	3.0490000247955322	3.0490000247955322	3.0320000648498535	3.0260000228881836	3.013000011444092	3.005000114440918	2.994999885559082	2.990999937057495	2.989000082015991	2.984999895095825	2.9619998931884766	2.9600000381469727	2.9539999961853027	2.9600000381469727	2.9630000591278076	2.9670000076293945	2.9749999046325684	2.9809999465942383	3.0
1689416039870549178	3118	1689416039820235498	laser1	-2.356194496154785	2.356194496154785	0.004363323096185923	1.736111516947858e-05	0.02500000037252903	0.023000000044703484	60.0	2.7929999828338623	2.7990000247955322	2.808000087738037	2.821000099182129	2.8410000801086426	2.8469998836517334	2.868000030517578	2.880000114440918	2.882999897003174	2.9019999504089355	2.9200000762939453	2.921999931335449	2.940000057220459	2.9509999752044678	2.9739999771118164	2.986999988555908	3.003000020980835	3.015000104904175	3.0190000534057617	3.0290000438690186	3.0399999618530273	3.0399999618530273	3.0250000953674316	3.01200008392334	3.01200008392334	3.00600004196167	3.00600004196167	2.99399995803833	2.993000030517578	2.9800000190734863	2.9690001010894775	2.9590001106262207	2.9519999027252197	2.9519999027252197	2.9560000896453857	2.9600000381469727	2.9700000286102295	2.9769999980926514	2.999000072479248
1689416039870553671	3119	1689416039845163431	laser1	-2.356194496154785	2.356194496154785	0.004363323096185923	1.736111516947858e-05	0.02500000037252903	0.023000000044703484	60.0	2.7790000438690186	2.7950000762939453	2.819999933242798	2.828000068664551	2.8350000381469727	2.8369998931884766	2.8499999046325684	2.864000082015991	2.888000011444092	2.8889999389648438	2.9079999923706055	2.924999952316284	2.940999984741211	2.9590001106262207	2.9630000591278076	2.9839999675750732	2.989000082015991	3.003000020980835	3.0169999599456787	3.0339999198913574	3.0460000038146973	3.0460000038146973	3.0269999504089355	3.013000011444092	3.003999948501587	2.990999937057495	2.9860000610351562	2.9779999256134033	2.9779999256134033	2.9769999980926514	2.9570000171661377	2.9560000896453857	2.9570000171661377	2.9600000381469727	2.9600000381469727	2.9560000896453857	2.9560000896453857	2.9739999771118164	2.9820001125335693
1689416039911572586	3120	1689416039870197185	laser1	-2.356194496154785	2.356194496154785	0.004363323096185923	1.736111516947858e-05	0.02500000037252903	0.023000000044703484	60.0	2.796999931335449	2.7980000972747803	2.803999900817871	2.809000015258789	2.8310000896453857	2.8459999561309814	2.8570001125335693	2.871000051498413	2.8929998874664307	2.9070000648498535	2.9210000038146973	2.9240000247955322	2.940000057220459	2.953000068664551	2.9639999866485596	2.9809999465942383	2.990999937057495	3.000999927520752	3.0169999599456787	3.0350000858306885	3.0350000858306885	3.0329999923706055	3.0230000019073486	3.015000104904175	3.010999917984009	3.000999927520752	2.990999937057495	2.990999937057495	2.992000102996826	2.992000102996826	2.9719998836517334	2.9719998836517334	2.9700000286102295	2.9700000286102295	2.9639999866485596	2.9639999866485596	2.9649999141693115	2.9760000705718994	2.992000102996826
1689416039912765534	3121	1689416039895274412	laser1	-2.356194496154785	2.356194496154785	0.004363323096185923	1.736111516947858e-05	0.02500000037252903	0.023000000044703484	60.0	2.7929999828338623	2.7960000038146973	2.808000087738037	2.815000057220459	2.8320000171661377	2.8399999141693115	2.8450000286102295	2.8480000495910645	2.882999897003174	2.9010000228881836	2.9230000972747803	2.9260001182556152	2.927999973297119	2.953000068664551	2.9730000495910645	2.993000030517578	3.000999927520752	3.009000062942505	3.013000011444092	3.0309998989105225	3.0380001068115234	3.0380001068115234	3.0350000858306885	3.0269999504089355	3.000999927520752	3.000999927520752	3.000999927520752	2.992000102996826	2.9820001125335693	2.9730000495910645	2.9730000495910645	2.9600000381469727	2.9579999446868896	2.9579999446868896	2.9690001010894775	2.9700000286102295	2.9700000286102295	2.9800000190734863	2.992000102996826
1689416039953555050	3122	1689416039920314417	laser1	-2.356194496154785	2.356194496154785	0.004363323096185923	1.736111516947858e-05	0.02500000037252903	0.023000000044703484	60.0	2.7869999408721924	2.7980000972747803	2.808000087738037	2.813999891281128	2.8329999446868896	2.8429999351501465	2.8570001125335693	2.880000114440918	2.888000011444092	2.8989999294281006	2.9149999618530273	2.921999931335449	2.940999984741211	2.9570000171661377	2.9790000915527344	2.986999988555908	3.003999948501587	3.007999897003174	3.0260000228881836	3.0390000343322754	3.0420000553131104	3.046999931335449	3.046999931335449	3.0309998989105225	3.0269999504089355	3.0209999084472656	3.0139999389648438	3.00600004196167	2.996000051498413	2.993000030517578	2.993000030517578	2.98799991607666	2.990999937057495	2.98799991607666	2.9739999771118164	2.9739999771118164	2.9749999046325684	2.984999895095825	3.002000093460083
1689416039994571888	3123	1689416039945322131	laser1	-2.356194496154785	2.356194496154785	0.004363323096185923	1.736111516947858e-05	0.02500000037252903	0.023000000044703484	60.0	2.7780001163482666	2.7939999103546143	2.809999942779541	2.819999933242798	2.825000047683716	2.8440001010894775	2.8489999771118164	2.871999979019165	2.877000093460083	2.9100000858306885	2.9130001068115234	2.930999994277954	2.947000026702881	2.9509999752044678	2.9839999675750732	2.997999906539917	2.997999906539917	2.997999906539917	3.0220000743865967	3.0320000648498535	3.0390000343322754	3.0399999618530273	3.0399999618530273	3.0329999923706055	3.0190000534057617	3.015000104904175	3.013000011444092	3.013000011444092	3.01200008392334	3.007999897003174	2.9860000610351562	2.9830000400543213	2.9779999256134033	2.9779999256134033	2.9779999256134033	2.9779999256134033	2.9779999256134033	2.98799991607666	3.003000020980835
1689416039994579516	3124	1689416039970425590	laser1	-2.356194496154785	2.356194496154785	0.004363323096185923	1.736111516947858e-05	0.02500000037252903	0.023000000044703484	60.0	2.7909998893737793	2.796999931335449	2.805000066757202	2.808000087738037	2.813999891281128	2.8389999866485596	2.869999885559082	2.884000062942505	2.9010000228881836	2.9040000438690186	2.9149999618530273	2.931999921798706	2.936000108718872	2.9560000896453857	2.984999895095825	2.992000102996826	3.010999917984009	3.01200008392334	3.0239999294281006	3.0390000343322754	3.0429999828338623	3.0429999828338623	3.0320000648498535	3.0299999713897705	3.0250000953674316	3.0169999599456787	3.015000104904175	3.009000062942505	2.99399995803833	2.98799991607666	2.986999988555908	2.9860000610351562	2.9860000610351562	2.9749999046325684	2.9709999561309814	2.9709999561309814	2.9730000495910645	2.9860000610351562	3.010999917984009
1689416040036567068	3125	1689416039995380407	laser1	-2.356194496154785	2.356194496154785	0.004363323096185923	1.736111516947858e-05	0.02500000037252903	0.023000000044703484	60.0	2.7980000972747803	2.802000045776367	2.809000015258789	2.812000036239624	2.8340001106262207	2.8440001010894775	2.8540000915527344	2.8610000610351562	2.890000104904175	2.9000000953674316	2.9179999828338623	2.937999963760376	2.943000078201294	2.9600000381469727	2.9739999771118164	2.9800000190734863	2.997999906539917	3.007999897003174	3.0360000133514404	3.0380001068115234	3.046999931335449	3.046999931335449	3.0339999198913574	3.0280001163482666	3.0230000019073486	3.01200008392334	3.009000062942505	3.009000062942505	3.009000062942505	2.996999979019165	2.996999979019165	2.98799991607666	2.9709999561309814	2.9709999561309814	2.9700000286102295	2.9679999351501465	2.9679999351501465	2.9779999256134033	3.0139999389648438
1689416040037944186	3126	1689416040020516212	laser1	-2.356194496154785	2.356194496154785	0.004363323096185923	1.736111516947858e-05	0.02500000037252903	0.023000000044703484	60.0	2.7829999923706055	2.7880001068115234	2.796999931335449	2.8289999961853027	2.8340001106262207	2.8480000495910645	2.8480000495910645	2.874000072479248	2.8910000324249268	2.8959999084472656	2.9179999828338623	2.931999921798706	2.933000087738037	2.9670000076293945	2.9800000190734863	2.9820001125335693	3.007999897003174	3.009999990463257	3.0239999294281006	3.0450000762939453	3.0450000762939453	3.0420000553131104	3.0269999504089355	3.0220000743865967	3.0179998874664307	3.01200008392334	3.005000114440918	3.000999927520752	3.000999927520752	2.99399995803833	2.993000030517578	2.993000030517578	2.993000030517578	2.9820001125335693	2.9709999561309814	2.9709999561309814	2.9769999980926514	2.9860000610351562	3.006999969482422
1689416040078564968	3127	1689416040045501107	laser1	-2.356194496154785	2.356194496154785	0.004363323096185923	1.736111516947858e-05	0.02500000037252903	0.023000000044703484	60.0	2.7780001163482666	2.802000045776367	2.809000015258789	2.821000099182129	2.8310000896453857	2.8369998931884766	2.8580000400543213	2.875	2.888000011444092	2.8959999084472656	2.9140000343322754	2.9230000972747803	2.938999891281128	2.9709999561309814	2.9779999256134033	2.992000102996826	3.003999948501587	3.0169999599456787	3.0269999504089355	3.0369999408721924	3.0369999408721924	3.0169999599456787	3.0160000324249268	3.005000114440918	2.999000072479248	2.997999906539917	2.990000009536743	2.9800000190734863	2.9800000190734863	2.9670000076293945	2.9609999656677246	2.9609999656677246	2.946000099182129	2.9560000896453857	2.940999984741211	2.9560000896453857	2.9560000896453857	2.9709999561309814	2.9839999675750732
1689416040120576723	3128	1689416040070569916	laser1	-2.356194496154785	2.356194496154785	0.004363323096185923	1.736111516947858e-05	0.02500000037252903	0.023000000044703484	60.0	2.7829999923706055	2.7960000038146973	2.803999900817871	2.815000057220459	2.8340001106262207	2.8450000286102295	2.8570001125335693	2.865000009536743	2.8949999809265137	2.9070000648498535	2.9210000038146973	2.928999900817871	2.938999891281128	2.950000047683716	2.9619998931884766	2.990999937057495	2.992000102996826	3.013000011444092	3.0360000133514404	3.0399999618530273	3.0399999618530273	3.0290000438690186	3.0139999389648438	3.010999917984009	3.003999948501587	3.002000093460083	2.9860000610351562	2.9790000915527344	2.9769999980926514	2.9769999980926514	2.9709999561309814	2.9670000076293945	2.9539999961853027	2.9509999752044678	2.9509999752044678	2.9509999752044678	2.9690001010894775	2.9709999561309814	2.9779999256134033
1689416040120602897	3129	1689416040095580178	laser1	-2.356194496154785	2.356194496154785	0.004363323096185923	1.736111516947858e-05	0.02500000037252903	0.023000000044703484	60.0	2.7890000343322754	2.803999900817871	2.809000015258789	2.819999933242798	2.8310000896453857	2.8499999046325684	2.8570001125335693	2.869999885559082	2.877000093460083	2.9059998989105225	2.928999900817871	2.934999942779541	2.9509999752044678	2.9539999961853027	2.9690001010894775	2.993000030517578	3.005000114440918	3.009999990463257	3.010999917984009	3.0339999198913574	3.0339999198913574	3.0329999923706055	3.010999917984009	3.00600004196167	3.000999927520752	2.992000102996826	2.9860000610351562	2.9749999046325684	2.9649999141693115	2.9579999446868896	2.9560000896453857	2.9519999027252197	2.950000047683716	2.944000005722046	2.943000078201294	2.943000078201294	2.9539999961853027	2.9609999656677246	2.9860000610351562
1689416040161644892	3130	1689416040120648029	laser1	-2.356194496154785	2.356194496154785	0.004363323096185923	1.736111516947858e-05	0.02500000037252903	0.023000000044703484	60.0	2.7909998893737793	2.7909998893737793	2.799999952316284	2.819000005722046	2.8369998931884766	2.8499999046325684	2.86299991607666	2.877000093460083	2.880000114440918	2.88700008392334	2.9170000553131104	2.933000087738037	2.940000057220459	2.9690001010894775	2.9709999561309814	2.99399995803833	3.01200008392334	3.0139999389648438	3.0260000228881836	3.0260000228881836	3.0290000438690186	3.0290000438690186	3.005000114440918	2.999000072479248	2.994999885559082	2.99399995803833	2.989000082015991	2.984999895095825	2.9830000400543213	2.9670000076293945	2.9670000076293945	2.9649999141693115	2.9619998931884766	2.9539999961853027	2.9539999961853027	2.9549999237060547	2.9570000171661377	2.9619998931884766	3.002000093460083
1689416040163182238	3131	1689416040145729676	laser1	-2.356194496154785	2.356194496154785	0.004363323096185923	1.736111516947858e-05	0.02500000037252903	0.023000000044703484	60.0	2.7809998989105225	2.7950000762939453	2.802999973297119	2.8269999027252197	2.8389999866485596	2.8519999980926514	2.8589999675750732	2.877000093460083	2.890000104904175	2.9030001163482666	2.9110000133514404	2.934999942779541	2.953000068664551	2.9639999866485596	2.9739999771118164	2.992000102996826	3.013000011444092	3.0160000324249268	3.0290000438690186	3.0350000858306885	3.0350000858306885	3.0380001068115234	3.0309998989105225	3.009000062942505	3.003999948501587	2.990999937057495	2.986999988555908	2.986999988555908	2.989000082015991	2.989000082015991	2.9630000591278076	2.9630000591278076	2.9630000591278076	2.9639999866485596	2.9630000591278076	2.9700000286102295	2.9700000286102295	3.009000062942505	3.010999917984009
1689416040203574129	3132	1689416040170760584	laser1	-2.356194496154785	2.356194496154785	0.004363323096185923	1.736111516947858e-05	0.02500000037252903	0.023000000044703484	60.0	2.7860000133514404	2.7890000343322754	2.809999942779541	2.809999942779541	2.815999984741211	2.8399999141693115	2.8570001125335693	2.872999906539917	2.8929998874664307	2.9070000648498535	2.9149999618530273	2.930999994277954	2.9509999752044678	2.9670000076293945	2.9700000286102295	2.9820001125335693	3.010999917984009	3.0179998874664307	3.0290000438690186	3.0299999713897705	3.0309998989105225	3.0320000648498535	3.0309998989105225	3.0309998989105225	3.0309998989105225	3.013000011444092	3.003999948501587	2.996999979019165	2.99399995803833	2.9779999256134033	2.9779999256134033	2.9779999256134033	2.9690001010894775	2.9649999141693115	2.9649999141693115	2.9679999351501465	2.9739999771118164	2.996000051498413	3.005000114440918
1689416040244563369	3133	1689416040195763439	laser1	-2.356194496154785	2.356194496154785	0.004363323096185923	1.736111516947858e-05	0.02500000037252903	0.023000000044703484	60.0	2.7839999198913574	2.806999921798706	2.806999921798706	2.818000078201294	2.8310000896453857	2.8489999771118164	2.8610000610351562	2.869999885559082	2.878000020980835	2.9100000858306885	2.9100000858306885	2.928999900817871	2.9549999237060547	2.9560000896453857	2.9719998836517334	2.9860000610351562	2.994999885559082	3.005000114440918	3.0320000648498535	3.0320000648498535	3.0399999618530273	3.0299999713897705	3.0299999713897705	3.0199999809265137	3.0160000324249268	3.0139999389648438	3.009999990463257	3.009999990463257	2.996999979019165	2.990999937057495	2.990000009536743	2.986999988555908	2.9719998836517334	2.9719998836517334	2.9709999561309814	2.9709999561309814	2.9790000915527344	2.98799991607666	3.003999948501587
1689416040244566390	3134	1689416040220802571	laser1	-2.356194496154785	2.356194496154785	0.004363323096185923	1.736111516947858e-05	0.02500000037252903	0.023000000044703484	60.0	2.7880001068115234	2.7909998893737793	2.806999921798706	2.825000047683716	2.8269999027252197	2.8350000381469727	2.8399999141693115	2.868000030517578	2.877000093460083	2.8929998874664307	2.9149999618530273	2.921999931335449	2.9509999752044678	2.9560000896453857	2.9830000400543213	2.984999895095825	2.990000009536743	3.015000104904175	3.0190000534057617	3.0429999828338623	3.0429999828338623	3.0380001068115234	3.0329999923706055	3.0209999084472656	3.015000104904175	3.0139999389648438	3.00600004196167	3.0	2.996000051498413	2.990000009536743	2.990000009536743	2.9779999256134033	2.9769999980926514	2.9730000495910645	2.9690001010894775	2.9600000381469727	2.9600000381469727	2.986999988555908	3.0
1689416040285561444	3135	1689416040245811939	laser1	-2.356194496154785	2.356194496154785	0.004363323096185923	1.736111516947858e-05	0.02500000037252903	0.023000000044703484	60.0	2.7839999198913574	2.7939999103546143	2.809000015258789	2.818000078201294	2.8289999961853027	2.8429999351501465	2.8559999465942383	2.861999988555908	2.880000114440918	2.8889999389648438	2.9089999198913574	2.9179999828338623	2.941999912261963	2.9649999141693115	2.9719998836517334	2.999000072479248	3.006999969482422	3.010999917984009	3.0339999198913574	3.0350000858306885	3.0409998893737793	3.0409998893737793	3.0369999408721924	3.0329999923706055	3.0260000228881836	3.0209999084472656	3.009999990463257	2.990999937057495	2.990999937057495	2.986999988555908	2.9860000610351562	2.9760000705718994	2.9709999561309814	2.9670000076293945	2.9670000076293945	2.9639999866485596	2.9639999866485596	2.99399995803833	2.997999906539917
1689416040288292913	3136	1689416040270878378	laser1	-2.356194496154785	2.356194496154785	0.004363323096185923	1.736111516947858e-05	0.02500000037252903	0.023000000044703484	60.0	2.7909998893737793	2.7960000038146973	2.799999952316284	2.802000045776367	2.815000057220459	2.8350000381469727	2.8589999675750732	2.8610000610351562	2.882999897003174	2.8919999599456787	2.9149999618530273	2.9170000553131104	2.947999954223633	2.950000047683716	2.9649999141693115	2.99399995803833	2.996000051498413	3.005000114440918	3.0230000019073486	3.0420000553131104	3.0490000247955322	3.0490000247955322	3.0320000648498535	3.0269999504089355	3.0269999504089355	3.01200008392334	2.997999906539917	2.997999906539917	2.997999906539917	2.997999906539917	2.996999979019165	2.994999885559082	2.9769999980926514	2.9700000286102295	2.9700000286102295	2.9739999771118164	2.984999895095825	3.003000020980835	3.0230000019073486
1689416040328564413	3137	1689416040295900188	laser1	-2.356194496154785	2.356194496154785	0.004363323096185923	1.736111516947858e-05	0.02500000037252903	0.023000000044703484	60.0	2.7739999294281006	2.7950000762939453	2.808000087738037	2.819000005722046	2.8239998817443848	2.8380000591278076	2.8529999256134033	2.871999979019165	2.8919999599456787	2.9030001163482666	2.9070000648498535	2.927000045776367	2.937999963760376	2.947000026702881	2.9749999046325684	3.0	3.007999897003174	3.015000104904175	3.0190000534057617	3.0429999828338623	3.0429999828338623	3.0160000324249268	3.013000011444092	3.009000062942505	3.003999948501587	2.9860000610351562	2.9860000610351562	2.984999895095825	2.9790000915527344	2.9709999561309814	2.9639999866485596	2.9639999866485596	2.9600000381469727	2.9579999446868896	2.9489998817443848	2.953000068664551	2.953000068664551	2.9670000076293945	2.996000051498413
1689416040370682009	3138	1689416040320924137	laser1	-2.356194496154785	2.356194496154785	0.004363323096185923	1.736111516947858e-05	0.02500000037252903	0.023000000044703484	60.0	2.7829999923706055	2.7950000762939453	2.802999973297119	2.815000057220459	2.815000057220459	2.815000057220459	2.8359999656677246	2.8459999561309814	2.8610000610351562	2.8929998874664307	2.9019999504089355	2.9240000247955322	2.943000078201294	2.950000047683716	2.9749999046325684	2.98799991607666	2.996999979019165	3.0190000534057617	3.0320000648498535	3.0320000648498535	3.0309998989105225	3.0239999294281006	3.002000093460083	2.999000072479248	2.9860000610351562	2.984999895095825	2.9700000286102295	2.9700000286102295	2.9690001010894775	2.9739999771118164	2.9690001010894775	2.9630000591278076	2.9630000591278076	2.947999954223633	2.936000108718872	2.936000108718872	2.947999954223633	2.9600000381469727	2.9839999675750732
1689416040370685625	3139	1689416040345987869	laser1	-2.356194496154785	2.356194496154785	0.004363323096185923	1.736111516947858e-05	0.02500000037252903	0.023000000044703484	60.0	2.7790000438690186	2.7939999103546143	2.796999931335449	2.8259999752044678	2.8289999961853027	2.8499999046325684	2.869999885559082	2.874000072479248	2.884999990463257	2.8929998874664307	2.9000000953674316	2.934999942779541	2.940000057220459	2.944000005722046	2.9830000400543213	2.996999979019165	2.997999906539917	3.009000062942505	3.010999917984009	3.0360000133514404	3.0360000133514404	3.0250000953674316	3.0190000534057617	3.005000114440918	3.003999948501587	3.003999948501587	2.9790000915527344	2.9790000915527344	2.9769999980926514	2.9639999866485596	2.947999954223633	2.9609999656677246	2.944000005722046	2.944000005722046	2.938999891281128	2.938999891281128	2.944999933242798	2.9709999561309814	2.98799991607666
1689416040412655775	3140	1689416040370991781	laser1	-2.356194496154785	2.356194496154785	0.004363323096185923	1.736111516947858e-05	0.02500000037252903	0.023000000044703484	60.0	2.7860000133514404	2.7869999408721924	2.812000036239624	2.819000005722046	2.822000026702881	2.8420000076293945	2.8559999465942383	2.872999906539917	2.888000011444092	2.9030001163482666	2.9059998989105225	2.921999931335449	2.9489998817443848	2.9519999027252197	2.9619998931884766	2.999000072479248	3.010999917984009	3.0139999389648438	3.0260000228881836	3.0380001068115234	3.0380001068115234	3.0230000019073486	3.0160000324249268	3.007999897003174	2.98799991607666	2.9839999675750732	2.9769999980926514	2.9839999675750732	2.9739999771118164	2.9649999141693115	2.9649999141693115	2.9649999141693115	2.9639999866485596	2.9509999752044678	2.947000026702881	2.947000026702881	2.950000047683716	2.9560000896453857	2.9749999046325684
1689416040413427547	3141	1689416040395972193	laser1	-2.356194496154785	2.356194496154785	0.004363323096185923	1.736111516947858e-05	0.02500000037252903	0.023000000044703484	60.0	2.7899999618530273	2.7909998893737793	2.812000036239624	2.815000057220459	2.828000068664551	2.8369998931884766	2.8550000190734863	2.871000051498413	2.874000072479248	2.8919999599456787	2.927000045776367	2.934999942779541	2.946000099182129	2.9590001106262207	2.9749999046325684	2.9830000400543213	3.013000011444092	3.0230000019073486	3.0329999923706055	3.046999931335449	3.0490000247955322	3.053999900817871	3.0490000247955322	3.0439999103546143	3.0439999103546143	3.0409998893737793	3.0409998893737793	3.0369999408721924	3.0260000228881836	3.0139999389648438	3.009999990463257	3.009000062942505	3.006999969482422	3.00600004196167	3.00600004196167	3.00600004196167	3.0160000324249268	3.0360000133514404	3.061000108718872
1689416040453665500	3142	1689416040420957664	laser1	-2.356194496154785	2.356194496154785	0.004363323096185923	1.736111516947858e-05	0.02500000037252903	0.023000000044703484	60.0	2.7780001163482666	2.7809998989105225	2.803999900817871	2.812999963760376	2.828000068664551	2.8369998931884766	2.8519999980926514	2.8529999256134033	2.878000020980835	2.8949999809265137	2.9110000133514404	2.9159998893737793	2.924999952316284	2.938999891281128	2.9630000591278076	2.9779999256134033	3.01200008392334	3.0139999389648438	3.0390000343322754	3.0420000553131104	3.0460000038146973	3.0460000038146973	3.0390000343322754	3.0360000133514404	3.0309998989105225	3.0250000953674316	3.0179998874664307	3.01200008392334	3.010999917984009	3.01200008392334	2.99399995803833	2.994999885559082	2.99399995803833	2.992000102996826	2.984999895095825	2.984999895095825	2.984999895095825	2.99399995803833	3.000999927520752
1689416040494580327	3143	1689416040445921137	laser1	-2.356194496154785	2.356194496154785	0.004363323096185923	1.736111516947858e-05	0.02500000037252903	0.023000000044703484	60.0	2.7829999923706055	2.7960000038146973	2.802999973297119	2.816999912261963	2.8239998817443848	2.8389999866485596	2.8459999561309814	2.868000030517578	2.878000020980835	2.890000104904175	2.9140000343322754	2.9230000972747803	2.937000036239624	2.950000047683716	2.9749999046325684	2.9779999256134033	3.006999969482422	3.01200008392334	3.0350000858306885	3.0480000972747803	3.053999900817871	3.053999900817871	3.0510001182556152	3.0429999828338623	3.0399999618530273	3.0320000648498535	3.0250000953674316	3.0179998874664307	3.0139999389648438	3.009000062942505	2.999000072479248	2.999000072479248	2.993000030517578	3.0	2.989000082015991	2.993000030517578	2.993000030517578	2.997999906539917	3.0
1689416040494605789	3144	1689416040470862824	laser1	-2.356194496154785	2.356194496154785	0.004363323096185923	1.736111516947858e-05	0.02500000037252903	0.023000000044703484	60.0	2.7760000228881836	2.7890000343322754	2.796999931335449	2.803999900817871	2.819999933242798	2.828000068664551	2.8469998836517334	2.8589999675750732	2.865999937057495	2.8970000743865967	2.8989999294281006	2.930000066757202	2.9489998817443848	2.9630000591278076	2.9749999046325684	2.992000102996826	3.009000062942505	3.0239999294281006	3.0399999618530273	3.0480000972747803	3.0480000972747803	3.0480000972747803	3.0480000972747803	3.0329999923706055	3.0309998989105225	3.0329999923706055	3.0299999713897705	3.0299999713897705	3.0190000534057617	3.0160000324249268	3.01200008392334	3.009000062942505	2.997999906539917	2.996999979019165	2.994999885559082	2.990000009536743	2.990000009536743	2.993000030517578	3.0160000324249268
1689416040535736239	3145	1689416040495830183	laser1	-2.356194496154785	2.356194496154785	0.004363323096185923	1.736111516947858e-05	0.02500000037252903	0.023000000044703484	60.0	2.7730000019073486	2.7950000762939453	2.7950000762939453	2.815999984741211	2.8369998931884766	2.8389999866485596	2.8510000705718994	2.8580000400543213	2.88100004196167	2.8919999599456787	2.9049999713897705	2.9140000343322754	2.937999963760376	2.9619998931884766	2.9779999256134033	3.003999948501587	3.0160000324249268	3.0260000228881836	3.0429999828338623	3.0510001182556152	3.053999900817871	3.053999900817871	3.049999952316284	3.0429999828338623	3.0350000858306885	3.0260000228881836	3.0190000534057617	3.0139999389648438	3.01200008392334	3.009000062942505	3.005000114440918	2.996999979019165	2.994999885559082	2.99399995803833	2.992000102996826	2.992000102996826	2.990000009536743	3.000999927520752	3.0290000438690186
1689416040538226852	3146	1689416040520749130	laser1	-2.356194496154785	2.356194496154785	0.004363323096185923	1.736111516947858e-05	0.02500000037252903	0.023000000044703484	60.0	2.7709999084472656	2.7909998893737793	2.7960000038146973	2.822999954223633	2.8310000896453857	2.8420000076293945	2.8440001010894775	2.865999937057495	2.885999917984009	2.88700008392334	2.9170000553131104	2.928999900817871	2.947999954223633	2.9749999046325684	2.98799991607666	3.005000114440918	3.006999969482422	3.0260000228881836	3.0290000438690186	3.0339999198913574	3.046999931335449	3.0480000972747803	3.069999933242798	3.0739998817443848	3.078000068664551	3.0869998931884766	3.0999999046325684	3.0999999046325684	3.1080000400543213	3.11899995803833	3.134999990463257	3.1440000534057617	3.1440000534057617	3.1440000534057617	3.1480000019073486	3.1510000228881836	3.1730000972747803	3.187000036239624	3.187000036239624
1689416040578552913	3147	1689416040545696291	laser1	-2.356194496154785	2.356194496154785	0.004363323096185923	1.736111516947858e-05	0.02500000037252903	0.023000000044703484	60.0	2.7820000648498535	2.7950000762939453	2.809999942779541	2.821000099182129	2.828000068664551	2.8369998931884766	2.8519999980926514	2.881999969482422	2.884000062942505	2.9070000648498535	2.9170000553131104	2.944999933242798	2.9509999752044678	2.9730000495910645	2.986999988555908	3.01200008392334	3.013000011444092	3.0209999084472656	3.0209999084472656	3.0420000553131104	3.0429999828338623	3.065000057220459	3.065000057220459	3.066999912261963	3.069000005722046	3.0789999961853027	3.0910000801086426	3.0910000801086426	3.0920000076293945	3.0950000286102295	3.0969998836517334	3.114000082015991	3.115000009536743	3.115000009536743	3.131999969482422	3.1419999599456787	3.1480000019073486	3.1540000438690186	3.1619999408721924
1689416040619572510	3148	1689416040570633751	laser1	-2.356194496154785	2.356194496154785	0.004363323096185923	1.736111516947858e-05	0.02500000037252903	0.023000000044703484	60.0	2.7909998893737793	2.7909998893737793	2.7990000247955322	2.811000108718872	2.8329999446868896	2.8380000591278076	2.8610000610351562	2.867000102996826	2.88100004196167	2.9130001068115234	2.9159998893737793	2.944999933242798	2.9539999961853027	2.9830000400543213	2.986999988555908	3.0179998874664307	3.0350000858306885	3.0350000858306885	3.059999942779541	3.065999984741211	3.0789999961853027	3.0810000896453857	3.0869998931884766	3.0999999046325684	3.0999999046325684	3.0859999656677246	3.0799999237060547	3.0799999237060547	3.0820000171661377	3.0840001106262207	3.0840001106262207	3.0840001106262207	3.0889999866485596	3.0889999866485596	3.0889999866485596	3.0889999866485596	3.0959999561309814	3.0959999561309814	3.0829999446868896
1689416040619581037	3149	1689416040595498616	laser1	-2.356194496154785	2.356194496154785	0.004363323096185923	1.736111516947858e-05	0.02500000037252903	0.023000000044703484	60.0	2.7899999618530273	2.796999931335449	2.812999963760376	2.815999984741211	2.8340001106262207	2.8459999561309814	2.8510000705718994	2.874000072479248	2.878000020980835	2.9179999828338623	2.9230000972747803	2.9489998817443848	2.9609999656677246	2.9830000400543213	2.98799991607666	3.015000104904175	3.0280001163482666	3.0429999828338623	3.062999963760376	3.0820000171661377	3.0859999656677246	3.1010000705718994	3.115000009536743	3.115000009536743	3.1110000610351562	3.0980000495910645	3.0980000495910645	3.1010000705718994	3.1019999980926514	3.1019999980926514	3.1019999980926514	3.0999999046325684	3.0999999046325684	3.0929999351501465	3.0999999046325684	3.0969998836517334	3.0969998836517334	3.0969998836517334	3.1110000610351562
1689416040660562209	3150	1689416040620456055	laser1	-2.356194496154785	2.356194496154785	0.004363323096185923	1.736111516947858e-05	0.02500000037252903	0.023000000044703484	60.0	2.7860000133514404	2.7929999828338623	2.811000108718872	2.815999984741211	2.8320000171661377	2.8440001010894775	2.8469998836517334	2.868000030517578	2.9110000133514404	2.9189999103546143	2.940999984741211	2.9519999027252197	2.9670000076293945	2.996000051498413	3.0	3.013000011444092	3.046999931335449	3.065000057220459	3.068000078201294	3.0889999866485596	3.0950000286102295	3.0950000286102295	3.1050000190734863	3.109999895095825	3.111999988555908	3.11899995803833	3.114000082015991	3.114000082015991	3.114000082015991	3.1070001125335693	3.118000030517578	3.118000030517578	3.118000030517578	3.121000051498413	3.121999979019165	3.121000051498413	3.121999979019165	3.127000093460083	3.132999897003174
1689416040662904602	3151	1689416040645353402	laser1	-2.356194496154785	2.356194496154785	0.004363323096185923	1.736111516947858e-05	0.02500000037252903	0.023000000044703484	60.0	2.7880001068115234	2.802999973297119	2.809999942779541	2.822999954223633	2.8380000591278076	2.8550000190734863	2.871999979019165	2.8940000534057617	2.9130001068115234	2.934999942779541	2.947999954223633	2.9700000286102295	2.9779999256134033	2.997999906539917	3.002000093460083	3.0160000324249268	3.0420000553131104	3.046999931335449	3.053999900817871	3.0840001106262207	3.0950000286102295	3.1110000610351562	3.13100004196167	3.13700008392334	3.13700008392334	3.134000062942505	3.134000062942505	3.1389999389648438	3.1389999389648438	3.132999897003174	3.132999897003174	3.134000062942505	3.1419999599456787	3.1459999084472656	3.1459999084472656	3.1459999084472656	3.1470000743865967	3.1649999618530273	3.1679999828338623
1689416040704577159	3152	1689416040670342627	laser1	-2.356194496154785	2.356194496154785	0.004363323096185923	1.736111516947858e-05	0.02500000037252903	0.023000000044703484	60.0	2.7920000553131104	2.812000036239624	2.8239998817443848	2.8369998931884766	2.8399999141693115	2.8510000705718994	2.877000093460083	2.9040000438690186	2.927000045776367	2.934999942779541	2.936000108718872	2.9679999351501465	2.992000102996826	3.005000114440918	3.015000104904175	3.0260000228881836	3.049999952316284	3.065999984741211	3.075000047683716	3.0980000495910645	3.1080000400543213	3.130000114440918	3.134000062942505	3.1489999294281006	3.1579999923706055	3.190000057220459	3.196000099182129	3.203000068664551	3.2119998931884766	3.2249999046325684	3.2330000400543213	3.250999927520752	3.2769999504089355	3.2839999198913574	3.305999994277954	3.322000026702881	3.3480000495910645	3.3559999465942383	3.378999948501587
1689416040745562111	3153	1689416040695217325	laser1	-2.356194496154785	2.356194496154785	0.004363323096185923	1.736111516947858e-05	0.02500000037252903	0.023000000044703484	60.0	2.7860000133514404	2.806999921798706	2.816999912261963	2.8389999866485596	2.8510000705718994	2.871000051498413	2.9040000438690186	2.931999921798706	2.937000036239624	2.9609999656677246	2.9739999771118164	2.9809999465942383	3.0	3.0160000324249268	3.0320000648498535	3.052999973297119	3.059000015258789	3.072999954223633	3.0980000495910645	3.0999999046325684	3.111999988555908	3.132999897003174	3.1530001163482666	3.1570000648498535	3.178999900817871	3.197000026702881	3.203000068664551	3.2200000286102295	3.2309999465942383	3.263000011444092	3.2760000228881836	3.2829999923706055	3.2939999103546143	3.316999912261963	3.3359999656677246	3.3559999465942383	3.365000009536743	3.3940000534057617	3.4000000953674316
1689416040745577492	3154	1689416040720206564	laser1	-2.356194496154785	2.356194496154785	0.004363323096185923	1.736111516947858e-05	0.02500000037252903	0.023000000044703484	60.0	2.7950000762939453	2.802000045776367	2.818000078201294	2.8269999027252197	2.8580000400543213	2.878000020980835	2.9040000438690186	2.9240000247955322	2.930000066757202	2.9609999656677246	2.9739999771118164	2.9830000400543213	2.996000051498413	3.010999917984009	3.0299999713897705	3.0339999198913574	3.053999900817871	3.069000005722046	3.0759999752044678	3.0929999351501465	3.121999979019165	3.1389999389648438	3.1410000324249268	3.1679999828338623	3.1710000038146973	3.190999984741211	3.2109999656677246	3.2190001010894775	3.243000030517578	3.255000114440918	3.2720000743865967	3.299999952316284	3.306999921798706	3.3320000171661377	3.3410000801086426	3.3589999675750732	3.377000093460083	3.4040000438690186	3.4179999828338623
1689416040786552833	3155	1689416040745102110	laser1	-2.356194496154785	2.356194496154785	0.004363323096185923	1.736111516947858e-05	0.02500000037252903	0.023000000044703484	60.0	2.8010001182556152	2.803999900817871	2.815000057220459	2.8320000171661377	2.8580000400543213	2.8889999389648438	2.9110000133514404	2.9119999408721924	2.946000099182129	2.9730000495910645	2.9749999046325684	2.992000102996826	3.007999897003174	3.0209999084472656	3.0360000133514404	3.0490000247955322	3.062000036239624	3.0769999027252197	3.0989999771118164	3.1110000610351562	3.122999906539917	3.134999990463257	3.1589999198913574	3.171999931335449	3.193000078201294	3.197000026702881	3.2109999656677246	3.2300000190734863	3.2309999465942383	3.2679998874664307	3.2750000953674316	3.2920000553131104	3.312999963760376	3.3289999961853027	3.3399999141693115	3.3480000495910645	3.368000030517578	3.3980000019073486	3.4089999198913574
1689416040787468599	3156	1689416040770047847	laser1	-2.356194496154785	2.356194496154785	0.004363323096185923	1.736111516947858e-05	0.02500000037252903	0.023000000044703484	60.0	2.805000066757202	2.811000108718872	2.815999984741211	2.822999954223633	2.8529999256134033	2.878999948501587	2.9010000228881836	2.9130001068115234	2.928999900817871	2.9579999446868896	2.9639999866485596	2.9830000400543213	2.9860000610351562	3.01200008392334	3.0280001163482666	3.0320000648498535	3.072000026702881	3.0789999961853027	3.0959999561309814	3.1110000610351562	3.132999897003174	3.138000011444092	3.1630001068115234	3.1740000247955322	3.178999900817871	3.194000005722046	3.2239999771118164	3.240000009536743	3.265000104904175	3.2790000438690186	3.2950000762939453	3.308000087738037	3.313999891281128	3.3329999446868896	3.3550000190734863	3.3610000610351562	3.388000011444092	3.4110000133514404	3.431999921798706
1689416040827561891	3157	1689416040794964925	laser1	-2.356194496154785	2.356194496154785	0.004363323096185923	1.736111516947858e-05	0.02500000037252903	0.023000000044703484	60.0	2.799999952316284	2.805999994277954	2.815999984741211	2.822999954223633	2.8580000400543213	2.888000011444092	2.9179999828338623	2.937999963760376	2.941999912261963	2.9619998931884766	2.9769999980926514	2.997999906539917	3.007999897003174	3.009999990463257	3.0360000133514404	3.055999994277954	3.069000005722046	3.072000026702881	3.0950000286102295	3.117000102996826	3.135999917984009	3.135999917984009	3.1689999103546143	3.1740000247955322	3.187000036239624	3.2079999446868896	3.2190001010894775	3.23799991607666	3.256999969482422	3.2739999294281006	3.2939999103546143	3.309000015258789	3.319999933242798	3.3369998931884766	3.3589999675750732	3.3889999389648438	3.3910000324249268	3.4200000762939453	3.433000087738037
1689416040868553745	3158	1689416040819926365	laser1	-2.356194496154785	2.356194496154785	0.004363323096185923	1.736111516947858e-05	0.02500000037252903	0.023000000044703484	60.0	2.7950000762939453	2.812000036239624	2.8259999752044678	2.8320000171661377	2.8420000076293945	2.884000062942505	2.9079999923706055	2.9140000343322754	2.940999984741211	2.9670000076293945	2.9670000076293945	2.9830000400543213	3.002000093460083	3.0190000534057617	3.0290000438690186	3.0490000247955322	3.055999994277954	3.0759999752044678	3.0940001010894775	3.109999895095825	3.124000072479248	3.1419999599456787	3.1559998989105225	3.178999900817871	3.197000026702881	3.2079999446868896	3.2290000915527344	3.23799991607666	3.259999990463257	3.2699999809265137	3.2899999618530273	3.302000045776367	3.313999891281128	3.328000068664551	3.3459999561309814	3.365000009536743	3.374000072479248	3.390000104904175	3.3989999294281006
1689416040868565227	3159	1689416040844828161	laser1	-2.356194496154785	2.356194496154785	0.004363323096185923	1.736111516947858e-05	0.02500000037252903	0.023000000044703484	60.0	2.7939999103546143	2.809999942779541	2.815000057220459	2.8469998836517334	2.8580000400543213	2.885999917984009	2.8989999294281006	2.928999900817871	2.9560000896453857	2.9630000591278076	2.9719998836517334	2.989000082015991	3.002000093460083	3.0230000019073486	3.0460000038146973	3.053999900817871	3.065999984741211	3.0789999961853027	3.0999999046325684	3.115000009536743	3.135999917984009	3.1549999713897705	3.1640000343322754	3.193000078201294	3.194000005722046	3.2219998836517334	3.246000051498413	3.246999979019165	3.252000093460083	3.255000114440918	3.2639999389648438	3.2669999599456787	3.2899999618530273	3.313999891281128	3.322999954223633	3.322999954223633	3.3469998836517334	3.371000051498413	3.424999952316284
1689416040909577652	3160	1689416040869808368	laser1	-2.356194496154785	2.356194496154785	0.004363323096185923	1.736111516947858e-05	0.02500000037252903	0.023000000044703484	60.0	2.7950000762939453	2.805999994277954	2.812000036239624	2.8310000896453857	2.8459999561309814	2.865000009536743	2.888000011444092	2.9040000438690186	2.9189999103546143	2.941999912261963	2.9600000381469727	2.994999885559082	3.009000062942505	3.0280001163482666	3.0439999103546143	3.052999973297119	3.063999891281128	3.0910000801086426	3.1019999980926514	3.118000030517578	3.122999906539917	3.1570000648498535	3.1740000247955322	3.184999942779541	3.2090001106262207	3.2139999866485596	3.2209999561309814	3.2230000495910645	3.2230000495910645	3.2330000400543213	3.2339999675750732	3.247999906539917	3.259999990463257	3.2709999084472656	3.2799999713897705	3.302000045776367	3.3459999561309814	3.434999942779541	3.4630000591278076
1689416040912317669	3161	1689416040894746117	laser1	-2.356194496154785	2.356194496154785	0.004363323096185923	1.736111516947858e-05	0.02500000037252903	0.023000000044703484	60.0	2.7990000247955322	2.799999952316284	2.813999891281128	2.828000068664551	2.8440001010894775	2.8570001125335693	2.881999969482422	2.8919999599456787	2.8980000019073486	2.9100000858306885	2.930000066757202	2.934000015258789	2.9820001125335693	2.999000072479248	3.0250000953674316	3.0390000343322754	3.062999963760376	3.0789999961853027	3.1040000915527344	3.115999937057495	3.1440000534057617	3.1679999828338623	3.174999952316284	3.196000099182129	3.2149999141693115	3.2179999351501465	3.2320001125335693	3.2320001125335693	3.2279999256134033	3.2279999256134033	3.2339999675750732	3.234999895095825	3.250999927520752	3.2709999084472656	3.377000093460083	3.4189999103546143	3.434999942779541	3.4649999141693115	3.493000030517578
1689416040952580200	3162	1689416040919699285	laser1	-2.356194496154785	2.356194496154785	0.004363323096185923	1.736111516947858e-05	0.02500000037252903	0.023000000044703484	60.0	2.7899999618530273	2.799999952316284	2.819999933242798	2.8299999237060547	2.8429999351501465	2.8540000915527344	2.872999906539917	2.88700008392334	2.8959999084472656	2.9189999103546143	2.921999931335449	2.934999942779541	2.9570000171661377	2.989000082015991	3.0260000228881836	3.0490000247955322	3.0759999752044678	3.0889999866485596	3.1070001125335693	3.11899995803833	3.1449999809265137	3.1600000858306885	3.193000078201294	3.200000047683716	3.2219998836517334	3.2239999771118164	3.2269999980926514	3.23799991607666	3.243000030517578	3.263000011444092	3.2950000762939453	3.3269999027252197	3.375	3.390000104904175	3.4140000343322754	3.438999891281128	3.447000026702881	3.4839999675750732	3.494999885559082
1689416040994565875	3163	1689416040944657694	laser1	-2.356194496154785	2.356194496154785	0.004363323096185923	1.736111516947858e-05	0.02500000037252903	0.023000000044703484	60.0	2.7829999923706055	2.796999931335449	2.805000066757202	2.806999921798706	2.8259999752044678	2.8389999866485596	2.8610000610351562	2.864000082015991	2.8940000534057617	2.9000000953674316	2.9079999923706055	2.944000005722046	2.9549999237060547	2.9839999675750732	3.0220000743865967	3.0320000648498535	3.066999912261963	3.0840001106262207	3.111999988555908	3.118000030517578	3.138000011444092	3.1700000762939453	3.194999933242798	3.2090001106262207	3.2139999866485596	3.24399995803833	3.253000020980835	3.2730000019073486	3.2939999103546143	3.312000036239624	3.328000068664551	3.3540000915527344	3.365999937057495	3.4049999713897705	3.4230000972747803	3.447999954223633	3.4570000171661377	3.486999988555908	3.502000093460083
1689416040994570946	3164	1689416040969695483	laser1	-2.356194496154785	2.356194496154785	0.004363323096185923	1.736111516947858e-05	0.02500000037252903	0.023000000044703484	60.0	2.7909998893737793	2.7920000553131104	2.802000045776367	2.819000005722046	2.822999954223633	2.8369998931884766	2.8450000286102295	2.859999895095825	2.86899995803833	2.888000011444092	2.9189999103546143	2.940999984741211	2.9619998931884766	2.9860000610351562	3.0290000438690186	3.0480000972747803	3.0739998817443848	3.0810000896453857	3.11299991607666	3.134999990463257	3.1530001163482666	3.1619999408721924	3.194000005722046	3.2179999351501465	3.2200000286102295	3.256999969482422	3.2739999294281006	3.2920000553131104	3.311000108718872	3.3239998817443848	3.3510000705718994	3.371000051498413	3.378999948501587	3.4010000228881836	3.4230000972747803	3.447999954223633	3.4749999046325684	3.4779999256134033	3.506999969482422
1689416041035567519	3165	1689416040994631252	laser1	-2.356194496154785	2.356194496154785	0.004363323096185923	1.736111516947858e-05	0.02500000037252903	0.023000000044703484	60.0	2.7909998893737793	2.7990000247955322	2.806999921798706	2.819000005722046	2.8239998817443848	2.8269999027252197	2.859999895095825	2.86299991607666	2.88100004196167	2.9030001163482666	2.931999921798706	2.938999891281128	2.9639999866485596	3.000999927520752	3.0220000743865967	3.059999942779541	3.078000068664551	3.0969998836517334	3.124000072479248	3.128999948501587	3.1579999923706055	3.1630001068115234	3.191999912261963	3.194999933242798	3.2309999465942383	3.255000114440918	3.2899999618530273	3.2980000972747803	3.318000078201294	3.3329999446868896	3.364000082015991	3.38100004196167	3.388000011444092	3.390000104904175	3.428999900817871	3.453000068664551	3.4639999866485596	3.492000102996826	3.5169999599456787
1689416041037158939	3166	1689416041019577172	laser1	-2.356194496154785	2.356194496154785	0.004363323096185923	1.736111516947858e-05	0.02500000037252903	0.023000000044703484	60.0	2.7880001068115234	2.7939999103546143	2.802999973297119	2.809999942779541	2.809999942779541	2.811000108718872	2.8389999866485596	2.8489999771118164	2.8929998874664307	2.9059998989105225	2.9230000972747803	2.9579999446868896	2.98799991607666	3.0199999809265137	3.0360000133514404	3.063999891281128	3.0850000381469727	3.11299991607666	3.118000030517578	3.1419999599456787	3.1679999828338623	3.180999994277954	3.196000099182129	3.2109999656677246	3.2320001125335693	3.259999990463257	3.2760000228881836	3.2890000343322754	3.315000057220459	3.322999954223633	3.3510000705718994	3.381999969482422	3.3970000743865967	3.4210000038146973	3.436000108718872	3.4560000896453857	3.4649999141693115	3.49399995803833	3.507999897003174
1689416041078567104	3167	1689416041044564882	laser1	-2.356194496154785	2.356194496154785	0.004363323096185923	1.736111516947858e-05	0.02500000037252903	0.023000000044703484	60.0	2.7890000343322754	2.7990000247955322	2.803999900817871	2.8269999027252197	2.8289999961853027	2.8389999866485596	2.8489999771118164	2.871999979019165	2.884000062942505	2.9189999103546143	2.9200000762939453	2.9609999656677246	3.009000062942505	3.046999931335449	3.071000099182129	3.0769999027252197	3.0959999561309814	3.119999885559082	3.130000114440918	3.1510000228881836	3.1630001068115234	3.190000057220459	3.2160000801086426	3.2279999256134033	3.24399995803833	3.2690000534057617	3.2760000228881836	3.308000087738037	3.315000057220459	3.3359999656677246	3.3450000286102295	3.382999897003174	3.3889999389648438	3.4210000038146973	3.434999942779541	3.4630000591278076	3.4769999980926514	3.492000102996826	3.503999948501587
1689416041119566337	3168	1689416041069534533	laser1	-2.356194496154785	2.356194496154785	0.004363323096185923	1.736111516947858e-05	0.02500000037252903	0.023000000044703484	60.0	2.7909998893737793	2.7950000762939453	2.806999921798706	2.809999942779541	2.815000057220459	2.8450000286102295	2.871999979019165	2.88700008392334	2.8980000019073486	2.9059998989105225	2.947999954223633	2.9820001125335693	3.0139999389648438	3.053999900817871	3.072999954223633	3.0910000801086426	3.1110000610351562	3.128999948501587	3.13700008392334	3.1630001068115234	3.1670000553131104	3.200000047683716	3.203000068664551	3.240000009536743	3.250999927520752	3.256999969482422	3.2850000858306885	3.2980000972747803	3.316999912261963	3.319999933242798	3.3559999465942383	3.367000102996826	3.388000011444092	3.4179999828338623	3.440000057220459	3.4609999656677246	3.4700000286102295	3.499000072479248	3.509999990463257
1689416041119577371	3169	1689416041094518603	laser1	-2.356194496154785	2.356194496154785	0.004363323096185923	1.736111516947858e-05	0.02500000037252903	0.023000000044703484	60.0	2.7890000343322754	2.796999931335449	2.8010001182556152	2.818000078201294	2.8420000076293945	2.8570001125335693	2.8570001125335693	2.871000051498413	2.9019999504089355	2.9189999103546143	2.943000078201294	3.0	3.0179998874664307	3.0450000762939453	3.068000078201294	3.0920000076293945	3.0980000495910645	3.125	3.134999990463257	3.1480000019073486	3.1659998893737793	3.193000078201294	3.2070000171661377	3.2260000705718994	3.236999988555908	3.2699999809265137	3.2760000228881836	3.296999931335449	3.299999952316284	3.3289999961853027	3.3540000915527344	3.371999979019165	3.3919999599456787	3.3980000019073486	3.427000045776367	3.430000066757202	3.4609999656677246	3.4839999675750732	3.5
1689416041160551332	3170	1689416041119489587	laser1	-2.356194496154785	2.356194496154785	0.004363323096185923	1.736111516947858e-05	0.02500000037252903	0.023000000044703484	60.0	2.7709999084472656	2.7869999408721924	2.799999952316284	2.818000078201294	2.8310000896453857	2.8410000801086426	2.8610000610351562	2.88100004196167	2.888000011444092	2.931999921798706	2.9679999351501465	3.013000011444092	3.0299999713897705	3.0450000762939453	3.0759999752044678	3.0889999866485596	3.1110000610351562	3.11899995803833	3.132999897003174	3.1619999408721924	3.1730000972747803	3.186000108718872	3.197999954223633	3.2170000076293945	3.2230000495910645	3.246000051498413	3.2699999809265137	3.2860000133514404	3.3010001182556152	3.322000026702881	3.3389999866485596	3.3589999675750732	3.377000093460083	3.4049999713897705	3.4260001182556152	3.437000036239624	3.4649999141693115	3.4779999256134033	3.493000030517578
1689416041162095188	3171	1689416041144480174	laser1	-2.356194496154785	2.356194496154785	0.004363323096185923	1.736111516947858e-05	0.02500000037252903	0.023000000044703484	60.0	2.7809998989105225	2.7909998893737793	2.822999954223633	2.8239998817443848	2.8440001010894775	2.8550000190734863	2.871000051498413	2.884000062942505	2.9179999828338623	2.936000108718872	2.9590001106262207	2.990999937057495	3.0290000438690186	3.0490000247955322	3.068000078201294	3.0869998931884766	3.1059999465942383	3.121999979019165	3.1419999599456787	3.1470000743865967	3.1670000553131104	3.181999921798706	3.1989998817443848	3.2160000801086426	3.2279999256134033	3.256999969482422	3.2750000953674316	3.2880001068115234	3.305000066757202	3.3320000171661377	3.3450000286102295	3.3589999675750732	3.364000082015991	3.38700008392334	3.4149999618530273	3.434999942779541	3.4539999961853027	3.4619998931884766	3.497999906539917
1689416041203572057	3172	1689416041169496585	laser1	-2.356194496154785	2.356194496154785	0.004363323096185923	1.736111516947858e-05	0.02500000037252903	0.023000000044703484	60.0	2.7860000133514404	2.805000066757202	2.815000057220459	2.8359999656677246	2.8410000801086426	2.868000030517578	2.888000011444092	2.9059998989105225	2.9210000038146973	2.934000015258789	2.9600000381469727	3.009000062942505	3.0399999618530273	3.068000078201294	3.072999954223633	3.0920000076293945	3.0969998836517334	3.130000114440918	3.1449999809265137	3.1649999618530273	3.177999973297119	3.197999954223633	3.1989998817443848	3.2190001010894775	3.2320001125335693	3.252000093460083	3.2699999809265137	3.2960000038146973	3.2980000972747803	3.315000057220459	3.3310000896453857	3.3550000190734863	3.364000082015991	3.384999990463257	3.4010000228881836	3.4200000762939453	3.434000015258789	3.4709999561309814	3.49399995803833
1689416041244590627	3173	1689416041194534070	laser1	-2.356194496154785	2.356194496154785	0.004363323096185923	1.736111516947858e-05	0.02500000037252903	0.023000000044703484	60.0	2.7799999713897705	2.799999952316284	2.812000036239624	2.8380000591278076	2.8559999465942383	2.869999885559082	2.8940000534057617	2.8959999084472656	2.937999963760376	2.9749999046325684	2.9839999675750732	3.0209999084472656	3.0350000858306885	3.065000057220459	3.066999912261963	3.0880000591278076	3.0980000495910645	3.124000072479248	3.128000020980835	3.1470000743865967	3.1710000038146973	3.193000078201294	3.203000068664551	3.2190001010894775	3.2330000400543213	3.242000102996826	3.253000020980835	3.2730000019073486	3.305999994277954	3.316999912261963	3.328000068664551	3.3399999141693115	3.378000020980835	3.385999917984009	3.421999931335449	3.421999931335449	3.4519999027252197	3.4760000705718994	3.496999979019165
1689416041244602701	3174	1689416041219411472	laser1	-2.356194496154785	2.356194496154785	0.004363323096185923	1.736111516947858e-05	0.02500000037252903	0.023000000044703484	60.0	2.7939999103546143	2.809999942779541	2.822000026702881	2.8589999675750732	2.872999906539917	2.8949999809265137	2.9070000648498535	2.928999900817871	2.9749999046325684	2.9809999465942383	2.996000051498413	3.0269999504089355	3.0429999828338623	3.059000015258789	3.0769999027252197	3.0989999771118164	3.1029999256134033	3.115000009536743	3.125999927520752	3.1410000324249268	3.1670000553131104	3.1679999828338623	3.2060000896453857	3.2139999866485596	3.23799991607666	3.257999897003174	3.2809998989105225	3.2869999408721924	3.303999900817871	3.325000047683716	3.3410000801086426	3.3550000190734863	3.380000114440918	3.3949999809265137	3.436000108718872	3.4509999752044678	3.4630000591278076	3.4820001125335693	3.50600004196167
1689416041285587526	3175	1689416041244330602	laser1	-2.356194496154785	2.356194496154785	0.004363323096185923	1.736111516947858e-05	0.02500000037252903	0.023000000044703484	60.0	2.7880001068115234	2.809999942779541	2.8489999771118164	2.86299991607666	2.890000104904175	2.9010000228881836	2.9179999828338623	2.946000099182129	2.9719998836517334	2.98799991607666	3.01200008392334	3.015000104904175	3.0409998893737793	3.056999921798706	3.069999933242798	3.0929999351501465	3.1059999465942383	3.115000009536743	3.131999969482422	3.1480000019073486	3.1630001068115234	3.183000087738037	3.196000099182129	3.2179999351501465	3.2309999465942383	3.252000093460083	3.259000062942505	3.2790000438690186	3.296999931335449	3.322999954223633	3.3320000171661377	3.3519999980926514	3.38700008392334	3.4019999504089355	3.424999952316284	3.444000005722046	3.4560000896453857	3.490000009536743	3.496999979019165
1689416041287043627	3176	1689416041269319766	laser1	-2.356194496154785	2.356194496154785	0.004363323096185923	1.736111516947858e-05	0.02500000037252903	0.023000000044703484	60.0	2.7990000247955322	2.8239998817443848	2.8429999351501465	2.86299991607666	2.865999937057495	2.8949999809265137	2.9230000972747803	2.9539999961853027	2.9839999675750732	2.993000030517578	3.007999897003174	3.0169999599456787	3.0490000247955322	3.052999973297119	3.0789999961853027	3.0820000171661377	3.1110000610351562	3.118000030517578	3.131999969482422	3.1589999198913574	3.1640000343322754	3.187999963760376	3.2009999752044678	3.234999895095825	3.242000102996826	3.25600004196167	3.2739999294281006	3.2880001068115234	3.299999952316284	3.3329999446868896	3.3469998836517334	3.371000051498413	3.380000114440918	3.3949999809265137	3.4119999408721924	3.430000066757202	3.4560000896453857	3.4739999771118164	3.494999885559082
1689416041328575534	3177	1689416041294290783	laser1	-2.356194496154785	2.356194496154785	0.004363323096185923	1.736111516947858e-05	0.02500000037252903	0.023000000044703484	60.0	2.809999942779541	2.8380000591278076	2.8540000915527344	2.868000030517578	2.878000020980835	2.8949999809265137	2.9170000553131104	2.947999954223633	2.9800000190734863	3.007999897003174	3.009999990463257	3.0280001163482666	3.0339999198913574	3.059999942779541	3.078000068664551	3.0899999141693115	3.111999988555908	3.117000102996826	3.1429998874664307	3.1480000019073486	3.1740000247955322	3.177000045776367	3.190999984741211	3.2019999027252197	3.2300000190734863	3.25600004196167	3.259999990463257	3.2909998893737793	3.2950000762939453	3.322000026702881	3.3289999961853027	3.361999988555908	3.36299991607666	3.3929998874664307	3.4170000553131104	3.446000099182129	3.4570000171661377	3.486999988555908	3.503999948501587
1689416041370564646	3178	1689416041319311933	laser1	-2.356194496154785	2.356194496154785	0.004363323096185923	1.736111516947858e-05	0.02500000037252903	0.023000000044703484	60.0	2.8239998817443848	2.8410000801086426	2.865000009536743	2.878000020980835	2.9049999713897705	2.9130001068115234	2.921999931335449	2.9489998817443848	2.9749999046325684	2.996000051498413	3.007999897003174	3.0220000743865967	3.0230000019073486	3.0369999408721924	3.056999921798706	3.0940001010894775	3.1040000915527344	3.1050000190734863	3.135999917984009	3.1549999713897705	3.1619999408721924	3.177000045776367	3.2049999237060547	3.2190001010894775	3.240999937057495	3.247999906539917	3.2690000534057617	3.2850000858306885	3.308000087738037	3.319999933242798	3.3399999141693115	3.364000082015991	3.375	3.4010000228881836	3.4019999504089355	3.434999942779541	3.441999912261963	3.4769999980926514	3.497999906539917
1689416041370568549	3179	1689416041344313916	laser1	-2.356194496154785	2.356194496154785	0.004363323096185923	1.736111516947858e-05	0.02500000037252903	0.023000000044703484	60.0	2.813999891281128	2.815999984741211	2.8369998931884766	2.8610000610351562	2.884999990463257	2.9140000343322754	2.930999994277954	2.937000036239624	2.9609999656677246	2.9820001125335693	3.007999897003174	3.0160000324249268	3.0239999294281006	3.0409998893737793	3.058000087738037	3.0810000896453857	3.0989999771118164	3.111999988555908	3.130000114440918	3.1449999809265137	3.1480000019073486	3.1679999828338623	3.1760001182556152	3.1989998817443848	3.2119998931884766	3.240000009536743	3.257999897003174	3.2730000019073486	3.302000045776367	3.305999994277954	3.3350000381469727	3.3440001010894775	3.368000030517578	3.374000072479248	3.4130001068115234	3.428999900817871	3.440999984741211	3.4820001125335693	3.492000102996826
1689416041412561434	3180	1689416041369339008	laser1	-2.356194496154785	2.356194496154785	0.004363323096185923	1.736111516947858e-05	0.02500000037252903	0.023000000044703484	60.0	2.7820000648498535	2.805999994277954	2.825000047683716	2.8529999256134033	2.8959999084472656	2.9119999408721924	2.936000108718872	2.940999984741211	2.9579999446868896	2.9779999256134033	2.996999979019165	3.0209999084472656	3.0320000648498535	3.0460000038146973	3.0480000972747803	3.0739998817443848	3.0829999446868896	3.1070001125335693	3.11299991607666	3.131999969482422	3.1549999713897705	3.1670000553131104	3.197000026702881	3.2009999752044678	3.2139999866485596	3.239000082015991	3.257999897003174	3.2760000228881836	3.2939999103546143	3.312000036239624	3.3289999961853027	3.3519999980926514	3.372999906539917	3.378000020980835	3.3989999294281006	3.4200000762939453	3.444999933242798	3.4679999351501465	3.4709999561309814
1689416041412565069	3181	1689416041394339210	laser1	-2.356194496154785	2.356194496154785	0.004363323096185923	1.736111516947858e-05	0.02500000037252903	0.023000000044703484	60.0	2.7880001068115234	2.7960000038146973	2.815000057220459	2.8320000171661377	2.8510000705718994	2.868000030517578	2.9089999198913574	2.950000047683716	2.950000047683716	2.9809999465942383	2.989000082015991	3.0190000534057617	3.0420000553131104	3.0480000972747803	3.059999942779541	3.0789999961853027	3.0910000801086426	3.1050000190734863	3.125999927520752	3.13100004196167	3.1530001163482666	3.1610000133514404	3.1730000972747803	3.2090001106262207	3.2090001106262207	3.2330000400543213	3.252000093460083	3.2899999618530273	3.2929999828338623	3.312000036239624	3.322000026702881	3.3320000171661377	3.371999979019165	3.372999906539917	3.4000000953674316	3.4170000553131104	3.440000057220459	3.4590001106262207	3.4749999046325684
1689416041453574811	3182	1689416041419387336	laser1	-2.356194496154785	2.356194496154785	0.004363323096185923	1.736111516947858e-05	0.02500000037252903	0.023000000044703484	60.0	2.7890000343322754	2.815999984741211	2.8310000896453857	2.8410000801086426	2.8510000705718994	2.868000030517578	2.8959999084472656	2.934999942779541	2.9609999656677246	2.9700000286102295	2.986999988555908	3.009000062942505	3.0220000743865967	3.055000066757202	3.055999994277954	3.072999954223633	3.0789999961853027	3.1070001125335693	3.127000093460083	3.135999917984009	3.1470000743865967	3.1640000343322754	3.183000087738037	3.197000026702881	3.2130000591278076	3.2330000400543213	3.244999885559082	3.2790000438690186	3.2920000553131104	3.311000108718872	3.315000057220459	3.3540000915527344	3.3559999465942383	3.371000051498413	3.4059998989105225	3.424999952316284	3.453000068664551	3.4660000801086426	3.4839999675750732
1689416041462029181	3183	1689416041444425735	laser1	-2.356194496154785	2.356194496154785	0.004363323096185923	1.736111516947858e-05	0.02500000037252903	0.023000000044703484	60.0	2.8010001182556152	2.822000026702881	2.828000068664551	2.8480000495910645	2.8570001125335693	2.875999927520752	2.8959999084472656	2.931999921798706	2.9560000896453857	2.9820001125335693	2.992000102996826	2.996000051498413	3.0199999809265137	3.049999952316284	3.052000045776367	3.0799999237060547	3.0820000171661377	3.1089999675750732	3.119999885559082	3.135999917984009	3.1480000019073486	3.1700000762939453	3.1989998817443848	3.2019999027252197	3.2170000076293945	3.236999988555908	3.243000030517578	3.2720000743865967	3.2790000438690186	3.2950000762939453	3.3310000896453857	3.3320000171661377	3.367000102996826	3.380000114440918	3.4000000953674316	3.4149999618530273	3.440000057220459	3.4579999446868896	3.489000082015991
1689416041503545817	3184	1689416041469437156	laser1	-2.356194496154785	2.356194496154785	0.004363323096185923	1.736111516947858e-05	0.02500000037252903	0.023000000044703484	60.0	2.812000036239624	2.818000078201294	2.8380000591278076	2.8510000705718994	2.8610000610351562	2.877000093460083	2.9070000648498535	2.9170000553131104	2.937000036239624	2.9700000286102295	2.989000082015991	3.003000020980835	3.0239999294281006	3.0350000858306885	3.055000066757202	3.066999912261963	3.0920000076293945	3.1019999980926514	3.13100004196167	3.131999969482422	3.1489999294281006	3.1689999103546143	3.181999921798706	3.2079999446868896	3.2160000801086426	3.236999988555908	3.253999948501587	3.2720000743865967	3.2929999828338623	3.312000036239624	3.315999984741211	3.3380000591278076	3.3610000610351562	3.375999927520752	3.3919999599456787	3.4260001182556152	3.436000108718872	3.4560000896453857	3.4790000915527344
1689416041544578670	3185	1689416041494517269	laser1	-2.356194496154785	2.356194496154785	0.004363323096185923	1.736111516947858e-05	0.02500000037252903	0.023000000044703484	60.0	2.802999973297119	2.819999933242798	2.8289999961853027	2.8459999561309814	2.86299991607666	2.871999979019165	2.9040000438690186	2.9119999408721924	2.936000108718872	2.9570000171661377	2.9739999771118164	3.002000093460083	3.01200008392334	3.0250000953674316	3.0490000247955322	3.066999912261963	3.072999954223633	3.1070001125335693	3.121999979019165	3.138000011444092	3.1489999294281006	3.1679999828338623	3.1700000762939453	3.187000036239624	3.2179999351501465	3.2339999675750732	3.250999927520752	3.259000062942505	3.2839999198913574	3.3010001182556152	3.3259999752044678	3.3389999866485596	3.3589999675750732	3.371000051498413	3.390000104904175	3.4070000648498535	3.427999973297119	3.447000026702881	3.4660000801086426
1689416041544583622	3186	1689416041519588129	laser1	-2.356194496154785	2.356194496154785	0.004363323096185923	1.736111516947858e-05	0.02500000037252903	0.023000000044703484	60.0	2.8010001182556152	2.808000087738037	2.821000099182129	2.8269999027252197	2.8580000400543213	2.882999897003174	2.8910000324249268	2.8989999294281006	2.934999942779541	2.944999933242798	2.9739999771118164	2.9860000610351562	2.996000051498413	3.0179998874664307	3.0420000553131104	3.0450000762939453	3.063999891281128	3.0929999351501465	3.1050000190734863	3.119999885559082	3.127000093460083	3.1549999713897705	3.184000015258789	3.187000036239624	3.2149999141693115	3.2279999256134033	3.25600004196167	3.2660000324249268	3.2780001163482666	3.308000087738037	3.309000015258789	3.3429999351501465	3.3459999561309814	3.3469998836517334	3.377000093460083	3.385999917984009	3.4140000343322754	3.440000057220459	3.4560000896453857
1689416041585553852	3187	1689416041544569820	laser1	-2.356194496154785	2.356194496154785	0.004363323096185923	1.736111516947858e-05	0.02500000037252903	0.023000000044703484	60.0	2.805000066757202	2.819000005722046	2.821000099182129	2.8299999237060547	2.8580000400543213	2.878999948501587	2.8910000324249268	2.9100000858306885	2.928999900817871	2.9509999752044678	2.9679999351501465	2.9779999256134033	3.0	3.0169999599456787	3.0199999809265137	3.0429999828338623	3.063999891281128	3.0859999656677246	3.0950000286102295	3.124000072479248	3.134999990463257	3.1389999389648438	3.171999931335449	3.188999891281128	3.2149999141693115	3.2219998836517334	3.240000009536743	3.259000062942505	3.2679998874664307	3.2850000858306885	3.299999952316284	3.313999891281128	3.3239998817443848	3.3450000286102295	3.36899995803833	3.3919999599456787	3.4210000038146973	3.427000045776367	3.447000026702881
1689416041587217868	3188	1689416041569523673	laser1	-2.356194496154785	2.356194496154785	0.004363323096185923	1.736111516947858e-05	0.02500000037252903	0.023000000044703484	60.0	2.812999963760376	2.812999963760376	2.8459999561309814	2.8519999980926514	2.86899995803833	2.871999979019165	2.888000011444092	2.9140000343322754	2.937999963760376	2.940000057220459	2.9730000495910645	2.9730000495910645	2.990000009536743	3.013000011444092	3.0299999713897705	3.0450000762939453	3.062000036239624	3.068000078201294	3.0899999141693115	3.109999895095825	3.121000051498413	3.1500000953674316	3.1630001068115234	3.1730000972747803	3.174999952316284	3.203000068664551	3.2279999256134033	3.246000051498413	3.253000020980835	3.2760000228881836	3.2920000553131104	3.305000066757202	3.325000047683716	3.3440001010894775	3.369999885559082	3.38100004196167	3.4070000648498535	3.4240000247955322	3.4590001106262207
1689416041627558559	3189	1689416041594560550	laser1	-2.356194496154785	2.356194496154785	0.004363323096185923	1.736111516947858e-05	0.02500000037252903	0.023000000044703484	60.0	2.808000087738037	2.815000057220459	2.825000047683716	2.8519999980926514	2.8529999256134033	2.865999937057495	2.8980000019073486	2.9059998989105225	2.933000087738037	2.944999933242798	2.947999954223633	2.9630000591278076	2.9860000610351562	3.009000062942505	3.015000104904175	3.0339999198913574	3.053999900817871	3.063999891281128	3.0859999656677246	3.1070001125335693	3.125	3.1440000534057617	3.1530001163482666	3.1700000762939453	3.1760001182556152	3.184000015258789	3.197000026702881	3.2279999256134033	3.25600004196167	3.263000011444092	3.2790000438690186	3.308000087738037	3.3259999752044678	3.3559999465942383	3.364000082015991	3.388000011444092	3.4040000438690186	3.428999900817871	3.4609999656677246
1689416041668597939	3190	1689416041619516883	laser1	-2.356194496154785	2.356194496154785	0.004363323096185923	1.736111516947858e-05	0.02500000037252903	0.023000000044703484	60.0	2.808000087738037	2.8299999237060547	2.8420000076293945	2.8540000915527344	2.871000051498413	2.884000062942505	2.8919999599456787	2.9159998893737793	2.927000045776367	2.9489998817443848	2.9519999027252197	2.9719998836517334	2.9779999256134033	3.00600004196167	3.0169999599456787	3.0409998893737793	3.055000066757202	3.063999891281128	3.0789999961853027	3.0910000801086426	3.118000030517578	3.128999948501587	3.1440000534057617	3.1600000858306885	3.184000015258789	3.184999942779541	3.2239999771118164	3.240000009536743	3.26200008392334	3.2780001163482666	3.2920000553131104	3.306999921798706	3.322000026702881	3.3480000495910645	3.3610000610351562	3.378000020980835	3.4089999198913574	3.427000045776367	3.443000078201294
1689416041668607705	3191	1689416041644497642	laser1	-2.356194496154785	2.356194496154785	0.004363323096185923	1.736111516947858e-05	0.02500000037252903	0.023000000044703484	60.0	2.816999912261963	2.825000047683716	2.8510000705718994	2.8570001125335693	2.875999927520752	2.881999969482422	2.9110000133514404	2.9159998893737793	2.927999973297119	2.940999984741211	2.947999954223633	2.9760000705718994	2.989000082015991	2.990000009536743	3.0209999084472656	3.0439999103546143	3.0460000038146973	3.061000108718872	3.066999912261963	3.1070001125335693	3.114000082015991	3.122999906539917	3.140000104904175	3.1579999923706055	3.1760001182556152	3.187999963760376	3.2160000801086426	3.2170000076293945	3.249000072479248	3.2739999294281006	3.2809998989105225	3.308000087738037	3.3259999752044678	3.3469998836517334	3.374000072479248	3.3910000324249268	3.3970000743865967	3.427000045776367	3.4519999027252197
1689416041709598496	3192	1689416041669475767	laser1	-2.356194496154785	2.356194496154785	0.004363323096185923	1.736111516947858e-05	0.02500000037252903	0.023000000044703484	60.0	2.806999921798706	2.818000078201294	2.8310000896453857	2.8540000915527344	2.861999988555908	2.867000102996826	2.8949999809265137	2.8989999294281006	2.927999973297119	2.934000015258789	2.9489998817443848	2.9719998836517334	2.996000051498413	3.0160000324249268	3.0309998989105225	3.046999931335449	3.049999952316284	3.062999963760376	3.071000099182129	3.0950000286102295	3.0959999561309814	3.121000051498413	3.138000011444092	3.1519999504089355	3.178999900817871	3.184999942779541	3.2019999027252197	3.2290000915527344	3.246000051498413	3.2639999389648438	3.2829999923706055	3.299999952316284	3.3259999752044678	3.3420000076293945	3.3610000610351562	3.3959999084472656	3.4010000228881836	3.437999963760376	3.444999933242798
1689416041712076940	3193	1689416041694479446	laser1	-2.356194496154785	2.356194496154785	0.004363323096185923	1.736111516947858e-05	0.02500000037252903	0.023000000044703484	60.0	2.805999994277954	2.8289999961853027	2.8380000591278076	2.859999895095825	2.86899995803833	2.8889999389648438	2.8889999389648438	2.9089999198913574	2.9260001182556152	2.944999933242798	2.9579999446868896	2.9700000286102295	2.990999937057495	2.993000030517578	3.0209999084472656	3.0250000953674316	3.0450000762939453	3.062999963760376	3.072999954223633	3.0799999237060547	3.1059999465942383	3.114000082015991	3.131999969482422	3.1530001163482666	3.1670000553131104	3.191999912261963	3.2060000896453857	3.2290000915527344	3.250999927520752	3.2709999084472656	3.2790000438690186	3.3010001182556152	3.322000026702881	3.3420000076293945	3.365999937057495	3.377000093460083	3.4100000858306885	3.434999942779541	3.4609999656677246
1689416041753555154	3194	1689416041719510709	laser1	-2.356194496154785	2.356194496154785	0.004363323096185923	1.736111516947858e-05	0.02500000037252903	0.023000000044703484	60.0	2.822000026702881	2.8359999656677246	2.8410000801086426	2.8559999465942383	2.871000051498413	2.8919999599456787	2.9059998989105225	2.9130001068115234	2.9189999103546143	2.933000087738037	2.9609999656677246	2.9679999351501465	3.0	3.007999897003174	3.0220000743865967	3.0250000953674316	3.0399999618530273	3.058000087738037	3.072000026702881	3.0850000381469727	3.0929999351501465	3.111999988555908	3.138000011444092	3.1500000953674316	3.1760001182556152	3.187999963760376	3.2009999752044678	3.2149999141693115	3.242000102996826	3.2690000534057617	3.2809998989105225	3.2960000038146973	3.315999984741211	3.3489999771118164	3.364000082015991	3.385999917984009	3.4159998893737793	3.4260001182556152	3.4560000896453857
1689416041797582921	3195	1689416041744461379	laser1	-2.356194496154785	2.356194496154785	0.004363323096185923	1.736111516947858e-05	0.02500000037252903	0.023000000044703484	60.0	2.813999891281128	2.818000078201294	2.8389999866485596	2.8529999256134033	2.871999979019165	2.880000114440918	2.8919999599456787	2.9089999198913574	2.924999952316284	2.928999900817871	2.9590001106262207	2.9639999866485596	2.9820001125335693	2.993000030517578	3.013000011444092	3.0199999809265137	3.0290000438690186	3.053999900817871	3.062999963760376	3.0880000591278076	3.0959999561309814	3.130000114440918	3.134999990463257	3.1610000133514404	3.1619999408721924	3.184999942779541	3.200000047683716	3.2200000286102295	3.25	3.2690000534057617	3.2820000648498535	3.2950000762939453	3.3269999027252197	3.359999895095825	3.364000082015991	3.390000104904175	3.4040000438690186	3.430999994277954	3.453000068664551
1689416041797589926	3196	1689416041769360894	laser1	-2.356194496154785	2.356194496154785	0.004363323096185923	1.736111516947858e-05	0.02500000037252903	0.023000000044703484	60.0	2.796999931335449	2.821000099182129	2.8289999961853027	2.8469998836517334	2.8489999771118164	2.878999948501587	2.88700008392334	2.9119999408721924	2.921999931335449	2.934000015258789	2.953000068664551	2.953000068664551	2.9700000286102295	2.992000102996826	3.0	3.0160000324249268	3.0280001163482666	3.062000036239624	3.062999963760376	3.0929999351501465	3.0950000286102295	3.114000082015991	3.127000093460083	3.1549999713897705	3.1640000343322754	3.1730000972747803	3.2009999752044678	3.2230000495910645	3.240999937057495	3.25600004196167	3.2790000438690186	3.2860000133514404	3.3239998817443848	3.3389999866485596	3.368000030517578	3.382999897003174	3.4149999618530273	3.436000108718872	3.4679999351501465
1689416041835674277	3197	1689416041794354186	laser1	-2.356194496154785	2.356194496154785	0.004363323096185923	1.736111516947858e-05	0.02500000037252903	0.023000000044703484	60.0	2.809999942779541	2.813999891281128	2.8259999752044678	2.8329999446868896	2.8459999561309814	2.865000009536743	2.878000020980835	2.8929998874664307	2.9170000553131104	2.927999973297119	2.933000087738037	2.938999891281128	2.9549999237060547	2.9709999561309814	2.990000009536743	3.009999990463257	3.0299999713897705	3.046999931335449	3.065999984741211	3.072999954223633	3.1010000705718994	3.1059999465942383	3.121999979019165	3.1389999389648438	3.1619999408721924	3.184999942779541	3.2019999027252197	3.2100000381469727	3.243000030517578	3.252000093460083	3.2679998874664307	3.2890000343322754	3.322000026702881	3.3489999771118164	3.3559999465942383	3.3959999084472656	3.3989999294281006	3.430000066757202	3.446000099182129
1689416041836812508	3198	1689416041819298124	laser1	-2.356194496154785	2.356194496154785	0.004363323096185923	1.736111516947858e-05	0.02500000037252903	0.023000000044703484	60.0	2.805000066757202	2.815000057220459	2.8320000171661377	2.8420000076293945	2.8480000495910645	2.8570001125335693	2.8940000534057617	2.8970000743865967	2.9030001163482666	2.928999900817871	2.928999900817871	2.950000047683716	2.9670000076293945	2.986999988555908	2.996999979019165	3.0260000228881836	3.0269999504089355	3.049999952316284	3.065000057220459	3.0840001106262207	3.1050000190734863	3.115000009536743	3.124000072479248	3.1610000133514404	3.1689999103546143	3.184000015258789	3.2070000171661377	3.2119998931884766	3.234999895095825	3.2669999599456787	3.2780001163482666	3.2990000247955322	3.319999933242798	3.3410000801086426	3.374000072479248	3.375	3.4059998989105225	3.4260001182556152	3.447999954223633
1689416041878577722	3199	1689416041844309768	laser1	-2.356194496154785	2.356194496154785	0.004363323096185923	1.736111516947858e-05	0.02500000037252903	0.023000000044703484	60.0	2.809999942779541	2.822000026702881	2.8369998931884766	2.8389999866485596	2.8399999141693115	2.869999885559082	2.880000114440918	2.9049999713897705	2.9130001068115234	2.9130001068115234	2.937000036239624	2.9609999656677246	2.9709999561309814	2.990000009536743	3.013000011444092	3.0260000228881836	3.0269999504089355	3.0460000038146973	3.061000108718872	3.0759999752044678	3.0929999351501465	3.11299991607666	3.121999979019165	3.1500000953674316	3.1630001068115234	3.177000045776367	3.2060000896453857	3.2300000190734863	3.243000030517578	3.2679998874664307	3.2899999618530273	3.306999921798706	3.325000047683716	3.3369998931884766	3.372999906539917	3.3929998874664307	3.4019999504089355	3.4260001182556152	3.4509999752044678
1689416041919606626	3200	1689416041869205834	laser1	-2.356194496154785	2.356194496154785	0.004363323096185923	1.736111516947858e-05	0.02500000037252903	0.023000000044703484	60.0	2.802999973297119	2.819000005722046	2.8380000591278076	2.8420000076293945	2.859999895095825	2.875	2.884000062942505	2.8959999084472656	2.9000000953674316	2.9179999828338623	2.940999984741211	2.950000047683716	2.9719998836517334	3.002000093460083	3.009000062942505	3.0190000534057617	3.0299999713897705	3.056999921798706	3.0739998817443848	3.0980000495910645	3.1059999465942383	3.125	3.125999927520752	3.1510000228881836	3.1689999103546143	3.174999952316284	3.193000078201294	3.2239999771118164	3.243000030517578	3.263000011444092	3.2899999618530273	3.302999973297119	3.3289999961853027	3.3369998931884766	3.372999906539917	3.390000104904175	3.4100000858306885	3.434000015258789	3.4549999237060547
1689416041919630532	3201	1689416041894168827	laser1	-2.356194496154785	2.356194496154785	0.004363323096185923	1.736111516947858e-05	0.02500000037252903	0.023000000044703484	60.0	2.7920000553131104	2.7960000038146973	2.822000026702881	2.8340001106262207	2.8570001125335693	2.875	2.8889999389648438	2.890000104904175	2.9189999103546143	2.934000015258789	2.9539999961853027	2.9690001010894775	2.98799991607666	2.993000030517578	3.010999917984009	3.0280001163482666	3.0329999923706055	3.052999973297119	3.072000026702881	3.0880000591278076	3.1019999980926514	3.127000093460083	3.1389999389648438	3.1510000228881836	3.174999952316284	3.190000057220459	3.2190001010894775	3.2309999465942383	3.249000072479248	3.259999990463257	3.2850000858306885	3.2939999103546143	3.322000026702881	3.359999895095825	3.365000009536743	3.4079999923706055	3.4189999103546143	3.4509999752044678	3.4649999141693115
1689416041961883152	3202	1689416041919154225	laser1	-2.356194496154785	2.356194496154785	0.004363323096185923	1.736111516947858e-05	0.02500000037252903	0.023000000044703484	60.0	2.8010001182556152	2.808000087738037	2.818000078201294	2.8259999752044678	2.8459999561309814	2.8519999980926514	2.875	2.884000062942505	2.9000000953674316	2.9260001182556152	2.933000087738037	2.9609999656677246	2.9649999141693115	2.993000030517578	2.99399995803833	3.0190000534057617	3.0320000648498535	3.053999900817871	3.059999942779541	3.0789999961853027	3.0959999561309814	3.127000093460083	3.13100004196167	3.1619999408721924	3.1670000553131104	3.184000015258789	3.2079999446868896	3.2209999561309814	3.24399995803833	3.26200008392334	3.2699999809265137	3.312999963760376	3.3380000591278076	3.3529999256134033	3.378000020980835	3.3929998874664307	3.436000108718872	3.444000005722046	3.4779999256134033
1689416041961890507	3203	1689416041944052528	laser1	-2.356194496154785	2.356194496154785	0.004363323096185923	1.736111516947858e-05	0.02500000037252903	0.023000000044703484	60.0	2.7890000343322754	2.808000087738037	2.815000057220459	2.8380000591278076	2.8429999351501465	2.872999906539917	2.877000093460083	2.890000104904175	2.8989999294281006	2.9010000228881836	2.930999994277954	2.937000036239624	2.9649999141693115	2.9779999256134033	3.0160000324249268	3.0209999084472656	3.0299999713897705	3.055000066757202	3.061000108718872	3.0789999961853027	3.0969998836517334	3.121999979019165	3.122999906539917	3.1559998989105225	3.1689999103546143	3.194000005722046	3.2100000381469727	3.240000009536743	3.25	3.2730000019073486	3.2880001068115234	3.328000068664551	3.3359999656677246	3.3589999675750732	3.4000000953674316	3.4179999828338623	3.444000005722046	3.4649999141693115	3.486999988555908
1689416042003568146	3204	1689416041969053669	laser1	-2.356194496154785	2.356194496154785	0.004363323096185923	1.736111516947858e-05	0.02500000037252903	0.023000000044703484	60.0	2.805000066757202	2.813999891281128	2.8259999752044678	2.8320000171661377	2.8529999256134033	2.864000082015991	2.872999906539917	2.884000062942505	2.88700008392334	2.9210000038146973	2.928999900817871	2.9649999141693115	2.9739999771118164	2.9839999675750732	2.999000072479248	3.0	3.0269999504089355	3.049999952316284	3.053999900817871	3.072999954223633	3.0980000495910645	3.111999988555908	3.131999969482422	3.1429998874664307	3.1700000762939453	3.180999994277954	3.2070000171661377	3.2230000495910645	3.25600004196167	3.2860000133514404	3.2939999103546143	3.319000005722046	3.3239998817443848	3.371000051498413	3.38100004196167	3.4059998989105225	3.4260001182556152	3.453000068664551	3.4779999256134033
1689416042045569005	3205	1689416041994128797	laser1	-2.356194496154785	2.356194496154785	0.004363323096185923	1.736111516947858e-05	0.02500000037252903	0.023000000044703484	60.0	2.7950000762939453	2.803999900817871	2.8299999237060547	2.8369998931884766	2.8459999561309814	2.8610000610351562	2.868000030517578	2.8889999389648438	2.9110000133514404	2.9179999828338623	2.934000015258789	2.953000068664551	2.9670000076293945	2.9860000610351562	2.996999979019165	2.999000072479248	3.015000104904175	3.053999900817871	3.058000087738037	3.0810000896453857	3.0880000591278076	3.1080000400543213	3.127000093460083	3.1559998989105225	3.1740000247955322	3.190999984741211	3.2009999752044678	3.25	3.253000020980835	3.2720000743865967	3.303999900817871	3.3269999027252197	3.3340001106262207	3.364000082015991	3.3889999389648438	3.3919999599456787	3.427000045776367	3.443000078201294	3.4709999561309814
1689416042045574052	3206	1689416042019047381	laser1	-2.356194496154785	2.356194496154785	0.004363323096185923	1.736111516947858e-05	0.02500000037252903	0.023000000044703484	60.0	2.7939999103546143	2.806999921798706	2.819000005722046	2.8380000591278076	2.8529999256134033	2.859999895095825	2.878999948501587	2.881999969482422	2.9049999713897705	2.921999931335449	2.930999994277954	2.941999912261963	2.9630000591278076	2.9779999256134033	2.9860000610351562	3.003000020980835	3.0309998989105225	3.0429999828338623	3.052999973297119	3.0759999752044678	3.0869998931884766	3.114000082015991	3.1429998874664307	3.1559998989105225	3.178999900817871	3.196000099182129	3.2109999656677246	3.2330000400543213	3.263000011444092	3.2760000228881836	3.2960000038146973	3.3259999752044678	3.3429999351501465	3.3469998836517334	3.3989999294281006	3.4030001163482666	3.421999931335449	3.430999994277954	3.4619998931884766
1689416042086560968	3207	1689416042044034273	laser1	-2.356194496154785	2.356194496154785	0.004363323096185923	1.736111516947858e-05	0.02500000037252903	0.023000000044703484	60.0	2.805999994277954	2.812999963760376	2.822000026702881	2.8369998931884766	2.8550000190734863	2.8589999675750732	2.865999937057495	2.884999990463257	2.9130001068115234	2.9189999103546143	2.944000005722046	2.9660000801086426	2.9679999351501465	2.9839999675750732	2.986999988555908	3.00600004196167	3.0339999198913574	3.0439999103546143	3.069000005722046	3.0950000286102295	3.1089999675750732	3.11899995803833	3.138000011444092	3.1500000953674316	3.1700000762939453	3.2009999752044678	3.2039999961853027	3.2260000705718994	3.249000072479248	3.2760000228881836	3.2850000858306885	3.3010001182556152	3.3440001010894775	3.359999895095825	3.385999917984009	3.4049999713897705	3.4089999198913574	3.444000005722046	3.4579999446868896
1689416042086569661	3208	1689416042069049533	laser1	-2.356194496154785	2.356194496154785	0.004363323096185923	1.736111516947858e-05	0.02500000037252903	0.023000000044703484	60.0	2.7869999408721924	2.802000045776367	2.821000099182129	2.8299999237060547	2.8499999046325684	2.861999988555908	2.882999897003174	2.8989999294281006	2.9089999198913574	2.9260001182556152	2.937999963760376	2.944999933242798	2.9679999351501465	2.9860000610351562	2.99399995803833	3.003999948501587	3.0280001163482666	3.0409998893737793	3.056999921798706	3.072000026702881	3.0940001010894775	3.1070001125335693	3.13700008392334	3.1559998989105225	3.1630001068115234	3.187999963760376	3.2100000381469727	3.2320001125335693	3.25600004196167	3.2669999599456787	3.2909998893737793	3.303999900817871	3.3299999237060547	3.3499999046325684	3.3610000610351562	3.4010000228881836	3.4200000762939453	3.4539999961853027	3.4660000801086426
1689416042127569751	3209	1689416042094088577	laser1	-2.356194496154785	2.356194496154785	0.004363323096185923	1.736111516947858e-05	0.02500000037252903	0.023000000044703484	60.0	2.7950000762939453	2.7990000247955322	2.822000026702881	2.8359999656677246	2.8489999771118164	2.872999906539917	2.874000072479248	2.884000062942505	2.9110000133514404	2.927000045776367	2.927999973297119	2.9549999237060547	2.9609999656677246	2.9839999675750732	3.013000011444092	3.0160000324249268	3.0380001068115234	3.0399999618530273	3.062000036239624	3.069999933242798	3.0950000286102295	3.117000102996826	3.121999979019165	3.1510000228881836	3.177000045776367	3.194000005722046	3.2019999027252197	3.2149999141693115	3.243000030517578	3.2720000743865967	3.2880001068115234	3.2929999828338623	3.3269999027252197	3.3510000705718994	3.36299991607666	3.385999917984009	3.4130001068115234	3.436000108718872	3.4739999771118164
1689416042136573759	3210	1689416042119097732	laser1	-2.356194496154785	2.356194496154785	0.004363323096185923	1.736111516947858e-05	0.02500000037252903	0.023000000044703484	60.0	2.8010001182556152	2.809000015258789	2.811000108718872	2.8350000381469727	2.8389999866485596	2.869999885559082	2.878000020980835	2.888000011444092	2.9070000648498535	2.9130001068115234	2.934000015258789	2.953000068664551	2.9539999961853027	2.9809999465942383	3.000999927520752	3.006999969482422	3.0230000019073486	3.0339999198913574	3.062999963760376	3.0769999027252197	3.1059999465942383	3.117000102996826	3.134999990463257	3.1410000324249268	3.1760001182556152	3.1760001182556152	3.2019999027252197	3.2149999141693115	3.239000082015991	3.265000104904175	3.2739999294281006	3.306999921798706	3.3239998817443848	3.3489999771118164	3.377000093460083	3.3949999809265137	3.4170000553131104	3.444999933242798	3.444999933242798
1689416042178570294	3211	1689416042144149435	laser1	-2.356194496154785	2.356194496154785	0.004363323096185923	1.736111516947858e-05	0.02500000037252903	0.023000000044703484	60.0	2.802000045776367	2.808000087738037	2.819000005722046	2.8269999027252197	2.8459999561309814	2.867000102996826	2.867000102996826	2.8980000019073486	2.9059998989105225	2.933000087738037	2.943000078201294	2.946000099182129	2.9739999771118164	2.9809999465942383	2.9860000610351562	3.00600004196167	3.0190000534057617	3.0460000038146973	3.065000057220459	3.0829999446868896	3.0929999351501465	3.111999988555908	3.130000114440918	3.1589999198913574	3.1679999828338623	3.186000108718872	3.2009999752044678	3.2290000915527344	3.243000030517578	3.26200008392334	3.2939999103546143	3.302000045776367	3.325000047683716	3.3589999675750732	3.365999937057495	3.390000104904175	3.4100000858306885	3.421999931335449	3.4649999141693115
1689416042220570415	3212	1689416042169132702	laser1	-2.356194496154785	2.356194496154785	0.004363323096185923	1.736111516947858e-05	0.02500000037252903	0.023000000044703484	60.0	2.802999973297119	2.805999994277954	2.821000099182129	2.8320000171661377	2.8480000495910645	2.8499999046325684	2.869999885559082	2.881999969482422	2.8919999599456787	2.9140000343322754	2.9240000247955322	2.9519999027252197	2.9560000896453857	2.984999895095825	3.009000062942505	3.0160000324249268	3.0390000343322754	3.0460000038146973	3.058000087738037	3.0739998817443848	3.0910000801086426	3.1019999980926514	3.125999927520752	3.134999990463257	3.1740000247955322	3.177999973297119	3.2079999446868896	3.2190001010894775	3.247999906539917	3.253000020980835	3.2820000648498535	3.2920000553131104	3.3239998817443848	3.3499999046325684	3.378000020980835	3.3949999809265137	3.4189999103546143	3.437999963760376	3.447999954223633
1689416042220575173	3213	1689416042194091344	laser1	-2.356194496154785	2.356194496154785	0.004363323096185923	1.736111516947858e-05	0.02500000037252903	0.023000000044703484	60.0	2.7950000762939453	2.802000045776367	2.818000078201294	2.8320000171661377	2.8340001106262207	2.8610000610351562	2.875999927520752	2.88100004196167	2.8970000743865967	2.9079999923706055	2.936000108718872	2.940999984741211	2.9690001010894775	2.98799991607666	2.990999937057495	3.0139999389648438	3.0250000953674316	3.0309998989105225	3.052999973297119	3.0759999752044678	3.0999999046325684	3.1040000915527344	3.1429998874664307	3.1459999084472656	3.177000045776367	3.177999973297119	3.2090001106262207	3.2179999351501465	3.253000020980835	3.2660000324249268	3.2850000858306885	3.2990000247955322	3.312000036239624	3.3399999141693115	3.3580000400543213	3.378999948501587	3.4100000858306885	3.433000087738037	3.4579999446868896
1689416042261557793	3214	1689416042219042180	laser1	-2.356194496154785	2.356194496154785	0.004363323096185923	1.736111516947858e-05	0.02500000037252903	0.023000000044703484	60.0	2.7899999618530273	2.809999942779541	2.812000036239624	2.822999954223633	2.8299999237060547	2.8589999675750732	2.861999988555908	2.878999948501587	2.8929998874664307	2.9049999713897705	2.9189999103546143	2.938999891281128	2.940999984741211	2.9649999141693115	2.98799991607666	3.003000020980835	3.00600004196167	3.0369999408721924	3.059000015258789	3.0789999961853027	3.0880000591278076	3.109999895095825	3.135999917984009	3.1449999809265137	3.1589999198913574	3.177999973297119	3.203000068664551	3.2279999256134033	3.239000082015991	3.252000093460083	3.2869999408721924	3.305999994277954	3.319000005722046	3.3399999141693115	3.3589999675750732	3.38700008392334	3.4070000648498535	3.443000078201294	3.4630000591278076
1689416042261562276	3215	1689416042244025935	laser1	-2.356194496154785	2.356194496154785	0.004363323096185923	1.736111516947858e-05	0.02500000037252903	0.023000000044703484	60.0	2.7929999828338623	2.799999952316284	2.825000047683716	2.8299999237060547	2.8380000591278076	2.8589999675750732	2.86899995803833	2.88100004196167	2.8970000743865967	2.9040000438690186	2.9230000972747803	2.936000108718872	2.946000099182129	2.9700000286102295	2.986999988555908	3.006999969482422	3.01200008392334	3.0360000133514404	3.0399999618530273	3.063999891281128	3.0859999656677246	3.11299991607666	3.125999927520752	3.135999917984009	3.1610000133514404	3.177000045776367	3.194999933242798	3.2139999866485596	3.2320001125335693	3.250999927520752	3.2750000953674316	3.2990000247955322	3.313999891281128	3.3269999027252197	3.365000009536743	3.382999897003174	3.4089999198913574	3.431999921798706	3.440000057220459
1689416042302574512	3216	1689416042268959001	laser1	-2.356194496154785	2.356194496154785	0.004363323096185923	1.736111516947858e-05	0.02500000037252903	0.023000000044703484	60.0	2.7980000972747803	2.7990000247955322	2.819000005722046	2.8269999027252197	2.8450000286102295	2.8499999046325684	2.865000009536743	2.884000062942505	2.890000104904175	2.9070000648498535	2.9189999103546143	2.9240000247955322	2.9509999752044678	2.9600000381469727	2.9860000610351562	3.009000062942505	3.0160000324249268	3.0260000228881836	3.056999921798706	3.066999912261963	3.0869998931884766	3.114000082015991	3.134999990463257	3.1480000019073486	3.1700000762939453	3.184000015258789	3.187999963760376	3.2219998836517334	3.242000102996826	3.2669999599456787	3.2780001163482666	3.299999952316284	3.311000108718872	3.3480000495910645	3.3489999771118164	3.3919999599456787	3.4000000953674316	3.427000045776367	3.450000047683716
1689416042311418323	3217	1689416042293974766	laser1	-2.356194496154785	2.356194496154785	0.004363323096185923	1.736111516947858e-05	0.02500000037252903	0.023000000044703484	60.0	2.7920000553131104	2.7929999828338623	2.815000057220459	2.819000005722046	2.8369998931884766	2.8480000495910645	2.875999927520752	2.878000020980835	2.890000104904175	2.9119999408721924	2.9179999828338623	2.937000036239624	2.9570000171661377	2.9649999141693115	2.997999906539917	2.997999906539917	3.013000011444092	3.0360000133514404	3.053999900817871	3.069999933242798	3.0889999866485596	3.0959999561309814	3.115000009536743	3.13100004196167	3.1710000038146973	3.180999994277954	3.200000047683716	3.2219998836517334	3.247999906539917	3.252000093460083	3.2739999294281006	3.305999994277954	3.319000005722046	3.3289999961853027	3.3570001125335693	3.384999990463257	3.4159998893737793	3.433000087738037	3.450000047683716
1689416042352593214	3218	1689416042318940668	laser1	-2.356194496154785	2.356194496154785	0.004363323096185923	1.736111516947858e-05	0.02500000037252903	0.023000000044703484	60.0	2.7909998893737793	2.803999900817871	2.815000057220459	2.8359999656677246	2.8420000076293945	2.8480000495910645	2.86899995803833	2.878999948501587	2.88700008392334	2.9040000438690186	2.9159998893737793	2.940999984741211	2.9539999961853027	2.9700000286102295	2.996000051498413	3.0139999389648438	3.0160000324249268	3.0339999198913574	3.0399999618530273	3.059000015258789	3.0789999961853027	3.1019999980926514	3.117000102996826	3.1440000534057617	3.1470000743865967	3.178999900817871	3.190999984741211	3.2290000915527344	3.2320001125335693	3.26200008392334	3.2790000438690186	3.303999900817871	3.3340001106262207	3.3429999351501465	3.3589999675750732	3.3910000324249268	3.4110000133514404	3.436000108718872	3.4609999656677246
1689416042393586309	3219	1689416042343908804	laser1	-2.356194496154785	2.356194496154785	0.004363323096185923	1.736111516947858e-05	0.02500000037252903	0.023000000044703484	60.0	2.7920000553131104	2.809000015258789	2.815999984741211	2.8350000381469727	2.8399999141693115	2.8559999465942383	2.859999895095825	2.884999990463257	2.884999990463257	2.9119999408721924	2.9240000247955322	2.928999900817871	2.9509999752044678	2.9649999141693115	2.9800000190734863	2.989000082015991	3.007999897003174	3.0369999408721924	3.058000087738037	3.069999933242798	3.0810000896453857	3.0929999351501465	3.115000009536743	3.134999990463257	3.1519999504089355	3.180999994277954	3.193000078201294	3.2279999256134033	3.2320001125335693	3.259999990463257	3.2790000438690186	3.308000087738037	3.321000099182129	3.3420000076293945	3.3570001125335693	3.384999990463257	3.4059998989105225	3.437000036239624	3.4519999027252197
1689416042393592682	3220	1689416042368919691	laser1	-2.356194496154785	2.356194496154785	0.004363323096185923	1.736111516947858e-05	0.02500000037252903	0.023000000044703484	60.0	2.8010001182556152	2.8010001182556152	2.812999963760376	2.828000068664551	2.8429999351501465	2.8429999351501465	2.869999885559082	2.875	2.884999990463257	2.885999917984009	2.9140000343322754	2.937000036239624	2.946000099182129	2.9760000705718994	2.9809999465942383	3.00600004196167	3.013000011444092	3.0209999084472656	3.052000045776367	3.069999933242798	3.0889999866485596	3.1019999980926514	3.117000102996826	3.134000062942505	3.1549999713897705	3.180999994277954	3.196000099182129	3.2139999866485596	3.240000009536743	3.260999917984009	3.2730000019073486	3.306999921798706	3.308000087738037	3.3410000801086426	3.365999937057495	3.377000093460083	3.3989999294281006	3.430999994277954	3.447000026702881
1689416042434639680	3221	1689416042393799419	laser1	-2.356194496154785	2.356194496154785	0.004363323096185923	1.736111516947858e-05	0.02500000037252903	0.023000000044703484	60.0	2.7939999103546143	2.8010001182556152	2.816999912261963	2.828000068664551	2.8450000286102295	2.8469998836517334	2.861999988555908	2.868000030517578	2.880000114440918	2.9010000228881836	2.9100000858306885	2.927999973297119	2.9489998817443848	2.9719998836517334	2.9860000610351562	2.994999885559082	3.010999917984009	3.0220000743865967	3.0239999294281006	3.058000087738037	3.0759999752044678	3.0920000076293945	3.109999895095825	3.130000114440918	3.1570000648498535	3.177000045776367	3.197999954223633	3.2130000591278076	3.2300000190734863	3.243000030517578	3.2709999084472656	3.299999952316284	3.321000099182129	3.3499999046325684	3.3550000190734863	3.390000104904175	3.4000000953674316	3.4210000038146973	3.4509999752044678
1689416042436237419	3222	1689416042418773722	laser1	-2.356194496154785	2.356194496154785	0.004363323096185923	1.736111516947858e-05	0.02500000037252903	0.023000000044703484	60.0	2.7960000038146973	2.803999900817871	2.812000036239624	2.828000068664551	2.8310000896453857	2.8610000610351562	2.864000082015991	2.884999990463257	2.890000104904175	2.8919999599456787	2.9159998893737793	2.930999994277954	2.9489998817443848	2.9660000801086426	2.9779999256134033	2.994999885559082	3.0160000324249268	3.0250000953674316	3.052000045776367	3.059000015258789	3.0959999561309814	3.1070001125335693	3.125	3.1459999084472656	3.1659998893737793	3.1679999828338623	3.193000078201294	3.2100000381469727	3.246999979019165	3.247999906539917	3.2780001163482666	3.2899999618530273	3.319999933242798	3.3429999351501465	3.36299991607666	3.369999885559082	3.3989999294281006	3.433000087738037	3.4539999961853027
1689416042476574747	3223	1689416042443764028	laser1	-2.356194496154785	2.356194496154785	0.004363323096185923	1.736111516947858e-05	0.02500000037252903	0.023000000044703484	60.0	2.7950000762939453	2.802999973297119	2.808000087738037	2.8269999027252197	2.8399999141693115	2.8519999980926514	2.868000030517578	2.880000114440918	2.8940000534057617	2.9159998893737793	2.9260001182556152	2.931999921798706	2.943000078201294	2.9579999446868896	2.986999988555908	3.002000093460083	3.0179998874664307	3.0409998893737793	3.0460000038146973	3.0759999752044678	3.0799999237060547	3.1040000915527344	3.125	3.1449999809265137	3.1559998989105225	3.187000036239624	3.1989998817443848	3.2100000381469727	3.2160000801086426	3.2639999389648438	3.2639999389648438	3.2980000972747803	3.3289999961853027	3.3480000495910645	3.365999937057495	3.384999990463257	3.4089999198913574	3.4240000247955322	3.433000087738037
1689416042518663162	3224	1689416042468746952	laser1	-2.356194496154785	2.356194496154785	0.004363323096185923	1.736111516947858e-05	0.02500000037252903	0.023000000044703484	60.0	2.802000045776367	2.805999994277954	2.825000047683716	2.8299999237060547	2.8420000076293945	2.8469998836517334	2.871999979019165	2.88100004196167	2.8970000743865967	2.9030001163482666	2.9260001182556152	2.938999891281128	2.9539999961853027	2.9779999256134033	2.990000009536743	3.002000093460083	3.0139999389648438	3.0399999618530273	3.0460000038146973	3.065000057220459	3.0850000381469727	3.109999895095825	3.109999895095825	3.1470000743865967	3.1689999103546143	3.181999921798706	3.2039999961853027	3.2320001125335693	3.253000020980835	3.2739999294281006	3.2960000038146973	3.313999891281128	3.325000047683716	3.3389999866485596	3.375	3.4010000228881836	3.4170000553131104	3.440000057220459	3.4630000591278076
1689416042518668584	3225	1689416042493856080	laser1	-2.356194496154785	2.356194496154785	0.004363323096185923	1.736111516947858e-05	0.02500000037252903	0.023000000044703484	60.0	2.7860000133514404	2.8010001182556152	2.813999891281128	2.821000099182129	2.8320000171661377	2.8499999046325684	2.86299991607666	2.881999969482422	2.9040000438690186	2.9089999198913574	2.928999900817871	2.931999921798706	2.9609999656677246	2.9660000801086426	2.990000009536743	3.003999948501587	3.0209999084472656	3.0269999504089355	3.0439999103546143	3.065000057220459	3.0929999351501465	3.118000030517578	3.119999885559082	3.1510000228881836	3.1689999103546143	3.184000015258789	3.2019999027252197	3.2290000915527344	3.234999895095825	3.2639999389648438	3.2929999828338623	3.315999984741211	3.321000099182129	3.3519999980926514	3.3580000400543213	3.390000104904175	3.428999900817871	3.444000005722046	3.4739999771118164
1689416042559590519	3226	1689416042518710259	laser1	-2.356194496154785	2.356194496154785	0.004363323096185923	1.736111516947858e-05	0.02500000037252903	0.023000000044703484	60.0	2.7880001068115234	2.812000036239624	2.812999963760376	2.8239998817443848	2.8359999656677246	2.8410000801086426	2.859999895095825	2.878000020980835	2.8959999084472656	2.9189999103546143	2.930000066757202	2.936000108718872	2.9649999141693115	2.9800000190734863	2.99399995803833	2.994999885559082	3.015000104904175	3.0369999408721924	3.0490000247955322	3.0759999752044678	3.0810000896453857	3.1070001125335693	3.134000062942505	3.1489999294281006	3.1640000343322754	3.187999963760376	3.2039999961853027	3.2179999351501465	3.2219998836517334	3.252000093460083	3.2690000534057617	3.309999942779541	3.3239998817443848	3.3329999446868896	3.372999906539917	3.3949999809265137	3.421999931335449	3.428999900817871	3.4560000896453857
1689416042561172356	3227	1689416042543667011	laser1	-2.356194496154785	2.356194496154785	0.004363323096185923	1.736111516947858e-05	0.02500000037252903	0.023000000044703484	60.0	2.7899999618530273	2.799999952316284	2.819000005722046	2.8289999961853027	2.8499999046325684	2.8540000915527344	2.86899995803833	2.878999948501587	2.8949999809265137	2.9119999408721924	2.931999921798706	2.940999984741211	2.9679999351501465	2.9749999046325684	2.99399995803833	3.009000062942505	3.0199999809265137	3.0369999408721924	3.062000036239624	3.0759999752044678	3.0869998931884766	3.111999988555908	3.125999927520752	3.1540000438690186	3.1659998893737793	3.187000036239624	3.187999963760376	3.2260000705718994	3.2309999465942383	3.2829999923706055	3.2860000133514404	3.315000057220459	3.3340001106262207	3.3519999980926514	3.380000114440918	3.3949999809265137	3.4260001182556152	3.447999954223633	3.4660000801086426
1689416042601569935	3228	1689416042568592510	laser1	-2.356194496154785	2.356194496154785	0.004363323096185923	1.736111516947858e-05	0.02500000037252903	0.023000000044703484	60.0	2.7899999618530273	2.7960000038146973	2.812999963760376	2.822000026702881	2.8519999980926514	2.8589999675750732	2.867000102996826	2.88700008392334	2.9000000953674316	2.9179999828338623	2.927000045776367	2.940999984741211	2.943000078201294	2.9800000190734863	2.993000030517578	3.005000114440918	3.0309998989105225	3.0439999103546143	3.063999891281128	3.0799999237060547	3.0950000286102295	3.1029999256134033	3.127000093460083	3.135999917984009	3.171999931335449	3.193000078201294	3.2009999752044678	3.2249999046325684	3.246999979019165	3.2639999389648438	3.2929999828338623	3.2960000038146973	3.319999933242798	3.3589999675750732	3.365000009536743	3.3959999084472656	3.4170000553131104	3.437000036239624	3.4579999446868896
1689416042642638411	3229	1689416042593499457	laser1	-2.356194496154785	2.356194496154785	0.004363323096185923	1.736111516947858e-05	0.02500000037252903	0.023000000044703484	60.0	2.7960000038146973	2.808000087738037	2.825000047683716	2.8369998931884766	2.8399999141693115	2.8540000915527344	2.871999979019165	2.880000114440918	2.882999897003174	2.9040000438690186	2.928999900817871	2.937999963760376	2.9560000896453857	2.9649999141693115	2.986999988555908	2.999000072479248	3.0179998874664307	3.0390000343322754	3.055999994277954	3.0789999961853027	3.1010000705718994	3.1110000610351562	3.134999990463257	3.1440000534057617	3.1710000038146973	3.194000005722046	3.2170000076293945	3.2190001010894775	3.2330000400543213	3.2660000324249268	3.2790000438690186	3.311000108718872	3.319999933242798	3.3450000286102295	3.365999937057495	3.38700008392334	3.4089999198913574	3.437999963760376	3.4600000381469727
1689416042642654319	3230	1689416042618453306	laser1	-2.356194496154785	2.356194496154785	0.004363323096185923	1.736111516947858e-05	0.02500000037252903	0.023000000044703484	60.0	2.802999973297119	2.812000036239624	2.815000057220459	2.815000057220459	2.8550000190734863	2.859999895095825	2.877000093460083	2.877000093460083	2.8940000534057617	2.9159998893737793	2.924999952316284	2.944000005722046	2.9590001106262207	2.9660000801086426	2.986999988555908	3.006999969482422	3.0250000953674316	3.0510001182556152	3.065999984741211	3.0820000171661377	3.1050000190734863	3.125	3.140000104904175	3.1649999618530273	3.1760001182556152	3.196000099182129	3.2119998931884766	3.2320001125335693	3.2339999675750732	3.2660000324249268	3.2829999923706055	3.313999891281128	3.3410000801086426	3.3570001125335693	3.384999990463257	3.4059998989105225	3.4210000038146973	3.444000005722046	3.4700000286102295
1689416042683602826	3231	1689416042643386654	laser1	-2.356194496154785	2.356194496154785	0.004363323096185923	1.736111516947858e-05	0.02500000037252903	0.023000000044703484	60.0	2.7950000762939453	2.806999921798706	2.815000057220459	2.825000047683716	2.8320000171661377	2.8469998836517334	2.8540000915527344	2.881999969482422	2.8919999599456787	2.9149999618530273	2.9240000247955322	2.940000057220459	2.9600000381469727	2.9790000915527344	2.9820001125335693	3.010999917984009	3.0220000743865967	3.0439999103546143	3.055000066757202	3.0739998817443848	3.1010000705718994	3.118000030517578	3.1419999599456787	3.1559998989105225	3.1610000133514404	3.196000099182129	3.1989998817443848	3.2279999256134033	3.243000030517578	3.2699999809265137	3.2920000553131104	3.319000005722046	3.3239998817443848	3.3459999561309814	3.3589999675750732	3.3949999809265137	3.4110000133514404	3.440000057220459	3.4549999237060547
1689416042685927824	3232	1689416042668367809	laser1	-2.356194496154785	2.356194496154785	0.004363323096185923	1.736111516947858e-05	0.02500000037252903	0.023000000044703484	60.0	2.7920000553131104	2.803999900817871	2.811000108718872	2.828000068664551	2.8389999866485596	2.8489999771118164	2.86899995803833	2.882999897003174	2.8970000743865967	2.9000000953674316	2.9140000343322754	2.934000015258789	2.9560000896453857	2.984999895095825	3.0	3.000999927520752	3.0269999504089355	3.0439999103546143	3.0460000038146973	3.072999954223633	3.0940001010894775	3.114000082015991	3.1419999599456787	3.1419999599456787	3.1649999618530273	3.178999900817871	3.2160000801086426	3.2269999980926514	3.25	3.2720000743865967	3.2929999828338623	3.318000078201294	3.3380000591278076	3.3559999465942383	3.372999906539917	3.3940000534057617	3.4059998989105225	3.441999912261963	3.4579999446868896
1689416042727582482	3233	1689416042693417301	laser1	-2.356194496154785	2.356194496154785	0.004363323096185923	1.736111516947858e-05	0.02500000037252903	0.023000000044703484	60.0	2.7880001068115234	2.802000045776367	2.819999933242798	2.8289999961853027	2.8359999656677246	2.8510000705718994	2.874000072479248	2.88100004196167	2.8949999809265137	2.9149999618530273	2.927000045776367	2.937000036239624	2.9549999237060547	2.9800000190734863	2.990999937057495	3.00600004196167	3.0169999599456787	3.0380001068115234	3.058000087738037	3.0759999752044678	3.0840001106262207	3.114000082015991	3.115999937057495	3.1419999599456787	3.1540000438690186	3.184999942779541	3.2100000381469727	3.2269999980926514	3.23799991607666	3.259000062942505	3.2869999408721924	3.302999973297119	3.316999912261963	3.3519999980926514	3.369999885559082	3.377000093460083	3.4049999713897705	3.446000099182129	3.4509999752044678
1689416042768588590	3234	1689416042718468416	laser1	-2.356194496154785	2.356194496154785	0.004363323096185923	1.736111516947858e-05	0.02500000037252903	0.023000000044703484	60.0	2.7860000133514404	2.7960000038146973	2.8299999237060547	2.8299999237060547	2.8340001106262207	2.8499999046325684	2.871000051498413	2.8910000324249268	2.8959999084472656	2.9200000762939453	2.930999994277954	2.937000036239624	2.9670000076293945	2.9700000286102295	2.9830000400543213	3.002000093460083	3.009000062942505	3.0269999504089355	3.065999984741211	3.072000026702881	3.1019999980926514	3.1070001125335693	3.117000102996826	3.1419999599456787	3.1540000438690186	3.190000057220459	3.197999954223633	3.2149999141693115	3.240000009536743	3.257999897003174	3.2799999713897705	3.2939999103546143	3.319999933242798	3.3440001010894775	3.374000072479248	3.3949999809265137	3.4119999408721924	3.447000026702881	3.4519999027252197
1689416042768594574	3235	1689416042743519724	laser1	-2.356194496154785	2.356194496154785	0.004363323096185923	1.736111516947858e-05	0.02500000037252903	0.023000000044703484	60.0	2.7880001068115234	2.805999994277954	2.822999954223633	2.825000047683716	2.8389999866485596	2.8550000190734863	2.872999906539917	2.884999990463257	2.8910000324249268	2.9030001163482666	2.934999942779541	2.944999933242798	2.9590001106262207	2.9760000705718994	2.9839999675750732	3.000999927520752	3.0179998874664307	3.0429999828338623	3.055999994277954	3.0769999027252197	3.0910000801086426	3.11299991607666	3.11899995803833	3.1449999809265137	3.1610000133514404	3.1689999103546143	3.180999994277954	3.2109999656677246	3.23799991607666	3.257999897003174	3.2769999504089355	3.311000108718872	3.321000099182129	3.3389999866485596	3.372999906539917	3.4049999713897705	3.4110000133514404	3.433000087738037	3.4590001106262207
1689416042810598805	3236	1689416042768611473	laser1	-2.356194496154785	2.356194496154785	0.004363323096185923	1.736111516947858e-05	0.02500000037252903	0.023000000044703484	60.0	2.7909998893737793	2.803999900817871	2.811000108718872	2.8359999656677246	2.8489999771118164	2.8559999465942383	2.86899995803833	2.880000114440918	2.9019999504089355	2.9200000762939453	2.927000045776367	2.943000078201294	2.947000026702881	2.9619998931884766	2.996000051498413	3.010999917984009	3.0199999809265137	3.0399999618530273	3.0490000247955322	3.071000099182129	3.0899999141693115	3.114000082015991	3.13100004196167	3.1389999389648438	3.1640000343322754	3.1740000247955322	3.174999952316284	3.203000068664551	3.236999988555908	3.255000114440918	3.2809998989105225	3.308000087738037	3.319999933242798	3.3429999351501465	3.3580000400543213	3.381999969482422	3.4149999618530273	3.433000087738037	3.4579999446868896
1689416042811257884	3237	1689416042793588442	laser1	-2.356194496154785	2.356194496154785	0.004363323096185923	1.736111516947858e-05	0.02500000037252903	0.023000000044703484	60.0	2.7880001068115234	2.808000087738037	2.809999942779541	2.8239998817443848	2.8369998931884766	2.8489999771118164	2.868000030517578	2.875	2.9010000228881836	2.9170000553131104	2.921999931335449	2.937999963760376	2.947999954223633	2.9709999561309814	2.994999885559082	2.996999979019165	3.0230000019073486	3.0320000648498535	3.056999921798706	3.068000078201294	3.1019999980926514	3.115000009536743	3.118000030517578	3.1419999599456787	3.1500000953674316	3.177000045776367	3.191999912261963	3.2190001010894775	3.2290000915527344	3.249000072479248	3.2799999713897705	3.296999931335449	3.315999984741211	3.325000047683716	3.3510000705718994	3.380000114440918	3.4079999923706055	3.4200000762939453	3.444000005722046
1689416042852557605	3238	1689416042818612251	laser1	-2.356194496154785	2.356194496154785	0.004363323096185923	1.736111516947858e-05	0.02500000037252903	0.023000000044703484	60.0	2.7880001068115234	2.7929999828338623	2.819000005722046	2.8350000381469727	2.8469998836517334	2.86299991607666	2.867000102996826	2.880000114440918	2.8959999084472656	2.9130001068115234	2.921999931335449	2.936000108718872	2.9509999752044678	2.9779999256134033	2.984999895095825	3.0139999389648438	3.0220000743865967	3.0329999923706055	3.052999973297119	3.0739998817443848	3.0920000076293945	3.115999937057495	3.121999979019165	3.1530001163482666	3.1630001068115234	3.181999921798706	3.2060000896453857	3.2149999141693115	3.2260000705718994	3.236999988555908	3.2720000743865967	3.2909998893737793	3.318000078201294	3.3410000801086426	3.364000082015991	3.4000000953674316	3.4049999713897705	3.428999900817871	3.4539999961853027
1689416042894556733	3239	1689416042843682416	laser1	-2.356194496154785	2.356194496154785	0.004363323096185923	1.736111516947858e-05	0.02500000037252903	0.023000000044703484	60.0	2.806999921798706	2.806999921798706	2.822999954223633	2.8420000076293945	2.8420000076293945	2.8589999675750732	2.8589999675750732	2.885999917984009	2.8940000534057617	2.9110000133514404	2.9230000972747803	2.944999933242798	2.9489998817443848	2.9769999980926514	2.999000072479248	3.000999927520752	3.0169999599456787	3.046999931335449	3.052000045776367	3.0769999027252197	3.0980000495910645	3.1059999465942383	3.130000114440918	3.1440000534057617	3.1700000762939453	3.177999973297119	3.1989998817443848	3.2119998931884766	3.234999895095825	3.25600004196167	3.2750000953674316	3.305000066757202	3.321000099182129	3.3420000076293945	3.367000102996826	3.371000051498413	3.4100000858306885	3.4200000762939453	3.441999912261963
1689416042894565085	3240	1689416042868714334	laser1	-2.356194496154785	2.356194496154785	0.004363323096185923	1.736111516947858e-05	0.02500000037252903	0.023000000044703484	60.0	2.7990000247955322	2.802999973297119	2.8239998817443848	2.828000068664551	2.8440001010894775	2.859999895095825	2.859999895095825	2.885999917984009	2.9040000438690186	2.9040000438690186	2.9110000133514404	2.941999912261963	2.9639999866485596	2.9769999980926514	2.984999895095825	3.005000114440918	3.007999897003174	3.0369999408721924	3.052999973297119	3.0789999961853027	3.0889999866485596	3.0929999351501465	3.127000093460083	3.1449999809265137	3.1619999408721924	3.184999942779541	3.191999912261963	3.2230000495910645	3.2339999675750732	3.255000114440918	3.26200008392334	3.2909998893737793	3.309000015258789	3.3459999561309814	3.364000082015991	3.372999906539917	3.4019999504089355	3.4170000553131104	3.447999954223633
1689416042935615987	3241	1689416042893728690	laser1	-2.356194496154785	2.356194496154785	0.004363323096185923	1.736111516947858e-05	0.02500000037252903	0.023000000044703484	60.0	2.7939999103546143	2.799999952316284	2.812999963760376	2.8239998817443848	2.8389999866485596	2.8489999771118164	2.86299991607666	2.871999979019165	2.884999990463257	2.9010000228881836	2.9240000247955322	2.927999973297119	2.9570000171661377	2.9630000591278076	2.9860000610351562	3.007999897003174	3.0169999599456787	3.0360000133514404	3.058000087738037	3.075000047683716	3.0929999351501465	3.0959999561309814	3.125	3.140000104904175	3.1619999408721924	3.1630001068115234	3.187999963760376	3.191999912261963	3.2209999561309814	3.249000072479248	3.2709999084472656	3.2909998893737793	3.308000087738037	3.3340001106262207	3.3480000495910645	3.374000072479248	3.3910000324249268	3.4159998893737793	3.447999954223633
1689416042936270352	3242	1689416042918736388	laser1	-2.356194496154785	2.356194496154785	0.004363323096185923	1.736111516947858e-05	0.02500000037252903	0.023000000044703484	60.0	2.7980000972747803	2.812999963760376	2.8320000171661377	2.8320000171661377	2.8380000591278076	2.8540000915527344	2.865000009536743	2.88100004196167	2.885999917984009	2.8980000019073486	2.921999931335449	2.938999891281128	2.9519999027252197	2.9630000591278076	2.9769999980926514	2.992000102996826	3.015000104904175	3.0250000953674316	3.0460000038146973	3.072000026702881	3.078000068664551	3.0989999771118164	3.1089999675750732	3.135999917984009	3.1470000743865967	3.1659998893737793	3.190999984741211	3.2079999446868896	3.239000082015991	3.246999979019165	3.2850000858306885	3.2880001068115234	3.309999942779541	3.3380000591278076	3.3510000705718994	3.368000030517578	3.4000000953674316	3.4030001163482666	3.434000015258789
1689416042976571835	3243	1689416042943771045	laser1	-2.356194496154785	2.356194496154785	0.004363323096185923	1.736111516947858e-05	0.02500000037252903	0.023000000044703484	60.0	2.7929999828338623	2.802999973297119	2.812000036239624	2.828000068664551	2.8340001106262207	2.8450000286102295	2.864000082015991	2.871999979019165	2.884999990463257	2.8940000534057617	2.9170000553131104	2.930000066757202	2.953000068664551	2.9709999561309814	2.9730000495910645	2.99399995803833	3.0139999389648438	3.0339999198913574	3.0390000343322754	3.065000057220459	3.072000026702881	3.0989999771118164	3.121999979019165	3.134000062942505	3.1459999084472656	3.180999994277954	3.184999942779541	3.2100000381469727	3.2149999141693115	3.250999927520752	3.25600004196167	3.2790000438690186	3.325000047683716	3.3269999027252197	3.3389999866485596	3.36299991607666	3.388000011444092	3.4200000762939453	3.437000036239624
1689416043017565533	3244	1689416042968904199	laser1	-2.356194496154785	2.356194496154785	0.004363323096185923	1.736111516947858e-05	0.02500000037252903	0.023000000044703484	60.0	2.7860000133514404	2.7899999618530273	2.802999973297119	2.813999891281128	2.8340001106262207	2.8410000801086426	2.8540000915527344	2.874000072479248	2.875999927520752	2.8980000019073486	2.9200000762939453	2.941999912261963	2.9570000171661377	2.9630000591278076	2.9800000190734863	3.0	3.009999990463257	3.0280001163482666	3.0490000247955322	3.062999963760376	3.0880000591278076	3.0880000591278076	3.127000093460083	3.131999969482422	3.1429998874664307	3.1700000762939453	3.181999921798706	3.2130000591278076	3.2330000400543213	3.242000102996826	3.263000011444092	3.2739999294281006	3.318000078201294	3.3269999027252197	3.3480000495910645	3.3559999465942383	3.382999897003174	3.4149999618530273	3.440999984741211
1689416043017570384	3245	1689416042993963129	laser1	-2.356194496154785	2.356194496154785	0.004363323096185923	1.736111516947858e-05	0.02500000037252903	0.023000000044703484	60.0	2.7850000858306885	2.7960000038146973	2.812999963760376	2.813999891281128	2.8259999752044678	2.8510000705718994	2.8570001125335693	2.871999979019165	2.882999897003174	2.8989999294281006	2.9130001068115234	2.940000057220459	2.9570000171661377	2.9609999656677246	2.9820001125335693	2.98799991607666	3.0209999084472656	3.0380001068115234	3.0439999103546143	3.065000057220459	3.072999954223633	3.0869998931884766	3.125	3.132999897003174	3.1459999084472656	3.1740000247955322	3.2060000896453857	3.2260000705718994	3.240999937057495	3.260999917984009	3.2790000438690186	3.308000087738037	3.316999912261963	3.3440001010894775	3.3589999675750732	3.371999979019165	3.4079999923706055	3.431999921798706	3.4519999027252197
1689416043058569678	3246	1689416043019016348	laser1	-2.356194496154785	2.356194496154785	0.004363323096185923	1.736111516947858e-05	0.02500000037252903	0.023000000044703484	60.0	2.7899999618530273	2.7960000038146973	2.813999891281128	2.825000047683716	2.8350000381469727	2.8480000495910645	2.867000102996826	2.869999885559082	2.878999948501587	2.9010000228881836	2.9260001182556152	2.944999933242798	2.9519999027252197	2.9700000286102295	2.9790000915527344	2.996000051498413	3.0169999599456787	3.0309998989105225	3.059000015258789	3.062000036239624	3.0769999027252197	3.111999988555908	3.115999937057495	3.1429998874664307	3.1459999084472656	3.177999973297119	3.183000087738037	3.2109999656677246	3.2320001125335693	3.265000104904175	3.2820000648498535	3.2920000553131104	3.3289999961853027	3.3550000190734863	3.361999988555908	3.390000104904175	3.4000000953674316	3.430000066757202	3.4509999752044678
1689416043061280481	3247	1689416043043958777	laser1	-2.356194496154785	2.356194496154785	0.004363323096185923	1.736111516947858e-05	0.02500000037252903	0.023000000044703484	60.0	2.7939999103546143	2.812000036239624	2.819999933242798	2.8320000171661377	2.8329999446868896	2.8529999256134033	2.874000072479248	2.878999948501587	2.8929998874664307	2.9030001163482666	2.9240000247955322	2.930999994277954	2.947999954223633	2.9800000190734863	2.9809999465942383	3.005000114440918	3.015000104904175	3.0280001163482666	3.059000015258789	3.072000026702881	3.0889999866485596	3.1019999980926514	3.119999885559082	3.127000093460083	3.1540000438690186	3.180000066757202	3.1989998817443848	3.2179999351501465	3.240000009536743	3.25	3.2780001163482666	3.296999931335449	3.318000078201294	3.3519999980926514	3.359999895095825	3.372999906539917	3.3970000743865967	3.437000036239624	3.4579999446868896
1689416043102577892	3248	1689416043068968216	laser1	-2.356194496154785	2.356194496154785	0.004363323096185923	1.736111516947858e-05	0.02500000037252903	0.023000000044703484	60.0	2.799999952316284	2.805000066757202	2.806999921798706	2.819999933242798	2.8420000076293945	2.8450000286102295	2.867000102996826	2.881999969482422	2.884000062942505	2.9110000133514404	2.9189999103546143	2.930000066757202	2.9509999752044678	2.9609999656677246	2.9779999256134033	2.990000009536743	3.0190000534057617	3.0269999504089355	3.0439999103546143	3.055000066757202	3.0769999027252197	3.1010000705718994	3.122999906539917	3.1440000534057617	3.1559998989105225	3.186000108718872	3.2119998931884766	3.2209999561309814	3.2339999675750732	3.2660000324249268	3.2850000858306885	3.303999900817871	3.322000026702881	3.3450000286102295	3.364000082015991	3.3980000019073486	3.4070000648498535	3.434000015258789	3.4579999446868896
1689416043144569594	3249	1689416043094191564	laser1	-2.356194496154785	2.356194496154785	0.004363323096185923	1.736111516947858e-05	0.02500000037252903	0.023000000044703484	60.0	2.7899999618530273	2.815999984741211	2.818000078201294	2.8269999027252197	2.8380000591278076	2.8589999675750732	2.8610000610351562	2.884000062942505	2.9040000438690186	2.9110000133514404	2.9240000247955322	2.934999942779541	2.9560000896453857	2.9649999141693115	2.9860000610351562	3.013000011444092	3.0190000534057617	3.0320000648498535	3.0429999828338623	3.075000047683716	3.0899999141693115	3.0950000286102295	3.121999979019165	3.1449999809265137	3.1559998989105225	3.1760001182556152	3.2009999752044678	3.2209999561309814	3.2309999465942383	3.2690000534057617	3.2780001163482666	3.303999900817871	3.3259999752044678	3.3459999561309814	3.36899995803833	3.4070000648498535	3.4119999408721924	3.437000036239624	3.4560000896453857
1689416043144575290	3250	1689416043119236471	laser1	-2.356194496154785	2.356194496154785	0.004363323096185923	1.736111516947858e-05	0.02500000037252903	0.023000000044703484	60.0	2.7980000972747803	2.802999973297119	2.819000005722046	2.8259999752044678	2.8320000171661377	2.8570001125335693	2.881999969482422	2.885999917984009	2.9079999923706055	2.9159998893737793	2.930999994277954	2.947999954223633	2.9489998817443848	2.9690001010894775	2.9839999675750732	3.0179998874664307	3.0199999809265137	3.0360000133514404	3.0460000038146973	3.062999963760376	3.1010000705718994	3.114000082015991	3.117000102996826	3.138000011444092	3.1559998989105225	3.178999900817871	3.180000066757202	3.2079999446868896	3.242000102996826	3.259000062942505	3.2890000343322754	3.303999900817871	3.3299999237060547	3.3459999561309814	3.375999927520752	3.3889999389648438	3.4030001163482666	3.430000066757202	3.444999933242798
1689416043185599755	3251	1689416043144374377	laser1	-2.356194496154785	2.356194496154785	0.004363323096185923	1.736111516947858e-05	0.02500000037252903	0.023000000044703484	60.0	2.7880001068115234	2.803999900817871	2.813999891281128	2.8269999027252197	2.8540000915527344	2.864000082015991	2.878000020980835	2.888000011444092	2.888000011444092	2.9179999828338623	2.9200000762939453	2.940999984741211	2.9519999027252197	2.9830000400543213	2.990000009536743	3.009999990463257	3.0169999599456787	3.0369999408721924	3.0490000247955322	3.071000099182129	3.0980000495910645	3.1089999675750732	3.125999927520752	3.135999917984009	3.1659998893737793	3.183000087738037	3.2009999752044678	3.2119998931884766	3.240000009536743	3.259999990463257	3.2769999504089355	3.302999973297119	3.325000047683716	3.3480000495910645	3.36899995803833	3.3949999809265137	3.4000000953674316	3.427999973297119	3.4609999656677246
1689416043186516089	3252	1689416043169448375	laser1	-2.356194496154785	2.356194496154785	0.004363323096185923	1.736111516947858e-05	0.02500000037252903	0.023000000044703484	60.0	2.809000015258789	2.809000015258789	2.8269999027252197	2.8359999656677246	2.8529999256134033	2.859999895095825	2.875	2.875999927520752	2.8970000743865967	2.9140000343322754	2.9240000247955322	2.934000015258789	2.9679999351501465	2.9779999256134033	2.999000072479248	3.013000011444092	3.0169999599456787	3.0399999618530273	3.052999973297119	3.0810000896453857	3.0999999046325684	3.1070001125335693	3.130000114440918	3.1419999599456787	3.1649999618530273	3.1700000762939453	3.2090001106262207	3.2130000591278076	3.25	3.2690000534057617	3.2730000019073486	3.315000057220459	3.3329999446868896	3.3580000400543213	3.371000051498413	3.3959999084472656	3.4079999923706055	3.433000087738037	3.4519999027252197
1689416043227576591	3253	1689416043194509725	laser1	-2.356194496154785	2.356194496154785	0.004363323096185923	1.736111516947858e-05	0.02500000037252903	0.023000000044703484	60.0	2.796999931335449	2.806999921798706	2.822000026702881	2.8310000896453857	2.8369998931884766	2.867000102996826	2.871000051498413	2.8970000743865967	2.9130001068115234	2.9179999828338623	2.940000057220459	2.9519999027252197	2.9539999961853027	2.9779999256134033	2.997999906539917	3.0160000324249268	3.0309998989105225	3.053999900817871	3.063999891281128	3.0869998931884766	3.0899999141693115	3.115999937057495	3.130000114440918	3.1459999084472656	3.1610000133514404	3.191999912261963	3.2019999027252197	3.2330000400543213	3.240000009536743	3.263000011444092	3.2960000038146973	3.2980000972747803	3.325000047683716	3.3440001010894775	3.368000030517578	3.3929998874664307	3.4140000343322754	3.438999891281128	3.4600000381469727
1689416043268553262	3254	1689416043219540957	laser1	-2.356194496154785	2.356194496154785	0.004363323096185923	1.736111516947858e-05	0.02500000037252903	0.023000000044703484	60.0	2.805999994277954	2.815999984741211	2.8320000171661377	2.8350000381469727	2.8440001010894775	2.861999988555908	2.875999927520752	2.884999990463257	2.8970000743865967	2.9210000038146973	2.938999891281128	2.9549999237060547	2.9649999141693115	2.9820001125335693	2.993000030517578	3.006999969482422	3.0260000228881836	3.0399999618530273	3.053999900817871	3.078000068664551	3.1040000915527344	3.117000102996826	3.1389999389648438	3.1429998874664307	3.1630001068115234	3.178999900817871	3.196000099182129	3.2269999980926514	3.2639999389648438	3.2850000858306885	3.296999931335449	3.299999952316284	3.325000047683716	3.3450000286102295	3.374000072479248	3.4030001163482666	3.421999931335449	3.443000078201294	3.4600000381469727
1689416043268559254	3255	1689416043244640807	laser1	-2.356194496154785	2.356194496154785	0.004363323096185923	1.736111516947858e-05	0.02500000037252903	0.023000000044703484	60.0	2.7869999408721924	2.809999942779541	2.825000047683716	2.8399999141693115	2.8429999351501465	2.867000102996826	2.88100004196167	2.884999990463257	2.9059998989105225	2.9089999198913574	2.9240000247955322	2.947999954223633	2.9539999961853027	2.9779999256134033	2.999000072479248	3.0179998874664307	3.0350000858306885	3.053999900817871	3.0739998817443848	3.0769999027252197	3.0920000076293945	3.109999895095825	3.125	3.1480000019073486	3.1610000133514404	3.180000066757202	3.2090001106262207	3.2339999675750732	3.25600004196167	3.2809998989105225	3.2929999828338623	3.311000108718872	3.3350000381469727	3.3550000190734863	3.385999917984009	3.3949999809265137	3.427999973297119	3.447999954223633	3.4579999446868896
1689416043309572670	3256	1689416043269707630	laser1	-2.356194496154785	2.356194496154785	0.004363323096185923	1.736111516947858e-05	0.02500000037252903	0.023000000044703484	60.0	2.796999931335449	2.812999963760376	2.816999912261963	2.8289999961853027	2.8429999351501465	2.869999885559082	2.871000051498413	2.877000093460083	2.9100000858306885	2.927999973297119	2.928999900817871	2.936000108718872	2.9639999866485596	2.9760000705718994	2.997999906539917	3.010999917984009	3.0220000743865967	3.049999952316284	3.052999973297119	3.071000099182129	3.1029999256134033	3.117000102996826	3.1419999599456787	3.1459999084472656	3.177999973297119	3.186000108718872	3.2119998931884766	3.239000082015991	3.263000011444092	3.2880001068115234	3.299999952316284	3.315000057220459	3.3289999961853027	3.3570001125335693	3.380000114440918	3.3970000743865967	3.427000045776367	3.434000015258789	3.4700000286102295
1689416043311748363	3257	1689416043294775824	laser1	-2.356194496154785	2.356194496154785	0.004363323096185923	1.736111516947858e-05	0.02500000037252903	0.023000000044703484	60.0	2.7950000762939453	2.805000066757202	2.815000057220459	2.8310000896453857	2.8369998931884766	2.8469998836517334	2.881999969482422	2.888000011444092	2.9030001163482666	2.927000045776367	2.933000087738037	2.9519999027252197	2.9609999656677246	2.9800000190734863	3.005000114440918	3.009000062942505	3.0329999923706055	3.062000036239624	3.072999954223633	3.078000068664551	3.1050000190734863	3.115999937057495	3.125	3.1459999084472656	3.1579999923706055	3.180000066757202	3.2119998931884766	3.239000082015991	3.256999969482422	3.2839999198913574	3.306999921798706	3.316999912261963	3.3320000171661377	3.36299991607666	3.378000020980835	3.4030001163482666	3.4159998893737793	3.446000099182129	3.4709999561309814
1689416043352554022	3258	1689416043319724781	laser1	-2.356194496154785	2.356194496154785	0.004363323096185923	1.736111516947858e-05	0.02500000037252903	0.023000000044703484	60.0	2.799999952316284	2.811000108718872	2.822999954223633	2.8440001010894775	2.8559999465942383	2.865000009536743	2.88100004196167	2.881999969482422	2.9089999198913574	2.927000045776367	2.937000036239624	2.947000026702881	2.9719998836517334	2.9769999980926514	2.9800000190734863	3.006999969482422	3.0309998989105225	3.049999952316284	3.061000108718872	3.0820000171661377	3.0869998931884766	3.117000102996826	3.1419999599456787	3.1549999713897705	3.171999931335449	3.181999921798706	3.2100000381469727	3.2309999465942383	3.249000072479248	3.2679998874664307	3.2839999198913574	3.315000057220459	3.322000026702881	3.3380000591278076	3.375	3.388000011444092	3.4189999103546143	3.437000036239624	3.4649999141693115
1689416043393565881	3259	1689416043344683323	laser1	-2.356194496154785	2.356194496154785	0.004363323096185923	1.736111516947858e-05	0.02500000037252903	0.023000000044703484	60.0	2.7960000038146973	2.812000036239624	2.812999963760376	2.8239998817443848	2.8350000381469727	2.8550000190734863	2.875999927520752	2.888000011444092	2.8959999084472656	2.9189999103546143	2.934000015258789	2.9519999027252197	2.9649999141693115	2.9739999771118164	2.9830000400543213	3.002000093460083	3.0320000648498535	3.0409998893737793	3.066999912261963	3.0739998817443848	3.0940001010894775	3.11299991607666	3.124000072479248	3.1630001068115234	3.1640000343322754	3.196000099182129	3.196000099182129	3.234999895095825	3.234999895095825	3.259999990463257	3.2820000648498535	3.296999931335449	3.3340001106262207	3.3429999351501465	3.361999988555908	3.375999927520752	3.4130001068115234	3.440000057220459	3.4560000896453857
1689416043393575882	3260	1689416043369879827	laser1	-2.356194496154785	2.356194496154785	0.004363323096185923	1.736111516947858e-05	0.02500000037252903	0.023000000044703484	60.0	2.7860000133514404	2.802999973297119	2.815000057220459	2.819000005722046	2.8239998817443848	2.8459999561309814	2.864000082015991	2.871999979019165	2.8889999389648438	2.9140000343322754	2.927000045776367	2.953000068664551	2.9719998836517334	2.9730000495910645	2.990000009536743	3.0	3.0260000228881836	3.0320000648498535	3.0460000038146973	3.056999921798706	3.0899999141693115	3.0940001010894775	3.111999988555908	3.1389999389648438	3.1640000343322754	3.1760001182556152	3.197000026702881	3.2179999351501465	3.2300000190734863	3.26200008392334	3.2780001163482666	3.2839999198913574	3.315999984741211	3.3299999237060547	3.365000009536743	3.3889999389648438	3.3970000743865967	3.431999921798706	3.437999963760376
1689416043434560780	3261	1689416043394871548	laser1	-2.356194496154785	2.356194496154785	0.004363323096185923	1.736111516947858e-05	0.02500000037252903	0.023000000044703484	60.0	2.7799999713897705	2.802000045776367	2.809999942779541	2.8269999027252197	2.8399999141693115	2.8469998836517334	2.867000102996826	2.878000020980835	2.884999990463257	2.9140000343322754	2.927999973297119	2.928999900817871	2.9600000381469727	2.9709999561309814	2.984999895095825	2.990000009536743	3.0179998874664307	3.0380001068115234	3.0460000038146973	3.0739998817443848	3.0759999752044678	3.109999895095825	3.121000051498413	3.1459999084472656	3.1630001068115234	3.181999921798706	3.194999933242798	3.2200000286102295	3.2300000190734863	3.256999969482422	3.2660000324249268	3.296999931335449	3.308000087738037	3.3359999656677246	3.3359999656677246	3.375	3.4070000648498535	3.4240000247955322	3.4519999027252197
1689416043436811281	3262	1689416043419832956	laser1	-2.356194496154785	2.356194496154785	0.004363323096185923	1.736111516947858e-05	0.02500000037252903	0.023000000044703484	60.0	2.7869999408721924	2.7950000762939453	2.808000087738037	2.8239998817443848	2.8369998931884766	2.8550000190734863	2.8580000400543213	2.878000020980835	2.885999917984009	2.9079999923706055	2.927999973297119	2.9489998817443848	2.9489998817443848	2.9639999866485596	2.9820001125335693	2.999000072479248	3.000999927520752	3.0299999713897705	3.049999952316284	3.053999900817871	3.0940001010894775	3.1050000190734863	3.124000072479248	3.134000062942505	3.1500000953674316	3.1730000972747803	3.183000087738037	3.2060000896453857	3.2279999256134033	3.246999979019165	3.26200008392334	3.2909998893737793	3.315000057220459	3.3389999866485596	3.3399999141693115	3.375	3.4019999504089355	3.4240000247955322	3.4560000896453857
1689416043478589740	3263	1689416043444884758	laser1	-2.356194496154785	2.356194496154785	0.004363323096185923	1.736111516947858e-05	0.02500000037252903	0.023000000044703484	60.0	2.7890000343322754	2.802999973297119	2.815000057220459	2.8259999752044678	2.8329999446868896	2.8519999980926514	2.86299991607666	2.878999948501587	2.888000011444092	2.8940000534057617	2.9260001182556152	2.934999942779541	2.9519999027252197	2.9779999256134033	2.984999895095825	2.996999979019165	3.013000011444092	3.0369999408721924	3.0399999618530273	3.0739998817443848	3.0820000171661377	3.0940001010894775	3.11299991607666	3.131999969482422	3.1519999504089355	3.187000036239624	3.188999891281128	3.2200000286102295	3.2330000400543213	3.259999990463257	3.26200008392334	3.3010001182556152	3.309000015258789	3.3239998817443848	3.3570001125335693	3.378000020980835	3.384000062942505	3.4049999713897705	3.434999942779541
1689416043520584746	3264	1689416043469841960	laser1	-2.356194496154785	2.356194496154785	0.004363323096185923	1.736111516947858e-05	0.02500000037252903	0.023000000044703484	60.0	2.7980000972747803	2.809000015258789	2.816999912261963	2.8310000896453857	2.8440001010894775	2.8589999675750732	2.871999979019165	2.875999927520752	2.88700008392334	2.9119999408721924	2.924999952316284	2.937999963760376	2.950000047683716	2.9679999351501465	2.989000082015991	3.00600004196167	3.0209999084472656	3.0239999294281006	3.058000087738037	3.068000078201294	3.0920000076293945	3.0959999561309814	3.11299991607666	3.118000030517578	3.1429998874664307	3.1710000038146973	3.186000108718872	3.2079999446868896	3.2190001010894775	3.242000102996826	3.259000062942505	3.2960000038146973	3.318000078201294	3.3350000381469727	3.3550000190734863	3.367000102996826	3.4079999923706055	3.4149999618530273	3.4509999752044678
1689416043520595902	3265	1689416043494906511	laser1	-2.356194496154785	2.356194496154785	0.004363323096185923	1.736111516947858e-05	0.02500000037252903	0.023000000044703484	60.0	2.7890000343322754	2.7960000038146973	2.813999891281128	2.816999912261963	2.8299999237060547	2.8359999656677246	2.861999988555908	2.877000093460083	2.8929998874664307	2.9049999713897705	2.9240000247955322	2.938999891281128	2.9509999752044678	2.9600000381469727	2.9690001010894775	2.98799991607666	3.015000104904175	3.0380001068115234	3.0450000762939453	3.059000015258789	3.075000047683716	3.1019999980926514	3.11899995803833	3.131999969482422	3.132999897003174	3.1640000343322754	3.181999921798706	3.2049999237060547	3.2179999351501465	3.244999885559082	3.26200008392334	3.2769999504089355	3.308000087738037	3.3320000171661377	3.3420000076293945	3.368000030517578	3.388000011444092	3.4130001068115234	3.437000036239624
1689416043561565682	3266	1689416043520017822	laser1	-2.356194496154785	2.356194496154785	0.004363323096185923	1.736111516947858e-05	0.02500000037252903	0.023000000044703484	60.0	2.7990000247955322	2.803999900817871	2.805000066757202	2.816999912261963	2.8340001106262207	2.8420000076293945	2.8540000915527344	2.875999927520752	2.9000000953674316	2.9049999713897705	2.9200000762939453	2.940999984741211	2.9489998817443848	2.9769999980926514	2.9790000915527344	2.999000072479248	3.0	3.0320000648498535	3.0439999103546143	3.052999973297119	3.0880000591278076	3.0959999561309814	3.111999988555908	3.128000020980835	3.1470000743865967	3.1740000247955322	3.187999963760376	3.2090001106262207	3.2269999980926514	3.246000051498413	3.2639999389648438	3.2980000972747803	3.302000045776367	3.3310000896453857	3.3499999046325684	3.36899995803833	3.3970000743865967	3.4089999198913574	3.440000057220459
1689416043561758764	3267	1689416043544982695	laser1	-2.356194496154785	2.356194496154785	0.004363323096185923	1.736111516947858e-05	0.02500000037252903	0.023000000044703484	60.0	2.7899999618530273	2.803999900817871	2.805999994277954	2.8289999961853027	2.8350000381469727	2.8499999046325684	2.8519999980926514	2.869999885559082	2.8910000324249268	2.9070000648498535	2.9149999618530273	2.931999921798706	2.9549999237060547	2.9590001106262207	2.9760000705718994	2.996999979019165	3.005000114440918	3.0380001068115234	3.0480000972747803	3.058000087738037	3.0850000381469727	3.0869998931884766	3.115000009536743	3.13700008392334	3.1500000953674316	3.1630001068115234	3.180999994277954	3.2079999446868896	3.2160000801086426	3.247999906539917	3.259000062942505	3.3010001182556152	3.309000015258789	3.3269999027252197	3.3359999656677246	3.3610000610351562	3.3889999389648438	3.4179999828338623	3.434000015258789
1689416043602596957	3268	1689416043570084374	laser1	-2.356194496154785	2.356194496154785	0.004363323096185923	1.736111516947858e-05	0.02500000037252903	0.023000000044703484	60.0	2.7839999198913574	2.7980000972747803	2.815999984741211	2.818000078201294	2.8459999561309814	2.8480000495910645	2.865000009536743	2.871999979019165	2.881999969482422	2.9049999713897705	2.9159998893737793	2.930999994277954	2.9539999961853027	2.9549999237060547	2.9760000705718994	3.003000020980835	3.0160000324249268	3.0329999923706055	3.0439999103546143	3.065999984741211	3.0799999237060547	3.0969998836517334	3.121999979019165	3.127000093460083	3.1610000133514404	3.1659998893737793	3.193000078201294	3.196000099182129	3.2339999675750732	3.259000062942505	3.259000062942505	3.2850000858306885	3.309999942779541	3.319999933242798	3.3469998836517334	3.38100004196167	3.385999917984009	3.4119999408721924	3.447000026702881
1689416043643588516	3269	1689416043595115409	laser1	-2.356194496154785	2.356194496154785	0.004363323096185923	1.736111516947858e-05	0.02500000037252903	0.023000000044703484	60.0	2.7860000133514404	2.8010001182556152	2.821000099182129	2.8310000896453857	2.8389999866485596	2.8519999980926514	2.8559999465942383	2.861999988555908	2.8889999389648438	2.9049999713897705	2.9210000038146973	2.934000015258789	2.947999954223633	2.9630000591278076	2.9830000400543213	3.005000114440918	3.015000104904175	3.0290000438690186	3.0429999828338623	3.0789999961853027	3.0910000801086426	3.1059999465942383	3.115000009536743	3.13100004196167	3.1630001068115234	3.186000108718872	3.197000026702881	3.2090001106262207	3.2200000286102295	3.246999979019165	3.2760000228881836	3.2799999713897705	3.303999900817871	3.3399999141693115	3.3589999675750732	3.365999937057495	3.3989999294281006	3.430000066757202	3.447999954223633
1689416043643617052	3270	1689416043620048161	laser1	-2.356194496154785	2.356194496154785	0.004363323096185923	1.736111516947858e-05	0.02500000037252903	0.023000000044703484	60.0	2.7880001068115234	2.7950000762939453	2.806999921798706	2.825000047683716	2.8359999656677246	2.8410000801086426	2.8580000400543213	2.86899995803833	2.885999917984009	2.8989999294281006	2.9230000972747803	2.924999952316284	2.9489998817443848	2.9730000495910645	2.9830000400543213	3.003999948501587	3.0220000743865967	3.046999931335449	3.0480000972747803	3.075000047683716	3.0829999446868896	3.1050000190734863	3.11899995803833	3.1449999809265137	3.1470000743865967	3.1679999828338623	3.191999912261963	3.2079999446868896	3.2249999046325684	3.25	3.2660000324249268	3.296999931335449	3.312999963760376	3.3340001106262207	3.3550000190734863	3.369999885559082	3.3970000743865967	3.4170000553131104	3.447000026702881
1689416043685587396	3271	1689416043645102965	laser1	-2.356194496154785	2.356194496154785	0.004363323096185923	1.736111516947858e-05	0.02500000037252903	0.023000000044703484	60.0	2.7850000858306885	2.7880001068115234	2.805999994277954	2.816999912261963	2.8239998817443848	2.8420000076293945	2.8559999465942383	2.871000051498413	2.88700008392334	2.9010000228881836	2.9100000858306885	2.9260001182556152	2.937999963760376	2.9660000801086426	2.9709999561309814	3.000999927520752	3.0160000324249268	3.0239999294281006	3.0450000762939453	3.072000026702881	3.0789999961853027	3.1040000915527344	3.119999885559082	3.134000062942505	3.1510000228881836	3.1610000133514404	3.181999921798706	3.2260000705718994	3.2300000190734863	3.246999979019165	3.2720000743865967	3.2839999198913574	3.309999942779541	3.3369998931884766	3.36299991607666	3.378000020980835	3.4089999198913574	3.4130001068115234	3.443000078201294
1689416043687282569	3272	1689416043670132346	laser1	-2.356194496154785	2.356194496154785	0.004363323096185923	1.736111516947858e-05	0.02500000037252903	0.023000000044703484	60.0	2.7920000553131104	2.7980000972747803	2.808000087738037	2.821000099182129	2.8340001106262207	2.8340001106262207	2.8540000915527344	2.865999937057495	2.8919999599456787	2.8980000019073486	2.9189999103546143	2.9189999103546143	2.950000047683716	2.9670000076293945	2.9679999351501465	2.992000102996826	3.015000104904175	3.0269999504089355	3.049999952316284	3.075000047683716	3.0829999446868896	3.0980000495910645	3.124000072479248	3.128000020980835	3.1540000438690186	3.1689999103546143	3.190000057220459	3.2109999656677246	3.24399995803833	3.255000114440918	3.2760000228881836	3.2899999618530273	3.315999984741211	3.3299999237060547	3.3519999980926514	3.385999917984009	3.4000000953674316	3.434000015258789	3.4539999961853027
1689416043727555289	3273	1689416043695177544	laser1	-2.356194496154785	2.356194496154785	0.004363323096185923	1.736111516947858e-05	0.02500000037252903	0.023000000044703484	60.0	2.7899999618530273	2.802999973297119	2.803999900817871	2.812999963760376	2.8310000896453857	2.8359999656677246	2.861999988555908	2.86299991607666	2.8889999389648438	2.9010000228881836	2.9079999923706055	2.928999900817871	2.947000026702881	2.9649999141693115	2.9779999256134033	2.9790000915527344	3.006999969482422	3.0230000019073486	3.052999973297119	3.065999984741211	3.0769999027252197	3.0969998836517334	3.11899995803833	3.125999927520752	3.1510000228881836	3.1640000343322754	3.188999891281128	3.2049999237060547	3.240000009536743	3.253000020980835	3.2799999713897705	3.2960000038146973	3.316999912261963	3.328000068664551	3.3529999256134033	3.3910000324249268	3.4010000228881836	3.427000045776367	3.4590001106262207
1689416043768563560	3274	1689416043720143676	laser1	-2.356194496154785	2.356194496154785	0.004363323096185923	1.736111516947858e-05	0.02500000037252903	0.023000000044703484	60.0	2.7860000133514404	2.7920000553131104	2.8010001182556152	2.813999891281128	2.8329999446868896	2.8469998836517334	2.8570001125335693	2.859999895095825	2.8940000534057617	2.8970000743865967	2.9149999618530273	2.938999891281128	2.9560000896453857	2.9739999771118164	2.984999895095825	3.005000114440918	3.010999917984009	3.0339999198913574	3.0439999103546143	3.071000099182129	3.0940001010894775	3.1040000915527344	3.118000030517578	3.134999990463257	3.1579999923706055	3.184000015258789	3.203000068664551	3.2170000076293945	3.2339999675750732	3.240999937057495	3.2669999599456787	3.2739999294281006	3.322999954223633	3.328000068664551	3.3580000400543213	3.38100004196167	3.4049999713897705	3.421999931335449	3.4570000171661377
1689416043768570776	3275	1689416043745217211	laser1	-2.356194496154785	2.356194496154785	0.004363323096185923	1.736111516947858e-05	0.02500000037252903	0.023000000044703484	60.0	2.7850000858306885	2.7920000553131104	2.7990000247955322	2.815999984741211	2.825000047683716	2.8259999752044678	2.86299991607666	2.878000020980835	2.878999948501587	2.9030001163482666	2.9079999923706055	2.930000066757202	2.9539999961853027	2.9730000495910645	2.996999979019165	2.997999906539917	3.0290000438690186	3.0339999198913574	3.055000066757202	3.066999912261963	3.0820000171661377	3.109999895095825	3.124000072479248	3.13700008392334	3.1630001068115234	3.177999973297119	3.196000099182129	3.2100000381469727	3.2239999771118164	3.242000102996826	3.2739999294281006	3.302000045776367	3.315000057220459	3.3359999656677246	3.3540000915527344	3.38100004196167	3.4059998989105225	3.431999921798706	3.4670000076293945
1689416043810580731	3276	1689416043770198139	laser1	-2.356194496154785	2.356194496154785	0.004363323096185923	1.736111516947858e-05	0.02500000037252903	0.023000000044703484	60.0	2.7909998893737793	2.7960000038146973	2.806999921798706	2.821000099182129	2.8359999656677246	2.8540000915527344	2.864000082015991	2.872999906539917	2.878000020980835	2.890000104904175	2.921999931335449	2.946000099182129	2.947999954223633	2.9719998836517334	2.9800000190734863	3.015000104904175	3.0199999809265137	3.0409998893737793	3.0420000553131104	3.059000015258789	3.0929999351501465	3.11899995803833	3.119999885559082	3.127000093460083	3.1549999713897705	3.177999973297119	3.187999963760376	3.2119998931884766	3.2300000190734863	3.247999906539917	3.2669999599456787	3.305000066757202	3.308000087738037	3.3510000705718994	3.3589999675750732	3.382999897003174	3.4040000438690186	3.4149999618530273	3.444000005722046
1689416043812328516	3277	1689416043795286683	laser1	-2.356194496154785	2.356194496154785	0.004363323096185923	1.736111516947858e-05	0.02500000037252903	0.023000000044703484	60.0	2.7909998893737793	2.7920000553131104	2.811000108718872	2.819999933242798	2.8329999446868896	2.8340001106262207	2.8550000190734863	2.878000020980835	2.8910000324249268	2.9010000228881836	2.9260001182556152	2.928999900817871	2.944000005722046	2.9670000076293945	2.990999937057495	2.992000102996826	3.0220000743865967	3.0450000762939453	3.066999912261963	3.0789999961853027	3.0989999771118164	3.1050000190734863	3.125	3.1459999084472656	3.1689999103546143	3.177999973297119	3.2019999027252197	3.2209999561309814	3.2249999046325684	3.243000030517578	3.263000011444092	3.2869999408721924	3.305000066757202	3.3320000171661377	3.3580000400543213	3.371000051498413	3.3980000019073486	3.430999994277954	3.434000015258789
1689416043853561677	3278	1689416043820419080	laser1	-2.356194496154785	2.356194496154785	0.004363323096185923	1.736111516947858e-05	0.02500000037252903	0.023000000044703484	60.0	2.7909998893737793	2.7920000553131104	2.8010001182556152	2.825000047683716	2.8299999237060547	2.8429999351501465	2.8570001125335693	2.875999927520752	2.8959999084472656	2.9119999408721924	2.927999973297119	2.944000005722046	2.944999933242798	2.9670000076293945	2.986999988555908	3.010999917984009	3.0169999599456787	3.0490000247955322	3.069999933242798	3.0810000896453857	3.0910000801086426	3.111999988555908	3.122999906539917	3.1470000743865967	3.1710000038146973	3.174999952316284	3.2079999446868896	3.2170000076293945	3.2279999256134033	3.25600004196167	3.26200008392334	3.2820000648498535	3.302000045776367	3.3350000381469727	3.3559999465942383	3.375	3.4030001163482666	3.4170000553131104	3.447999954223633
1689416043895551765	3279	1689416043845478657	laser1	-2.356194496154785	2.356194496154785	0.004363323096185923	1.736111516947858e-05	0.02500000037252903	0.023000000044703484	60.0	2.7850000858306885	2.803999900817871	2.822999954223633	2.8269999027252197	2.8529999256134033	2.8550000190734863	2.878999948501587	2.885999917984009	2.9049999713897705	2.921999931335449	2.927999973297119	2.950000047683716	2.9839999675750732	2.989000082015991	3.013000011444092	3.0250000953674316	3.0350000858306885	3.058000087738037	3.075000047683716	3.078000068664551	3.115999937057495	3.135999917984009	3.1449999809265137	3.1630001068115234	3.190000057220459	3.196000099182129	3.2130000591278076	3.2360000610351562	3.253999948501587	3.2780001163482666	3.302999973297119	3.308000087738037	3.3380000591278076	3.3519999980926514	3.3610000610351562	3.384999990463257	3.4010000228881836	3.433000087738037	3.447000026702881
1689416043895558163	3280	1689416043870542742	laser1	-2.356194496154785	2.356194496154785	0.004363323096185923	1.736111516947858e-05	0.02500000037252903	0.023000000044703484	60.0	2.7920000553131104	2.7980000972747803	2.806999921798706	2.809999942779541	2.8239998817443848	2.8420000076293945	2.865999937057495	2.888000011444092	2.9059998989105225	2.9140000343322754	2.930999994277954	2.943000078201294	2.9660000801086426	2.9839999675750732	3.003999948501587	3.0199999809265137	3.0360000133514404	3.058000087738037	3.069999933242798	3.0950000286102295	3.1110000610351562	3.121999979019165	3.1410000324249268	3.1730000972747803	3.181999921798706	3.2009999752044678	3.2249999046325684	3.236999988555908	3.263000011444092	3.2730000019073486	3.2880001068115234	3.313999891281128	3.3389999866485596	3.3589999675750732	3.3910000324249268	3.4040000438690186	3.4159998893737793	3.438999891281128	3.4539999961853027
1689416043937602862	3281	1689416043895479977	laser1	-2.356194496154785	2.356194496154785	0.004363323096185923	1.736111516947858e-05	0.02500000037252903	0.023000000044703484	60.0	2.7809998989105225	2.796999931335449	2.811000108718872	2.819000005722046	2.8420000076293945	2.8459999561309814	2.867000102996826	2.868000030517578	2.88700008392334	2.9000000953674316	2.930000066757202	2.9560000896453857	2.9670000076293945	2.9839999675750732	3.003999948501587	3.0179998874664307	3.0399999618530273	3.062999963760376	3.078000068664551	3.0880000591278076	3.0989999771118164	3.119999885559082	3.13700008392334	3.1559998989105225	3.1760001182556152	3.190000057220459	3.2139999866485596	3.2339999675750732	3.253000020980835	3.2739999294281006	3.2880001068115234	3.315999984741211	3.3410000801086426	3.3469998836517334	3.375999927520752	3.378000020980835	3.4100000858306885	3.450000047683716	3.4570000171661377
1689416043937607928	3282	1689416043920607775	laser1	-2.356194496154785	2.356194496154785	0.004363323096185923	1.736111516947858e-05	0.02500000037252903	0.023000000044703484	60.0	2.7890000343322754	2.7899999618530273	2.802000045776367	2.813999891281128	2.8329999446868896	2.8469998836517334	2.8540000915527344	2.878000020980835	2.890000104904175	2.9059998989105225	2.927000045776367	2.928999900817871	2.9549999237060547	2.986999988555908	2.999000072479248	3.0260000228881836	3.0299999713897705	3.046999931335449	3.062000036239624	3.075000047683716	3.1010000705718994	3.117000102996826	3.1459999084472656	3.1630001068115234	3.177000045776367	3.194000005722046	3.2100000381469727	3.2320001125335693	3.240000009536743	3.2669999599456787	3.2839999198913574	3.2950000762939453	3.322999954223633	3.3519999980926514	3.371000051498413	3.3949999809265137	3.4200000762939453	3.437000036239624	3.440999984741211
1689416043978561556	3283	1689416043945629913	laser1	-2.356194496154785	2.356194496154785	0.004363323096185923	1.736111516947858e-05	0.02500000037252903	0.023000000044703484	60.0	2.7869999408721924	2.7909998893737793	2.8010001182556152	2.812999963760376	2.8269999027252197	2.8510000705718994	2.8540000915527344	2.880000114440918	2.890000104904175	2.9010000228881836	2.927000045776367	2.947999954223633	2.9630000591278076	2.9839999675750732	2.993000030517578	3.009000062942505	3.0360000133514404	3.053999900817871	3.0739998817443848	3.0959999561309814	3.0989999771118164	3.121999979019165	3.132999897003174	3.1640000343322754	3.1659998893737793	3.194000005722046	3.2260000705718994	3.2309999465942383	3.255000114440918	3.257999897003174	3.2929999828338623	3.2990000247955322	3.3259999752044678	3.3610000610351562	3.365999937057495	3.378999948501587	3.4019999504089355	3.430000066757202	3.4519999027252197
1689416043987726443	3284	1689416043970600180	laser1	-2.356194496154785	2.356194496154785	0.004363323096185923	1.736111516947858e-05	0.02500000037252903	0.023000000044703484	60.0	2.7850000858306885	2.7850000858306885	2.7980000972747803	2.812000036239624	2.822000026702881	2.8480000495910645	2.8480000495910645	2.871999979019165	2.8889999389648438	2.8949999809265137	2.930000066757202	2.941999912261963	2.9609999656677246	2.9670000076293945	2.989000082015991	3.0169999599456787	3.0220000743865967	3.0480000972747803	3.0759999752044678	3.0950000286102295	3.1029999256134033	3.121999979019165	3.135999917984009	3.1670000553131104	3.1679999828338623	3.190999984741211	3.190999984741211	3.2170000076293945	3.2330000400543213	3.253999948501587	3.2829999923706055	3.309000015258789	3.3269999027252197	3.3580000400543213	3.3580000400543213	3.390000104904175	3.4070000648498535	3.4210000038146973	3.444999933242798
1689416044028566154	3285	1689416043995580631	laser1	-2.356194496154785	2.356194496154785	0.004363323096185923	1.736111516947858e-05	0.02500000037252903	0.023000000044703484	60.0	2.7769999504089355	2.7909998893737793	2.7939999103546143	2.812000036239624	2.819999933242798	2.8440001010894775	2.8450000286102295	2.874000072479248	2.890000104904175	2.8989999294281006	2.9240000247955322	2.940999984741211	2.9539999961853027	2.9839999675750732	2.984999895095825	3.007999897003174	3.0309998989105225	3.0450000762939453	3.066999912261963	3.0859999656677246	3.1019999980926514	3.1029999256134033	3.1410000324249268	3.1530001163482666	3.171999931335449	3.196000099182129	3.2070000171661377	3.2269999980926514	3.24399995803833	3.2669999599456787	3.2760000228881836	3.302999973297119	3.312000036239624	3.328000068664551	3.367000102996826	3.368000030517578	3.4070000648498535	3.4119999408721924	3.427000045776367
1689416044069656936	3286	1689416044020575212	laser1	-2.356194496154785	2.356194496154785	0.004363323096185923	1.736111516947858e-05	0.02500000037252903	0.023000000044703484	60.0	2.7730000019073486	2.7880001068115234	2.7939999103546143	2.812000036239624	2.818000078201294	2.8350000381469727	2.8410000801086426	2.869999885559082	2.88700008392334	2.8959999084472656	2.9240000247955322	2.927000045776367	2.943000078201294	2.953000068664551	2.990000009536743	3.009999990463257	3.0220000743865967	3.0420000553131104	3.062999963760376	3.0859999656677246	3.0880000591278076	3.109999895095825	3.117000102996826	3.1470000743865967	3.1530001163482666	3.187000036239624	3.193000078201294	3.2260000705718994	3.2269999980926514	3.263000011444092	3.2669999599456787	3.2960000038146973	3.311000108718872	3.3469998836517334	3.3510000705718994	3.378999948501587	3.384000062942505	3.4119999408721924	3.4149999618530273
1689416044069664786	3287	1689416044045476313	laser1	-2.356194496154785	2.356194496154785	0.004363323096185923	1.736111516947858e-05	0.02500000037252903	0.023000000044703484	60.0	2.7709999084472656	2.7760000228881836	2.7890000343322754	2.809999942779541	2.818000078201294	2.8340001106262207	2.8550000190734863	2.868000030517578	2.884999990463257	2.888000011444092	2.9149999618530273	2.930999994277954	2.947999954223633	2.9660000801086426	2.9830000400543213	2.99399995803833	3.0260000228881836	3.049999952316284	3.052999973297119	3.0869998931884766	3.0889999866485596	3.1040000915527344	3.125	3.1489999294281006	3.1700000762939453	3.1710000038146973	3.203000068664551	3.2100000381469727	3.240999937057495	3.242000102996826	3.2690000534057617	3.2780001163482666	3.2920000553131104	3.321000099182129	3.3529999256134033	3.36899995803833	3.3929998874664307	3.4079999923706055	3.4110000133514404
1689416044111571419	3288	1689416044070478396	laser1	-2.356194496154785	2.356194496154785	0.004363323096185923	1.736111516947858e-05	0.02500000037252903	0.023000000044703484	60.0	2.7699999809265137	2.7850000858306885	2.7899999618530273	2.809999942779541	2.812000036239624	2.8369998931884766	2.8450000286102295	2.859999895095825	2.881999969482422	2.9000000953674316	2.9140000343322754	2.9210000038146973	2.938999891281128	2.9579999446868896	2.9830000400543213	2.99399995803833	3.013000011444092	3.0329999923706055	3.059999942779541	3.0859999656677246	3.0969998836517334	3.1089999675750732	3.117000102996826	3.1429998874664307	3.1610000133514404	3.1740000247955322	3.194000005722046	3.2190001010894775	3.2320001125335693	3.240999937057495	3.2769999504089355	3.2920000553131104	3.299999952316284	3.328000068664551	3.3589999675750732	3.372999906539917	3.388000011444092	3.3910000324249268	3.3910000324249268
1689416044112532981	3289	1689416044095384539	laser1	-2.356194496154785	2.356194496154785	0.004363323096185923	1.736111516947858e-05	0.02500000037252903	0.023000000044703484	60.0	2.759000062942505	2.7829999923706055	2.7829999923706055	2.802000045776367	2.815999984741211	2.8369998931884766	2.8489999771118164	2.86299991607666	2.871000051498413	2.9000000953674316	2.9059998989105225	2.924999952316284	2.938999891281128	2.9600000381469727	2.9839999675750732	3.003000020980835	3.009999990463257	3.0339999198913574	3.0460000038146973	3.062999963760376	3.0859999656677246	3.0999999046325684	3.122999906539917	3.130000114440918	3.1530001163482666	3.1760001182556152	3.200000047683716	3.2049999237060547	3.2339999675750732	3.252000093460083	3.2679998874664307	3.296999931335449	3.312000036239624	3.3310000896453857	3.3489999771118164	3.3610000610351562	3.367000102996826	3.3610000610351562	3.3529999256134033
1689416044152547005	3290	1689416044120340060	laser1	-2.356194496154785	2.356194496154785	0.004363323096185923	1.736111516947858e-05	0.02500000037252903	0.023000000044703484	60.0	2.7709999084472656	2.7730000019073486	2.7950000762939453	2.8010001182556152	2.822999954223633	2.8320000171661377	2.8399999141693115	2.8580000400543213	2.878999948501587	2.9010000228881836	2.9119999408721924	2.9240000247955322	2.944999933242798	2.947999954223633	2.9719998836517334	2.990000009536743	3.0230000019073486	3.0439999103546143	3.0460000038146973	3.065000057220459	3.0889999866485596	3.109999895095825	3.121000051498413	3.1489999294281006	3.1579999923706055	3.1679999828338623	3.193000078201294	3.2070000171661377	3.234999895095825	3.25600004196167	3.257999897003174	3.2929999828338623	3.2980000972747803	3.311000108718872	3.3359999656677246	3.3559999465942383	3.3559999465942383	3.3550000190734863	3.3499999046325684
1689416044193569661	3291	1689416044145243625	laser1	-2.356194496154785	2.356194496154785	0.004363323096185923	1.736111516947858e-05	0.02500000037252903	0.023000000044703484	60.0	2.7839999198913574	2.7920000553131104	2.808000087738037	2.812000036239624	2.822000026702881	2.8399999141693115	2.8499999046325684	2.8540000915527344	2.875999927520752	2.9010000228881836	2.9110000133514404	2.934000015258789	2.941999912261963	2.9619998931884766	2.9730000495910645	2.990999937057495	3.007999897003174	3.0199999809265137	3.046999931335449	3.062999963760376	3.0920000076293945	3.1059999465942383	3.128999948501587	3.1389999389648438	3.1540000438690186	3.171999931335449	3.193000078201294	3.2139999866485596	3.2330000400543213	3.242000102996826	3.2699999809265137	3.2909998893737793	3.299999952316284	3.316999912261963	3.322999954223633	3.322999954223633	3.322000026702881	3.302000045776367	3.302000045776367
1689416044193578895	3292	1689416044170115544	laser1	-2.356194496154785	2.356194496154785	0.004363323096185923	1.736111516947858e-05	0.02500000037252903	0.023000000044703484	60.0	2.7709999084472656	2.796999931335449	2.796999931335449	2.805000066757202	2.819999933242798	2.8340001106262207	2.8540000915527344	2.864000082015991	2.872999906539917	2.8910000324249268	2.8949999809265137	2.9210000038146973	2.944000005722046	2.9539999961853027	2.9779999256134033	2.994999885559082	3.0169999599456787	3.0190000534057617	3.0329999923706055	3.061000108718872	3.0789999961853027	3.0989999771118164	3.111999988555908	3.134999990463257	3.1530001163482666	3.177000045776367	3.191999912261963	3.203000068664551	3.2179999351501465	3.240999937057495	3.257999897003174	3.2790000438690186	3.2829999923706055	3.309999942779541	3.316999912261963	3.316999912261963	3.306999921798706	3.3010001182556152	3.2990000247955322
1689416044234581296	3293	1689416044194940034	laser1	-2.356194496154785	2.356194496154785	0.004363323096185923	1.736111516947858e-05	0.02500000037252903	0.023000000044703484	60.0	2.7839999198913574	2.7899999618530273	2.8010001182556152	2.812999963760376	2.816999912261963	2.8299999237060547	2.8469998836517334	2.8559999465942383	2.877000093460083	2.8910000324249268	2.8959999084472656	2.927000045776367	2.930999994277954	2.9570000171661377	2.9649999141693115	2.993000030517578	2.999000072479248	3.0199999809265137	3.0369999408721924	3.058000087738037	3.0820000171661377	3.1010000705718994	3.11299991607666	3.127000093460083	3.135999917984009	3.180000066757202	3.1989998817443848	3.2090001106262207	3.2200000286102295	3.2320001125335693	3.253000020980835	3.253999948501587	3.2829999923706055	3.312999963760376	3.322000026702881	3.322000026702881	3.313999891281128	3.311000108718872	3.302000045776367
1689416044237318576	3294	1689416044219826683	laser1	-2.356194496154785	2.356194496154785	0.004363323096185923	1.736111516947858e-05	0.02500000037252903	0.023000000044703484	60.0	2.7750000953674316	2.7899999618530273	2.808000087738037	2.808000087738037	2.818000078201294	2.8399999141693115	2.8540000915527344	2.865999937057495	2.869999885559082	2.88700008392334	2.9000000953674316	2.9149999618530273	2.936000108718872	2.947000026702881	2.9679999351501465	2.9860000610351562	3.0209999084472656	3.0260000228881836	3.053999900817871	3.066999912261963	3.0869998931884766	3.1019999980926514	3.124000072479248	3.132999897003174	3.1570000648498535	3.1670000553131104	3.183000087738037	3.1989998817443848	3.2179999351501465	3.2360000610351562	3.247999906539917	3.265000104904175	3.2860000133514404	3.2929999828338623	3.296999931335449	3.296999931335449	3.296999931335449	3.2909998893737793	3.2790000438690186
1689416044277616548	3295	1689416044244728922	laser1	-2.356194496154785	2.356194496154785	0.004363323096185923	1.736111516947858e-05	0.02500000037252903	0.023000000044703484	60.0	2.7799999713897705	2.8010001182556152	2.809000015258789	2.815999984741211	2.828000068664551	2.8299999237060547	2.8459999561309814	2.8570001125335693	2.88100004196167	2.9059998989105225	2.9089999198913574	2.9119999408721924	2.930000066757202	2.9590001106262207	2.9670000076293945	2.996999979019165	3.009000062942505	3.0280001163482666	3.0420000553131104	3.069999933242798	3.0840001106262207	3.0950000286102295	3.121999979019165	3.13700008392334	3.1480000019073486	3.1710000038146973	3.183000087738037	3.2109999656677246	3.2119998931884766	3.2209999561309814	3.246000051498413	3.2679998874664307	3.2869999408721924	3.2869999408721924	3.2820000648498535	3.2820000648498535	3.2809998989105225	3.2690000534057617	3.26200008392334
1689416044318571247	3296	1689416044269747103	laser1	-2.356194496154785	2.356194496154785	0.004363323096185923	1.736111516947858e-05	0.02500000037252903	0.023000000044703484	60.0	2.7750000953674316	2.796999931335449	2.7990000247955322	2.816999912261963	2.822999954223633	2.8340001106262207	2.8559999465942383	2.8610000610351562	2.872999906539917	2.890000104904175	2.9070000648498535	2.921999931335449	2.944999933242798	2.9539999961853027	2.9679999351501465	2.993000030517578	3.003000020980835	3.0260000228881836	3.0360000133514404	3.072999954223633	3.0829999446868896	3.0980000495910645	3.109999895095825	3.127000093460083	3.138000011444092	3.1659998893737793	3.186000108718872	3.2070000171661377	3.2079999446868896	3.2269999980926514	3.249000072479248	3.259999990463257	3.263000011444092	3.263000011444092	3.2699999809265137	3.257999897003174	3.253000020980835	3.249000072479248	3.23799991607666
1689416044318577294	3297	1689416044294617957	laser1	-2.356194496154785	2.356194496154785	0.004363323096185923	1.736111516947858e-05	0.02500000037252903	0.023000000044703484	60.0	2.7739999294281006	2.7960000038146973	2.799999952316284	2.8239998817443848	2.8259999752044678	2.8369998931884766	2.8550000190734863	2.86899995803833	2.871000051498413	2.8929998874664307	2.9110000133514404	2.9189999103546143	2.940000057220459	2.940000057220459	2.9739999771118164	2.990999937057495	3.0139999389648438	3.0160000324249268	3.055999994277954	3.065000057220459	3.0859999656677246	3.1029999256134033	3.115000009536743	3.125	3.1500000953674316	3.1600000858306885	3.174999952316284	3.188999891281128	3.2049999237060547	3.2219998836517334	3.24399995803833	3.255000114440918	3.259999990463257	3.259999990463257	3.246000051498413	3.24399995803833	3.246000051498413	3.243000030517578	3.2330000400543213
1689416044359661479	3298	1689416044319565101	laser1	-2.356194496154785	2.356194496154785	0.004363323096185923	1.736111516947858e-05	0.02500000037252903	0.023000000044703484	60.0	2.7780001163482666	2.7909998893737793	2.7990000247955322	2.821000099182129	2.8269999027252197	2.8410000801086426	2.8589999675750732	2.872999906539917	2.8919999599456787	2.9059998989105225	2.9170000553131104	2.934000015258789	2.9560000896453857	2.9619998931884766	2.9739999771118164	3.000999927520752	3.005000114440918	3.0250000953674316	3.0429999828338623	3.063999891281128	3.078000068664551	3.0940001010894775	3.118000030517578	3.128999948501587	3.1570000648498535	3.1659998893737793	3.191999912261963	3.194000005722046	3.2230000495910645	3.2290000915527344	3.243000030517578	3.24399995803833	3.24399995803833	3.2279999256134033	3.2279999256134033	3.2279999256134033	3.2339999675750732	3.2219998836517334	3.2149999141693115
1689416044361881346	3299	1689416044344491942	laser1	-2.356194496154785	2.356194496154785	0.004363323096185923	1.736111516947858e-05	0.02500000037252903	0.023000000044703484	60.0	2.7679998874664307	2.7890000343322754	2.7909998893737793	2.811000108718872	2.8289999961853027	2.8350000381469727	2.8499999046325684	2.864000082015991	2.88100004196167	2.9040000438690186	2.9170000553131104	2.9210000038146973	2.937000036239624	2.9560000896453857	2.9570000171661377	3.002000093460083	3.003999948501587	3.0190000534057617	3.0339999198913574	3.058000087738037	3.0889999866485596	3.1019999980926514	3.127000093460083	3.132999897003174	3.1470000743865967	3.1610000133514404	3.1619999408721924	3.187999963760376	3.2009999752044678	3.2219998836517334	3.2269999980926514	3.2269999980926514	3.2200000286102295	3.2200000286102295	3.2109999656677246	3.2100000381469727	3.191999912261963	3.190999984741211	3.186000108718872
1689416044402564549	3300	1689416044369423462	laser1	-2.356194496154785	2.356194496154785	0.004363323096185923	1.736111516947858e-05	0.02500000037252903	0.023000000044703484	60.0	2.7820000648498535	2.7869999408721924	2.809000015258789	2.8239998817443848	2.828000068664551	2.8320000171661377	2.8450000286102295	2.8519999980926514	2.885999917984009	2.9019999504089355	2.9140000343322754	2.9210000038146973	2.927999973297119	2.9579999446868896	2.9619998931884766	2.9860000610351562	2.997999906539917	3.0190000534057617	3.0409998893737793	3.0439999103546143	3.0799999237060547	3.1019999980926514	3.1040000915527344	3.121000051498413	3.1440000534057617	3.1700000762939453	3.1740000247955322	3.2090001106262207	3.2160000801086426	3.2219998836517334	3.2219998836517334	3.2149999141693115	3.2119998931884766	3.2039999961853027	3.2019999027252197	3.196000099182129	3.184999942779541	3.177999973297119	3.1679999828338623
1689416044443582618	3301	1689416044394373600	laser1	-2.356194496154785	2.356194496154785	0.004363323096185923	1.736111516947858e-05	0.02500000037252903	0.023000000044703484	60.0	2.7690000534057617	2.7929999828338623	2.7950000762939453	2.818000078201294	2.8329999446868896	2.8380000591278076	2.8559999465942383	2.865000009536743	2.867000102996826	2.885999917984009	2.9089999198913574	2.9170000553131104	2.938999891281128	2.9549999237060547	2.9700000286102295	2.986999988555908	3.000999927520752	3.009000062942505	3.0390000343322754	3.055999994277954	3.075000047683716	3.1050000190734863	3.114000082015991	3.121000051498413	3.134999990463257	3.1500000953674316	3.178999900817871	3.187000036239624	3.2119998931884766	3.2119998931884766	3.2100000381469727	3.2039999961853027	3.194000005722046	3.187000036239624	3.1760001182556152	3.1730000972747803	3.1700000762939453	3.1619999408721924	3.1570000648498535
1689416044443585801	3302	1689416044419329166	laser1	-2.356194496154785	2.356194496154785	0.004363323096185923	1.736111516947858e-05	0.02500000037252903	0.023000000044703484	60.0	2.7790000438690186	2.7860000133514404	2.7980000972747803	2.809000015258789	2.8259999752044678	2.828000068664551	2.8559999465942383	2.86299991607666	2.875999927520752	2.8970000743865967	2.9049999713897705	2.9119999408721924	2.947999954223633	2.9579999446868896	2.9670000076293945	2.9860000610351562	2.997999906539917	3.0230000019073486	3.0380001068115234	3.065000057220459	3.0759999752044678	3.0969998836517334	3.1059999465942383	3.127000093460083	3.127000093460083	3.1579999923706055	3.1640000343322754	3.186000108718872	3.188999891281128	3.200000047683716	3.200000047683716	3.196000099182129	3.187999963760376	3.187999963760376	3.184999942779541	3.1740000247955322	3.1700000762939453	3.1630001068115234	3.1600000858306885
1689416044484704529	3303	1689416044444373504	laser1	-2.356194496154785	2.356194496154785	0.004363323096185923	1.736111516947858e-05	0.02500000037252903	0.023000000044703484	60.0	2.7709999084472656	2.7909998893737793	2.7990000247955322	2.809999942779541	2.812000036239624	2.815000057220459	2.828000068664551	2.8369998931884766	2.8499999046325684	2.880000114440918	2.8959999084472656	2.927000045776367	2.927000045776367	2.953000068664551	2.953000068664551	2.9809999465942383	3.007999897003174	3.0220000743865967	3.0429999828338623	3.065000057220459	3.069000005722046	3.0950000286102295	3.11299991607666	3.13700008392334	3.140000104904175	3.1570000648498535	3.1760001182556152	3.178999900817871	3.190000057220459	3.190999984741211	3.190999984741211	3.184999942779541	3.177999973297119	3.177000045776367	3.1740000247955322	3.1549999713897705	3.1540000438690186	3.1470000743865967	3.1419999599456787
1689416044486633163	3304	1689416044469301308	laser1	-2.356194496154785	2.356194496154785	0.004363323096185923	1.736111516947858e-05	0.02500000037252903	0.023000000044703484	60.0	2.7739999294281006	2.7820000648498535	2.8010001182556152	2.808000087738037	2.812999963760376	2.8350000381469727	2.8410000801086426	2.8529999256134033	2.871000051498413	2.8889999389648438	2.9010000228881836	2.9159998893737793	2.927000045776367	2.944999933242798	2.9760000705718994	2.9860000610351562	3.005000114440918	3.010999917984009	3.0250000953674316	3.0510001182556152	3.068000078201294	3.0940001010894775	3.1080000400543213	3.11899995803833	3.124000072479248	3.1429998874664307	3.1740000247955322	3.174999952316284	3.184999942779541	3.184999942779541	3.181999921798706	3.1730000972747803	3.1670000553131104	3.1670000553131104	3.1579999923706055	3.1549999713897705	3.135999917984009	3.134999990463257	3.134999990463257
1689416044528635883	3305	1689416044494246084	laser1	-2.356194496154785	2.356194496154785	0.004363323096185923	1.736111516947858e-05	0.02500000037252903	0.023000000044703484	60.0	2.7739999294281006	2.7820000648498535	2.803999900817871	2.809000015258789	2.825000047683716	2.8340001106262207	2.8440001010894775	2.859999895095825	2.869999885559082	2.9019999504089355	2.9089999198913574	2.9189999103546143	2.930999994277954	2.947000026702881	2.9590001106262207	2.9719998836517334	3.00600004196167	3.013000011444092	3.0299999713897705	3.0450000762939453	3.071000099182129	3.0899999141693115	3.1089999675750732	3.127000093460083	3.128000020980835	3.1470000743865967	3.171999931335449	3.180000066757202	3.180000066757202	3.1649999618530273	3.1589999198913574	3.1500000953674316	3.1419999599456787	3.13700008392334	3.127000093460083	3.132999897003174	3.11899995803833	3.111999988555908	3.0999999046325684
1689416044570572166	3306	1689416044519312913	laser1	-2.356194496154785	2.356194496154785	0.004363323096185923	1.736111516947858e-05	0.02500000037252903	0.023000000044703484	60.0	2.7760000228881836	2.7760000228881836	2.7950000762939453	2.812999963760376	2.819000005722046	2.8359999656677246	2.8570001125335693	2.8589999675750732	2.864000082015991	2.88100004196167	2.9070000648498535	2.9149999618530273	2.940999984741211	2.944000005722046	2.9560000896453857	2.984999895095825	2.994999885559082	3.006999969482422	3.0350000858306885	3.0490000247955322	3.078000068664551	3.0989999771118164	3.1070001125335693	3.121000051498413	3.1410000324249268	3.1530001163482666	3.1619999408721924	3.1619999408721924	3.1540000438690186	3.1480000019073486	3.128000020980835	3.128000020980835	3.13100004196167	3.13100004196167	3.122999906539917	3.1059999465942383	3.1019999980926514	3.0959999561309814	3.0940001010894775
1689416044570584573	3307	1689416044544286740	laser1	-2.356194496154785	2.356194496154785	0.004363323096185923	1.736111516947858e-05	0.02500000037252903	0.023000000044703484	60.0	2.7799999713897705	2.7929999828338623	2.8010001182556152	2.812000036239624	2.815999984741211	2.828000068664551	2.8420000076293945	2.8499999046325684	2.872999906539917	2.884000062942505	2.8929998874664307	2.9119999408721924	2.940999984741211	2.946000099182129	2.9649999141693115	2.9769999980926514	2.990000009536743	3.0139999389648438	3.0360000133514404	3.062999963760376	3.0739998817443848	3.0910000801086426	3.1070001125335693	3.119999885559082	3.128999948501587	3.1419999599456787	3.1489999294281006	3.1489999294281006	3.125999927520752	3.125999927520752	3.117000102996826	3.1029999256134033	3.1029999256134033	3.0969998836517334	3.0980000495910645	3.0969998836517334	3.075000047683716	3.075000047683716	3.078000068664551
1689416044611578050	3308	1689416044569264839	laser1	-2.356194496154785	2.356194496154785	0.004363323096185923	1.736111516947858e-05	0.02500000037252903	0.023000000044703484	60.0	2.7709999084472656	2.7829999923706055	2.7990000247955322	2.819000005722046	2.822000026702881	2.8340001106262207	2.8469998836517334	2.8589999675750732	2.861999988555908	2.8929998874664307	2.8949999809265137	2.9019999504089355	2.930000066757202	2.934999942779541	2.9590001106262207	2.9690001010894775	2.993000030517578	3.003999948501587	3.0220000743865967	3.053999900817871	3.071000099182129	3.0980000495910645	3.1040000915527344	3.115999937057495	3.132999897003174	3.1470000743865967	3.1489999294281006	3.1489999294281006	3.130000114440918	3.125999927520752	3.125	3.1070001125335693	3.1029999256134033	3.0969998836517334	3.0869998931884766	3.0840001106262207	3.0829999446868896	3.072999954223633	3.072000026702881
1689416044611731453	3309	1689416044594297495	laser1	-2.356194496154785	2.356194496154785	0.004363323096185923	1.736111516947858e-05	0.02500000037252903	0.023000000044703484	60.0	2.7660000324249268	2.7820000648498535	2.796999931335449	2.805000066757202	2.821000099182129	2.8310000896453857	2.8389999866485596	2.8459999561309814	2.8580000400543213	2.890000104904175	2.9059998989105225	2.9110000133514404	2.936000108718872	2.943000078201294	2.9630000591278076	2.9760000705718994	3.003000020980835	3.0309998989105225	3.0369999408721924	3.0429999828338623	3.071000099182129	3.0920000076293945	3.0940001010894775	3.1080000400543213	3.124000072479248	3.131999969482422	3.1389999389648438	3.1389999389648438	3.134000062942505	3.128999948501587	3.118000030517578	3.1110000610351562	3.1050000190734863	3.0999999046325684	3.0940001010894775	3.0850000381469727	3.078000068664551	3.069999933242798	3.068000078201294
1689416044652597598	3310	1689416044619266587	laser1	-2.356194496154785	2.356194496154785	0.004363323096185923	1.736111516947858e-05	0.02500000037252903	0.023000000044703484	60.0	2.756999969482422	2.7709999084472656	2.8010001182556152	2.808000087738037	2.809999942779541	2.8359999656677246	2.8440001010894775	2.8610000610351562	2.878999948501587	2.8970000743865967	2.9110000133514404	2.9159998893737793	2.930000066757202	2.947999954223633	2.9670000076293945	2.9779999256134033	3.002000093460083	3.0179998874664307	3.0429999828338623	3.0490000247955322	3.062000036239624	3.0850000381469727	3.0850000381469727	3.111999988555908	3.130000114440918	3.1389999389648438	3.1389999389648438	3.125999927520752	3.125999927520752	3.125999927520752	3.11299991607666	3.109999895095825	3.1029999256134033	3.0959999561309814	3.0799999237060547	3.0759999752044678	3.069000005722046	3.063999891281128	3.065000057220459
1689416044694570989	3311	1689416044644286087	laser1	-2.356194496154785	2.356194496154785	0.004363323096185923	1.736111516947858e-05	0.02500000037252903	0.023000000044703484	60.0	2.7679998874664307	2.7839999198913574	2.7880001068115234	2.815000057220459	2.822999954223633	2.8289999961853027	2.8459999561309814	2.865999937057495	2.875	2.881999969482422	2.9000000953674316	2.9049999713897705	2.9260001182556152	2.940000057220459	2.9539999961853027	2.9830000400543213	3.0	3.005000114440918	3.0269999504089355	3.0450000762939453	3.072999954223633	3.075000047683716	3.0869998931884766	3.1019999980926514	3.1080000400543213	3.11299991607666	3.11299991607666	3.11299991607666	3.111999988555908	3.1059999465942383	3.1050000190734863	3.0950000286102295	3.0820000171661377	3.0820000171661377	3.0820000171661377	3.072999954223633	3.068000078201294	3.055000066757202	3.046999931335449
1689416044694576502	3312	1689416044669319156	laser1	-2.356194496154785	2.356194496154785	0.004363323096185923	1.736111516947858e-05	0.02500000037252903	0.023000000044703484	60.0	2.7690000534057617	2.7780001163482666	2.7909998893737793	2.796999931335449	2.828000068664551	2.8350000381469727	2.8510000705718994	2.859999895095825	2.869999885559082	2.88700008392334	2.8940000534057617	2.9159998893737793	2.927999973297119	2.946000099182129	2.9639999866485596	2.9769999980926514	2.990999937057495	3.0199999809265137	3.0369999408721924	3.0490000247955322	3.0789999961853027	3.0810000896453857	3.1010000705718994	3.1050000190734863	3.1080000400543213	3.109999895095825	3.109999895095825	3.1089999675750732	3.0959999561309814	3.0940001010894775	3.0899999141693115	3.0820000171661377	3.0799999237060547	3.069999933242798	3.062999963760376	3.055999994277954	3.052999973297119	3.0380001068115234	3.0380001068115234
1689416044735597716	3313	1689416044694242193	laser1	-2.356194496154785	2.356194496154785	0.004363323096185923	1.736111516947858e-05	0.02500000037252903	0.023000000044703484	60.0	2.7850000858306885	2.7850000858306885	2.813999891281128	2.819000005722046	2.828000068664551	2.8389999866485596	2.8529999256134033	2.8550000190734863	2.875999927520752	2.8959999084472656	2.8959999084472656	2.9200000762939453	2.9230000972747803	2.953000068664551	2.9769999980926514	2.9800000190734863	2.9860000610351562	3.0209999084472656	3.0369999408721924	3.059999942779541	3.0739998817443848	3.0910000801086426	3.0920000076293945	3.1110000610351562	3.1110000610351562	3.1110000610351562	3.114000082015991	3.1110000610351562	3.1059999465942383	3.0859999656677246	3.0850000381469727	3.0859999656677246	3.0829999446868896	3.0829999446868896	3.075000047683716	3.056999921798706	3.053999900817871	3.0490000247955322	3.0480000972747803
1689416044736607482	3314	1689416044719229722	laser1	-2.356194496154785	2.356194496154785	0.004363323096185923	1.736111516947858e-05	0.02500000037252903	0.023000000044703484	60.0	2.7780001163482666	2.7869999408721924	2.8010001182556152	2.8010001182556152	2.828000068664551	2.8299999237060547	2.8489999771118164	2.8580000400543213	2.88700008392334	2.888000011444092	2.9100000858306885	2.930000066757202	2.9489998817443848	2.9539999961853027	2.9630000591278076	2.984999895095825	2.992000102996826	3.0239999294281006	3.0299999713897705	3.055999994277954	3.065000057220459	3.0759999752044678	3.0889999866485596	3.109999895095825	3.109999895095825	3.0999999046325684	3.0810000896453857	3.0810000896453857	3.0810000896453857	3.065000057220459	3.062000036239624	3.0490000247955322	3.0420000553131104	3.0250000953674316	3.0139999389648438	3.013000011444092	3.0139999389648438	3.013000011444092	3.006999969482422
1689416044777581755	3315	1689416044744220225	laser1	-2.356194496154785	2.356194496154785	0.004363323096185923	1.736111516947858e-05	0.02500000037252903	0.023000000044703484	60.0	2.7739999294281006	2.7809998989105225	2.7950000762939453	2.818000078201294	2.819000005722046	2.8380000591278076	2.8399999141693115	2.8510000705718994	2.874000072479248	2.9040000438690186	2.9049999713897705	2.927000045776367	2.931999921798706	2.9639999866485596	2.9679999351501465	2.9809999465942383	2.996999979019165	3.0160000324249268	3.0320000648498535	3.0409998893737793	3.066999912261963	3.068000078201294	3.0910000801086426	3.0929999351501465	3.0910000801086426	3.0769999027252197	3.066999912261963	3.062000036239624	3.062000036239624	3.062000036239624	3.052000045776367	3.0439999103546143	3.0309998989105225	3.0220000743865967	3.0160000324249268	3.010999917984009	3.005000114440918	3.005000114440918	3.005000114440918
1689416044818569369	3316	1689416044769119405	laser1	-2.356194496154785	2.356194496154785	0.004363323096185923	1.736111516947858e-05	0.02500000037252903	0.023000000044703484	60.0	2.7730000019073486	2.7829999923706055	2.7990000247955322	2.811000108718872	2.815999984741211	2.8239998817443848	2.8450000286102295	2.8610000610351562	2.875	2.877000093460083	2.8889999389648438	2.9130001068115234	2.9260001182556152	2.941999912261963	2.9600000381469727	2.9800000190734863	3.000999927520752	3.0199999809265137	3.0320000648498535	3.046999931335449	3.065000057220459	3.0789999961853027	3.0859999656677246	3.0899999141693115	3.0859999656677246	3.0899999141693115	3.078000068664551	3.065999984741211	3.062000036239624	3.0339999198913574	3.0339999198913574	3.0230000019073486	3.0169999599456787	3.013000011444092	3.013000011444092	3.013000011444092	3.002000093460083	2.996999979019165	2.999000072479248
1689416044818575435	3317	1689416044794087211	laser1	-2.356194496154785	2.356194496154785	0.004363323096185923	1.736111516947858e-05	0.02500000037252903	0.023000000044703484	60.0	2.7829999923706055	2.7829999923706055	2.7920000553131104	2.805000066757202	2.8299999237060547	2.8329999446868896	2.8489999771118164	2.8570001125335693	2.880000114440918	2.8910000324249268	2.9059998989105225	2.9130001068115234	2.933000087738037	2.934999942779541	2.9590001106262207	2.9779999256134033	3.0	3.013000011444092	3.0280001163482666	3.0450000762939453	3.0490000247955322	3.066999912261963	3.0789999961853027	3.0789999961853027	3.0850000381469727	3.078000068664551	3.0769999027252197	3.071000099182129	3.071000099182129	3.069000005722046	3.055000066757202	3.0429999828338623	3.0429999828338623	3.0420000553131104	3.0309998989105225	3.0299999713897705	3.0179998874664307	3.013000011444092	3.0179998874664307
1689416044859578926	3318	1689416044819113784	laser1	-2.356194496154785	2.356194496154785	0.004363323096185923	1.736111516947858e-05	0.02500000037252903	0.023000000044703484	60.0	2.7739999294281006	2.7899999618530273	2.7909998893737793	2.809999942779541	2.822000026702881	2.8269999027252197	2.8480000495910645	2.8489999771118164	2.867000102996826	2.885999917984009	2.9119999408721924	2.9210000038146973	2.930000066757202	2.943000078201294	2.950000047683716	2.984999895095825	2.994999885559082	3.0160000324249268	3.0190000534057617	3.0369999408721924	3.052999973297119	3.0739998817443848	3.0910000801086426	3.0910000801086426	3.072000026702881	3.071000099182129	3.068000078201294	3.063999891281128	3.055000066757202	3.0460000038146973	3.0439999103546143	3.0380001068115234	3.0309998989105225	3.0160000324249268	3.01200008392334	3.010999917984009	3.00600004196167	3.003999948501587	3.003999948501587
1689416044861510548	3319	1689416044844008655	laser1	-2.356194496154785	2.356194496154785	0.004363323096185923	1.736111516947858e-05	0.02500000037252903	0.023000000044703484	60.0	2.7799999713897705	2.7869999408721924	2.799999952316284	2.802000045776367	2.825000047683716	2.8350000381469727	2.8550000190734863	2.865999937057495	2.878999948501587	2.88700008392334	2.9030001163482666	2.9170000553131104	2.931999921798706	2.937999963760376	2.9489998817443848	2.9700000286102295	2.994999885559082	3.007999897003174	3.0179998874664307	3.046999931335449	3.052000045776367	3.069999933242798	3.0789999961853027	3.0820000171661377	3.0789999961853027	3.056999921798706	3.052999973297119	3.052999973297119	3.052999973297119	3.0409998893737793	3.0409998893737793	3.0290000438690186	3.0260000228881836	3.0190000534057617	3.007999897003174	3.005000114440918	3.003000020980835	3.003000020980835	3.009999990463257
1689416044901595270	3320	1689416044868970611	laser1	-2.356194496154785	2.356194496154785	0.004363323096185923	1.736111516947858e-05	0.02500000037252903	0.023000000044703484	60.0	2.7709999084472656	2.7850000858306885	2.802000045776367	2.809000015258789	2.8239998817443848	2.8320000171661377	2.8499999046325684	2.8519999980926514	2.8580000400543213	2.8929998874664307	2.9089999198913574	2.927000045776367	2.930999994277954	2.943000078201294	2.9649999141693115	2.9660000801086426	2.996000051498413	3.0199999809265137	3.0399999618530273	3.0429999828338623	3.059000015258789	3.062999963760376	3.071000099182129	3.071000099182129	3.061000108718872	3.058000087738037	3.049999952316284	3.0490000247955322	3.0429999828338623	3.0369999408721924	3.0169999599456787	3.0160000324249268	3.0160000324249268	3.01200008392334	3.003000020980835	3.003000020980835	3.002000093460083	2.997999906539917	2.997999906539917
1689416044942555065	3321	1689416044894012052	laser1	-2.356194496154785	2.356194496154785	0.004363323096185923	1.736111516947858e-05	0.02500000037252903	0.023000000044703484	60.0	2.76200008392334	2.7850000858306885	2.7909998893737793	2.815999984741211	2.815999984741211	2.8269999027252197	2.8440001010894775	2.8499999046325684	2.867000102996826	2.8949999809265137	2.9000000953674316	2.9159998893737793	2.936000108718872	2.937999963760376	2.9590001106262207	2.9820001125335693	2.993000030517578	3.009000062942505	3.0230000019073486	3.0350000858306885	3.0460000038146973	3.061000108718872	3.061000108718872	3.056999921798706	3.056999921798706	3.052000045776367	3.0480000972747803	3.0439999103546143	3.0329999923706055	3.0320000648498535	3.0190000534057617	3.0169999599456787	3.010999917984009	3.006999969482422	2.999000072479248	2.994999885559082	2.990000009536743	2.990000009536743	2.994999885559082
1689416044942561616	3322	1689416044919051634	laser1	-2.356194496154785	2.356194496154785	0.004363323096185923	1.736111516947858e-05	0.02500000037252903	0.023000000044703484	60.0	2.7739999294281006	2.7880001068115234	2.7960000038146973	2.811000108718872	2.812000036239624	2.816999912261963	2.8320000171661377	2.8580000400543213	2.868000030517578	2.88100004196167	2.8919999599456787	2.9189999103546143	2.934000015258789	2.940000057220459	2.9609999656677246	2.9649999141693115	2.9860000610351562	3.00600004196167	3.0309998989105225	3.0409998893737793	3.055999994277954	3.065000057220459	3.065000057220459	3.0339999198913574	3.0329999923706055	3.0139999389648438	3.0139999389648438	3.010999917984009	3.006999969482422	2.996000051498413	2.9820001125335693	2.9790000915527344	2.9719998836517334	2.9719998836517334	2.9749999046325684	2.9749999046325684	2.9679999351501465	2.9649999141693115	2.9679999351501465
1689416044983593796	3323	1689416044944082601	laser1	-2.356194496154785	2.356194496154785	0.004363323096185923	1.736111516947858e-05	0.02500000037252903	0.023000000044703484	60.0	2.7780001163482666	2.7809998989105225	2.796999931335449	2.813999891281128	2.818000078201294	2.8340001106262207	2.8550000190734863	2.874000072479248	2.88100004196167	2.884000062942505	2.9070000648498535	2.9200000762939453	2.928999900817871	2.944999933242798	2.9700000286102295	2.9709999561309814	3.0	3.009000062942505	3.0420000553131104	3.0420000553131104	3.056999921798706	3.056999921798706	3.056999921798706	3.0409998893737793	3.0350000858306885	3.015000104904175	3.010999917984009	3.005000114440918	3.010999917984009	3.003999948501587	3.003999948501587	2.99399995803833	2.9839999675750732	2.9839999675750732	2.9839999675750732	2.9760000705718994	2.9549999237060547	2.9549999237060547	2.9679999351501465
1689416044986637560	3324	1689416044969174766	laser1	-2.356194496154785	2.356194496154785	0.004363323096185923	1.736111516947858e-05	0.02500000037252903	0.023000000044703484	60.0	2.7690000534057617	2.7869999408721924	2.802999973297119	2.802999973297119	2.818000078201294	2.8289999961853027	2.8480000495910645	2.8550000190734863	2.878999948501587	2.881999969482422	2.88700008392334	2.9179999828338623	2.927999973297119	2.940000057220459	2.9690001010894775	2.9760000705718994	2.999000072479248	3.009999990463257	3.015000104904175	3.0409998893737793	3.0510001182556152	3.059000015258789	3.059000015258789	3.0239999294281006	3.0169999599456787	3.0169999599456787	3.009999990463257	3.009999990463257	3.0179998874664307	3.0179998874664307	3.00600004196167	3.003999948501587	2.9830000400543213	2.9769999980926514	2.9830000400543213	2.9700000286102295	2.9609999656677246	2.9609999656677246	2.9700000286102295
1689416045028599006	3325	1689416044994118540	laser1	-2.356194496154785	2.356194496154785	0.004363323096185923	1.736111516947858e-05	0.02500000037252903	0.023000000044703484	60.0	2.7660000324249268	2.7860000133514404	2.7980000972747803	2.809999942779541	2.812999963760376	2.8340001106262207	2.8389999866485596	2.8529999256134033	2.865999937057495	2.884000062942505	2.9000000953674316	2.9200000762939453	2.921999931335449	2.936000108718872	2.9560000896453857	2.9760000705718994	2.984999895095825	3.013000011444092	3.0239999294281006	3.0339999198913574	3.053999900817871	3.053999900817871	3.049999952316284	3.0320000648498535	3.0230000019073486	3.0230000019073486	3.01200008392334	3.006999969482422	3.003999948501587	2.9830000400543213	2.9800000190734863	2.9749999046325684	2.9630000591278076	2.9630000591278076	2.9630000591278076	2.9709999561309814	2.9670000076293945	2.9670000076293945	2.9670000076293945
1689416045069643358	3326	1689416045019092694	laser1	-2.356194496154785	2.356194496154785	0.004363323096185923	1.736111516947858e-05	0.02500000037252903	0.023000000044703484	60.0	2.7739999294281006	2.7869999408721924	2.803999900817871	2.805999994277954	2.8289999961853027	2.8299999237060547	2.8440001010894775	2.8540000915527344	2.872999906539917	2.881999969482422	2.9059998989105225	2.9110000133514404	2.940000057220459	2.9509999752044678	2.9639999866485596	2.9760000705718994	2.990000009536743	3.002000093460083	3.0280001163482666	3.0339999198913574	3.059999942779541	3.059999942779541	3.056999921798706	3.0480000972747803	3.0380001068115234	3.0260000228881836	3.0199999809265137	3.0190000534057617	3.013000011444092	3.01200008392334	3.007999897003174	2.994999885559082	2.986999988555908	2.984999895095825	2.9739999771118164	2.9739999771118164	2.9760000705718994	2.9769999980926514	3.000999927520752
1689416045069659181	3327	1689416045044104365	laser1	-2.356194496154785	2.356194496154785	0.004363323096185923	1.736111516947858e-05	0.02500000037252903	0.023000000044703484	60.0	2.7799999713897705	2.7869999408721924	2.802000045776367	2.813999891281128	2.8259999752044678	2.8269999027252197	2.8320000171661377	2.8480000495910645	2.859999895095825	2.878000020980835	2.8959999084472656	2.9140000343322754	2.928999900817871	2.944000005722046	2.9600000381469727	2.9730000495910645	2.9739999771118164	3.00600004196167	3.0299999713897705	3.0420000553131104	3.059000015258789	3.061000108718872	3.061000108718872	3.0480000972747803	3.0369999408721924	3.0350000858306885	3.0260000228881836	3.0220000743865967	3.015000104904175	3.0139999389648438	3.006999969482422	2.999000072479248	2.99399995803833	2.984999895095825	2.9779999256134033	2.9749999046325684	2.9779999256134033	2.9800000190734863	2.9839999675750732
1689416045110707388	3328	1689416045069052830	laser1	-2.356194496154785	2.356194496154785	0.004363323096185923	1.736111516947858e-05	0.02500000037252903	0.023000000044703484	60.0	2.7750000953674316	2.7760000228881836	2.796999931335449	2.809000015258789	2.816999912261963	2.8350000381469727	2.8489999771118164	2.8570001125335693	2.874000072479248	2.8910000324249268	2.9070000648498535	2.9149999618530273	2.931999921798706	2.944000005722046	2.9570000171661377	2.9809999465942383	2.99399995803833	3.013000011444092	3.0179998874664307	3.0360000133514404	3.052000045776367	3.052000045776367	3.052000045776367	3.0409998893737793	3.0399999618530273	3.0260000228881836	3.0209999084472656	3.015000104904175	3.015000104904175	3.013000011444092	3.000999927520752	2.996000051498413	2.99399995803833	2.9860000610351562	2.9820001125335693	2.9779999256134033	2.9779999256134033	2.984999895095825	2.996999979019165
1689416045111506276	3329	1689416045094091085	laser1	-2.356194496154785	2.356194496154785	0.004363323096185923	1.736111516947858e-05	0.02500000037252903	0.023000000044703484	60.0	2.7809998989105225	2.7839999198913574	2.802000045776367	2.802999973297119	2.825000047683716	2.8369998931884766	2.8499999046325684	2.865999937057495	2.881999969482422	2.888000011444092	2.9110000133514404	2.9260001182556152	2.936000108718872	2.9509999752044678	2.9609999656677246	2.9860000610351562	2.993000030517578	3.01200008392334	3.0280001163482666	3.0399999618530273	3.052999973297119	3.052999973297119	3.0409998893737793	3.0339999198913574	3.0329999923706055	3.0290000438690186	3.0260000228881836	3.0239999294281006	3.0160000324249268	3.006999969482422	3.000999927520752	2.990999937057495	2.9820001125335693	2.9800000190734863	2.9769999980926514	2.9769999980926514	2.9690001010894775	2.9800000190734863	2.990999937057495
1689416045151565386	3330	1689416045119111535	laser1	-2.356194496154785	2.356194496154785	0.004363323096185923	1.736111516947858e-05	0.02500000037252903	0.023000000044703484	60.0	2.7880001068115234	2.7950000762939453	2.7990000247955322	2.806999921798706	2.8269999027252197	2.8369998931884766	2.8459999561309814	2.8570001125335693	2.874000072479248	2.875	2.8989999294281006	2.9210000038146973	2.9240000247955322	2.947999954223633	2.9769999980926514	2.9839999675750732	2.999000072479248	3.015000104904175	3.0250000953674316	3.0409998893737793	3.0439999103546143	3.0409998893737793	3.0299999713897705	3.0260000228881836	3.013000011444092	3.00600004196167	2.999000072479248	2.984999895095825	2.984999895095825	2.9790000915527344	2.9790000915527344	2.9700000286102295	2.9630000591278076	2.9609999656677246	2.943000078201294	2.9579999446868896	2.944000005722046	2.9579999446868896	2.9779999256134033
1689416045192571805	3331	1689416045144090409	laser1	-2.356194496154785	2.356194496154785	0.004363323096185923	1.736111516947858e-05	0.02500000037252903	0.023000000044703484	60.0	2.7760000228881836	2.7860000133514404	2.7960000038146973	2.816999912261963	2.819999933242798	2.8329999446868896	2.8440001010894775	2.8540000915527344	2.872999906539917	2.890000104904175	2.9000000953674316	2.9110000133514404	2.930999994277954	2.933000087738037	2.9509999752044678	2.9800000190734863	2.9860000610351562	3.000999927520752	3.009999990463257	3.0190000534057617	3.0429999828338623	3.0429999828338623	3.0320000648498535	3.0179998874664307	3.005000114440918	2.993000030517578	2.992000102996826	2.990000009536743	2.9800000190734863	2.9709999561309814	2.9679999351501465	2.9670000076293945	2.9649999141693115	2.9649999141693115	2.9609999656677246	2.9560000896453857	2.9560000896453857	2.9560000896453857	2.9570000171661377
1689416045192575992	3332	1689416045169117447	laser1	-2.356194496154785	2.356194496154785	0.004363323096185923	1.736111516947858e-05	0.02500000037252903	0.023000000044703484	60.0	2.7780001163482666	2.7899999618530273	2.7929999828338623	2.812999963760376	2.822000026702881	2.8399999141693115	2.8550000190734863	2.865999937057495	2.877000093460083	2.888000011444092	2.9040000438690186	2.9110000133514404	2.9260001182556152	2.937000036239624	2.947999954223633	2.9630000591278076	2.9809999465942383	3.00600004196167	3.0220000743865967	3.0329999923706055	3.046999931335449	3.046999931335449	3.0139999389648438	3.00600004196167	3.002000093460083	3.002000093460083	2.996000051498413	2.984999895095825	2.984999895095825	2.990000009536743	2.990000009536743	2.9790000915527344	2.9760000705718994	2.9679999351501465	2.9570000171661377	2.937000036239624	2.937000036239624	2.947000026702881	2.9509999752044678
1689416045234591185	3333	1689416045194060873	laser1	-2.356194496154785	2.356194496154785	0.004363323096185923	1.736111516947858e-05	0.02500000037252903	0.023000000044703484	60.0	2.7739999294281006	2.7799999713897705	2.806999921798706	2.808000087738037	2.8239998817443848	2.8369998931884766	2.8420000076293945	2.859999895095825	2.872999906539917	2.878999948501587	2.8980000019073486	2.9059998989105225	2.9240000247955322	2.947000026702881	2.9489998817443848	2.9749999046325684	2.9860000610351562	2.9860000610351562	3.015000104904175	3.0299999713897705	3.0399999618530273	3.0420000553131104	3.0420000553131104	3.0250000953674316	2.994999885559082	2.993000030517578	2.994999885559082	2.990999937057495	2.9820001125335693	2.9820001125335693	2.9709999561309814	2.9730000495910645	2.9709999561309814	2.9730000495910645	2.9509999752044678	2.9509999752044678	2.950000047683716	2.950000047683716	2.9579999446868896
1689416045236425731	3334	1689416045219098090	laser1	-2.356194496154785	2.356194496154785	0.004363323096185923	1.736111516947858e-05	0.02500000037252903	0.023000000044703484	60.0	2.7730000019073486	2.7739999294281006	2.7960000038146973	2.813999891281128	2.819000005722046	2.8399999141693115	2.8450000286102295	2.871000051498413	2.871000051498413	2.881999969482422	2.9089999198913574	2.9119999408721924	2.927000045776367	2.940999984741211	2.9560000896453857	2.9660000801086426	2.9839999675750732	2.993000030517578	3.009000062942505	3.0309998989105225	3.0420000553131104	3.0450000762939453	3.0450000762939453	3.0380001068115234	3.0339999198913574	3.0209999084472656	3.0179998874664307	3.0160000324249268	3.005000114440918	3.005000114440918	2.999000072479248	2.98799991607666	2.984999895095825	2.9739999771118164	2.9730000495910645	2.9690001010894775	2.9679999351501465	2.9679999351501465	2.9830000400543213
1689416045277563341	3335	1689416045244084229	laser1	-2.356194496154785	2.356194496154785	0.004363323096185923	1.736111516947858e-05	0.02500000037252903	0.023000000044703484	60.0	2.7709999084472656	2.7780001163482666	2.7980000972747803	2.805000066757202	2.815000057220459	2.8389999866485596	2.8489999771118164	2.861999988555908	2.874000072479248	2.877000093460083	2.8919999599456787	2.9130001068115234	2.928999900817871	2.947000026702881	2.9590001106262207	2.9760000705718994	2.986999988555908	3.009999990463257	3.0269999504089355	3.0409998893737793	3.0429999828338623	3.0450000762939453	3.0450000762939453	3.0369999408721924	3.0369999408721924	3.0299999713897705	3.0230000019073486	3.0169999599456787	3.009999990463257	3.003999948501587	3.002000093460083	2.990999937057495	2.990000009536743	2.989000082015991	2.9820001125335693	2.9800000190734863	2.9719998836517334	2.9690001010894775	2.9719998836517334
1689416045318570562	3336	1689416045269061595	laser1	-2.356194496154785	2.356194496154785	0.004363323096185923	1.736111516947858e-05	0.02500000037252903	0.023000000044703484	60.0	2.7690000534057617	2.7820000648498535	2.7939999103546143	2.809999942779541	2.815999984741211	2.8340001106262207	2.8389999866485596	2.8550000190734863	2.86299991607666	2.88700008392334	2.9000000953674316	2.9089999198913574	2.934000015258789	2.940000057220459	2.9549999237060547	2.9660000801086426	2.98799991607666	3.009999990463257	3.0230000019073486	3.0280001163482666	3.0480000972747803	3.0480000972747803	3.0460000038146973	3.0280001163482666	3.0280001163482666	3.0260000228881836	3.0199999809265137	3.0179998874664307	3.010999917984009	3.007999897003174	3.002000093460083	2.986999988555908	2.9800000190734863	2.9800000190734863	2.9800000190734863	2.9700000286102295	2.9660000801086426	2.9660000801086426	2.9749999046325684
1689416045318576793	3337	1689416045294017677	laser1	-2.356194496154785	2.356194496154785	0.004363323096185923	1.736111516947858e-05	0.02500000037252903	0.023000000044703484	60.0	2.7820000648498535	2.7980000972747803	2.8010001182556152	2.818000078201294	2.8310000896453857	2.8469998836517334	2.8550000190734863	2.86899995803833	2.88100004196167	2.881999969482422	2.8970000743865967	2.9030001163482666	2.930999994277954	2.940999984741211	2.947999954223633	2.9809999465942383	2.9839999675750732	2.997999906539917	3.009000062942505	3.0309998989105225	3.0360000133514404	3.0490000247955322	3.0490000247955322	3.0369999408721924	3.0309998989105225	3.0290000438690186	3.0209999084472656	3.015000104904175	3.015000104904175	3.003000020980835	3.000999927520752	2.999000072479248	2.994999885559082	2.993000030517578	2.9830000400543213	2.9809999465942383	2.9809999465942383	2.9809999465942383	2.990000009536743
1689416045359548518	3338	1689416045319026749	laser1	-2.356194496154785	2.356194496154785	0.004363323096185923	1.736111516947858e-05	0.02500000037252903	0.023000000044703484	60.0	2.7739999294281006	2.7820000648498535	2.7990000247955322	2.809999942779541	2.815999984741211	2.8350000381469727	2.8420000076293945	2.8469998836517334	2.868000030517578	2.878999948501587	2.9049999713897705	2.9070000648498535	2.937000036239624	2.940000057220459	2.9579999446868896	2.9590001106262207	2.990999937057495	2.99399995803833	3.0169999599456787	3.0269999504089355	3.0320000648498535	3.049999952316284	3.049999952316284	3.0420000553131104	3.0409998893737793	3.0320000648498535	3.0309998989105225	3.0280001163482666	3.0209999084472656	3.013000011444092	2.996999979019165	2.994999885559082	2.9839999675750732	2.9820001125335693	2.9809999465942383	2.9800000190734863	2.9800000190734863	2.9800000190734863	2.989000082015991
1689416045361349284	3339	1689416045344039863	laser1	-2.356194496154785	2.356194496154785	0.004363323096185923	1.736111516947858e-05	0.02500000037252903	0.023000000044703484	60.0	2.7739999294281006	2.7790000438690186	2.803999900817871	2.808000087738037	2.8239998817443848	2.828000068664551	2.8480000495910645	2.8529999256134033	2.86299991607666	2.888000011444092	2.9079999923706055	2.9200000762939453	2.940999984741211	2.950000047683716	2.9570000171661377	2.9739999771118164	2.990999937057495	3.003000020980835	3.0220000743865967	3.0299999713897705	3.0439999103546143	3.0439999103546143	3.0350000858306885	3.015000104904175	3.013000011444092	3.009000062942505	2.999000072479248	2.994999885559082	2.99399995803833	2.984999895095825	2.9749999046325684	2.9749999046325684	2.9609999656677246	2.9630000591278076	2.9579999446868896	2.9579999446868896	2.947000026702881	2.947000026702881	2.9600000381469727
1689416045402572501	3340	1689416045369008336	laser1	-2.356194496154785	2.356194496154785	0.004363323096185923	1.736111516947858e-05	0.02500000037252903	0.023000000044703484	60.0	2.7699999809265137	2.7739999294281006	2.7950000762939453	2.818000078201294	2.8329999446868896	2.8420000076293945	2.8550000190734863	2.868000030517578	2.872999906539917	2.890000104904175	2.8989999294281006	2.921999931335449	2.9240000247955322	2.941999912261963	2.944999933242798	2.9800000190734863	2.9809999465942383	3.00600004196167	3.0169999599456787	3.0320000648498535	3.0420000553131104	3.0429999828338623	3.0429999828338623	3.0409998893737793	3.0179998874664307	3.013000011444092	3.013000011444092	2.996999979019165	2.996000051498413	2.9790000915527344	2.9769999980926514	2.9769999980926514	2.9749999046325684	2.9790000915527344	2.9749999046325684	2.9690001010894775	2.947000026702881	2.947000026702881	2.9649999141693115
1689416045443776742	3341	1689416045393928949	laser1	-2.356194496154785	2.356194496154785	0.004363323096185923	1.736111516947858e-05	0.02500000037252903	0.023000000044703484	60.0	2.7790000438690186	2.7860000133514404	2.7899999618530273	2.818000078201294	2.818000078201294	2.8369998931884766	2.8389999866485596	2.8589999675750732	2.865000009536743	2.888000011444092	2.8889999389648438	2.9149999618530273	2.930000066757202	2.943000078201294	2.9560000896453857	2.9690001010894775	2.9809999465942383	2.989000082015991	3.007999897003174	3.0260000228881836	3.0409998893737793	3.0510001182556152	3.0510001182556152	3.0360000133514404	3.0280001163482666	3.015000104904175	3.0139999389648438	3.013000011444092	3.013000011444092	3.01200008392334	2.990999937057495	2.9820001125335693	2.9820001125335693	2.9820001125335693	2.9820001125335693	2.9739999771118164	2.9690001010894775	2.9639999866485596	2.9639999866485596
1689416045443786746	3342	1689416045418928536	laser1	-2.356194496154785	2.356194496154785	0.004363323096185923	1.736111516947858e-05	0.02500000037252903	0.023000000044703484	60.0	2.7769999504089355	2.7850000858306885	2.7990000247955322	2.803999900817871	2.822999954223633	2.825000047683716	2.8480000495910645	2.8550000190734863	2.865000009536743	2.88100004196167	2.9010000228881836	2.924999952316284	2.9260001182556152	2.941999912261963	2.9779999256134033	2.9820001125335693	2.9839999675750732	3.006999969482422	3.0220000743865967	3.0399999618530273	3.052999973297119	3.053999900817871	3.053999900817871	3.0510001182556152	3.0450000762939453	3.0450000762939453	3.0329999923706055	3.0309998989105225	3.0220000743865967	3.0220000743865967	3.0179998874664307	3.010999917984009	3.003000020980835	2.993000030517578	2.990000009536743	2.9809999465942383	2.9719998836517334	2.9779999256134033	2.9779999256134033
1689416045484600021	3343	1689416045443884854	laser1	-2.356194496154785	2.356194496154785	0.004363323096185923	1.736111516947858e-05	0.02500000037252903	0.023000000044703484	60.0	2.7730000019073486	2.7899999618530273	2.805999994277954	2.813999891281128	2.8259999752044678	2.828000068664551	2.8429999351501465	2.8529999256134033	2.871000051498413	2.878999948501587	2.9070000648498535	2.9140000343322754	2.934000015258789	2.944000005722046	2.9679999351501465	2.9749999046325684	3.005000114440918	3.006999969482422	3.0250000953674316	3.0260000228881836	3.062000036239624	3.063999891281128	3.063999891281128	3.0510001182556152	3.046999931335449	3.0409998893737793	3.0250000953674316	3.0209999084472656	3.0190000534057617	3.013000011444092	3.009000062942505	2.98799991607666	2.98799991607666	2.986999988555908	2.990999937057495	2.9820001125335693	2.9779999256134033	2.9730000495910645	2.9730000495910645
1689416045486132272	3344	1689416045468743876	laser1	-2.356194496154785	2.356194496154785	0.004363323096185923	1.736111516947858e-05	0.02500000037252903	0.023000000044703484	60.0	2.7750000953674316	2.7760000228881836	2.799999952316284	2.802999973297119	2.821000099182129	2.8239998817443848	2.8540000915527344	2.8559999465942383	2.871000051498413	2.885999917984009	2.8980000019073486	2.9189999103546143	2.934000015258789	2.937999963760376	2.9630000591278076	2.9709999561309814	2.98799991607666	3.003000020980835	3.0169999599456787	3.0269999504089355	3.049999952316284	3.069000005722046	3.069000005722046	3.053999900817871	3.0429999828338623	3.0350000858306885	3.0320000648498535	3.0309998989105225	3.0220000743865967	3.0199999809265137	3.010999917984009	3.003999948501587	3.003999948501587	2.997999906539917	2.990999937057495	2.9860000610351562	2.9800000190734863	2.9749999046325684	2.9800000190734863
1689416045526573170	3345	1689416045493656760	laser1	-2.356194496154785	2.356194496154785	0.004363323096185923	1.736111516947858e-05	0.02500000037252903	0.023000000044703484	60.0	2.7750000953674316	2.7809998989105225	2.805000066757202	2.809999942779541	2.822999954223633	2.8359999656677246	2.8550000190734863	2.865000009536743	2.875999927520752	2.8949999809265137	2.9010000228881836	2.9260001182556152	2.927999973297119	2.946000099182129	2.9570000171661377	2.984999895095825	2.986999988555908	3.0	3.0209999084472656	3.0239999294281006	3.0460000038146973	3.062000036239624	3.062000036239624	3.052000045776367	3.0390000343322754	3.0290000438690186	3.0260000228881836	3.0290000438690186	3.0209999084472656	3.015000104904175	3.010999917984009	3.000999927520752	2.997999906539917	2.994999885559082	2.9830000400543213	2.9830000400543213	2.9769999980926514	2.9769999980926514	2.9860000610351562
1689416045568612248	3346	1689416045518587945	laser1	-2.356194496154785	2.356194496154785	0.004363323096185923	1.736111516947858e-05	0.02500000037252903	0.023000000044703484	60.0	2.7850000858306885	2.796999931335449	2.809000015258789	2.819000005722046	2.821000099182129	2.8320000171661377	2.8510000705718994	2.865000009536743	2.875999927520752	2.8940000534057617	2.8989999294281006	2.9170000553131104	2.938999891281128	2.950000047683716	2.9709999561309814	2.9719998836517334	2.990999937057495	3.009000062942505	3.0209999084472656	3.0260000228881836	3.053999900817871	3.063999891281128	3.063999891281128	3.069999933242798	3.062000036239624	3.056999921798706	3.0439999103546143	3.0429999828338623	3.0260000228881836	3.0250000953674316	3.0190000534057617	3.007999897003174	3.007999897003174	3.006999969482422	3.002000093460083	3.0	2.993000030517578	2.992000102996826	2.993000030517578
1689416045568625988	3347	1689416045543601175	laser1	-2.356194496154785	2.356194496154785	0.004363323096185923	1.736111516947858e-05	0.02500000037252903	0.023000000044703484	60.0	2.7760000228881836	2.7799999713897705	2.8010001182556152	2.808000087738037	2.815000057220459	2.8340001106262207	2.8540000915527344	2.8570001125335693	2.871999979019165	2.872999906539917	2.8889999389648438	2.9100000858306885	2.9210000038146973	2.934000015258789	2.9489998817443848	2.9820001125335693	2.997999906539917	2.999000072479248	3.009000062942505	3.0260000228881836	3.052000045776367	3.053999900817871	3.058000087738037	3.058000087738037	3.052000045776367	3.0360000133514404	3.0290000438690186	3.0209999084472656	3.0209999084472656	3.0209999084472656	3.002000093460083	2.994999885559082	2.990999937057495	2.984999895095825	2.984999895095825	2.9730000495910645	2.9719998836517334	2.9630000591278076	2.9539999961853027
1689416045609649684	3348	1689416045568600259	laser1	-2.356194496154785	2.356194496154785	0.004363323096185923	1.736111516947858e-05	0.02500000037252903	0.023000000044703484	60.0	2.7760000228881836	2.7769999504089355	2.805999994277954	2.809999942779541	2.822000026702881	2.8410000801086426	2.8489999771118164	2.86299991607666	2.872999906539917	2.875	2.884999990463257	2.9170000553131104	2.9210000038146973	2.944999933242798	2.9600000381469727	2.9660000801086426	2.9860000610351562	3.00600004196167	3.0169999599456787	3.0380001068115234	3.0510001182556152	3.052999973297119	3.065000057220459	3.065000057220459	3.0269999504089355	3.0269999504089355	3.0369999408721924	3.0369999408721924	3.013000011444092	3.009999990463257	3.005000114440918	2.997999906539917	2.997999906539917	2.9860000610351562	2.9830000400543213	2.9769999980926514	2.9579999446868896	2.9489998817443848	2.9579999446868896
1689416045610895563	3349	1689416045593542120	laser1	-2.356194496154785	2.356194496154785	0.004363323096185923	1.736111516947858e-05	0.02500000037252903	0.023000000044703484	60.0	2.7769999504089355	2.7899999618530273	2.7980000972747803	2.808000087738037	2.818000078201294	2.8289999961853027	2.8469998836517334	2.8480000495910645	2.865000009536743	2.877000093460083	2.884000062942505	2.9130001068115234	2.927999973297119	2.937999963760376	2.9639999866485596	2.9690001010894775	2.990999937057495	3.013000011444092	3.0230000019073486	3.0320000648498535	3.0450000762939453	3.052000045776367	3.052000045776367	3.0510001182556152	3.0439999103546143	3.0439999103546143	3.0350000858306885	3.0350000858306885	3.0350000858306885	3.002000093460083	3.0	2.992000102996826	2.989000082015991	2.9860000610351562	2.9860000610351562	2.9820001125335693	2.9700000286102295	2.9570000171661377	2.9570000171661377
1689416045651589469	3350	1689416045618555292	laser1	-2.356194496154785	2.356194496154785	0.004363323096185923	1.736111516947858e-05	0.02500000037252903	0.023000000044703484	60.0	2.7669999599456787	2.7799999713897705	2.7869999408721924	2.811000108718872	2.812000036239624	2.8420000076293945	2.8459999561309814	2.8510000705718994	2.8529999256134033	2.875999927520752	2.884999990463257	2.9070000648498535	2.924999952316284	2.941999912261963	2.9700000286102295	2.9749999046325684	2.990000009536743	2.999000072479248	3.0160000324249268	3.0290000438690186	3.0460000038146973	3.0510001182556152	3.052999973297119	3.052999973297119	3.0369999408721924	3.0269999504089355	3.0269999504089355	3.0269999504089355	3.0160000324249268	3.0160000324249268	3.009000062942505	3.003999948501587	2.994999885559082	2.993000030517578	2.98799991607666	2.9790000915527344	2.9790000915527344	2.9779999256134033	2.9830000400543213
1689416045692675932	3351	1689416045643607722	laser1	-2.356194496154785	2.356194496154785	0.004363323096185923	1.736111516947858e-05	0.02500000037252903	0.023000000044703484	60.0	2.7720000743865967	2.7939999103546143	2.7950000762939453	2.816999912261963	2.819000005722046	2.8299999237060547	2.8410000801086426	2.8499999046325684	2.8589999675750732	2.874000072479248	2.890000104904175	2.9049999713897705	2.9089999198913574	2.944999933242798	2.9619998931884766	2.9719998836517334	2.99399995803833	3.003999948501587	3.01200008392334	3.0320000648498535	3.0380001068115234	3.0439999103546143	3.065000057220459	3.065000057220459	3.065000057220459	3.052999973297119	3.0409998893737793	3.0390000343322754	3.0350000858306885	3.0309998989105225	3.0299999713897705	3.0179998874664307	3.0139999389648438	3.013000011444092	3.007999897003174	3.003000020980835	2.994999885559082	2.9830000400543213	2.990999937057495
1689416045692683852	3352	1689416045668652682	laser1	-2.356194496154785	2.356194496154785	0.004363323096185923	1.736111516947858e-05	0.02500000037252903	0.023000000044703484	60.0	2.7809998989105225	2.7880001068115234	2.803999900817871	2.805000066757202	2.816999912261963	2.828000068664551	2.8469998836517334	2.8489999771118164	2.8499999046325684	2.875	2.8970000743865967	2.9100000858306885	2.930999994277954	2.940999984741211	2.9630000591278076	2.9679999351501465	2.986999988555908	3.01200008392334	3.0160000324249268	3.0250000953674316	3.0399999618530273	3.059000015258789	3.072999954223633	3.072999954223633	3.069000005722046	3.056999921798706	3.0490000247955322	3.0450000762939453	3.0450000762939453	3.0390000343322754	3.0369999408721924	3.0280001163482666	3.01200008392334	3.009000062942505	3.003000020980835	2.99399995803833	2.989000082015991	2.9800000190734863	2.989000082015991
1689416045733569379	3353	1689416045693663753	laser1	-2.356194496154785	2.356194496154785	0.004363323096185923	1.736111516947858e-05	0.02500000037252903	0.023000000044703484	60.0	2.7679998874664307	2.7809998989105225	2.7850000858306885	2.809999942779541	2.811000108718872	2.8289999961853027	2.8369998931884766	2.8550000190734863	2.871000051498413	2.875999927520752	2.885999917984009	2.9070000648498535	2.9189999103546143	2.933000087738037	2.9609999656677246	2.9639999866485596	2.9760000705718994	2.997999906539917	3.0260000228881836	3.0280001163482666	3.049999952316284	3.055000066757202	3.061000108718872	3.065000057220459	3.066999912261963	3.066999912261963	3.0429999828338623	3.0420000553131104	3.0420000553131104	3.0420000553131104	3.0239999294281006	3.0179998874664307	3.0160000324249268	3.003999948501587	3.000999927520752	3.003999948501587	3.0	2.999000072479248	2.993000030517578
1689416045735878600	3354	1689416045718664819	laser1	-2.356194496154785	2.356194496154785	0.004363323096185923	1.736111516947858e-05	0.02500000037252903	0.023000000044703484	60.0	2.7669999599456787	2.7960000038146973	2.796999931335449	2.802999973297119	2.812000036239624	2.8239998817443848	2.8489999771118164	2.8559999465942383	2.869999885559082	2.877000093460083	2.880000114440918	2.9079999923706055	2.9189999103546143	2.944000005722046	2.9660000801086426	2.9730000495910645	2.9790000915527344	3.003999948501587	3.00600004196167	3.0239999294281006	3.052999973297119	3.055999994277954	3.068000078201294	3.068000078201294	3.068000078201294	3.063999891281128	3.053999900817871	3.0490000247955322	3.0490000247955322	3.0409998893737793	3.0369999408721924	3.0260000228881836	3.0239999294281006	3.01200008392334	3.002000093460083	3.000999927520752	2.997999906539917	2.990999937057495	2.990999937057495
1689416045776568610	3355	1689416045743752370	laser1	-2.356194496154785	2.356194496154785	0.004363323096185923	1.736111516947858e-05	0.02500000037252903	0.023000000044703484	60.0	2.7669999599456787	2.7799999713897705	2.7920000553131104	2.8010001182556152	2.809999942779541	2.828000068664551	2.8510000705718994	2.864000082015991	2.865999937057495	2.88100004196167	2.8989999294281006	2.9119999408721924	2.9159998893737793	2.937000036239624	2.947999954223633	2.9800000190734863	2.986999988555908	2.993000030517578	3.0209999084472656	3.0390000343322754	3.0390000343322754	3.0480000972747803	3.072999954223633	3.072999954223633	3.059999942779541	3.055999994277954	3.052000045776367	3.0339999198913574	3.0339999198913574	3.0260000228881836	3.0179998874664307	3.0179998874664307	3.0169999599456787	3.005000114440918	2.990999937057495	2.9860000610351562	2.9730000495910645	2.9700000286102295	2.9700000286102295
1689416045817687958	3356	1689416045768869450	laser1	-2.356194496154785	2.356194496154785	0.004363323096185923	1.736111516947858e-05	0.02500000037252903	0.023000000044703484	60.0	2.7820000648498535	2.7920000553131104	2.7980000972747803	2.802000045776367	2.8299999237060547	2.8480000495910645	2.8510000705718994	2.872999906539917	2.878000020980835	2.880000114440918	2.9000000953674316	2.9210000038146973	2.921999931335449	2.940000057220459	2.9489998817443848	2.9670000076293945	2.984999895095825	2.996999979019165	3.009999990463257	3.0369999408721924	3.0490000247955322	3.059000015258789	3.069999933242798	3.069999933242798	3.0490000247955322	3.0280001163482666	3.0260000228881836	3.0280001163482666	3.0399999618530273	3.0399999618530273	3.0169999599456787	3.015000104904175	3.002000093460083	2.99399995803833	2.996000051498413	2.99399995803833	2.984999895095825	2.9769999980926514	2.9769999980926514
1689416045817694463	3357	1689416045793966381	laser1	-2.356194496154785	2.356194496154785	0.004363323096185923	1.736111516947858e-05	0.02500000037252903	0.023000000044703484	60.0	2.7750000953674316	2.7890000343322754	2.802000045776367	2.809999942779541	2.819000005722046	2.8329999446868896	2.8559999465942383	2.86299991607666	2.874000072479248	2.874000072479248	2.9000000953674316	2.9030001163482666	2.930000066757202	2.947999954223633	2.9519999027252197	2.9719998836517334	2.98799991607666	3.006999969482422	3.0239999294281006	3.0320000648498535	3.0510001182556152	3.068000078201294	3.069000005722046	3.069000005722046	3.052999973297119	3.049999952316284	3.0480000972747803	3.0490000247955322	3.0480000972747803	3.0269999504089355	3.0269999504089355	3.0239999294281006	3.00600004196167	3.005000114440918	2.999000072479248	2.993000030517578	2.9760000705718994	2.9760000705718994	2.9809999465942383
1689416045859605094	3358	1689416045818987046	laser1	-2.356194496154785	2.356194496154785	0.004363323096185923	1.736111516947858e-05	0.02500000037252903	0.023000000044703484	60.0	2.7750000953674316	2.7809998989105225	2.7960000038146973	2.7990000247955322	2.8269999027252197	2.8369998931884766	2.8550000190734863	2.859999895095825	2.865000009536743	2.88700008392334	2.8940000534057617	2.9070000648498535	2.933000087738037	2.950000047683716	2.9519999027252197	2.9769999980926514	2.996000051498413	3.003000020980835	3.0190000534057617	3.0190000534057617	3.0299999713897705	3.056999921798706	3.075000047683716	3.075000047683716	3.061000108718872	3.058000087738037	3.049999952316284	3.0429999828338623	3.0409998893737793	3.0390000343322754	3.0309998989105225	3.0169999599456787	3.013000011444092	2.99399995803833	2.997999906539917	2.990999937057495	2.9830000400543213	2.9800000190734863	2.9800000190734863
1689416045861124815	3359	1689416045844078592	laser1	-2.356194496154785	2.356194496154785	0.004363323096185923	1.736111516947858e-05	0.02500000037252903	0.023000000044703484	60.0	2.7760000228881836	2.7860000133514404	2.808000087738037	2.815000057220459	2.8299999237060547	2.8329999446868896	2.8540000915527344	2.8550000190734863	2.874000072479248	2.88700008392334	2.9000000953674316	2.9000000953674316	2.9240000247955322	2.943000078201294	2.9619998931884766	2.9790000915527344	2.990999937057495	3.009999990463257	3.0239999294281006	3.0290000438690186	3.0439999103546143	3.062000036239624	3.0810000896453857	3.0810000896453857	3.068000078201294	3.062999963760376	3.062000036239624	3.058000087738037	3.052999973297119	3.046999931335449	3.0420000553131104	3.0339999198913574	3.0320000648498535	3.0230000019073486	3.0169999599456787	3.007999897003174	3.007999897003174	3.003000020980835	3.00600004196167
1689416045901570199	3360	1689416045869084737	laser1	-2.356194496154785	2.356194496154785	0.004363323096185923	1.736111516947858e-05	0.02500000037252903	0.023000000044703484	60.0	2.7829999923706055	2.7869999408721924	2.796999931335449	2.813999891281128	2.822000026702881	2.8440001010894775	2.8469998836517334	2.872999906539917	2.878000020980835	2.884000062942505	2.888000011444092	2.9200000762939453	2.927000045776367	2.937999963760376	2.9539999961853027	2.9730000495910645	2.986999988555908	2.99399995803833	3.0250000953674316	3.0329999923706055	3.052000045776367	3.061000108718872	3.071000099182129	3.0799999237060547	3.0799999237060547	3.069999933242798	3.062000036239624	3.061000108718872	3.061000108718872	3.053999900817871	3.0460000038146973	3.0329999923706055	3.0329999923706055	3.0250000953674316	3.01200008392334	3.009999990463257	3.005000114440918	3.005000114440918	3.009999990463257
1689416045942566361	3361	1689416045894006376	laser1	-2.356194496154785	2.356194496154785	0.004363323096185923	1.736111516947858e-05	0.02500000037252903	0.023000000044703484	60.0	2.7850000858306885	2.7890000343322754	2.8010001182556152	2.809000015258789	2.819999933242798	2.8299999237060547	2.8359999656677246	2.8580000400543213	2.881999969482422	2.88700008392334	2.8929998874664307	2.9019999504089355	2.933000087738037	2.943000078201294	2.9590001106262207	2.9809999465942383	2.996000051498413	3.000999927520752	3.0179998874664307	3.0250000953674316	3.046999931335449	3.062999963760376	3.0850000381469727	3.0850000381469727	3.0850000381469727	3.0789999961853027	3.065999984741211	3.062999963760376	3.055000066757202	3.046999931335449	3.046999931335449	3.0450000762939453	3.0390000343322754	3.0290000438690186	3.0220000743865967	3.0220000743865967	3.0220000743865967	3.010999917984009	3.003999948501587
1689416045942570442	3362	1689416045918968826	laser1	-2.356194496154785	2.356194496154785	0.004363323096185923	1.736111516947858e-05	0.02500000037252903	0.023000000044703484	60.0	2.7769999504089355	2.7899999618530273	2.803999900817871	2.809000015258789	2.822000026702881	2.8359999656677246	2.8529999256134033	2.8540000915527344	2.871000051498413	2.875999927520752	2.8949999809265137	2.9149999618530273	2.927000045776367	2.9519999027252197	2.9539999961853027	2.9709999561309814	2.98799991607666	2.997999906539917	3.009000062942505	3.0269999504089355	3.0439999103546143	3.056999921798706	3.0850000381469727	3.0850000381469727	3.0840001106262207	3.0769999027252197	3.0739998817443848	3.069000005722046	3.068000078201294	3.065000057220459	3.052000045776367	3.0420000553131104	3.0399999618530273	3.0320000648498535	3.0250000953674316	3.0209999084472656	3.010999917984009	3.010999917984009	3.0190000534057617
1689416045984566232	3363	1689416045943996493	laser1	-2.356194496154785	2.356194496154785	0.004363323096185923	1.736111516947858e-05	0.02500000037252903	0.023000000044703484	60.0	2.7780001163482666	2.7829999923706055	2.7920000553131104	2.816999912261963	2.819999933242798	2.8410000801086426	2.8469998836517334	2.8610000610351562	2.877000093460083	2.888000011444092	2.8959999084472656	2.9149999618530273	2.928999900817871	2.934999942779541	2.9639999866485596	2.9639999866485596	2.9830000400543213	3.003999948501587	3.0329999923706055	3.0399999618530273	3.052000045776367	3.069999933242798	3.072000026702881	3.0899999141693115	3.0899999141693115	3.059999942779541	3.059000015258789	3.052999973297119	3.0329999923706055	3.0329999923706055	3.0320000648498535	3.0299999713897705	3.0209999084472656	3.0209999084472656	3.005000114440918	2.994999885559082	2.994999885559082	2.99399995803833	2.99399995803833
1689416045986051058	3364	1689416045969065087	laser1	-2.356194496154785	2.356194496154785	0.004363323096185923	1.736111516947858e-05	0.02500000037252903	0.023000000044703484	60.0	2.7750000953674316	2.7920000553131104	2.8010001182556152	2.818000078201294	2.821000099182129	2.8499999046325684	2.8550000190734863	2.865000009536743	2.8919999599456787	2.8970000743865967	2.9010000228881836	2.9159998893737793	2.927999973297119	2.947000026702881	2.9570000171661377	2.9619998931884766	2.992000102996826	3.013000011444092	3.0209999084472656	3.0409998893737793	3.052000045776367	3.058000087738037	3.0799999237060547	3.0959999561309814	3.0959999561309814	3.065999984741211	3.065999984741211	3.062999963760376	3.0439999103546143	3.0360000133514404	3.0280001163482666	3.0209999084472656	3.0199999809265137	3.0179998874664307	3.010999917984009	3.010999917984009	3.009000062942505	2.997999906539917	2.997999906539917
1689416046026570998	3365	1689416045994126597	laser1	-2.356194496154785	2.356194496154785	0.004363323096185923	1.736111516947858e-05	0.02500000037252903	0.023000000044703484	60.0	2.7880001068115234	2.7909998893737793	2.7929999828338623	2.812999963760376	2.8269999027252197	2.8380000591278076	2.8450000286102295	2.859999895095825	2.874000072479248	2.8989999294281006	2.8989999294281006	2.9210000038146973	2.921999931335449	2.931999921798706	2.9549999237060547	2.9719998836517334	2.9860000610351562	3.009999990463257	3.0190000534057617	3.0329999923706055	3.0390000343322754	3.072999954223633	3.0769999027252197	3.0799999237060547	3.0799999237060547	3.055999994277954	3.0439999103546143	3.0390000343322754	3.0390000343322754	3.0350000858306885	3.0369999408721924	3.0350000858306885	3.0280001163482666	3.0220000743865967	3.0160000324249268	3.003999948501587	2.990000009536743	2.989000082015991	2.990000009536743
1689416046068610921	3366	1689416046019268611	laser1	-2.356194496154785	2.356194496154785	0.004363323096185923	1.736111516947858e-05	0.02500000037252903	0.023000000044703484	60.0	2.7829999923706055	2.7909998893737793	2.802000045776367	2.818000078201294	2.819999933242798	2.8450000286102295	2.8589999675750732	2.864000082015991	2.878000020980835	2.8889999389648438	2.8949999809265137	2.9170000553131104	2.921999931335449	2.946000099182129	2.9560000896453857	2.9769999980926514	2.990000009536743	2.993000030517578	3.0190000534057617	3.0369999408721924	3.053999900817871	3.061000108718872	3.0799999237060547	3.0869998931884766	3.0869998931884766	3.0789999961853027	3.072000026702881	3.061000108718872	3.052999973297119	3.052999973297119	3.0460000038146973	3.0420000553131104	3.0329999923706055	3.015000104904175	3.003999948501587	2.990999937057495	2.990000009536743	2.990000009536743	2.990000009536743
1689416046068614075	3367	1689416046044325992	laser1	-2.356194496154785	2.356194496154785	0.004363323096185923	1.736111516947858e-05	0.02500000037252903	0.023000000044703484	60.0	2.7869999408721924	2.7920000553131104	2.7920000553131104	2.819999933242798	2.8299999237060547	2.8410000801086426	2.8519999980926514	2.867000102996826	2.875	2.888000011444092	2.8949999809265137	2.9149999618530273	2.938999891281128	2.953000068664551	2.9709999561309814	2.984999895095825	2.989000082015991	3.000999927520752	3.0250000953674316	3.0429999828338623	3.065000057220459	3.069999933242798	3.0840001106262207	3.0880000591278076	3.0920000076293945	3.0920000076293945	3.0920000076293945	3.0739998817443848	3.071000099182129	3.062999963760376	3.059999942779541	3.0490000247955322	3.0450000762939453	3.0429999828338623	3.0350000858306885	3.0290000438690186	3.0269999504089355	3.0220000743865967	3.0220000743865967
1689416046109576939	3368	1689416046069235312	laser1	-2.356194496154785	2.356194496154785	0.004363323096185923	1.736111516947858e-05	0.02500000037252903	0.023000000044703484	60.0	2.7790000438690186	2.796999931335449	2.808000087738037	2.808000087738037	2.8269999027252197	2.8380000591278076	2.8529999256134033	2.8580000400543213	2.877000093460083	2.890000104904175	2.9019999504089355	2.9159998893737793	2.936000108718872	2.947999954223633	2.9609999656677246	2.986999988555908	2.990000009536743	3.006999969482422	3.0260000228881836	3.0420000553131104	3.062000036239624	3.065999984741211	3.0840001106262207	3.0840001106262207	3.0959999561309814	3.0820000171661377	3.078000068664551	3.072999954223633	3.069999933242798	3.068000078201294	3.061000108718872	3.053999900817871	3.052000045776367	3.0460000038146973	3.0409998893737793	3.0409998893737793	3.0290000438690186	3.0290000438690186	3.0250000953674316
1689416046111093658	3369	1689416046094124313	laser1	-2.356194496154785	2.356194496154785	0.004363323096185923	1.736111516947858e-05	0.02500000037252903	0.023000000044703484	60.0	2.7869999408721924	2.7939999103546143	2.812000036239624	2.812999963760376	2.825000047683716	2.8369998931884766	2.8589999675750732	2.8610000610351562	2.875	2.8970000743865967	2.9089999198913574	2.9149999618530273	2.940999984741211	2.946000099182129	2.9649999141693115	2.9739999771118164	2.997999906539917	3.0190000534057617	3.0239999294281006	3.0399999618530273	3.055000066757202	3.0769999027252197	3.0789999961853027	3.0859999656677246	3.0920000076293945	3.0859999656677246	3.0739998817443848	3.0739998817443848	3.072000026702881	3.065999984741211	3.062999963760376	3.055999994277954	3.046999931335449	3.046999931335449	3.0369999408721924	3.0339999198913574	3.0239999294281006	3.0209999084472656	3.0209999084472656
1689416046152565959	3370	1689416046119155373	laser1	-2.356194496154785	2.356194496154785	0.004363323096185923	1.736111516947858e-05	0.02500000037252903	0.023000000044703484	60.0	2.7829999923706055	2.7839999198913574	2.803999900817871	2.818000078201294	2.825000047683716	2.8359999656677246	2.8459999561309814	2.8589999675750732	2.875999927520752	2.8940000534057617	2.9030001163482666	2.9119999408721924	2.933000087738037	2.941999912261963	2.9590001106262207	2.986999988555908	2.996000051498413	3.0	3.0220000743865967	3.0390000343322754	3.052000045776367	3.069999933242798	3.0789999961853027	3.0880000591278076	3.0920000076293945	3.0880000591278076	3.0739998817443848	3.0739998817443848	3.072000026702881	3.065999984741211	3.065999984741211	3.055999994277954	3.049999952316284	3.049999952316284	3.0490000247955322	3.0339999198913574	3.0329999923706055	3.0290000438690186	3.0169999599456787
1689416046193573497	3371	1689416046144093848	laser1	-2.356194496154785	2.356194496154785	0.004363323096185923	1.736111516947858e-05	0.02500000037252903	0.023000000044703484	60.0	2.7890000343322754	2.796999931335449	2.8010001182556152	2.828000068664551	2.8310000896453857	2.8329999446868896	2.867000102996826	2.871000051498413	2.88100004196167	2.881999969482422	2.8919999599456787	2.9089999198913574	2.9240000247955322	2.944999933242798	2.9489998817443848	2.9690001010894775	2.996999979019165	3.009000062942505	3.0269999504089355	3.0339999198913574	3.058000087738037	3.0739998817443848	3.0769999027252197	3.0940001010894775	3.1029999256134033	3.1029999256134033	3.0859999656677246	3.072000026702881	3.065999984741211	3.065999984741211	3.063999891281128	3.049999952316284	3.0369999408721924	3.0369999408721924	3.0339999198913574	3.0290000438690186	3.0220000743865967	3.0139999389648438	3.009000062942505
1689416046193581814	3372	1689416046169101792	laser1	-2.356194496154785	2.356194496154785	0.004363323096185923	1.736111516947858e-05	0.02500000037252903	0.023000000044703484	60.0	2.7750000953674316	2.7839999198913574	2.802999973297119	2.815000057220459	2.8299999237060547	2.8329999446868896	2.8480000495910645	2.867000102996826	2.86899995803833	2.882999897003174	2.9000000953674316	2.9010000228881836	2.9130001068115234	2.944999933242798	2.9590001106262207	2.9760000705718994	2.9779999256134033	3.009000062942505	3.0190000534057617	3.0360000133514404	3.055000066757202	3.0739998817443848	3.0769999027252197	3.0859999656677246	3.0859999656677246	3.078000068664551	3.056999921798706	3.056999921798706	3.056999921798706	3.056999921798706	3.052000045776367	3.0480000972747803	3.0350000858306885	3.0320000648498535	3.0290000438690186	3.0179998874664307	3.0190000534057617	3.0190000534057617	3.0190000534057617
1689416046234587166	3373	1689416046193861874	laser1	-2.356194496154785	2.356194496154785	0.004363323096185923	1.736111516947858e-05	0.02500000037252903	0.023000000044703484	60.0	2.7739999294281006	2.7890000343322754	2.7980000972747803	2.809999942779541	2.8269999027252197	2.8329999446868896	2.8489999771118164	2.865000009536743	2.878000020980835	2.8980000019073486	2.9019999504089355	2.9149999618530273	2.931999921798706	2.933000087738037	2.9639999866485596	2.9700000286102295	2.994999885559082	3.003000020980835	3.0290000438690186	3.0290000438690186	3.052999973297119	3.061000108718872	3.0810000896453857	3.0850000381469727	3.0880000591278076	3.0880000591278076	3.078000068664551	3.0769999027252197	3.072999954223633	3.055000066757202	3.055000066757202	3.046999931335449	3.0230000019073486	3.0220000743865967	3.015000104904175	3.015000104904175	3.015000104904175	3.015000104904175	3.01200008392334
1689416046235953637	3374	1689416046218858204	laser1	-2.356194496154785	2.356194496154785	0.004363323096185923	1.736111516947858e-05	0.02500000037252903	0.023000000044703484	60.0	2.7780001163482666	2.7809998989105225	2.7920000553131104	2.819999933242798	2.825000047683716	2.8369998931884766	2.8480000495910645	2.8559999465942383	2.872999906539917	2.877000093460083	2.9010000228881836	2.924999952316284	2.936000108718872	2.9549999237060547	2.9570000171661377	2.9679999351501465	2.9839999675750732	3.009999990463257	3.013000011444092	3.0450000762939453	3.0490000247955322	3.072000026702881	3.0859999656677246	3.0899999141693115	3.0899999141693115	3.0789999961853027	3.0769999027252197	3.065999984741211	3.062999963760376	3.059999942779541	3.059999942779541	3.0510001182556152	3.0299999713897705	3.0299999713897705	3.0230000019073486	3.0230000019073486	3.0199999809265137	3.0179998874664307	3.015000104904175
1689416046276593661	3375	1689416046243853771	laser1	-2.356194496154785	2.356194496154785	0.004363323096185923	1.736111516947858e-05	0.02500000037252903	0.023000000044703484	60.0	2.7790000438690186	2.7920000553131104	2.809999942779541	2.822000026702881	2.822999954223633	2.8389999866485596	2.8469998836517334	2.872999906539917	2.88700008392334	2.88700008392334	2.88700008392334	2.8919999599456787	2.9059998989105225	2.9260001182556152	2.944999933242798	2.9749999046325684	2.994999885559082	3.01200008392334	3.0160000324249268	3.0299999713897705	3.046999931335449	3.062999963760376	3.0869998931884766	3.0989999771118164	3.1070001125335693	3.1070001125335693	3.1010000705718994	3.0880000591278076	3.0869998931884766	3.0829999446868896	3.0789999961853027	3.061000108718872	3.061000108718872	3.058000087738037	3.046999931335449	3.0450000762939453	3.0390000343322754	3.0380001068115234	3.0320000648498535
1689416046318600374	3376	1689416046268828517	laser1	-2.356194496154785	2.356194496154785	0.004363323096185923	1.736111516947858e-05	0.02500000037252903	0.023000000044703484	60.0	2.7709999084472656	2.7739999294281006	2.7990000247955322	2.806999921798706	2.8259999752044678	2.8369998931884766	2.8440001010894775	2.8450000286102295	2.8559999465942383	2.890000104904175	2.8989999294281006	2.9130001068115234	2.927999973297119	2.944999933242798	2.9600000381469727	2.9709999561309814	2.98799991607666	2.997999906539917	3.0199999809265137	3.0209999084472656	3.0409998893737793	3.059000015258789	3.0789999961853027	3.0840001106262207	3.1070001125335693	3.1070001125335693	3.1070001125335693	3.0940001010894775	3.0920000076293945	3.0820000171661377	3.0769999027252197	3.0759999752044678	3.062999963760376	3.059999942779541	3.058000087738037	3.052000045776367	3.0480000972747803	3.0429999828338623	3.0420000553131104
1689416046318631981	3377	1689416046293745374	laser1	-2.356194496154785	2.356194496154785	0.004363323096185923	1.736111516947858e-05	0.02500000037252903	0.023000000044703484	60.0	2.7860000133514404	2.7909998893737793	2.803999900817871	2.819000005722046	2.8289999961853027	2.8429999351501465	2.8580000400543213	2.861999988555908	2.872999906539917	2.884999990463257	2.8959999084472656	2.8980000019073486	2.9189999103546143	2.930999994277954	2.9579999446868896	2.9779999256134033	2.989000082015991	3.003000020980835	3.0179998874664307	3.0209999084472656	3.0350000858306885	3.066999912261963	3.072999954223633	3.075000047683716	3.1110000610351562	3.1110000610351562	3.1029999256134033	3.0959999561309814	3.0920000076293945	3.0859999656677246	3.0810000896453857	3.075000047683716	3.066999912261963	3.063999891281128	3.063999891281128	3.058000087738037	3.052000045776367	3.0420000553131104	3.0309998989105225
1689416046360574847	3378	1689416046318830290	laser1	-2.356194496154785	2.356194496154785	0.004363323096185923	1.736111516947858e-05	0.02500000037252903	0.023000000044703484	60.0	2.7799999713897705	2.7920000553131104	2.7950000762939453	2.812000036239624	2.8289999961853027	2.8499999046325684	2.8510000705718994	2.859999895095825	2.867000102996826	2.88100004196167	2.8910000324249268	2.9079999923706055	2.927999973297119	2.936000108718872	2.9639999866485596	2.9739999771118164	2.992000102996826	3.003000020980835	3.0190000534057617	3.0250000953674316	3.0460000038146973	3.062000036239624	3.0739998817443848	3.0969998836517334	3.1010000705718994	3.1089999675750732	3.1089999675750732	3.1019999980926514	3.0989999771118164	3.0799999237060547	3.0799999237060547	3.069999933242798	3.069999933242798	3.069999933242798	3.056999921798706	3.0510001182556152	3.046999931335449	3.0450000762939453	3.0450000762939453
1689416046360852421	3379	1689416046343762067	laser1	-2.356194496154785	2.356194496154785	0.004363323096185923	1.736111516947858e-05	0.02500000037252903	0.023000000044703484	60.0	2.7820000648498535	2.7880001068115234	2.8010001182556152	2.812999963760376	2.812999963760376	2.8350000381469727	2.8350000381469727	2.861999988555908	2.878000020980835	2.880000114440918	2.8980000019073486	2.9040000438690186	2.9210000038146973	2.9509999752044678	2.9619998931884766	2.9730000495910645	2.98799991607666	3.00600004196167	3.010999917984009	3.0309998989105225	3.0420000553131104	3.052000045776367	3.0820000171661377	3.0880000591278076	3.0920000076293945	3.1070001125335693	3.0980000495910645	3.0980000495910645	3.0980000495910645	3.0959999561309814	3.0920000076293945	3.0810000896453857	3.0810000896453857	3.0810000896453857	3.069000005722046	3.066999912261963	3.059999942779541	3.0480000972747803	3.0450000762939453
1689416046402653484	3380	1689416046368904368	laser1	-2.356194496154785	2.356194496154785	0.004363323096185923	1.736111516947858e-05	0.02500000037252903	0.023000000044703484	60.0	2.7820000648498535	2.7909998893737793	2.7920000553131104	2.811000108718872	2.816999912261963	2.8389999866485596	2.8459999561309814	2.8550000190734863	2.881999969482422	2.9010000228881836	2.9040000438690186	2.9119999408721924	2.931999921798706	2.933000087738037	2.938999891281128	2.9690001010894775	2.989000082015991	2.994999885559082	3.013000011444092	3.0360000133514404	3.0409998893737793	3.068000078201294	3.071000099182129	3.0969998836517334	3.1040000915527344	3.1040000915527344	3.0929999351501465	3.0840001106262207	3.0799999237060547	3.065000057220459	3.062999963760376	3.061000108718872	3.046999931335449	3.046999931335449	3.0429999828338623	3.0390000343322754	3.0360000133514404	3.0350000858306885	3.0350000858306885
1689416046443575620	3381	1689416046393787109	laser1	-2.356194496154785	2.356194496154785	0.004363323096185923	1.736111516947858e-05	0.02500000037252903	0.023000000044703484	60.0	2.7780001163482666	2.7869999408721924	2.8010001182556152	2.812000036239624	2.828000068664551	2.8289999961853027	2.8559999465942383	2.8589999675750732	2.86899995803833	2.884999990463257	2.9110000133514404	2.9260001182556152	2.930000066757202	2.937999963760376	2.9600000381469727	2.9619998931884766	2.990000009536743	2.99399995803833	3.0160000324249268	3.0280001163482666	3.0510001182556152	3.069999933242798	3.0759999752044678	3.0980000495910645	3.1010000705718994	3.0980000495910645	3.0950000286102295	3.0920000076293945	3.0910000801086426	3.0769999027252197	3.066999912261963	3.059000015258789	3.0490000247955322	3.0480000972747803	3.0380001068115234	3.0369999408721924	3.0369999408721924	3.0299999713897705	3.0260000228881836
1689416046443578050	3382	1689416046418914545	laser1	-2.356194496154785	2.356194496154785	0.004363323096185923	1.736111516947858e-05	0.02500000037252903	0.023000000044703484	60.0	2.7699999809265137	2.7890000343322754	2.799999952316284	2.819000005722046	2.822000026702881	2.8429999351501465	2.86299991607666	2.864000082015991	2.88100004196167	2.884000062942505	2.9000000953674316	2.9140000343322754	2.940999984741211	2.943000078201294	2.947000026702881	2.9660000801086426	2.992000102996826	3.007999897003174	3.0209999084472656	3.0409998893737793	3.0510001182556152	3.056999921798706	3.072000026702881	3.0910000801086426	3.115000009536743	3.115000009536743	3.111999988555908	3.0929999351501465	3.0859999656677246	3.0850000381469727	3.0739998817443848	3.0739998817443848	3.061000108718872	3.056999921798706	3.056999921798706	3.0429999828338623	3.0320000648498535	3.0409998893737793	3.0309998989105225
1689416046484910229	3383	1689416046443777169	laser1	-2.356194496154785	2.356194496154785	0.004363323096185923	1.736111516947858e-05	0.02500000037252903	0.023000000044703484	60.0	2.7799999713897705	2.7899999618530273	2.802000045776367	2.812000036239624	2.825000047683716	2.8399999141693115	2.8429999351501465	2.8519999980926514	2.878999948501587	2.8910000324249268	2.9010000228881836	2.9130001068115234	2.937999963760376	2.943000078201294	2.9600000381469727	2.9639999866485596	2.990999937057495	3.010999917984009	3.0199999809265137	3.0350000858306885	3.0409998893737793	3.068000078201294	3.0850000381469727	3.0950000286102295	3.0989999771118164	3.115999937057495	3.115999937057495	3.1110000610351562	3.0980000495910645	3.0959999561309814	3.0940001010894775	3.0889999866485596	3.065000057220459	3.065000057220459	3.065000057220459	3.059999942779541	3.058000087738037	3.058000087738037	3.0490000247955322
1689416046485822695	3384	1689416046468749834	laser1	-2.356194496154785	2.356194496154785	0.004363323096185923	1.736111516947858e-05	0.02500000037252903	0.023000000044703484	60.0	2.7709999084472656	2.7869999408721924	2.7939999103546143	2.818000078201294	2.819999933242798	2.8399999141693115	2.8399999141693115	2.8550000190734863	2.871000051498413	2.878999948501587	2.8980000019073486	2.9140000343322754	2.930000066757202	2.947999954223633	2.9570000171661377	2.9590001106262207	2.9860000610351562	3.005000114440918	3.0190000534057617	3.0429999828338623	3.046999931335449	3.059000015258789	3.075000047683716	3.0869998931884766	3.0920000076293945	3.1110000610351562	3.1110000610351562	3.1050000190734863	3.0950000286102295	3.0940001010894775	3.0889999866485596	3.0889999866485596	3.0889999866485596	3.066999912261963	3.066999912261963	3.059999942779541	3.059999942779541	3.059999942779541	3.046999931335449
1689416046526559398	3385	1689416046493768606	laser1	-2.356194496154785	2.356194496154785	0.004363323096185923	1.736111516947858e-05	0.02500000037252903	0.023000000044703484	60.0	2.7750000953674316	2.7820000648498535	2.7929999828338623	2.802000045776367	2.822000026702881	2.8320000171661377	2.8440001010894775	2.861999988555908	2.869999885559082	2.884999990463257	2.8940000534057617	2.8970000743865967	2.9240000247955322	2.930999994277954	2.944000005722046	2.9590001106262207	2.9649999141693115	3.000999927520752	3.006999969482422	3.015000104904175	3.0390000343322754	3.055000066757202	3.063999891281128	3.0810000896453857	3.0940001010894775	3.109999895095825	3.109999895095825	3.1019999980926514	3.0969998836517334	3.0929999351501465	3.0899999141693115	3.0840001106262207	3.0799999237060547	3.0759999752044678	3.069000005722046	3.069000005722046	3.063999891281128	3.059999942779541	3.056999921798706
1689416046567638602	3386	1689416046518726145	laser1	-2.356194496154785	2.356194496154785	0.004363323096185923	1.736111516947858e-05	0.02500000037252903	0.023000000044703484	60.0	2.7780001163482666	2.7929999828338623	2.7960000038146973	2.802000045776367	2.822999954223633	2.8380000591278076	2.8459999561309814	2.8589999675750732	2.864000082015991	2.874000072479248	2.8940000534057617	2.9010000228881836	2.9149999618530273	2.927999973297119	2.933000087738037	2.937000036239624	2.9630000591278076	3.002000093460083	3.006999969482422	3.0320000648498535	3.0350000858306885	3.058000087738037	3.061000108718872	3.0810000896453857	3.0920000076293945	3.0980000495910645	3.1010000705718994	3.1040000915527344	3.1010000705718994	3.1010000705718994	3.0940001010894775	3.0820000171661377	3.0820000171661377	3.0820000171661377	3.0739998817443848	3.069999933242798	3.065999984741211	3.062999963760376	3.055999994277954
1689416046567651422	3387	1689416046543575636	laser1	-2.356194496154785	2.356194496154785	0.004363323096185923	1.736111516947858e-05	0.02500000037252903	0.023000000044703484	60.0	2.7809998989105225	2.7850000858306885	2.802999973297119	2.809999942779541	2.812000036239624	2.8289999961853027	2.8440001010894775	2.8450000286102295	2.874000072479248	2.875999927520752	2.884999990463257	2.9040000438690186	2.9140000343322754	2.9210000038146973	2.947000026702881	2.9489998817443848	2.9730000495910645	2.999000072479248	3.0	3.0280001163482666	3.0439999103546143	3.049999952316284	3.065999984741211	3.0859999656677246	3.1059999465942383	3.11899995803833	3.121999979019165	3.121999979019165	3.1080000400543213	3.0999999046325684	3.0989999771118164	3.0940001010894775	3.0910000801086426	3.0739998817443848	3.071000099182129	3.069000005722046	3.063999891281128	3.061000108718872	3.056999921798706
1689416046609618112	3388	1689416046568550192	laser1	-2.356194496154785	2.356194496154785	0.004363323096185923	1.736111516947858e-05	0.02500000037252903	0.023000000044703484	60.0	2.7839999198913574	2.7950000762939453	2.7980000972747803	2.7990000247955322	2.812000036239624	2.818000078201294	2.8380000591278076	2.8510000705718994	2.871000051498413	2.878999948501587	2.8910000324249268	2.8989999294281006	2.9210000038146973	2.930000066757202	2.9570000171661377	2.9739999771118164	2.986999988555908	2.996000051498413	3.005000114440918	3.0299999713897705	3.0339999198913574	3.053999900817871	3.065000057220459	3.0829999446868896	3.0940001010894775	3.117000102996826	3.117000102996826	3.0989999771118164	3.0910000801086426	3.078000068664551	3.0799999237060547	3.078000068664551	3.058000087738037	3.056999921798706	3.056999921798706	3.055999994277954	3.0480000972747803	3.0369999408721924	3.0369999408721924
1689416046610564223	3389	1689416046593408126	laser1	-2.356194496154785	2.356194496154785	0.004363323096185923	1.736111516947858e-05	0.02500000037252903	0.023000000044703484	60.0	2.7890000343322754	2.7890000343322754	2.7899999618530273	2.7899999618530273	2.808000087738037	2.8299999237060547	2.8440001010894775	2.865000009536743	2.869999885559082	2.878999948501587	2.8949999809265137	2.9030001163482666	2.9260001182556152	2.927999973297119	2.9489998817443848	2.9609999656677246	2.9769999980926514	2.990000009536743	3.005000114440918	3.0380001068115234	3.0390000343322754	3.069000005722046	3.0759999752044678	3.0950000286102295	3.1029999256134033	3.1110000610351562	3.1110000610351562	3.1050000190734863	3.0969998836517334	3.0889999866485596	3.058000087738037	3.058000087738037	3.072000026702881	3.072000026702881	3.059999942779541	3.0510001182556152	3.0490000247955322	3.0320000648498535	3.0269999504089355
1689416046651573483	3390	1689416046618270449	laser1	-2.356194496154785	2.356194496154785	0.004363323096185923	1.736111516947858e-05	0.02500000037252903	0.023000000044703484	60.0	2.7750000953674316	2.7750000953674316	2.7829999923706055	2.796999931335449	2.813999891281128	2.8289999961853027	2.8499999046325684	2.859999895095825	2.869999885559082	2.880000114440918	2.8929998874664307	2.9159998893737793	2.9240000247955322	2.927999973297119	2.944000005722046	2.9670000076293945	2.9839999675750732	2.996999979019165	3.009999990463257	3.0290000438690186	3.0360000133514404	3.059000015258789	3.0739998817443848	3.0940001010894775	3.1089999675750732	3.11299991607666	3.11299991607666	3.1080000400543213	3.0899999141693115	3.0869998931884766	3.072999954223633	3.062999963760376	3.062999963760376	3.062000036239624	3.046999931335449	3.0439999103546143	3.0329999923706055	3.0329999923706055	3.0329999923706055
1689416046692553827	3391	1689416046643212570	laser1	-2.356194496154785	2.356194496154785	0.004363323096185923	1.736111516947858e-05	0.02500000037252903	0.023000000044703484	60.0	2.7780001163482666	2.7880001068115234	2.802000045776367	2.802999973297119	2.8239998817443848	2.8259999752044678	2.8450000286102295	2.8519999980926514	2.868000030517578	2.881999969482422	2.884999990463257	2.9079999923706055	2.9130001068115234	2.924999952316284	2.941999912261963	2.9509999752044678	2.9839999675750732	2.986999988555908	3.010999917984009	3.0239999294281006	3.0360000133514404	3.052000045776367	3.0739998817443848	3.0899999141693115	3.0929999351501465	3.1110000610351562	3.1110000610351562	3.1070001125335693	3.0929999351501465	3.1070001125335693	3.0929999351501465	3.0840001106262207	3.068000078201294	3.068000078201294	3.055999994277954	3.052000045776367	3.0429999828338623	3.0390000343322754	3.0429999828338623
1689416046692568880	3392	1689416046668098920	laser1	-2.356194496154785	2.356194496154785	0.004363323096185923	1.736111516947858e-05	0.02500000037252903	0.023000000044703484	60.0	2.7739999294281006	2.7850000858306885	2.7990000247955322	2.805000066757202	2.8259999752044678	2.8350000381469727	2.8380000591278076	2.8420000076293945	2.871999979019165	2.8940000534057617	2.9040000438690186	2.9149999618530273	2.9260001182556152	2.934999942779541	2.947999954223633	2.9560000896453857	2.9769999980926514	3.003999948501587	3.009000062942505	3.0250000953674316	3.0360000133514404	3.055000066757202	3.065000057220459	3.0880000591278076	3.1010000705718994	3.1070001125335693	3.11899995803833	3.11899995803833	3.11299991607666	3.1110000610351562	3.1040000915527344	3.1029999256134033	3.0889999866485596	3.0869998931884766	3.0810000896453857	3.078000068664551	3.065000057220459	3.075000047683716	3.065000057220459
1689416046734588045	3393	1689416046693014588	laser1	-2.356194496154785	2.356194496154785	0.004363323096185923	1.736111516947858e-05	0.02500000037252903	0.023000000044703484	60.0	2.7780001163482666	2.7850000858306885	2.7920000553131104	2.802000045776367	2.818000078201294	2.8329999446868896	2.8340001106262207	2.8529999256134033	2.861999988555908	2.888000011444092	2.9030001163482666	2.9140000343322754	2.933000087738037	2.938999891281128	2.947999954223633	2.9690001010894775	2.9739999771118164	3.00600004196167	3.009999990463257	3.0380001068115234	3.046999931335449	3.063999891281128	3.0840001106262207	3.0869998931884766	3.0989999771118164	3.117000102996826	3.127000093460083	3.127000093460083	3.11899995803833	3.118000030517578	3.109999895095825	3.109999895095825	3.0959999561309814	3.0940001010894775	3.0910000801086426	3.0869998931884766	3.0759999752044678	3.0759999752044678	3.071000099182129
1689416046735310601	3394	1689416046718058775	laser1	-2.356194496154785	2.356194496154785	0.004363323096185923	1.736111516947858e-05	0.02500000037252903	0.023000000044703484	60.0	2.7769999504089355	2.7880001068115234	2.7950000762939453	2.815000057220459	2.822999954223633	2.8340001106262207	2.8589999675750732	2.86299991607666	2.885999917984009	2.890000104904175	2.9100000858306885	2.927999973297119	2.927999973297119	2.931999921798706	2.947999954223633	2.9739999771118164	2.98799991607666	3.005000114440918	3.015000104904175	3.0409998893737793	3.052999973297119	3.0759999752044678	3.0940001010894775	3.0989999771118164	3.0989999771118164	3.124000072479248	3.125	3.125	3.119999885559082	3.109999895095825	3.1080000400543213	3.1089999675750732	3.0999999046325684	3.0999999046325684	3.0959999561309814	3.0789999961853027	3.075000047683716	3.072000026702881	3.066999912261963
1689416046776583082	3395	1689416046742994100	laser1	-2.356194496154785	2.356194496154785	0.004363323096185923	1.736111516947858e-05	0.02500000037252903	0.023000000044703484	60.0	2.7780001163482666	2.7960000038146973	2.7990000247955322	2.819999933242798	2.828000068664551	2.8450000286102295	2.8589999675750732	2.86899995803833	2.869999885559082	2.8989999294281006	2.9040000438690186	2.9210000038146973	2.937999963760376	2.941999912261963	2.9709999561309814	2.9719998836517334	2.992000102996826	3.009999990463257	3.0290000438690186	3.0350000858306885	3.062000036239624	3.072000026702881	3.0899999141693115	3.0999999046325684	3.1019999980926514	3.121999979019165	3.128999948501587	3.13100004196167	3.13100004196167	3.119999885559082	3.11899995803833	3.1089999675750732	3.1019999980926514	3.0959999561309814	3.0929999351501465	3.0869998931884766	3.0739998817443848	3.069999933242798	3.066999912261963
1689416046817572792	3396	1689416046767887298	laser1	-2.356194496154785	2.356194496154785	0.004363323096185923	1.736111516947858e-05	0.02500000037252903	0.023000000044703484	60.0	2.7939999103546143	2.7939999103546143	2.7980000972747803	2.816999912261963	2.8289999961853027	2.8510000705718994	2.868000030517578	2.875	2.884000062942505	2.9070000648498535	2.9210000038146973	2.9260001182556152	2.934000015258789	2.9549999237060547	2.9649999141693115	2.9779999256134033	3.009000062942505	3.0169999599456787	3.0350000858306885	3.0409998893737793	3.069999933242798	3.0739998817443848	3.0880000591278076	3.0950000286102295	3.117000102996826	3.125999927520752	3.128000020980835	3.128000020980835	3.11299991607666	3.0950000286102295	3.0920000076293945	3.0910000801086426	3.075000047683716	3.072999954223633	3.072999954223633	3.072999954223633	3.056999921798706	3.0480000972747803	3.0439999103546143
1689416046817578464	3397	1689416046792837292	laser1	-2.356194496154785	2.356194496154785	0.004363323096185923	1.736111516947858e-05	0.02500000037252903	0.023000000044703484	60.0	2.7980000972747803	2.812999963760376	2.821000099182129	2.8369998931884766	2.8380000591278076	2.8420000076293945	2.871999979019165	2.878000020980835	2.884999990463257	2.9110000133514404	2.9240000247955322	2.9240000247955322	2.941999912261963	2.9630000591278076	2.9639999866485596	2.986999988555908	3.009999990463257	3.0250000953674316	3.0369999408721924	3.0380001068115234	3.063999891281128	3.0810000896453857	3.0980000495910645	3.114000082015991	3.124000072479248	3.135999917984009	3.135999917984009	3.121999979019165	3.1070001125335693	3.1029999256134033	3.0929999351501465	3.0929999351501465	3.0989999771118164	3.0989999771118164	3.069000005722046	3.065000057220459	3.063999891281128	3.063999891281128	3.0480000972747803
1689416046858596555	3398	1689416046817861825	laser1	-2.356194496154785	2.356194496154785	0.004363323096185923	1.736111516947858e-05	0.02500000037252903	0.023000000044703484	60.0	2.805000066757202	2.805000066757202	2.818000078201294	2.825000047683716	2.8399999141693115	2.859999895095825	2.885999917984009	2.888000011444092	2.8910000324249268	2.9130001068115234	2.928999900817871	2.928999900817871	2.930999994277954	2.936000108718872	2.9549999237060547	2.9760000705718994	2.9779999256134033	3.0169999599456787	3.052999973297119	3.063999891281128	3.066999912261963	3.0869998931884766	3.1040000915527344	3.109999895095825	3.125999927520752	3.128999948501587	3.128999948501587	3.117000102996826	3.115999937057495	3.1019999980926514	3.0920000076293945	3.0859999656677246	3.072000026702881	3.072000026702881	3.072000026702881	3.061000108718872	3.052999973297119	3.052999973297119	3.052999973297119
1689416046860405426	3399	1689416046842908541	laser1	-2.356194496154785	2.356194496154785	0.004363323096185923	1.736111516947858e-05	0.02500000037252903	0.023000000044703484	60.0	2.7890000343322754	2.796999931335449	2.8289999961853027	2.8299999237060547	2.8489999771118164	2.8540000915527344	2.871999979019165	2.8910000324249268	2.8970000743865967	2.9070000648498535	2.9189999103546143	2.934999942779541	2.934999942779541	2.9679999351501465	2.9730000495910645	2.9860000610351562	3.015000104904175	3.0199999809265137	3.0409998893737793	3.058000087738037	3.0769999027252197	3.0950000286102295	3.0959999561309814	3.1089999675750732	3.1110000610351562	3.125	3.125	3.122999906539917	3.111999988555908	3.122999906539917	3.111999988555908	3.0980000495910645	3.0969998836517334	3.0810000896453857	3.078000068664551	3.0769999027252197	3.0769999027252197	3.065000057220459	3.062000036239624
1689416046901602843	3400	1689416046867925803	laser1	-2.356194496154785	2.356194496154785	0.004363323096185923	1.736111516947858e-05	0.02500000037252903	0.023000000044703484	60.0	2.799999952316284	2.809000015258789	2.822999954223633	2.8310000896453857	2.8450000286102295	2.8559999465942383	2.871999979019165	2.88100004196167	2.9030001163482666	2.9140000343322754	2.9189999103546143	2.944000005722046	2.953000068664551	2.9670000076293945	2.9860000610351562	2.993000030517578	3.0179998874664307	3.0230000019073486	3.0360000133514404	3.046999931335449	3.065000057220459	3.0829999446868896	3.0989999771118164	3.1029999256134033	3.124000072479248	3.134000062942505	3.134000062942505	3.132999897003174	3.132999897003174	3.125	3.11899995803833	3.114000082015991	3.11299991607666	3.1089999675750732	3.0889999866485596	3.0880000591278076	3.0880000591278076	3.0820000171661377	3.0769999027252197
1689416046943619777	3401	1689416046892922977	laser1	-2.356194496154785	2.356194496154785	0.004363323096185923	1.736111516947858e-05	0.02500000037252903	0.023000000044703484	60.0	2.802000045776367	2.802999973297119	2.819000005722046	2.8269999027252197	2.8450000286102295	2.8489999771118164	2.8580000400543213	2.869999885559082	2.8919999599456787	2.8989999294281006	2.928999900817871	2.934000015258789	2.936000108718872	2.9549999237060547	2.9690001010894775	2.9800000190734863	3.01200008392334	3.0339999198913574	3.0510001182556152	3.052000045776367	3.068000078201294	3.075000047683716	3.0889999866485596	3.1010000705718994	3.127000093460083	3.131999969482422	3.1410000324249268	3.1410000324249268	3.130000114440918	3.128000020980835	3.121999979019165	3.118000030517578	3.115000009536743	3.0999999046325684	3.0989999771118164	3.0959999561309814	3.0950000286102295	3.0859999656677246	3.0829999446868896
1689416046943625659	3402	1689416046917929961	laser1	-2.356194496154785	2.356194496154785	0.004363323096185923	1.736111516947858e-05	0.02500000037252903	0.023000000044703484	60.0	2.7809998989105225	2.796999931335449	2.815000057220459	2.8239998817443848	2.8299999237060547	2.8499999046325684	2.861999988555908	2.875	2.888000011444092	2.9000000953674316	2.9030001163482666	2.928999900817871	2.933000087738037	2.9560000896453857	2.9609999656677246	2.9839999675750732	3.003000020980835	3.0160000324249268	3.0269999504089355	3.062000036239624	3.078000068664551	3.0899999141693115	3.0950000286102295	3.1050000190734863	3.121999979019165	3.140000104904175	3.1449999809265137	3.1449999809265137	3.138000011444092	3.135999917984009	3.122999906539917	3.121000051498413	3.1059999465942383	3.0950000286102295	3.0950000286102295	3.0929999351501465	3.0999999046325684	3.0929999351501465	3.0829999446868896
1689416046985573914	3403	1689416046942971222	laser1	-2.356194496154785	2.356194496154785	0.004363323096185923	1.736111516947858e-05	0.02500000037252903	0.023000000044703484	60.0	2.7780001163482666	2.7920000553131104	2.796999931335449	2.821000099182129	2.8329999446868896	2.8450000286102295	2.8580000400543213	2.871999979019165	2.878000020980835	2.8989999294281006	2.8989999294281006	2.9260001182556152	2.927000045776367	2.941999912261963	2.9630000591278076	2.9790000915527344	2.9809999465942383	3.003999948501587	3.0220000743865967	3.0380001068115234	3.0490000247955322	3.072999954223633	3.0910000801086426	3.0989999771118164	3.115999937057495	3.13100004196167	3.1449999809265137	3.1480000019073486	3.1480000019073486	3.1440000534057617	3.128000020980835	3.117000102996826	3.114000082015991	3.0989999771118164	3.0950000286102295	3.0929999351501465	3.0880000591278076	3.0880000591278076	3.0880000591278076
1689416046985589352	3404	1689416046967995100	laser1	-2.356194496154785	2.356194496154785	0.004363323096185923	1.736111516947858e-05	0.02500000037252903	0.023000000044703484	60.0	2.7760000228881836	2.7860000133514404	2.7960000038146973	2.803999900817871	2.815999984741211	2.8429999351501465	2.8480000495910645	2.86899995803833	2.88100004196167	2.884999990463257	2.8980000019073486	2.928999900817871	2.931999921798706	2.934000015258789	2.9519999027252197	2.9709999561309814	2.990999937057495	3.000999927520752	3.006999969482422	3.0250000953674316	3.059999942779541	3.0759999752044678	3.0940001010894775	3.1019999980926514	3.115000009536743	3.128000020980835	3.1429998874664307	3.1440000534057617	3.1470000743865967	3.1470000743865967	3.138000011444092	3.128000020980835	3.121000051498413	3.121000051498413	3.109999895095825	3.1010000705718994	3.1010000705718994	3.0989999771118164	3.0920000076293945
1689416047027575729	3405	1689416046993090806	laser1	-2.356194496154785	2.356194496154785	0.004363323096185923	1.736111516947858e-05	0.02500000037252903	0.023000000044703484	60.0	2.7760000228881836	2.7950000762939453	2.803999900817871	2.821000099182129	2.821000099182129	2.8389999866485596	2.8480000495910645	2.864000082015991	2.880000114440918	2.8959999084472656	2.9010000228881836	2.9130001068115234	2.9149999618530273	2.928999900817871	2.9579999446868896	2.9730000495910645	2.989000082015991	3.007999897003174	3.0179998874664307	3.0269999504089355	3.052999973297119	3.061000108718872	3.0829999446868896	3.1050000190734863	3.111999988555908	3.125	3.134999990463257	3.134999990463257	3.114000082015991	3.1040000915527344	3.1040000915527344	3.1040000915527344	3.1029999256134033	3.0989999771118164	3.0859999656677246	3.0769999027252197	3.0759999752044678	3.0759999752044678	3.072000026702881
1689416047035512449	3406	1689416047017988790	laser1	-2.356194496154785	2.356194496154785	0.004363323096185923	1.736111516947858e-05	0.02500000037252903	0.023000000044703484	60.0	2.7790000438690186	2.7799999713897705	2.802999973297119	2.812999963760376	2.8289999961853027	2.8369998931884766	2.8420000076293945	2.865000009536743	2.871999979019165	2.8989999294281006	2.9010000228881836	2.9119999408721924	2.930000066757202	2.944000005722046	2.9570000171661377	2.9739999771118164	2.9820001125335693	3.009000062942505	3.01200008392334	3.0309998989105225	3.053999900817871	3.059999942779541	3.0820000171661377	3.0959999561309814	3.121000051498413	3.125999927520752	3.1470000743865967	3.1470000743865967	3.134000062942505	3.111999988555908	3.1089999675750732	3.1019999980926514	3.1019999980926514	3.0959999561309814	3.0959999561309814	3.0950000286102295	3.0840001106262207	3.072999954223633	3.069999933242798
1689416047075586507	3407	1689416047043021153	laser1	-2.356194496154785	2.356194496154785	0.004363323096185923	1.736111516947858e-05	0.02500000037252903	0.023000000044703484	60.0	2.7860000133514404	2.7909998893737793	2.802999973297119	2.816999912261963	2.819999933242798	2.8410000801086426	2.8519999980926514	2.865000009536743	2.878000020980835	2.890000104904175	2.9079999923706055	2.9170000553131104	2.927000045776367	2.931999921798706	2.9709999561309814	2.9779999256134033	2.9820001125335693	3.009999990463257	3.0290000438690186	3.0420000553131104	3.062000036239624	3.0799999237060547	3.0850000381469727	3.109999895095825	3.11299991607666	3.127000093460083	3.134000062942505	3.134000062942505	3.111999988555908	3.111999988555908	3.111999988555908	3.109999895095825	3.1019999980926514	3.0920000076293945	3.0869998931884766	3.0859999656677246	3.0789999961853027	3.078000068664551	3.066999912261963
1689416047116589489	3408	1689416047068020055	laser1	-2.356194496154785	2.356194496154785	0.004363323096185923	1.736111516947858e-05	0.02500000037252903	0.023000000044703484	60.0	2.7829999923706055	2.799999952316284	2.802999973297119	2.805000066757202	2.8259999752044678	2.8440001010894775	2.8489999771118164	2.8550000190734863	2.880000114440918	2.881999969482422	2.9100000858306885	2.921999931335449	2.937999963760376	2.941999912261963	2.9660000801086426	2.9679999351501465	2.986999988555908	3.00600004196167	3.0220000743865967	3.046999931335449	3.0480000972747803	3.069999933242798	3.0920000076293945	3.0920000076293945	3.114000082015991	3.128999948501587	3.140000104904175	3.1480000019073486	3.1480000019073486	3.117000102996826	3.115999937057495	3.1089999675750732	3.1089999675750732	3.1010000705718994	3.0989999771118164	3.0999999046325684	3.0950000286102295	3.0820000171661377	3.0820000171661377
1689416047116612696	3409	1689416047093041966	laser1	-2.356194496154785	2.356194496154785	0.004363323096185923	1.736111516947858e-05	0.02500000037252903	0.023000000044703484	60.0	2.7820000648498535	2.7880001068115234	2.7980000972747803	2.802000045776367	2.821000099182129	2.8369998931884766	2.8480000495910645	2.8559999465942383	2.874000072479248	2.884999990463257	2.9040000438690186	2.9070000648498535	2.927999973297119	2.938999891281128	2.9509999752044678	2.9700000286102295	2.9860000610351562	3.0	3.0139999389648438	3.0329999923706055	3.052000045776367	3.065999984741211	3.0899999141693115	3.0940001010894775	3.115999937057495	3.11899995803833	3.1389999389648438	3.1440000534057617	3.1440000534057617	3.135999917984009	3.11899995803833	3.117000102996826	3.115999937057495	3.115000009536743	3.1019999980926514	3.1010000705718994	3.1010000705718994	3.1010000705718994	3.1010000705718994
1689416047157560610	3410	1689416047118088138	laser1	-2.356194496154785	2.356194496154785	0.004363323096185923	1.736111516947858e-05	0.02500000037252903	0.023000000044703484	60.0	2.7839999198913574	2.7899999618530273	2.7990000247955322	2.805999994277954	2.8239998817443848	2.8389999866485596	2.8469998836517334	2.869999885559082	2.875	2.8919999599456787	2.8929998874664307	2.9130001068115234	2.936000108718872	2.943000078201294	2.944999933242798	2.9670000076293945	2.986999988555908	3.00600004196167	3.01200008392334	3.0339999198913574	3.0399999618530273	3.059000015258789	3.0829999446868896	3.0980000495910645	3.114000082015991	3.130000114440918	3.13700008392334	3.1419999599456787	3.1419999599456787	3.13100004196167	3.13100004196167	3.130000114440918	3.122999906539917	3.114000082015991	3.114000082015991	3.114000082015991	3.0989999771118164	3.0929999351501465	3.0940001010894775
1689416047160568737	3411	1689416047143087625	laser1	-2.356194496154785	2.356194496154785	0.004363323096185923	1.736111516947858e-05	0.02500000037252903	0.023000000044703484	60.0	2.7820000648498535	2.7980000972747803	2.813999891281128	2.813999891281128	2.8310000896453857	2.8310000896453857	2.8440001010894775	2.8559999465942383	2.872999906539917	2.885999917984009	2.9070000648498535	2.9189999103546143	2.936000108718872	2.944000005722046	2.9519999027252197	2.9769999980926514	2.9860000610351562	3.007999897003174	3.0179998874664307	3.046999931335449	3.049999952316284	3.068000078201294	3.075000047683716	3.1040000915527344	3.114000082015991	3.115999937057495	3.13100004196167	3.134000062942505	3.134000062942505	3.134000062942505	3.128999948501587	3.128999948501587	3.127000093460083	3.118000030517578	3.1080000400543213	3.1040000915527344	3.1019999980926514	3.0959999561309814	3.0920000076293945
1689416047201553170	3412	1689416047168130417	laser1	-2.356194496154785	2.356194496154785	0.004363323096185923	1.736111516947858e-05	0.02500000037252903	0.023000000044703484	60.0	2.7850000858306885	2.7929999828338623	2.8010001182556152	2.819000005722046	2.8299999237060547	2.8359999656677246	2.8499999046325684	2.86299991607666	2.884999990463257	2.8889999389648438	2.9030001163482666	2.9059998989105225	2.933000087738037	2.947000026702881	2.9639999866485596	2.9809999465942383	2.9830000400543213	3.003000020980835	3.0209999084472656	3.0309998989105225	3.0420000553131104	3.061000108718872	3.0810000896453857	3.0969998836517334	3.1070001125335693	3.118000030517578	3.1470000743865967	3.1470000743865967	3.1410000324249268	3.13700008392334	3.13700008392334	3.127000093460083	3.119999885559082	3.119999885559082	3.111999988555908	3.1080000400543213	3.1080000400543213	3.1010000705718994	3.0980000495910645
1689416047242565578	3413	1689416047193342270	laser1	-2.356194496154785	2.356194496154785	0.004363323096185923	1.736111516947858e-05	0.02500000037252903	0.023000000044703484	60.0	2.7839999198913574	2.7860000133514404	2.8010001182556152	2.808000087738037	2.8289999961853027	2.8550000190734863	2.8610000610351562	2.86899995803833	2.881999969482422	2.8949999809265137	2.9000000953674316	2.927999973297119	2.928999900817871	2.947000026702881	2.9660000801086426	2.9660000801086426	2.990999937057495	3.003999948501587	3.013000011444092	3.0280001163482666	3.0460000038146973	3.069999933242798	3.0840001106262207	3.1059999465942383	3.1070001125335693	3.118000030517578	3.125	3.134999990463257	3.140000104904175	3.134999990463257	3.127000093460083	3.125	3.11899995803833	3.11899995803833	3.11899995803833	3.0929999351501465	3.0929999351501465	3.0859999656677246	3.0859999656677246
1689416047242572139	3414	1689416047218468954	laser1	-2.356194496154785	2.356194496154785	0.004363323096185923	1.736111516947858e-05	0.02500000037252903	0.023000000044703484	60.0	2.7780001163482666	2.7829999923706055	2.802000045776367	2.822000026702881	2.825000047683716	2.8429999351501465	2.8510000705718994	2.865000009536743	2.875999927520752	2.882999897003174	2.890000104904175	2.9210000038146973	2.937000036239624	2.947000026702881	2.9519999027252197	2.9730000495910645	2.9860000610351562	3.003000020980835	3.0179998874664307	3.0390000343322754	3.053999900817871	3.0739998817443848	3.0759999752044678	3.0869998931884766	3.0959999561309814	3.1010000705718994	3.1010000705718994	3.0969998836517334	3.0820000171661377	3.075000047683716	3.071000099182129	3.0460000038146973	3.0390000343322754	3.0280001163482666	3.0179998874664307	3.003999948501587	3.0	2.9830000400543213	2.9800000190734863
1689416047283593484	3415	1689416047243148649	laser1	-2.356194496154785	2.356194496154785	0.004363323096185923	1.736111516947858e-05	0.02500000037252903	0.023000000044703484	60.0	2.7730000019073486	2.7890000343322754	2.803999900817871	2.809999942779541	2.828000068664551	2.8380000591278076	2.8540000915527344	2.864000082015991	2.868000030517578	2.884999990463257	2.9130001068115234	2.9179999828338623	2.921999931335449	2.940999984741211	2.9489998817443848	2.9700000286102295	2.9779999256134033	2.996000051498413	3.007999897003174	3.009999990463257	3.0269999504089355	3.059999942779541	3.062000036239624	3.0820000171661377	3.0929999351501465	3.1019999980926514	3.11299991607666	3.11899995803833	3.121999979019165	3.128000020980835	3.128000020980835	3.0929999351501465	3.0929999351501465	3.0969998836517334	3.0969998836517334	3.0969998836517334	3.0959999561309814	3.0920000076293945	3.0880000591278076
1689416047285667325	3416	1689416047268132136	laser1	-2.356194496154785	2.356194496154785	0.004363323096185923	1.736111516947858e-05	0.02500000037252903	0.023000000044703484	60.0	2.7720000743865967	2.7860000133514404	2.802000045776367	2.819999933242798	2.8329999446868896	2.8410000801086426	2.8540000915527344	2.8610000610351562	2.865999937057495	2.8919999599456787	2.8929998874664307	2.9130001068115234	2.927000045776367	2.934000015258789	2.950000047683716	2.950000047683716	2.9719998836517334	2.99399995803833	3.006999969482422	3.0250000953674316	3.0480000972747803	3.062999963760376	3.069000005722046	3.0799999237060547	3.0829999446868896	3.0950000286102295	3.1040000915527344	3.13100004196167	3.134999990463257	3.134999990463257	3.127000093460083	3.1110000610351562	3.1080000400543213	3.1080000400543213	3.1080000400543213	3.1070001125335693	3.1010000705718994	3.0980000495910645	3.0910000801086426
1689416047326569097	3417	1689416047293150219	laser1	-2.356194496154785	2.356194496154785	0.004363323096185923	1.736111516947858e-05	0.02500000037252903	0.023000000044703484	60.0	2.7720000743865967	2.7920000553131104	2.7929999828338623	2.809000015258789	2.811000108718872	2.828000068664551	2.8420000076293945	2.8540000915527344	2.86899995803833	2.884999990463257	2.888000011444092	2.9059998989105225	2.928999900817871	2.937000036239624	2.9579999446868896	2.9660000801086426	2.9809999465942383	2.9860000610351562	3.013000011444092	3.0329999923706055	3.0360000133514404	3.062000036239624	3.065000057220459	3.0869998931884766	3.1040000915527344	3.1070001125335693	3.124000072479248	3.135999917984009	3.140000104904175	3.140000104904175	3.135999917984009	3.135999917984009	3.122999906539917	3.119999885559082	3.119999885559082	3.115000009536743	3.1070001125335693	3.1019999980926514	3.0989999771118164
1689416047367573324	3418	1689416047318194336	laser1	-2.356194496154785	2.356194496154785	0.004363323096185923	1.736111516947858e-05	0.02500000037252903	0.023000000044703484	60.0	2.7660000324249268	2.7860000133514404	2.7869999408721924	2.802999973297119	2.809999942779541	2.8289999961853027	2.8499999046325684	2.8529999256134033	2.864000082015991	2.881999969482422	2.8959999084472656	2.9040000438690186	2.927999973297119	2.944999933242798	2.9509999752044678	2.9739999771118164	2.9790000915527344	2.999000072479248	3.0160000324249268	3.0199999809265137	3.0429999828338623	3.065999984741211	3.0769999027252197	3.0910000801086426	3.1050000190734863	3.11299991607666	3.121000051498413	3.13100004196167	3.1410000324249268	3.1410000324249268	3.134000062942505	3.131999969482422	3.134000062942505	3.130000114440918	3.125999927520752	3.119999885559082	3.1080000400543213	3.1040000915527344	3.0920000076293945
1689416047367593760	3419	1689416047343249238	laser1	-2.356194496154785	2.356194496154785	0.004363323096185923	1.736111516947858e-05	0.02500000037252903	0.023000000044703484	60.0	2.7730000019073486	2.7769999504089355	2.7939999103546143	2.813999891281128	2.822000026702881	2.8420000076293945	2.8570001125335693	2.859999895095825	2.859999895095825	2.8919999599456787	2.8970000743865967	2.9100000858306885	2.930000066757202	2.941999912261963	2.947999954223633	2.9679999351501465	2.9719998836517334	2.990000009536743	3.013000011444092	3.0360000133514404	3.0490000247955322	3.072000026702881	3.0769999027252197	3.0910000801086426	3.0969998836517334	3.122999906539917	3.127000093460083	3.132999897003174	3.132999897003174	3.132999897003174	3.13100004196167	3.125	3.122999906539917	3.122999906539917	3.11899995803833	3.0999999046325684	3.0980000495910645	3.0980000495910645	3.0999999046325684
1689416047408671870	3420	1689416047368213086	laser1	-2.356194496154785	2.356194496154785	0.004363323096185923	1.736111516947858e-05	0.02500000037252903	0.023000000044703484	60.0	2.7860000133514404	2.7890000343322754	2.803999900817871	2.812000036239624	2.8289999961853027	2.8329999446868896	2.8440001010894775	2.8559999465942383	2.872999906539917	2.875999927520752	2.9049999713897705	2.921999931335449	2.9230000972747803	2.941999912261963	2.9609999656677246	2.9700000286102295	2.990000009536743	2.994999885559082	3.0199999809265137	3.0420000553131104	3.056999921798706	3.059999942779541	3.072999954223633	3.0950000286102295	3.114000082015991	3.128999948501587	3.13100004196167	3.1410000324249268	3.1410000324249268	3.138000011444092	3.135999917984009	3.135999917984009	3.135999917984009	3.128999948501587	3.121000051498413	3.11899995803833	3.1110000610351562	3.1029999256134033	3.0989999771118164
1689416047410878724	3421	1689416047393242018	laser1	-2.356194496154785	2.356194496154785	0.004363323096185923	1.736111516947858e-05	0.02500000037252903	0.023000000044703484	60.0	2.7839999198913574	2.7869999408721924	2.8010001182556152	2.805999994277954	2.822999954223633	2.8389999866485596	2.8389999866485596	2.8580000400543213	2.875999927520752	2.878000020980835	2.9000000953674316	2.9230000972747803	2.930999994277954	2.943000078201294	2.9549999237060547	2.9570000171661377	2.9739999771118164	2.993000030517578	3.003000020980835	3.0230000019073486	3.052999973297119	3.059000015258789	3.075000047683716	3.0889999866485596	3.11299991607666	3.119999885559082	3.132999897003174	3.134999990463257	3.1410000324249268	3.1449999809265137	3.1410000324249268	3.140000104904175	3.13700008392334	3.134000062942505	3.1110000610351562	3.1029999256134033	3.1029999256134033	3.0910000801086426	3.0799999237060547
1689416047451579201	3422	1689416047418251051	laser1	-2.356194496154785	2.356194496154785	0.004363323096185923	1.736111516947858e-05	0.02500000037252903	0.023000000044703484	60.0	2.7690000534057617	2.7809998989105225	2.7939999103546143	2.806999921798706	2.818000078201294	2.8380000591278076	2.8519999980926514	2.867000102996826	2.86899995803833	2.878000020980835	2.9049999713897705	2.9079999923706055	2.928999900817871	2.930999994277954	2.938999891281128	2.941999912261963	2.950000047683716	2.9670000076293945	3.01200008392334	3.015000104904175	3.0510001182556152	3.065999984741211	3.075000047683716	3.0920000076293945	3.1019999980926514	3.118000030517578	3.134000062942505	3.1530001163482666	3.1530001163482666	3.1449999809265137	3.13100004196167	3.130000114440918	3.11299991607666	3.11299991607666	3.11299991607666	3.1050000190734863	3.0940001010894775	3.0940001010894775	3.0889999866485596
1689416047492596811	3423	1689416047443284954	laser1	-2.356194496154785	2.356194496154785	0.004363323096185923	1.736111516947858e-05	0.02500000037252903	0.023000000044703484	60.0	2.7760000228881836	2.7950000762939453	2.7960000038146973	2.816999912261963	2.818000078201294	2.8310000896453857	2.8380000591278076	2.864000082015991	2.878000020980835	2.880000114440918	2.8910000324249268	2.9089999198913574	2.9200000762939453	2.930999994277954	2.937999963760376	2.9719998836517334	2.9760000705718994	3.000999927520752	3.013000011444092	3.0320000648498535	3.0510001182556152	3.062000036239624	3.0799999237060547	3.0869998931884766	3.0999999046325684	3.124000072479248	3.13100004196167	3.1519999504089355	3.1519999504089355	3.1449999809265137	3.1410000324249268	3.1410000324249268	3.115000009536743	3.11299991607666	3.1050000190734863	3.1050000190734863	3.1050000190734863	3.0869998931884766	3.0869998931884766
1689416047492605853	3424	1689416047468398188	laser1	-2.356194496154785	2.356194496154785	0.004363323096185923	1.736111516947858e-05	0.02500000037252903	0.023000000044703484	60.0	2.7709999084472656	2.7920000553131104	2.7990000247955322	2.809000015258789	2.8389999866485596	2.8399999141693115	2.8450000286102295	2.8529999256134033	2.872999906539917	2.8929998874664307	2.9000000953674316	2.9040000438690186	2.9200000762939453	2.946000099182129	2.9549999237060547	2.9749999046325684	2.9809999465942383	3.002000093460083	3.0169999599456787	3.0250000953674316	3.055000066757202	3.065999984741211	3.0769999027252197	3.0880000591278076	3.114000082015991	3.125	3.134000062942505	3.1530001163482666	3.1530001163482666	3.140000104904175	3.134999990463257	3.122999906539917	3.11299991607666	3.109999895095825	3.1059999465942383	3.1010000705718994	3.0880000591278076	3.0859999656677246	3.0880000591278076
1689416047533608533	3425	1689416047493382177	laser1	-2.356194496154785	2.356194496154785	0.004363323096185923	1.736111516947858e-05	0.02500000037252903	0.023000000044703484	60.0	2.7799999713897705	2.7909998893737793	2.805000066757202	2.805999994277954	2.812999963760376	2.8299999237060547	2.8480000495910645	2.861999988555908	2.86899995803833	2.8919999599456787	2.9100000858306885	2.9230000972747803	2.9260001182556152	2.946000099182129	2.9539999961853027	2.9739999771118164	2.98799991607666	3.009999990463257	3.010999917984009	3.0439999103546143	3.055000066757202	3.055999994277954	3.0840001106262207	3.0910000801086426	3.117000102996826	3.127000093460083	3.1429998874664307	3.1470000743865967	3.1500000953674316	3.1500000953674316	3.1500000953674316	3.1429998874664307	3.135999917984009	3.131999969482422	3.128999948501587	3.121000051498413	3.114000082015991	3.109999895095825	3.1089999675750732
1689416047535808810	3426	1689416047518412417	laser1	-2.356194496154785	2.356194496154785	0.004363323096185923	1.736111516947858e-05	0.02500000037252903	0.023000000044703484	60.0	2.7850000858306885	2.7939999103546143	2.809000015258789	2.809999942779541	2.8310000896453857	2.8459999561309814	2.8469998836517334	2.865999937057495	2.8889999389648438	2.8949999809265137	2.9070000648498535	2.9230000972747803	2.9240000247955322	2.943000078201294	2.9579999446868896	2.9630000591278076	2.9809999465942383	2.997999906539917	3.0160000324249268	3.0429999828338623	3.062999963760376	3.078000068664551	3.0859999656677246	3.1080000400543213	3.115000009536743	3.119999885559082	3.130000114440918	3.1470000743865967	3.1549999713897705	3.1549999713897705	3.1470000743865967	3.13700008392334	3.130000114440918	3.125	3.121000051498413	3.119999885559082	3.114000082015991	3.1089999675750732	3.1059999465942383
1689416047577591352	3427	1689416047543373236	laser1	-2.356194496154785	2.356194496154785	0.004363323096185923	1.736111516947858e-05	0.02500000037252903	0.023000000044703484	60.0	2.7960000038146973	2.7960000038146973	2.803999900817871	2.812999963760376	2.825000047683716	2.8310000896453857	2.8450000286102295	2.8550000190734863	2.869999885559082	2.8919999599456787	2.9089999198913574	2.9200000762939453	2.940000057220459	2.947000026702881	2.9579999446868896	2.9749999046325684	2.984999895095825	3.000999927520752	3.006999969482422	3.0220000743865967	3.0420000553131104	3.061000108718872	3.0739998817443848	3.0980000495910645	3.111999988555908	3.125999927520752	3.1419999599456787	3.1570000648498535	3.1570000648498535	3.1570000648498535	3.1480000019073486	3.1419999599456787	3.13700008392334	3.13100004196167	3.125	3.130000114440918	3.121999979019165	3.11299991607666	3.1080000400543213
1689416047619591851	3428	1689416047568292410	laser1	-2.356194496154785	2.356194496154785	0.004363323096185923	1.736111516947858e-05	0.02500000037252903	0.023000000044703484	60.0	2.7790000438690186	2.7909998893737793	2.796999931335449	2.819999933242798	2.828000068664551	2.8450000286102295	2.8580000400543213	2.878000020980835	2.884000062942505	2.8959999084472656	2.9079999923706055	2.9240000247955322	2.937999963760376	2.9539999961853027	2.9590001106262207	2.984999895095825	3.0	3.007999897003174	3.0239999294281006	3.0309998989105225	3.0490000247955322	3.072999954223633	3.0850000381469727	3.0940001010894775	3.125	3.1410000324249268	3.1429998874664307	3.1640000343322754	3.1640000343322754	3.1530001163482666	3.1489999294281006	3.1389999389648438	3.130000114440918	3.128999948501587	3.119999885559082	3.115999937057495	3.1110000610351562	3.1050000190734863	3.1040000915527344
1689416047619597643	3429	1689416047593230039	laser1	-2.356194496154785	2.356194496154785	0.004363323096185923	1.736111516947858e-05	0.02500000037252903	0.023000000044703484	60.0	2.7920000553131104	2.8010001182556152	2.809999942779541	2.819000005722046	2.825000047683716	2.8350000381469727	2.8510000705718994	2.877000093460083	2.888000011444092	2.8889999389648438	2.9030001163482666	2.933000087738037	2.934999942779541	2.9649999141693115	2.9709999561309814	2.990999937057495	2.992000102996826	3.007999897003174	3.0299999713897705	3.0450000762939453	3.0480000972747803	3.0769999027252197	3.0959999561309814	3.118000030517578	3.132999897003174	3.138000011444092	3.1530001163482666	3.1530001163482666	3.1689999103546143	3.1689999103546143	3.1679999828338623	3.1589999198913574	3.1519999504089355	3.138000011444092	3.135999917984009	3.135999917984009	3.13100004196167	3.128999948501587	3.128000020980835
1689416047660590888	3430	1689416047618291313	laser1	-2.356194496154785	2.356194496154785	0.004363323096185923	1.736111516947858e-05	0.02500000037252903	0.023000000044703484	60.0	2.7829999923706055	2.7899999618530273	2.805999994277954	2.813999891281128	2.8299999237060547	2.8450000286102295	2.865000009536743	2.875	2.885999917984009	2.8940000534057617	2.9179999828338623	2.9179999828338623	2.934999942779541	2.950000047683716	2.9590001106262207	2.989000082015991	2.994999885559082	3.01200008392334	3.0309998989105225	3.0409998893737793	3.063999891281128	3.071000099182129	3.1010000705718994	3.1070001125335693	3.122999906539917	3.130000114440918	3.1610000133514404	3.1610000133514404	3.1610000133514404	3.1489999294281006	3.132999897003174	3.118000030517578	3.132999897003174	3.130000114440918	3.130000114440918	3.121000051498413	3.1040000915527344	3.1010000705718994	3.0929999351501465
1689416047660595342	3431	1689416047643076146	laser1	-2.356194496154785	2.356194496154785	0.004363323096185923	1.736111516947858e-05	0.02500000037252903	0.023000000044703484	60.0	2.7829999923706055	2.7909998893737793	2.809999942779541	2.821000099182129	2.8289999961853027	2.8329999446868896	2.8610000610351562	2.868000030517578	2.885999917984009	2.8970000743865967	2.9049999713897705	2.9140000343322754	2.940999984741211	2.9560000896453857	2.9649999141693115	2.9800000190734863	3.005000114440918	3.009000062942505	3.0190000534057617	3.0480000972747803	3.056999921798706	3.075000047683716	3.0969998836517334	3.114000082015991	3.115999937057495	3.1429998874664307	3.1540000438690186	3.1540000438690186	3.1419999599456787	3.1419999599456787	3.1470000743865967	3.1470000743865967	3.131999969482422	3.13100004196167	3.117000102996826	3.117000102996826	3.121000051498413	3.121000051498413	3.1029999256134033
1689416047702572298	3432	1689416047667952050	laser1	-2.356194496154785	2.356194496154785	0.004363323096185923	1.736111516947858e-05	0.02500000037252903	0.023000000044703484	60.0	2.7909998893737793	2.806999921798706	2.813999891281128	2.816999912261963	2.8310000896453857	2.8459999561309814	2.8589999675750732	2.864000082015991	2.8889999389648438	2.8929998874664307	2.9130001068115234	2.9149999618530273	2.941999912261963	2.9539999961853027	2.9600000381469727	2.9760000705718994	2.98799991607666	3.003999948501587	3.0290000438690186	3.0450000762939453	3.062999963760376	3.078000068664551	3.0959999561309814	3.0969998836517334	3.132999897003174	3.140000104904175	3.1589999198913574	3.1610000133514404	3.1610000133514404	3.128999948501587	3.128999948501587	3.132999897003174	3.132999897003174	3.1070001125335693	3.1070001125335693	3.1070001125335693	3.1070001125335693	3.0959999561309814	3.0850000381469727
1689416047710270768	3433	1689416047692843786	laser1	-2.356194496154785	2.356194496154785	0.004363323096185923	1.736111516947858e-05	0.02500000037252903	0.023000000044703484	60.0	2.7750000953674316	2.7950000762939453	2.7980000972747803	2.815999984741211	2.8259999752044678	2.8340001106262207	2.8529999256134033	2.861999988555908	2.877000093460083	2.885999917984009	2.9070000648498535	2.9230000972747803	2.940999984741211	2.9549999237060547	2.9600000381469727	2.9739999771118164	2.9790000915527344	3.00600004196167	3.01200008392334	3.0380001068115234	3.0510001182556152	3.069999933242798	3.0959999561309814	3.0969998836517334	3.13100004196167	3.13700008392334	3.1559998989105225	3.1559998989105225	3.1559998989105225	3.1500000953674316	3.1500000953674316	3.1410000324249268	3.130000114440918	3.128999948501587	3.121000051498413	3.11899995803833	3.111999988555908	3.109999895095825	3.1059999465942383
1689416047751574295	3434	1689416047717846308	laser1	-2.356194496154785	2.356194496154785	0.004363323096185923	1.736111516947858e-05	0.02500000037252903	0.023000000044703484	60.0	2.7809998989105225	2.7820000648498535	2.802999973297119	2.805999994277954	2.821000099182129	2.825000047683716	2.8499999046325684	2.865999937057495	2.884999990463257	2.888000011444092	2.9079999923706055	2.9159998893737793	2.938999891281128	2.9539999961853027	2.9619998931884766	2.9769999980926514	2.9830000400543213	3.003000020980835	3.0199999809265137	3.0399999618530273	3.055999994277954	3.072999954223633	3.0969998836517334	3.109999895095825	3.115000009536743	3.130000114440918	3.1449999809265137	3.1619999408721924	3.1619999408721924	3.1579999923706055	3.1549999713897705	3.1440000534057617	3.1419999599456787	3.131999969482422	3.130000114440918	3.125999927520752	3.121999979019165	3.115000009536743	3.114000082015991
1689416047792672877	3435	1689416047742808564	laser1	-2.356194496154785	2.356194496154785	0.004363323096185923	1.736111516947858e-05	0.02500000037252903	0.023000000044703484	60.0	2.7730000019073486	2.7909998893737793	2.802999973297119	2.802999973297119	2.812999963760376	2.8310000896453857	2.8380000591278076	2.8580000400543213	2.884000062942505	2.885999917984009	2.9019999504089355	2.9189999103546143	2.933000087738037	2.947000026702881	2.9590001106262207	2.9709999561309814	2.993000030517578	3.0139999389648438	3.015000104904175	3.0339999198913574	3.0429999828338623	3.065000057220459	3.0920000076293945	3.1050000190734863	3.122999906539917	3.1510000228881836	3.1600000858306885	3.1740000247955322	3.174999952316284	3.174999952316284	3.1619999408721924	3.1540000438690186	3.1480000019073486	3.1389999389648438	3.138000011444092	3.128000020980835	3.125	3.11899995803833	3.115000009536743
1689416047792685036	3436	1689416047767778329	laser1	-2.356194496154785	2.356194496154785	0.004363323096185923	1.736111516947858e-05	0.02500000037252903	0.023000000044703484	60.0	2.7860000133514404	2.7899999618530273	2.806999921798706	2.818000078201294	2.8289999961853027	2.8359999656677246	2.8580000400543213	2.865000009536743	2.8919999599456787	2.8929998874664307	2.9100000858306885	2.9200000762939453	2.934000015258789	2.9560000896453857	2.9590001106262207	2.9700000286102295	2.994999885559082	2.994999885559082	3.0309998989105225	3.0360000133514404	3.059999942779541	3.0769999027252197	3.0840001106262207	3.115000009536743	3.127000093460083	3.1480000019073486	3.1480000019073486	3.1730000972747803	3.1730000972747803	3.1649999618530273	3.1489999294281006	3.1489999294281006	3.1489999294281006	3.138000011444092	3.131999969482422	3.127000093460083	3.125	3.115000009536743	3.1110000610351562
1689416047833635927	3437	1689416047792757445	laser1	-2.356194496154785	2.356194496154785	0.004363323096185923	1.736111516947858e-05	0.02500000037252903	0.023000000044703484	60.0	2.7739999294281006	2.7950000762939453	2.7990000247955322	2.822999954223633	2.8359999656677246	2.8410000801086426	2.868000030517578	2.88100004196167	2.885999917984009	2.8889999389648438	2.9049999713897705	2.9189999103546143	2.947000026702881	2.9560000896453857	2.9619998931884766	2.9730000495910645	3.002000093460083	3.006999969482422	3.01200008392334	3.0480000972747803	3.055000066757202	3.0829999446868896	3.0920000076293945	3.11299991607666	3.114000082015991	3.1500000953674316	3.1570000648498535	3.1570000648498535	3.1630001068115234	3.1540000438690186	3.1510000228881836	3.1480000019073486	3.1429998874664307	3.1419999599456787	3.13700008392334	3.132999897003174	3.118000030517578	3.115000009536743	3.115000009536743
1689416047835147754	3438	1689416047817769822	laser1	-2.356194496154785	2.356194496154785	0.004363323096185923	1.736111516947858e-05	0.02500000037252903	0.023000000044703484	60.0	2.7820000648498535	2.7880001068115234	2.808000087738037	2.809000015258789	2.816999912261963	2.8450000286102295	2.868000030517578	2.875999927520752	2.8970000743865967	2.9030001163482666	2.9119999408721924	2.9230000972747803	2.931999921798706	2.938999891281128	2.9579999446868896	2.9739999771118164	3.003000020980835	3.0209999084472656	3.0280001163482666	3.0460000038146973	3.058000087738037	3.0799999237060547	3.0910000801086426	3.1040000915527344	3.119999885559082	3.1449999809265137	3.1630001068115234	3.1630001068115234	3.1519999504089355	3.1459999084472656	3.135999917984009	3.135999917984009	3.130000114440918	3.134999990463257	3.130000114440918	3.128999948501587	3.118000030517578	3.0959999561309814	3.0880000591278076
1689416047875567344	3439	1689416047842821087	laser1	-2.356194496154785	2.356194496154785	0.004363323096185923	1.736111516947858e-05	0.02500000037252903	0.023000000044703484	60.0	2.7769999504089355	2.7920000553131104	2.802000045776367	2.818000078201294	2.8359999656677246	2.8510000705718994	2.8580000400543213	2.871000051498413	2.888000011444092	2.890000104904175	2.9100000858306885	2.9240000247955322	2.933000087738037	2.940999984741211	2.9600000381469727	2.9830000400543213	2.989000082015991	3.005000114440918	3.0290000438690186	3.0390000343322754	3.0510001182556152	3.0810000896453857	3.0899999141693115	3.1059999465942383	3.128000020980835	3.138000011444092	3.1470000743865967	3.1549999713897705	3.1549999713897705	3.1489999294281006	3.1489999294281006	3.1489999294281006	3.13100004196167	3.115000009536743	3.115000009536743	3.117000102996826	3.117000102996826	3.117000102996826	3.0920000076293945
1689416047917585412	3440	1689416047867844649	laser1	-2.356194496154785	2.356194496154785	0.004363323096185923	1.736111516947858e-05	0.02500000037252903	0.023000000044703484	60.0	2.7730000019073486	2.7890000343322754	2.799999952316284	2.815000057220459	2.8329999446868896	2.8410000801086426	2.8589999675750732	2.867000102996826	2.885999917984009	2.8980000019073486	2.9030001163482666	2.924999952316284	2.931999921798706	2.943000078201294	2.9679999351501465	2.9749999046325684	2.994999885559082	3.0160000324249268	3.0179998874664307	3.0420000553131104	3.059999942779541	3.068000078201294	3.0820000171661377	3.111999988555908	3.11899995803833	3.1419999599456787	3.1429998874664307	3.1689999103546143	3.1689999103546143	3.1419999599456787	3.13700008392334	3.128999948501587	3.128000020980835	3.121000051498413	3.109999895095825	3.109999895095825	3.109999895095825	3.1029999256134033	3.0899999141693115
1689416047917596136	3441	1689416047893029819	laser1	-2.356194496154785	2.356194496154785	0.004363323096185923	1.736111516947858e-05	0.02500000037252903	0.023000000044703484	60.0	2.7809998989105225	2.7869999408721924	2.7990000247955322	2.815999984741211	2.822000026702881	2.8399999141693115	2.8540000915527344	2.8589999675750732	2.859999895095825	2.8919999599456787	2.8919999599456787	2.9179999828338623	2.928999900817871	2.9519999027252197	2.9570000171661377	2.9579999446868896	2.9809999465942383	3.003000020980835	3.0280001163482666	3.0450000762939453	3.055000066757202	3.069000005722046	3.072999954223633	3.1080000400543213	3.119999885559082	3.134999990463257	3.1449999809265137	3.1689999103546143	3.1689999103546143	3.1579999923706055	3.1459999084472656	3.1389999389648438	3.13700008392334	3.134999990463257	3.122999906539917	3.122999906539917	3.118000030517578	3.118000030517578	3.111999988555908
1689416047959582177	3442	1689416047918233332	laser1	-2.356194496154785	2.356194496154785	0.004363323096185923	1.736111516947858e-05	0.02500000037252903	0.023000000044703484	60.0	2.7839999198913574	2.7880001068115234	2.809000015258789	2.813999891281128	2.816999912261963	2.8320000171661377	2.8519999980926514	2.86299991607666	2.878000020980835	2.8940000534057617	2.9010000228881836	2.9170000553131104	2.930000066757202	2.9489998817443848	2.9519999027252197	2.9719998836517334	2.9749999046325684	2.996000051498413	3.0220000743865967	3.0390000343322754	3.0450000762939453	3.068000078201294	3.078000068664551	3.1070001125335693	3.11299991607666	3.1419999599456787	3.1459999084472656	3.1630001068115234	3.1630001068115234	3.1630001068115234	3.1610000133514404	3.1589999198913574	3.1500000953674316	3.132999897003174	3.132999897003174	3.132999897003174	3.122999906539917	3.122999906539917	3.121000051498413
1689416047960611936	3443	1689416047943343142	laser1	-2.356194496154785	2.356194496154785	0.004363323096185923	1.736111516947858e-05	0.02500000037252903	0.023000000044703484	60.0	2.7750000953674316	2.7929999828338623	2.7960000038146973	2.805000066757202	2.8310000896453857	2.8369998931884766	2.8369998931884766	2.864000082015991	2.869999885559082	2.8989999294281006	2.9100000858306885	2.9189999103546143	2.9260001182556152	2.943000078201294	2.9560000896453857	2.9660000801086426	2.9839999675750732	3.000999927520752	3.0190000534057617	3.0350000858306885	3.0480000972747803	3.059999942779541	3.0899999141693115	3.0980000495910645	3.124000072479248	3.13100004196167	3.1589999198913574	3.1649999618530273	3.1670000553131104	3.1670000553131104	3.1649999618530273	3.1540000438690186	3.1429998874664307	3.140000104904175	3.140000104904175	3.138000011444092	3.130000114440918	3.125999927520752	3.11299991607666
1689416048002599032	3444	1689416047968520699	laser1	-2.356194496154785	2.356194496154785	0.004363323096185923	1.736111516947858e-05	0.02500000037252903	0.023000000044703484	60.0	2.7829999923706055	2.7860000133514404	2.8010001182556152	2.809000015258789	2.8239998817443848	2.8450000286102295	2.8559999465942383	2.867000102996826	2.877000093460083	2.88100004196167	2.9059998989105225	2.9240000247955322	2.937999963760376	2.944999933242798	2.947999954223633	2.9690001010894775	2.9820001125335693	3.003999948501587	3.0179998874664307	3.0409998893737793	3.053999900817871	3.075000047683716	3.0859999656677246	3.1070001125335693	3.11299991607666	3.1440000534057617	3.1630001068115234	3.1630001068115234	3.1630001068115234	3.1610000133514404	3.1570000648498535	3.1530001163482666	3.1480000019073486	3.138000011444092	3.138000011444092	3.135999917984009	3.134000062942505	3.121000051498413	3.121000051498413
1689416048043800932	3445	1689416047993611372	laser1	-2.356194496154785	2.356194496154785	0.004363323096185923	1.736111516947858e-05	0.02500000037252903	0.023000000044703484	60.0	2.7899999618530273	2.7920000553131104	2.812999963760376	2.822999954223633	2.8289999961853027	2.8410000801086426	2.8459999561309814	2.868000030517578	2.884999990463257	2.8919999599456787	2.9030001163482666	2.9240000247955322	2.927000045776367	2.950000047683716	2.9560000896453857	2.9709999561309814	2.9809999465942383	3.009999990463257	3.015000104904175	3.0399999618530273	3.056999921798706	3.066999912261963	3.0859999656677246	3.1019999980926514	3.125999927520752	3.1429998874664307	3.1530001163482666	3.1670000553131104	3.1670000553131104	3.1630001068115234	3.1619999408721924	3.1600000858306885	3.138000011444092	3.138000011444092	3.1470000743865967	3.1470000743865967	3.125	3.119999885559082	3.124000072479248
1689416048043818218	3446	1689416048018744679	laser1	-2.356194496154785	2.356194496154785	0.004363323096185923	1.736111516947858e-05	0.02500000037252903	0.023000000044703484	60.0	2.7769999504089355	2.799999952316284	2.802999973297119	2.8259999752044678	2.8320000171661377	2.8389999866485596	2.8540000915527344	2.861999988555908	2.878999948501587	2.9000000953674316	2.9119999408721924	2.9200000762939453	2.937999963760376	2.940000057220459	2.950000047683716	2.9560000896453857	2.9779999256134033	2.984999895095825	2.997999906539917	3.0409998893737793	3.068000078201294	3.0789999961853027	3.0940001010894775	3.1080000400543213	3.121000051498413	3.135999917984009	3.1489999294281006	3.1630001068115234	3.1630001068115234	3.1549999713897705	3.1440000534057617	3.1389999389648438	3.132999897003174	3.130000114440918	3.121999979019165	3.114000082015991	3.1029999256134033	3.1029999256134033	3.1029999256134033
1689416048085589100	3447	1689416048043845086	laser1	-2.356194496154785	2.356194496154785	0.004363323096185923	1.736111516947858e-05	0.02500000037252903	0.023000000044703484	60.0	2.7820000648498535	2.7839999198913574	2.799999952316284	2.815000057220459	2.825000047683716	2.8399999141693115	2.8440001010894775	2.86899995803833	2.888000011444092	2.8989999294281006	2.9059998989105225	2.9170000553131104	2.934999942779541	2.940000057220459	2.9630000591278076	2.9809999465942383	2.986999988555908	2.994999885559082	3.0199999809265137	3.0460000038146973	3.065999984741211	3.0850000381469727	3.0859999656677246	3.1059999465942383	3.130000114440918	3.1440000534057617	3.1600000858306885	3.1610000133514404	3.1610000133514404	3.1530001163482666	3.1449999809265137	3.1389999389648438	3.125999927520752	3.124000072479248	3.117000102996826	3.11299991607666	3.1040000915527344	3.1029999256134033	3.1040000915527344
1689416048086111202	3448	1689416048068946142	laser1	-2.356194496154785	2.356194496154785	0.004363323096185923	1.736111516947858e-05	0.02500000037252903	0.023000000044703484	60.0	2.7809998989105225	2.7839999198913574	2.802000045776367	2.812000036239624	2.8269999027252197	2.8459999561309814	2.8469998836517334	2.864000082015991	2.878000020980835	2.88700008392334	2.8949999809265137	2.9200000762939453	2.940999984741211	2.9570000171661377	2.9660000801086426	2.9760000705718994	2.986999988555908	3.009999990463257	3.0179998874664307	3.046999931335449	3.056999921798706	3.068000078201294	3.0759999752044678	3.1010000705718994	3.127000093460083	3.127000093460083	3.1489999294281006	3.1630001068115234	3.1689999103546143	3.1689999103546143	3.1470000743865967	3.130000114440918	3.130000114440918	3.130000114440918	3.132999897003174	3.125	3.1080000400543213	3.1080000400543213	3.11299991607666
1689416048126554553	3449	1689416048093973016	laser1	-2.356194496154785	2.356194496154785	0.004363323096185923	1.736111516947858e-05	0.02500000037252903	0.023000000044703484	60.0	2.7750000953674316	2.7880001068115234	2.815999984741211	2.819000005722046	2.8239998817443848	2.8420000076293945	2.8510000705718994	2.877000093460083	2.884000062942505	2.8949999809265137	2.9100000858306885	2.9230000972747803	2.934999942779541	2.941999912261963	2.9579999446868896	2.9820001125335693	2.989000082015991	3.01200008392334	3.013000011444092	3.0369999408721924	3.0510001182556152	3.0789999961853027	3.0969998836517334	3.1070001125335693	3.125	3.132999897003174	3.1589999198913574	3.1689999103546143	3.1689999103546143	3.1559998989105225	3.1549999713897705	3.1549999713897705	3.1449999809265137	3.140000104904175	3.128999948501587	3.121000051498413	3.121000051498413	3.121000051498413	3.1070001125335693
1689416048167561887	3450	1689416048118993539	laser1	-2.356194496154785	2.356194496154785	0.004363323096185923	1.736111516947858e-05	0.02500000037252903	0.023000000044703484	60.0	2.7829999923706055	2.7980000972747803	2.803999900817871	2.8239998817443848	2.8359999656677246	2.8389999866485596	2.8529999256134033	2.86899995803833	2.877000093460083	2.9000000953674316	2.9110000133514404	2.9119999408721924	2.936000108718872	2.953000068664551	2.9600000381469727	2.9730000495910645	2.98799991607666	3.003000020980835	3.0199999809265137	3.0329999923706055	3.0409998893737793	3.071000099182129	3.0920000076293945	3.111999988555908	3.121999979019165	3.130000114440918	3.1559998989105225	3.174999952316284	3.174999952316284	3.1689999103546143	3.1630001068115234	3.1610000133514404	3.1530001163482666	3.1429998874664307	3.1410000324249268	3.140000104904175	3.127000093460083	3.127000093460083	3.119999885559082
1689416048167568537	3451	1689416048144018048	laser1	-2.356194496154785	2.356194496154785	0.004363323096185923	1.736111516947858e-05	0.02500000037252903	0.023000000044703484	60.0	2.7790000438690186	2.7880001068115234	2.813999891281128	2.813999891281128	2.8269999027252197	2.8369998931884766	2.8529999256134033	2.8559999465942383	2.885999917984009	2.8959999084472656	2.9019999504089355	2.9210000038146973	2.9240000247955322	2.946000099182129	2.9549999237060547	2.9639999866485596	2.98799991607666	3.0139999389648438	3.0220000743865967	3.0460000038146973	3.0460000038146973	3.071000099182129	3.0889999866485596	3.1070001125335693	3.109999895095825	3.124000072479248	3.1500000953674316	3.1689999103546143	3.1710000038146973	3.1740000247955322	3.1710000038146973	3.1559998989105225	3.1519999504089355	3.1459999084472656	3.1410000324249268	3.130000114440918	3.125	3.124000072479248	3.124000072479248
1689416048208588070	3452	1689416048169085092	laser1	-2.356194496154785	2.356194496154785	0.004363323096185923	1.736111516947858e-05	0.02500000037252903	0.023000000044703484	60.0	2.7839999198913574	2.7909998893737793	2.799999952316284	2.812999963760376	2.819000005722046	2.8369998931884766	2.8589999675750732	2.865000009536743	2.875	2.8980000019073486	2.9059998989105225	2.9140000343322754	2.927999973297119	2.947000026702881	2.9560000896453857	2.9749999046325684	2.992000102996826	3.01200008392334	3.0199999809265137	3.0360000133514404	3.052999973297119	3.069000005722046	3.0920000076293945	3.0969998836517334	3.128000020980835	3.13100004196167	3.1540000438690186	3.171999931335449	3.177000045776367	3.177000045776367	3.1589999198913574	3.1540000438690186	3.1519999504089355	3.1480000019073486	3.13700008392334	3.134000062942505	3.131999969482422	3.128999948501587	3.125999927520752
1689416048211426901	3453	1689416048194090798	laser1	-2.356194496154785	2.356194496154785	0.004363323096185923	1.736111516947858e-05	0.02500000037252903	0.023000000044703484	60.0	2.7790000438690186	2.7880001068115234	2.7939999103546143	2.808000087738037	2.812000036239624	2.8369998931884766	2.8420000076293945	2.865000009536743	2.875999927520752	2.8970000743865967	2.9040000438690186	2.9059998989105225	2.943000078201294	2.944000005722046	2.9579999446868896	2.9690001010894775	2.9719998836517334	3.007999897003174	3.0220000743865967	3.0290000438690186	3.0439999103546143	3.072999954223633	3.075000047683716	3.1019999980926514	3.1089999675750732	3.128000020980835	3.1419999599456787	3.1610000133514404	3.1730000972747803	3.1730000972747803	3.1700000762939453	3.1619999408721924	3.1589999198913574	3.1500000953674316	3.1459999084472656	3.1429998874664307	3.13100004196167	3.13100004196167	3.128999948501587
1689416048251575429	3454	1689416048219213289	laser1	-2.356194496154785	2.356194496154785	0.004363323096185923	1.736111516947858e-05	0.02500000037252903	0.023000000044703484	60.0	2.7769999504089355	2.7980000972747803	2.809000015258789	2.812000036239624	2.825000047683716	2.8340001106262207	2.8450000286102295	2.8570001125335693	2.877000093460083	2.882999897003174	2.8989999294281006	2.9130001068115234	2.934000015258789	2.937999963760376	2.9519999027252197	2.9730000495910645	2.99399995803833	3.007999897003174	3.0190000534057617	3.0309998989105225	3.052999973297119	3.065999984741211	3.0840001106262207	3.0980000495910645	3.11299991607666	3.13700008392334	3.1419999599456787	3.1659998893737793	3.178999900817871	3.178999900817871	3.1679999828338623	3.1679999828338623	3.1570000648498535	3.1480000019073486	3.1480000019073486	3.1480000019073486	3.128000020980835	3.128000020980835	3.127000093460083
1689416048292561056	3455	1689416048244325221	laser1	-2.356194496154785	2.356194496154785	0.004363323096185923	1.736111516947858e-05	0.02500000037252903	0.023000000044703484	60.0	2.7699999809265137	2.8010001182556152	2.808000087738037	2.819999933242798	2.8259999752044678	2.8350000381469727	2.8420000076293945	2.8610000610351562	2.880000114440918	2.8959999084472656	2.9089999198913574	2.9119999408721924	2.927000045776367	2.938999891281128	2.9560000896453857	2.9649999141693115	2.984999895095825	2.989000082015991	3.0239999294281006	3.0450000762939453	3.053999900817871	3.066999912261963	3.0810000896453857	3.1080000400543213	3.109999895095825	3.130000114440918	3.1559998989105225	3.1649999618530273	3.1679999828338623	3.1679999828338623	3.1640000343322754	3.1519999504089355	3.131999969482422	3.13100004196167	3.124000072479248	3.122999906539917	3.115000009536743	3.115000009536743	3.11299991607666
1689416048292567863	3456	1689416048269416719	laser1	-2.356194496154785	2.356194496154785	0.004363323096185923	1.736111516947858e-05	0.02500000037252903	0.023000000044703484	60.0	2.7850000858306885	2.7929999828338623	2.7950000762939453	2.815999984741211	2.8340001106262207	2.8389999866485596	2.8480000495910645	2.8610000610351562	2.878000020980835	2.8929998874664307	2.8970000743865967	2.930999994277954	2.937000036239624	2.9519999027252197	2.9549999237060547	2.9709999561309814	2.9790000915527344	3.003999948501587	3.0290000438690186	3.0320000648498535	3.055000066757202	3.0810000896453857	3.0829999446868896	3.0950000286102295	3.122999906539917	3.13700008392334	3.1500000953674316	3.1649999618530273	3.171999931335449	3.171999931335449	3.1440000534057617	3.1440000534057617	3.1440000534057617	3.138000011444092	3.127000093460083	3.1010000705718994	3.1010000705718994	3.1010000705718994	3.0929999351501465
1689416048333587109	3457	1689416048294515595	laser1	-2.356194496154785	2.356194496154785	0.004363323096185923	1.736111516947858e-05	0.02500000037252903	0.023000000044703484	60.0	2.7829999923706055	2.7890000343322754	2.809000015258789	2.812000036239624	2.822000026702881	2.8489999771118164	2.865000009536743	2.872999906539917	2.872999906539917	2.9019999504089355	2.9189999103546143	2.921999931335449	2.940999984741211	2.9560000896453857	2.9579999446868896	2.9670000076293945	2.994999885559082	3.015000104904175	3.0230000019073486	3.0450000762939453	3.061000108718872	3.065000057220459	3.0920000076293945	3.111999988555908	3.118000030517578	3.1419999599456787	3.1600000858306885	3.1700000762939453	3.1700000762939453	3.1549999713897705	3.13100004196167	3.13100004196167	3.13100004196167	3.124000072479248	3.115000009536743	3.115000009536743	3.11899995803833	3.11899995803833	3.0910000801086426
1689416048336630060	3458	1689416048319604537	laser1	-2.356194496154785	2.356194496154785	0.004363323096185923	1.736111516947858e-05	0.02500000037252903	0.023000000044703484	60.0	2.7899999618530273	2.796999931335449	2.802999973297119	2.812000036239624	2.8359999656677246	2.8469998836517334	2.86299991607666	2.878999948501587	2.88700008392334	2.8929998874664307	2.9170000553131104	2.921999931335449	2.927999973297119	2.953000068664551	2.9600000381469727	2.986999988555908	2.989000082015991	3.0139999389648438	3.0239999294281006	3.0350000858306885	3.056999921798706	3.0859999656677246	3.1029999256134033	3.1089999675750732	3.125999927520752	3.1459999084472656	3.1500000953674316	3.178999900817871	3.178999900817871	3.177999973297119	3.177000045776367	3.1600000858306885	3.1570000648498535	3.1540000438690186	3.1519999504089355	3.1389999389648438	3.138000011444092	3.128999948501587	3.125999927520752
1689416048377565392	3459	1689416048344698943	laser1	-2.356194496154785	2.356194496154785	0.004363323096185923	1.736111516947858e-05	0.02500000037252903	0.023000000044703484	60.0	2.7790000438690186	2.7929999828338623	2.7990000247955322	2.818000078201294	2.822999954223633	2.8489999771118164	2.8589999675750732	2.871000051498413	2.882999897003174	2.9040000438690186	2.9100000858306885	2.924999952316284	2.933000087738037	2.947999954223633	2.9600000381469727	2.9730000495910645	2.997999906539917	3.000999927520752	3.0209999084472656	3.0460000038146973	3.0510001182556152	3.0769999027252197	3.0829999446868896	3.1089999675750732	3.118000030517578	3.131999969482422	3.1570000648498535	3.1640000343322754	3.177000045776367	3.177000045776367	3.1649999618530273	3.1649999618530273	3.1549999713897705	3.1549999713897705	3.1419999599456787	3.140000104904175	3.127000093460083	3.125999927520752	3.125999927520752
1689416048418557428	3460	1689416048369723882	laser1	-2.356194496154785	2.356194496154785	0.004363323096185923	1.736111516947858e-05	0.02500000037252903	0.023000000044703484	60.0	2.7799999713897705	2.7920000553131104	2.803999900817871	2.813999891281128	2.8359999656677246	2.8459999561309814	2.8559999465942383	2.877000093460083	2.8929998874664307	2.8989999294281006	2.9070000648498535	2.9240000247955322	2.937999963760376	2.944000005722046	2.9719998836517334	2.9860000610351562	2.994999885559082	2.994999885559082	3.0239999294281006	3.0490000247955322	3.055999994277954	3.0759999752044678	3.0859999656677246	3.1059999465942383	3.130000114440918	3.1429998874664307	3.1630001068115234	3.178999900817871	3.180999994277954	3.180999994277954	3.1630001068115234	3.1589999198913574	3.1549999713897705	3.1530001163482666	3.1440000534057617	3.140000104904175	3.134000062942505	3.128999948501587	3.128000020980835
1689416048418566806	3461	1689416048394811497	laser1	-2.356194496154785	2.356194496154785	0.004363323096185923	1.736111516947858e-05	0.02500000037252903	0.023000000044703484	60.0	2.7869999408721924	2.7929999828338623	2.796999931335449	2.822999954223633	2.8320000171661377	2.8519999980926514	2.8529999256134033	2.86899995803833	2.882999897003174	2.8889999389648438	2.9140000343322754	2.9210000038146973	2.937000036239624	2.9489998817443848	2.9649999141693115	2.9690001010894775	2.992000102996826	3.006999969482422	3.0250000953674316	3.0339999198913574	3.059999942779541	3.0829999446868896	3.0959999561309814	3.109999895095825	3.134999990463257	3.1489999294281006	3.1540000438690186	3.1760001182556152	3.183000087738037	3.183000087738037	3.1700000762939453	3.1670000553131104	3.1419999599456787	3.1419999599456787	3.1459999084472656	3.1459999084472656	3.134999990463257	3.134999990463257	3.13100004196167
1689416048459571706	3462	1689416048419748448	laser1	-2.356194496154785	2.356194496154785	0.004363323096185923	1.736111516947858e-05	0.02500000037252903	0.023000000044703484	60.0	2.7839999198913574	2.7869999408721924	2.7990000247955322	2.813999891281128	2.8329999446868896	2.8489999771118164	2.8550000190734863	2.8559999465942383	2.88700008392334	2.9059998989105225	2.9189999103546143	2.933000087738037	2.940999984741211	2.9560000896453857	2.9660000801086426	2.9830000400543213	3.0	3.007999897003174	3.0309998989105225	3.0329999923706055	3.0429999828338623	3.0820000171661377	3.0959999561309814	3.1059999465942383	3.128999948501587	3.1429998874664307	3.1670000553131104	3.174999952316284	3.186000108718872	3.186000108718872	3.174999952316284	3.1670000553131104	3.1619999408721924	3.1579999923706055	3.1549999713897705	3.1470000743865967	3.1440000534057617	3.1410000324249268	3.138000011444092
1689416048461693184	3463	1689416048444703349	laser1	-2.356194496154785	2.356194496154785	0.004363323096185923	1.736111516947858e-05	0.02500000037252903	0.023000000044703484	60.0	2.7899999618530273	2.805000066757202	2.806999921798706	2.818000078201294	2.822000026702881	2.8369998931884766	2.8519999980926514	2.8529999256134033	2.8940000534057617	2.8940000534057617	2.9079999923706055	2.9170000553131104	2.940000057220459	2.940000057220459	2.9690001010894775	2.9830000400543213	3.00600004196167	3.015000104904175	3.0250000953674316	3.0429999828338623	3.072000026702881	3.0810000896453857	3.0840001106262207	3.111999988555908	3.11299991607666	3.138000011444092	3.1559998989105225	3.1740000247955322	3.1740000247955322	3.1710000038146973	3.1619999408721924	3.1449999809265137	3.1449999809265137	3.1419999599456787	3.1419999599456787	3.1419999599456787	3.127000093460083	3.115999937057495	3.125
1689416048502578549	3464	1689416048469707880	laser1	-2.356194496154785	2.356194496154785	0.004363323096185923	1.736111516947858e-05	0.02500000037252903	0.023000000044703484	60.0	2.7850000858306885	2.8010001182556152	2.803999900817871	2.806999921798706	2.8289999961853027	2.8410000801086426	2.8459999561309814	2.8519999980926514	2.880000114440918	2.882999897003174	2.8980000019073486	2.9159998893737793	2.9230000972747803	2.9489998817443848	2.9619998931884766	2.9809999465942383	2.99399995803833	3.00600004196167	3.0329999923706055	3.0490000247955322	3.068000078201294	3.0769999027252197	3.1010000705718994	3.115999937057495	3.11899995803833	3.128999948501587	3.1530001163482666	3.1689999103546143	3.1689999103546143	3.1579999923706055	3.1559998989105225	3.1419999599456787	3.1419999599456787	3.1419999599456787	3.122999906539917	3.117000102996826	3.115999937057495	3.0929999351501465	3.1089999675750732
1689416048543635064	3465	1689416048494617050	laser1	-2.356194496154785	2.356194496154785	0.004363323096185923	1.736111516947858e-05	0.02500000037252903	0.023000000044703484	60.0	2.7880001068115234	2.7939999103546143	2.819999933242798	2.822000026702881	2.8299999237060547	2.8380000591278076	2.8459999561309814	2.864000082015991	2.8889999389648438	2.8959999084472656	2.9170000553131104	2.9200000762939453	2.938999891281128	2.946000099182129	2.9649999141693115	2.9679999351501465	3.0	3.006999969482422	3.0260000228881836	3.0439999103546143	3.065000057220459	3.0799999237060547	3.0950000286102295	3.1029999256134033	3.117000102996826	3.1440000534057617	3.1570000648498535	3.1600000858306885	3.1600000858306885	3.1570000648498535	3.1459999084472656	3.1459999084472656	3.1459999084472656	3.132999897003174	3.131999969482422	3.114000082015991	3.128999948501587	3.1080000400543213	3.121000051498413
1689416048543645836	3466	1689416048519540586	laser1	-2.356194496154785	2.356194496154785	0.004363323096185923	1.736111516947858e-05	0.02500000037252903	0.023000000044703484	60.0	2.7739999294281006	2.7829999923706055	2.7990000247955322	2.808000087738037	2.822000026702881	2.8410000801086426	2.8550000190734863	2.871000051498413	2.885999917984009	2.890000104904175	2.9179999828338623	2.924999952316284	2.934999942779541	2.953000068664551	2.9700000286102295	2.9779999256134033	2.992000102996826	3.0220000743865967	3.0230000019073486	3.0460000038146973	3.056999921798706	3.0859999656677246	3.1010000705718994	3.11899995803833	3.13100004196167	3.1440000534057617	3.1610000133514404	3.180000066757202	3.180000066757202	3.1689999103546143	3.1670000553131104	3.1500000953674316	3.1500000953674316	3.1419999599456787	3.122999906539917	3.122999906539917	3.122999906539917	3.121999979019165	3.114000082015991
1689416048585610609	3467	1689416048544389223	laser1	-2.356194496154785	2.356194496154785	0.004363323096185923	1.736111516947858e-05	0.02500000037252903	0.023000000044703484	60.0	2.7890000343322754	2.7920000553131104	2.802000045776367	2.818000078201294	2.821000099182129	2.8369998931884766	2.8510000705718994	2.872999906539917	2.88700008392334	2.9070000648498535	2.9179999828338623	2.921999931335449	2.934000015258789	2.9539999961853027	2.9570000171661377	2.9839999675750732	2.990000009536743	3.010999917984009	3.0339999198913574	3.0450000762939453	3.072999954223633	3.0769999027252197	3.1089999675750732	3.115999937057495	3.115999937057495	3.135999917984009	3.1429998874664307	3.1530001163482666	3.1659998893737793	3.1730000972747803	3.1659998893737793	3.1649999618530273	3.1530001163482666	3.1530001163482666	3.1530001163482666	3.1410000324249268	3.1410000324249268	3.134000062942505	3.128999948501587
1689416048586461778	3468	1689416048569314374	laser1	-2.356194496154785	2.356194496154785	0.004363323096185923	1.736111516947858e-05	0.02500000037252903	0.023000000044703484	60.0	2.7850000858306885	2.7929999828338623	2.812000036239624	2.812999963760376	2.8380000591278076	2.8510000705718994	2.865999937057495	2.868000030517578	2.884999990463257	2.8929998874664307	2.9140000343322754	2.9210000038146973	2.937999963760376	2.950000047683716	2.9749999046325684	2.9769999980926514	3.003999948501587	3.009000062942505	3.0309998989105225	3.0439999103546143	3.072000026702881	3.0869998931884766	3.109999895095825	3.119999885559082	3.134000062942505	3.140000104904175	3.1470000743865967	3.1679999828338623	3.1710000038146973	3.180000066757202	3.1710000038146973	3.1649999618530273	3.1630001068115234	3.1470000743865967	3.1449999809265137	3.1419999599456787	3.140000104904175	3.13100004196167	3.125999927520752
1689416048627557933	3469	1689416048594222252	laser1	-2.356194496154785	2.356194496154785	0.004363323096185923	1.736111516947858e-05	0.02500000037252903	0.023000000044703484	60.0	2.7880001068115234	2.7950000762939453	2.803999900817871	2.815000057220459	2.8340001106262207	2.8350000381469727	2.86299991607666	2.865000009536743	2.885999917984009	2.8959999084472656	2.921999931335449	2.927999973297119	2.946000099182129	2.9560000896453857	2.9649999141693115	2.9690001010894775	3.002000093460083	3.01200008392334	3.0239999294281006	3.046999931335449	3.0759999752044678	3.0929999351501465	3.1089999675750732	3.121999979019165	3.134999990463257	3.140000104904175	3.1549999713897705	3.1689999103546143	3.1730000972747803	3.1730000972747803	3.1670000553131104	3.1670000553131104	3.1640000343322754	3.1540000438690186	3.1519999504089355	3.1480000019073486	3.1449999809265137	3.134999990463257	3.132999897003174
1689416048668580436	3470	1689416048619217185	laser1	-2.356194496154785	2.356194496154785	0.004363323096185923	1.736111516947858e-05	0.02500000037252903	0.023000000044703484	60.0	2.7869999408721924	2.7990000247955322	2.808000087738037	2.8269999027252197	2.8380000591278076	2.8540000915527344	2.8589999675750732	2.880000114440918	2.88700008392334	2.9140000343322754	2.9189999103546143	2.940000057220459	2.946000099182129	2.9670000076293945	2.9749999046325684	2.989000082015991	2.99399995803833	3.0190000534057617	3.0250000953674316	3.0380001068115234	3.065999984741211	3.0810000896453857	3.1010000705718994	3.114000082015991	3.134000062942505	3.1429998874664307	3.1579999923706055	3.1619999408721924	3.1730000972747803	3.177999973297119	3.1730000972747803	3.1679999828338623	3.1570000648498535	3.1500000953674316	3.1489999294281006	3.1459999084472656	3.1389999389648438	3.132999897003174	3.130000114440918
1689416048668584482	3471	1689416048644152072	laser1	-2.356194496154785	2.356194496154785	0.004363323096185923	1.736111516947858e-05	0.02500000037252903	0.023000000044703484	60.0	2.7929999828338623	2.805999994277954	2.808000087738037	2.812000036239624	2.8380000591278076	2.8399999141693115	2.8589999675750732	2.875	2.8959999084472656	2.8989999294281006	2.921999931335449	2.924999952316284	2.934999942779541	2.9519999027252197	2.9630000591278076	2.9739999771118164	2.990000009536743	3.0179998874664307	3.0209999084472656	3.0460000038146973	3.062000036239624	3.0759999752044678	3.1019999980926514	3.111999988555908	3.124000072479248	3.1389999389648438	3.1519999504089355	3.171999931335449	3.1730000972747803	3.1730000972747803	3.1640000343322754	3.1619999408721924	3.1519999504089355	3.125999927520752	3.125999927520752	3.117000102996826	3.124000072479248	3.1080000400543213	3.1070001125335693
1689416048709570671	3472	1689416048669124562	laser1	-2.356194496154785	2.356194496154785	0.004363323096185923	1.736111516947858e-05	0.02500000037252903	0.023000000044703484	60.0	2.7829999923706055	2.808000087738037	2.809000015258789	2.812000036239624	2.8340001106262207	2.8420000076293945	2.8610000610351562	2.869999885559082	2.88100004196167	2.8940000534057617	2.9140000343322754	2.9230000972747803	2.9489998817443848	2.9519999027252197	2.9639999866485596	2.9760000705718994	2.9830000400543213	3.005000114440918	3.0269999504089355	3.046999931335449	3.055999994277954	3.0799999237060547	3.0799999237060547	3.111999988555908	3.128999948501587	3.138000011444092	3.1640000343322754	3.1700000762939453	3.1700000762939453	3.1670000553131104	3.1659998893737793	3.1559998989105225	3.1510000228881836	3.13100004196167	3.124000072479248	3.124000072479248	3.115000009536743	3.117000102996826	3.115999937057495
1689416048711235201	3473	1689416048694145956	laser1	-2.356194496154785	2.356194496154785	0.004363323096185923	1.736111516947858e-05	0.02500000037252903	0.023000000044703484	60.0	2.7880001068115234	2.7890000343322754	2.803999900817871	2.819000005722046	2.8299999237060547	2.8350000381469727	2.8589999675750732	2.874000072479248	2.888000011444092	2.8910000324249268	2.9089999198913574	2.9200000762939453	2.946000099182129	2.946000099182129	2.9670000076293945	2.9749999046325684	2.997999906539917	3.009999990463257	3.0160000324249268	3.0490000247955322	3.062999963760376	3.072000026702881	3.0810000896453857	3.1029999256134033	3.122999906539917	3.128000020980835	3.1480000019073486	3.1619999408721924	3.1619999408721924	3.1619999408721924	3.1570000648498535	3.1570000648498535	3.1540000438690186	3.1540000438690186	3.135999917984009	3.13100004196167	3.117000102996826	3.111999988555908	3.1080000400543213
1689416048752577736	3474	1689416048718862267	laser1	-2.356194496154785	2.356194496154785	0.004363323096185923	1.736111516947858e-05	0.02500000037252903	0.023000000044703484	60.0	2.7920000553131104	2.7939999103546143	2.811000108718872	2.812000036239624	2.8420000076293945	2.8510000705718994	2.865000009536743	2.871999979019165	2.885999917984009	2.8989999294281006	2.9089999198913574	2.930000066757202	2.937000036239624	2.9609999656677246	2.9679999351501465	2.994999885559082	3.002000093460083	3.009000062942505	3.0320000648498535	3.059999942779541	3.059999942779541	3.049999952316284	3.049999952316284	3.109999895095825	3.132999897003174	3.1440000534057617	3.1489999294281006	3.1659998893737793	3.1710000038146973	3.1710000038146973	3.1710000038146973	3.1530001163482666	3.1449999809265137	3.1449999809265137	3.1419999599456787	3.135999917984009	3.132999897003174	3.128999948501587	3.121999979019165
1689416048793552422	3475	1689416048743766906	laser1	-2.356194496154785	2.356194496154785	0.004363323096185923	1.736111516947858e-05	0.02500000037252903	0.023000000044703484	60.0	2.7829999923706055	2.809999942779541	2.809999942779541	2.8239998817443848	2.8340001106262207	2.8480000495910645	2.8529999256134033	2.859999895095825	2.88100004196167	2.9040000438690186	2.9159998893737793	2.936000108718872	2.940000057220459	2.9609999656677246	2.9690001010894775	2.98799991607666	3.000999927520752	3.0160000324249268	3.0399999618530273	3.056999921798706	3.069999933242798	3.0829999446868896	3.0929999351501465	3.1029999256134033	3.114000082015991	3.134000062942505	3.1510000228881836	3.1679999828338623	3.1710000038146973	3.178999900817871	3.178999900817871	3.178999900817871	3.1640000343322754	3.1600000858306885	3.1480000019073486	3.1419999599456787	3.140000104904175	3.132999897003174	3.13100004196167
1689416048793561215	3476	1689416048768694196	laser1	-2.356194496154785	2.356194496154785	0.004363323096185923	1.736111516947858e-05	0.02500000037252903	0.023000000044703484	60.0	2.7909998893737793	2.7960000038146973	2.808000087738037	2.822000026702881	2.8340001106262207	2.8369998931884766	2.8610000610351562	2.871000051498413	2.8919999599456787	2.8940000534057617	2.9100000858306885	2.9119999408721924	2.940000057220459	2.941999912261963	2.9639999866485596	2.9690001010894775	2.999000072479248	3.009999990463257	3.0339999198913574	3.0490000247955322	3.069000005722046	3.0840001106262207	3.0929999351501465	3.11299991607666	3.127000093460083	3.140000104904175	3.1610000133514404	3.1630001068115234	3.174999952316284	3.174999952316284	3.171999931335449	3.1640000343322754	3.1600000858306885	3.1600000858306885	3.1510000228881836	3.1480000019073486	3.1429998874664307	3.1419999599456787	3.13100004196167
1689416048835587804	3477	1689416048793611132	laser1	-2.356194496154785	2.356194496154785	0.004363323096185923	1.736111516947858e-05	0.02500000037252903	0.023000000044703484	60.0	2.7899999618530273	2.7960000038146973	2.811000108718872	2.8289999961853027	2.8389999866485596	2.8489999771118164	2.859999895095825	2.882999897003174	2.882999897003174	2.885999917984009	2.9070000648498535	2.924999952316284	2.937999963760376	2.950000047683716	2.9700000286102295	2.9809999465942383	3.000999927520752	3.0209999084472656	3.0269999504089355	3.052999973297119	3.072000026702881	3.0829999446868896	3.1029999256134033	3.1080000400543213	3.135999917984009	3.1470000743865967	3.1630001068115234	3.1740000247955322	3.180000066757202	3.180000066757202	3.1730000972747803	3.1700000762939453	3.1610000133514404	3.1500000953674316	3.1510000228881836	3.1419999599456787	3.134999990463257	3.132999897003174	3.128000020980835
1689416048835684453	3478	1689416048818552108	laser1	-2.356194496154785	2.356194496154785	0.004363323096185923	1.736111516947858e-05	0.02500000037252903	0.023000000044703484	60.0	2.7829999923706055	2.7980000972747803	2.802999973297119	2.813999891281128	2.8329999446868896	2.8519999980926514	2.8540000915527344	2.871999979019165	2.888000011444092	2.9130001068115234	2.921999931335449	2.931999921798706	2.953000068664551	2.9600000381469727	2.9670000076293945	2.9800000190734863	3.000999927520752	3.003999948501587	3.0280001163482666	3.046999931335449	3.069999933242798	3.0850000381469727	3.0950000286102295	3.11899995803833	3.128000020980835	3.134000062942505	3.1510000228881836	3.1689999103546143	3.1700000762939453	3.1700000762939453	3.1659998893737793	3.1630001068115234	3.1630001068115234	3.1519999504089355	3.1410000324249268	3.134000062942505	3.134000062942505	3.132999897003174	3.130000114440918
1689416048876546837	3479	1689416048843546725	laser1	-2.356194496154785	2.356194496154785	0.004363323096185923	1.736111516947858e-05	0.02500000037252903	0.023000000044703484	60.0	2.7850000858306885	2.796999931335449	2.8010001182556152	2.819000005722046	2.8310000896453857	2.8480000495910645	2.861999988555908	2.877000093460083	2.888000011444092	2.9059998989105225	2.9149999618530273	2.924999952316284	2.943000078201294	2.9509999752044678	2.9730000495910645	2.9839999675750732	3.000999927520752	3.013000011444092	3.0290000438690186	3.055000066757202	3.055000066757202	3.0789999961853027	3.1040000915527344	3.115000009536743	3.13100004196167	3.1470000743865967	3.1619999408721924	3.174999952316284	3.174999952316284	3.1730000972747803	3.1519999504089355	3.1519999504089355	3.1489999294281006	3.131999969482422	3.131999969482422	3.134999990463257	3.134999990463257	3.118000030517578	3.117000102996826
1689416048917560322	3480	1689416048868531826	laser1	-2.356194496154785	2.356194496154785	0.004363323096185923	1.736111516947858e-05	0.02500000037252903	0.023000000044703484	60.0	2.7790000438690186	2.7939999103546143	2.819999933242798	2.822000026702881	2.8440001010894775	2.8550000190734863	2.869999885559082	2.871000051498413	2.881999969482422	2.8929998874664307	2.9079999923706055	2.930000066757202	2.941999912261963	2.950000047683716	2.9519999027252197	2.9719998836517334	3.00600004196167	3.015000104904175	3.0320000648498535	3.0439999103546143	3.059999942779541	3.0789999961853027	3.1010000705718994	3.1019999980926514	3.127000093460083	3.1510000228881836	3.1570000648498535	3.1760001182556152	3.1760001182556152	3.1710000038146973	3.1649999618530273	3.1489999294281006	3.1440000534057617	3.1410000324249268	3.140000104904175	3.140000104904175	3.117000102996826	3.117000102996826	3.11299991607666
1689416048917568619	3481	1689416048893543904	laser1	-2.356194496154785	2.356194496154785	0.004363323096185923	1.736111516947858e-05	0.02500000037252903	0.023000000044703484	60.0	2.7720000743865967	2.7839999198913574	2.809999942779541	2.812999963760376	2.8329999446868896	2.8329999446868896	2.8489999771118164	2.86299991607666	2.881999969482422	2.8980000019073486	2.9119999408721924	2.924999952316284	2.930000066757202	2.9509999752044678	2.9660000801086426	2.99399995803833	2.997999906539917	3.0179998874664307	3.0369999408721924	3.0369999408721924	3.061000108718872	3.075000047683716	3.0999999046325684	3.122999906539917	3.124000072479248	3.128000020980835	3.1549999713897705	3.1670000553131104	3.1710000038146973	3.1710000038146973	3.1519999504089355	3.1459999084472656	3.1459999084472656	3.1449999809265137	3.138000011444092	3.130000114440918	3.128000020980835	3.118000030517578	3.115999937057495
1689416048958614511	3482	1689416048918464451	laser1	-2.356194496154785	2.356194496154785	0.004363323096185923	1.736111516947858e-05	0.02500000037252903	0.023000000044703484	60.0	2.7860000133514404	2.7909998893737793	2.808000087738037	2.812999963760376	2.828000068664551	2.8410000801086426	2.8499999046325684	2.86299991607666	2.867000102996826	2.8970000743865967	2.9030001163482666	2.928999900817871	2.936000108718872	2.9489998817443848	2.9539999961853027	2.9820001125335693	3.003000020980835	3.01200008392334	3.0299999713897705	3.049999952316284	3.065999984741211	3.0799999237060547	3.0959999561309814	3.1070001125335693	3.121000051498413	3.130000114440918	3.1570000648498535	3.1579999923706055	3.1589999198913574	3.1730000972747803	3.1589999198913574	3.1449999809265137	3.138000011444092	3.132999897003174	3.13100004196167	3.130000114440918	3.128000020980835	3.118000030517578	3.118000030517578
1689416048960730568	3483	1689416048943480296	laser1	-2.356194496154785	2.356194496154785	0.004363323096185923	1.736111516947858e-05	0.02500000037252903	0.023000000044703484	60.0	2.7790000438690186	2.805999994277954	2.812000036239624	2.8289999961853027	2.8289999961853027	2.8350000381469727	2.8550000190734863	2.868000030517578	2.885999917984009	2.8970000743865967	2.9130001068115234	2.937999963760376	2.937999963760376	2.9639999866485596	2.9749999046325684	2.984999895095825	2.984999895095825	3.0	3.0160000324249268	3.0220000743865967	3.055999994277954	3.071000099182129	3.0899999141693115	3.1059999465942383	3.130000114440918	3.134999990463257	3.1570000648498535	3.1689999103546143	3.174999952316284	3.174999952316284	3.1689999103546143	3.1670000553131104	3.1610000133514404	3.1579999923706055	3.1570000648498535	3.1459999084472656	3.1459999084472656	3.138000011444092	3.138000011444092
1689416049002556128	3484	1689416048968393030	laser1	-2.356194496154785	2.356194496154785	0.004363323096185923	1.736111516947858e-05	0.02500000037252903	0.023000000044703484	60.0	2.7820000648498535	2.7939999103546143	2.802000045776367	2.8239998817443848	2.8350000381469727	2.8399999141693115	2.8589999675750732	2.871999979019165	2.890000104904175	2.8970000743865967	2.9030001163482666	2.9210000038146973	2.934000015258789	2.950000047683716	2.9679999351501465	2.9790000915527344	3.00600004196167	3.0179998874664307	3.0269999504089355	3.052999973297119	3.065999984741211	3.0829999446868896	3.0959999561309814	3.1070001125335693	3.127000093460083	3.1389999389648438	3.1610000133514404	3.1649999618530273	3.183000087738037	3.183000087738037	3.177000045776367	3.174999952316284	3.1419999599456787	3.138000011444092	3.134999990463257	3.134999990463257	3.134000062942505	3.128000020980835	3.127000093460083
1689416049043570886	3485	1689416048993395972	laser1	-2.356194496154785	2.356194496154785	0.004363323096185923	1.736111516947858e-05	0.02500000037252903	0.023000000044703484	60.0	2.7890000343322754	2.808000087738037	2.819000005722046	2.8299999237060547	2.8389999866485596	2.8540000915527344	2.865000009536743	2.86899995803833	2.8949999809265137	2.9010000228881836	2.9100000858306885	2.934000015258789	2.938999891281128	2.9619998931884766	2.9709999561309814	2.9749999046325684	2.990999937057495	3.013000011444092	3.0230000019073486	3.058000087738037	3.068000078201294	3.0810000896453857	3.0999999046325684	3.1110000610351562	3.128000020980835	3.1389999389648438	3.1510000228881836	3.1679999828338623	3.174999952316284	3.174999952316284	3.1630001068115234	3.1579999923706055	3.1440000534057617	3.1410000324249268	3.135999917984009	3.134000062942505	3.131999969482422	3.128000020980835	3.11899995803833
1689416049043587796	3486	1689416049018232000	laser1	-2.356194496154785	2.356194496154785	0.004363323096185923	1.736111516947858e-05	0.02500000037252903	0.023000000044703484	60.0	2.7899999618530273	2.8010001182556152	2.821000099182129	2.8320000171661377	2.8329999446868896	2.8480000495910645	2.8489999771118164	2.865999937057495	2.8889999389648438	2.9000000953674316	2.9049999713897705	2.9179999828338623	2.940999984741211	2.9539999961853027	2.9670000076293945	2.9779999256134033	2.994999885559082	3.01200008392334	3.0290000438690186	3.0380001068115234	3.059000015258789	3.0769999027252197	3.0989999771118164	3.109999895095825	3.131999969482422	3.1530001163482666	3.1589999198913574	3.177000045776367	3.177000045776367	3.177000045776367	3.1760001182556152	3.1679999828338623	3.1570000648498535	3.1570000648498535	3.1549999713897705	3.1500000953674316	3.1389999389648438	3.1389999389648438	3.131999969482422
1689416049084611378	3487	1689416049043203881	laser1	-2.356194496154785	2.356194496154785	0.004363323096185923	1.736111516947858e-05	0.02500000037252903	0.023000000044703484	60.0	2.7869999408721924	2.802999973297119	2.815999984741211	2.818000078201294	2.8259999752044678	2.8519999980926514	2.871000051498413	2.878000020980835	2.890000104904175	2.8929998874664307	2.9189999103546143	2.924999952316284	2.947999954223633	2.9579999446868896	2.9709999561309814	2.9769999980926514	2.996999979019165	3.007999897003174	3.0209999084472656	3.0510001182556152	3.056999921798706	3.0789999961853027	3.0940001010894775	3.121000051498413	3.13700008392334	3.1470000743865967	3.1619999408721924	3.1740000247955322	3.1740000247955322	3.1570000648498535	3.1540000438690186	3.1480000019073486	3.1419999599456787	3.140000104904175	3.13700008392334	3.134999990463257	3.134000062942505	3.125	3.125
1689416049085330352	3488	1689416049068150888	laser1	-2.356194496154785	2.356194496154785	0.004363323096185923	1.736111516947858e-05	0.02500000037252903	0.023000000044703484	60.0	2.7869999408721924	2.7980000972747803	2.812999963760376	2.818000078201294	2.8299999237060547	2.8489999771118164	2.8550000190734863	2.86299991607666	2.875999927520752	2.8970000743865967	2.9019999504089355	2.9200000762939453	2.944999933242798	2.9489998817443848	2.9709999561309814	2.9839999675750732	3.0	3.009999990463257	3.0350000858306885	3.059999942779541	3.071000099182129	3.0929999351501465	3.0999999046325684	3.118000030517578	3.125999927520752	3.1419999599456787	3.1570000648498535	3.1649999618530273	3.1649999618530273	3.1540000438690186	3.1510000228881836	3.1510000228881836	3.13100004196167	3.122999906539917	3.122999906539917	3.114000082015991	3.109999895095825	3.1040000915527344	3.1040000915527344
1689416049125586640	3489	1689416049093089427	laser1	-2.356194496154785	2.356194496154785	0.004363323096185923	1.736111516947858e-05	0.02500000037252903	0.023000000044703484	60.0	2.7829999923706055	2.805000066757202	2.808000087738037	2.813999891281128	2.8340001106262207	2.8389999866485596	2.8550000190734863	2.875	2.8910000324249268	2.9070000648498535	2.9089999198913574	2.928999900817871	2.928999900817871	2.9590001106262207	2.9709999561309814	2.994999885559082	3.006999969482422	3.0169999599456787	3.0309998989105225	3.052000045776367	3.066999912261963	3.0829999446868896	3.1019999980926514	3.1080000400543213	3.135999917984009	3.1440000534057617	3.1630001068115234	3.174999952316284	3.174999952316284	3.1610000133514404	3.1570000648498535	3.1540000438690186	3.1419999599456787	3.138000011444092	3.127000093460083	3.127000093460083	3.121000051498413	3.121999979019165	3.115000009536743
1689416049166601439	3490	1689416049118002373	laser1	-2.356194496154785	2.356194496154785	0.004363323096185923	1.736111516947858e-05	0.02500000037252903	0.023000000044703484	60.0	2.7880001068115234	2.7990000247955322	2.812000036239624	2.816999912261963	2.8299999237060547	2.8510000705718994	2.8610000610351562	2.871999979019165	2.882999897003174	2.8980000019073486	2.9159998893737793	2.940000057220459	2.946000099182129	2.9679999351501465	2.9709999561309814	2.9839999675750732	2.994999885559082	3.010999917984009	3.0309998989105225	3.0480000972747803	3.069000005722046	3.0829999446868896	3.1050000190734863	3.118000030517578	3.131999969482422	3.1489999294281006	3.174999952316284	3.174999952316284	3.1740000247955322	3.1730000972747803	3.1570000648498535	3.1470000743865967	3.132999897003174	3.131999969482422	3.131999969482422	3.131999969482422	3.130000114440918	3.115999937057495	3.115999937057495
1689416049166607018	3491	1689416049142984323	laser1	-2.356194496154785	2.356194496154785	0.004363323096185923	1.736111516947858e-05	0.02500000037252903	0.023000000044703484	60.0	2.7850000858306885	2.7960000038146973	2.809000015258789	2.825000047683716	2.8369998931884766	2.8380000591278076	2.86899995803833	2.86899995803833	2.8940000534057617	2.8959999084472656	2.9179999828338623	2.9230000972747803	2.9489998817443848	2.9570000171661377	2.9769999980926514	2.99399995803833	3.0	3.0230000019073486	3.0309998989105225	3.053999900817871	3.072000026702881	3.0920000076293945	3.1050000190734863	3.134000062942505	3.138000011444092	3.1440000534057617	3.1689999103546143	3.186000108718872	3.186000108718872	3.180000066757202	3.1689999103546143	3.1619999408721924	3.1530001163482666	3.1530001163482666	3.1480000019073486	3.1440000534057617	3.1419999599456787	3.130000114440918	3.125999927520752
1689416049207565538	3492	1689416049167861094	laser1	-2.356194496154785	2.356194496154785	0.004363323096185923	1.736111516947858e-05	0.02500000037252903	0.023000000044703484	60.0	2.7780001163482666	2.7990000247955322	2.809000015258789	2.821000099182129	2.8359999656677246	2.8499999046325684	2.865000009536743	2.871999979019165	2.882999897003174	2.8989999294281006	2.9230000972747803	2.936000108718872	2.944000005722046	2.9489998817443848	2.9570000171661377	2.9690001010894775	2.9809999465942383	2.99399995803833	3.0209999084472656	3.052000045776367	3.065999984741211	3.0880000591278076	3.109999895095825	3.118000030517578	3.1419999599456787	3.1429998874664307	3.1700000762939453	3.183000087738037	3.184000015258789	3.184000015258789	3.1700000762939453	3.1619999408721924	3.1559998989105225	3.1510000228881836	3.1459999084472656	3.1419999599456787	3.1419999599456787	3.1389999389648438	3.122999906539917
1689416049210168391	3493	1689416049192831911	laser1	-2.356194496154785	2.356194496154785	0.004363323096185923	1.736111516947858e-05	0.02500000037252903	0.023000000044703484	60.0	2.7909998893737793	2.7950000762939453	2.815000057220459	2.8259999752044678	2.8450000286102295	2.8459999561309814	2.8610000610351562	2.864000082015991	2.88700008392334	2.88700008392334	2.9210000038146973	2.936000108718872	2.943000078201294	2.9609999656677246	2.9630000591278076	2.989000082015991	2.994999885559082	3.0160000324249268	3.0309998989105225	3.0490000247955322	3.065999984741211	3.0769999027252197	3.0929999351501465	3.114000082015991	3.140000104904175	3.1500000953674316	3.1760001182556152	3.184999942779541	3.184999942779541	3.183000087738037	3.177000045776367	3.1540000438690186	3.1540000438690186	3.1530001163482666	3.1510000228881836	3.1480000019073486	3.1389999389648438	3.13700008392334	3.127000093460083
1689416049250565933	3494	1689416049217796856	laser1	-2.356194496154785	2.356194496154785	0.004363323096185923	1.736111516947858e-05	0.02500000037252903	0.023000000044703484	60.0	2.7769999504089355	2.7950000762939453	2.7980000972747803	2.808000087738037	2.8329999446868896	2.8380000591278076	2.8610000610351562	2.871999979019165	2.874000072479248	2.9019999504089355	2.9189999103546143	2.9210000038146973	2.944999933242798	2.9519999027252197	2.9630000591278076	2.992000102996826	2.999000072479248	3.0209999084472656	3.0269999504089355	3.059999942779541	3.066999912261963	3.0869998931884766	3.0989999771118164	3.118000030517578	3.130000114440918	3.1589999198913574	3.1679999828338623	3.180999994277954	3.184000015258789	3.180999994277954	3.1670000553131104	3.1619999408721924	3.1489999294281006	3.1489999294281006	3.1489999294281006	3.1440000534057617	3.131999969482422	3.131999969482422	3.124000072479248
1689416049291997660	3495	1689416049242798662	laser1	-2.356194496154785	2.356194496154785	0.004363323096185923	1.736111516947858e-05	0.02500000037252903	0.023000000044703484	60.0	2.7920000553131104	2.7960000038146973	2.805999994277954	2.822000026702881	2.8299999237060547	2.8429999351501465	2.865999937057495	2.878999948501587	2.8910000324249268	2.9010000228881836	2.9110000133514404	2.927000045776367	2.946000099182129	2.9509999752044678	2.9700000286102295	2.9769999980926514	2.996000051498413	3.01200008392334	3.0339999198913574	3.065999984741211	3.078000068664551	3.0959999561309814	3.111999988555908	3.128999948501587	3.140000104904175	3.1579999923706055	3.1679999828338623	3.181999921798706	3.181999921798706	3.1679999828338623	3.1530001163482666	3.1480000019073486	3.1470000743865967	3.13700008392334	3.132999897003174	3.125999927520752	3.109999895095825	3.1080000400543213	3.1080000400543213
1689416049293544977	3496	1689416049267646845	laser1	-2.356194496154785	2.356194496154785	0.004363323096185923	1.736111516947858e-05	0.02500000037252903	0.023000000044703484	60.0	2.7890000343322754	2.7990000247955322	2.805999994277954	2.822000026702881	2.825000047683716	2.8489999771118164	2.8510000705718994	2.875	2.885999917984009	2.8989999294281006	2.9170000553131104	2.927000045776367	2.953000068664551	2.9670000076293945	2.9700000286102295	2.9749999046325684	3.00600004196167	3.0280001163482666	3.0290000438690186	3.049999952316284	3.063999891281128	3.0959999561309814	3.1029999256134033	3.11899995803833	3.1419999599456787	3.1589999198913574	3.180000066757202	3.180000066757202	3.1760001182556152	3.1689999103546143	3.1689999103546143	3.1610000133514404	3.1500000953674316	3.1470000743865967	3.124000072479248	3.111999988555908	3.1110000610351562	3.1110000610351562	3.1110000610351562
1689416049333570357	3497	1689416049292693811	laser1	-2.356194496154785	2.356194496154785	0.004363323096185923	1.736111516947858e-05	0.02500000037252903	0.023000000044703484	60.0	2.7839999198913574	2.7980000972747803	2.7990000247955322	2.822999954223633	2.825000047683716	2.8429999351501465	2.861999988555908	2.875999927520752	2.880000114440918	2.8989999294281006	2.9189999103546143	2.937000036239624	2.941999912261963	2.950000047683716	2.9800000190734863	2.9800000190734863	2.997999906539917	3.013000011444092	3.0399999618530273	3.0450000762939453	3.072999954223633	3.0899999141693115	3.1089999675750732	3.111999988555908	3.132999897003174	3.1510000228881836	3.1700000762939453	3.1710000038146973	3.1710000038146973	3.1570000648498535	3.1410000324249268	3.125999927520752	3.125999927520752	3.119999885559082	3.11899995803833	3.118000030517578	3.1029999256134033	3.1029999256134033	3.1070001125335693
1689416049335185541	3498	1689416049317599492	laser1	-2.356194496154785	2.356194496154785	0.004363323096185923	1.736111516947858e-05	0.02500000037252903	0.023000000044703484	60.0	2.7880001068115234	2.7960000038146973	2.805999994277954	2.8259999752044678	2.8289999961853027	2.8480000495910645	2.86299991607666	2.884000062942505	2.884000062942505	2.9049999713897705	2.9200000762939453	2.927999973297119	2.943000078201294	2.9489998817443848	2.9619998931884766	2.990999937057495	3.005000114440918	3.013000011444092	3.0329999923706055	3.049999952316284	3.052999973297119	3.0940001010894775	3.1059999465942383	3.115000009536743	3.127000093460083	3.1480000019073486	3.1630001068115234	3.180000066757202	3.180000066757202	3.1570000648498535	3.1510000228881836	3.128000020980835	3.121999979019165	3.121999979019165	3.114000082015991	3.114000082015991	3.11299991607666	3.1019999980926514	3.1019999980926514
1689416049375563913	3499	1689416049342551183	laser1	-2.356194496154785	2.356194496154785	0.004363323096185923	1.736111516947858e-05	0.02500000037252903	0.023000000044703484	60.0	2.7920000553131104	2.7990000247955322	2.816999912261963	2.822999954223633	2.8429999351501465	2.8529999256134033	2.8550000190734863	2.877000093460083	2.885999917984009	2.890000104904175	2.9119999408721924	2.936000108718872	2.943000078201294	2.9630000591278076	2.9730000495910645	2.98799991607666	3.006999969482422	3.0209999084472656	3.0309998989105225	3.063999891281128	3.065000057220459	3.0829999446868896	3.0940001010894775	3.124000072479248	3.138000011444092	3.1559998989105225	3.180999994277954	3.180999994277954	3.183000087738037	3.180000066757202	3.1730000972747803	3.1689999103546143	3.1470000743865967	3.1470000743865967	3.1470000743865967	3.1449999809265137	3.138000011444092	3.128000020980835	3.125999927520752
1689416049416578223	3500	1689416049367546094	laser1	-2.356194496154785	2.356194496154785	0.004363323096185923	1.736111516947858e-05	0.02500000037252903	0.023000000044703484	60.0	2.7820000648498535	2.7960000038146973	2.802000045776367	2.813999891281128	2.8340001106262207	2.8440001010894775	2.859999895095825	2.875999927520752	2.884999990463257	2.8970000743865967	2.9230000972747803	2.930999994277954	2.933000087738037	2.947000026702881	2.9609999656677246	2.98799991607666	3.009999990463257	3.010999917984009	3.0250000953674316	3.0309998989105225	3.065000057220459	3.0789999961853027	3.0969998836517334	3.1070001125335693	3.134999990463257	3.1480000019073486	3.1500000953674316	3.177999973297119	3.177999973297119	3.1700000762939453	3.1649999618530273	3.1640000343322754	3.1589999198913574	3.1530001163482666	3.1489999294281006	3.140000104904175	3.135999917984009	3.128999948501587	3.128999948501587
1689416049416593597	3501	1689416049392434825	laser1	-2.356194496154785	2.356194496154785	0.004363323096185923	1.736111516947858e-05	0.02500000037252903	0.023000000044703484	60.0	2.7909998893737793	2.7950000762939453	2.815999984741211	2.828000068664551	2.8329999446868896	2.8529999256134033	2.872999906539917	2.877000093460083	2.884000062942505	2.9030001163482666	2.9100000858306885	2.9240000247955322	2.933000087738037	2.9579999446868896	2.9709999561309814	2.9820001125335693	3.003000020980835	3.0139999389648438	3.0380001068115234	3.052999973297119	3.0759999752044678	3.0950000286102295	3.0950000286102295	3.119999885559082	3.122999906539917	3.1429998874664307	3.1570000648498535	3.174999952316284	3.174999952316284	3.1640000343322754	3.1640000343322754	3.1640000343322754	3.1489999294281006	3.1449999809265137	3.134000062942505	3.132999897003174	3.128000020980835	3.125	3.119999885559082
1689416049457724152	3502	1689416049417470225	laser1	-2.356194496154785	2.356194496154785	0.004363323096185923	1.736111516947858e-05	0.02500000037252903	0.023000000044703484	60.0	2.7899999618530273	2.7929999828338623	2.809000015258789	2.811000108718872	2.8310000896453857	2.8320000171661377	2.8440001010894775	2.8589999675750732	2.8910000324249268	2.8949999809265137	2.9040000438690186	2.9260001182556152	2.947000026702881	2.9570000171661377	2.9619998931884766	2.9690001010894775	3.003000020980835	3.0190000534057617	3.0450000762939453	3.055999994277954	3.069999933242798	3.0829999446868896	3.0959999561309814	3.111999988555908	3.140000104904175	3.1589999198913574	3.1710000038146973	3.177000045776367	3.177000045776367	3.1700000762939453	3.1659998893737793	3.1519999504089355	3.1510000228881836	3.1419999599456787	3.140000104904175	3.138000011444092	3.13700008392334	3.134000062942505	3.117000102996826
1689416049459861733	3503	1689416049442419387	laser1	-2.356194496154785	2.356194496154785	0.004363323096185923	1.736111516947858e-05	0.02500000037252903	0.023000000044703484	60.0	2.7799999713897705	2.7920000553131104	2.8010001182556152	2.8269999027252197	2.8299999237060547	2.8389999866485596	2.8519999980926514	2.86899995803833	2.888000011444092	2.9030001163482666	2.9170000553131104	2.9200000762939453	2.936000108718872	2.9549999237060547	2.9660000801086426	2.989000082015991	3.00600004196167	3.0169999599456787	3.0450000762939453	3.0460000038146973	3.049999952316284	3.063999891281128	3.0940001010894775	3.117000102996826	3.127000093460083	3.1480000019073486	3.1610000133514404	3.1610000133514404	3.1600000858306885	3.1519999504089355	3.1519999504089355	3.1449999809265137	3.1449999809265137	3.118000030517578	3.1019999980926514	3.115999937057495	3.1019999980926514	3.1019999980926514	3.1010000705718994
1689416049501585296	3504	1689416049467384497	laser1	-2.356194496154785	2.356194496154785	0.004363323096185923	1.736111516947858e-05	0.02500000037252903	0.023000000044703484	60.0	2.7929999828338623	2.802000045776367	2.805000066757202	2.8310000896453857	2.8429999351501465	2.8429999351501465	2.8570001125335693	2.875999927520752	2.875999927520752	2.884999990463257	2.9049999713897705	2.9200000762939453	2.947000026702881	2.9570000171661377	2.9700000286102295	2.993000030517578	3.00600004196167	3.013000011444092	3.0390000343322754	3.052000045776367	3.0759999752044678	3.0889999866485596	3.0989999771118164	3.119999885559082	3.13700008392334	3.1510000228881836	3.1679999828338623	3.1689999103546143	3.1679999828338623	3.1530001163482666	3.1449999809265137	3.1449999809265137	3.1449999809265137	3.13700008392334	3.135999917984009	3.131999969482422	3.125999927520752	3.117000102996826	3.0989999771118164
1689416049542562374	3505	1689416049492384058	laser1	-2.356194496154785	2.356194496154785	0.004363323096185923	1.736111516947858e-05	0.02500000037252903	0.023000000044703484	60.0	2.7799999713897705	2.802000045776367	2.805999994277954	2.819000005722046	2.8259999752044678	2.8459999561309814	2.8559999465942383	2.874000072479248	2.8910000324249268	2.8919999599456787	2.9210000038146973	2.9210000038146973	2.941999912261963	2.946000099182129	2.9579999446868896	2.98799991607666	3.0	3.00600004196167	3.0329999923706055	3.046999931335449	3.059999942779541	3.0840001106262207	3.0959999561309814	3.121999979019165	3.121999979019165	3.1510000228881836	3.1530001163482666	3.1649999618530273	3.1649999618530273	3.1570000648498535	3.13700008392334	3.125	3.125	3.124000072479248	3.121000051498413	3.11899995803833	3.1050000190734863	3.1050000190734863	3.1050000190734863
1689416049542569751	3506	1689416049517349533	laser1	-2.356194496154785	2.356194496154785	0.004363323096185923	1.736111516947858e-05	0.02500000037252903	0.023000000044703484	60.0	2.7890000343322754	2.796999931335449	2.805000066757202	2.8289999961853027	2.8380000591278076	2.8459999561309814	2.865000009536743	2.881999969482422	2.881999969482422	2.8989999294281006	2.9089999198913574	2.9210000038146973	2.934999942779541	2.9579999446868896	2.9690001010894775	2.9820001125335693	3.009000062942505	3.015000104904175	3.0209999084472656	3.0480000972747803	3.052000045776367	3.0940001010894775	3.0980000495910645	3.1110000610351562	3.13700008392334	3.1530001163482666	3.1640000343322754	3.1740000247955322	3.1740000247955322	3.1510000228881836	3.134999990463257	3.134000062942505	3.134000062942505	3.118000030517578	3.1070001125335693	3.1070001125335693	3.1040000915527344	3.1019999980926514	3.1010000705718994
1689416049583577618	3507	1689416049542344415	laser1	-2.356194496154785	2.356194496154785	0.004363323096185923	1.736111516947858e-05	0.02500000037252903	0.023000000044703484	60.0	2.7890000343322754	2.7950000762939453	2.805000066757202	2.821000099182129	2.8259999752044678	2.8389999866485596	2.8529999256134033	2.872999906539917	2.877000093460083	2.9059998989105225	2.9130001068115234	2.937999963760376	2.944999933242798	2.9570000171661377	2.9649999141693115	2.98799991607666	2.996000051498413	3.003999948501587	3.0169999599456787	3.049999952316284	3.065999984741211	3.0820000171661377	3.1110000610351562	3.117000102996826	3.125999927520752	3.134000062942505	3.1600000858306885	3.1700000762939453	3.1700000762939453	3.1619999408721924	3.1549999713897705	3.1530001163482666	3.1500000953674316	3.1470000743865967	3.1410000324249268	3.138000011444092	3.119999885559082	3.115999937057495	3.115999937057495
1689416049584868987	3508	1689416049567318480	laser1	-2.356194496154785	2.356194496154785	0.004363323096185923	1.736111516947858e-05	0.02500000037252903	0.023000000044703484	60.0	2.7850000858306885	2.7890000343322754	2.811000108718872	2.815000057220459	2.8329999446868896	2.8410000801086426	2.8529999256134033	2.864000082015991	2.878999948501587	2.9010000228881836	2.9140000343322754	2.9200000762939453	2.930999994277954	2.9519999027252197	2.9579999446868896	2.9739999771118164	2.9860000610351562	3.009999990463257	3.0320000648498535	3.0369999408721924	3.0480000972747803	3.0789999961853027	3.0880000591278076	3.0959999561309814	3.13100004196167	3.1449999809265137	3.1730000972747803	3.1740000247955322	3.1730000972747803	3.1760001182556152	3.1619999408721924	3.1500000953674316	3.1470000743865967	3.1459999084472656	3.1440000534057617	3.134999990463257	3.132999897003174	3.115999937057495	3.115999937057495
1689416049626570795	3509	1689416049592338823	laser1	-2.356194496154785	2.356194496154785	0.004363323096185923	1.736111516947858e-05	0.02500000037252903	0.023000000044703484	60.0	2.7860000133514404	2.796999931335449	2.7980000972747803	2.822000026702881	2.8310000896453857	2.8429999351501465	2.8540000915527344	2.8559999465942383	2.875999927520752	2.8889999389648438	2.9030001163482666	2.9240000247955322	2.936000108718872	2.9539999961853027	2.9590001106262207	2.9730000495910645	2.993000030517578	3.005000114440918	3.015000104904175	3.0209999084472656	3.052999973297119	3.065000057220459	3.0969998836517334	3.1070001125335693	3.127000093460083	3.1459999084472656	3.1600000858306885	3.1689999103546143	3.1689999103546143	3.1679999828338623	3.1670000553131104	3.1610000133514404	3.1480000019073486	3.1440000534057617	3.13700008392334	3.135999917984009	3.11899995803833	3.111999988555908	3.1110000610351562
1689416049667551231	3510	1689416049617272268	laser1	-2.356194496154785	2.356194496154785	0.004363323096185923	1.736111516947858e-05	0.02500000037252903	0.023000000044703484	60.0	2.7760000228881836	2.7899999618530273	2.796999931335449	2.812999963760376	2.8289999961853027	2.8489999771118164	2.8540000915527344	2.861999988555908	2.877000093460083	2.8929998874664307	2.8980000019073486	2.9189999103546143	2.924999952316284	2.9519999027252197	2.9600000381469727	2.9760000705718994	2.9860000610351562	2.999000072479248	3.0230000019073486	3.0490000247955322	3.0490000247955322	3.0739998817443848	3.0799999237060547	3.1029999256134033	3.118000030517578	3.121999979019165	3.1500000953674316	3.1589999198913574	3.1589999198913574	3.1579999923706055	3.1570000648498535	3.1570000648498535	3.1480000019073486	3.1410000324249268	3.13700008392334	3.130000114440918	3.127000093460083	3.122999906539917	3.122999906539917
1689416049667555703	3511	1689416049642276756	laser1	-2.356194496154785	2.356194496154785	0.004363323096185923	1.736111516947858e-05	0.02500000037252903	0.023000000044703484	60.0	2.7750000953674316	2.7869999408721924	2.7960000038146973	2.8239998817443848	2.8310000896453857	2.8440001010894775	2.8580000400543213	2.875999927520752	2.881999969482422	2.881999969482422	2.9049999713897705	2.9130001068115234	2.930000066757202	2.9489998817443848	2.9549999237060547	2.9739999771118164	2.986999988555908	3.000999927520752	3.0320000648498535	3.0360000133514404	3.0510001182556152	3.071000099182129	3.0829999446868896	3.11299991607666	3.115000009536743	3.134000062942505	3.1480000019073486	3.1500000953674316	3.1480000019073486	3.138000011444092	3.135999917984009	3.128999948501587	3.11899995803833	3.121000051498413	3.118000030517578	3.111999988555908	3.111999988555908	3.1070001125335693	3.1070001125335693
1689416049708562027	3512	1689416049667341655	laser1	-2.356194496154785	2.356194496154785	0.004363323096185923	1.736111516947858e-05	0.02500000037252903	0.023000000044703484	60.0	2.7799999713897705	2.7909998893737793	2.7990000247955322	2.819000005722046	2.828000068664551	2.8320000171661377	2.8440001010894775	2.865999937057495	2.872999906539917	2.882999897003174	2.9070000648498535	2.924999952316284	2.933000087738037	2.946000099182129	2.9570000171661377	2.9749999046325684	2.990000009536743	3.00600004196167	3.009999990463257	3.053999900817871	3.055000066757202	3.072000026702881	3.0959999561309814	3.1019999980926514	3.125999927520752	3.1530001163482666	3.1610000133514404	3.1610000133514404	3.1549999713897705	3.1549999713897705	3.1510000228881836	3.1470000743865967	3.134000062942505	3.124000072479248	3.121000051498413	3.11899995803833	3.109999895095825	3.0940001010894775	3.0889999866485596
1689416049709802485	3513	1689416049692360472	laser1	-2.356194496154785	2.356194496154785	0.004363323096185923	1.736111516947858e-05	0.02500000037252903	0.023000000044703484	60.0	2.7720000743865967	2.7909998893737793	2.7950000762939453	2.813999891281128	2.8289999961853027	2.8389999866485596	2.861999988555908	2.867000102996826	2.88700008392334	2.8919999599456787	2.8989999294281006	2.9130001068115234	2.936000108718872	2.947000026702881	2.9560000896453857	2.9709999561309814	2.9800000190734863	3.009999990463257	3.0329999923706055	3.046999931335449	3.071000099182129	3.0810000896453857	3.0869998931884766	3.0999999046325684	3.128999948501587	3.1449999809265137	3.1619999408721924	3.1649999618530273	3.1649999618530273	3.140000104904175	3.122999906539917	3.122999906539917	3.130000114440918	3.130000114440918	3.124000072479248	3.124000072479248	3.122999906539917	3.0920000076293945	3.0899999141693115
1689416049751566982	3514	1689416049717343612	laser1	-2.356194496154785	2.356194496154785	0.004363323096185923	1.736111516947858e-05	0.02500000037252903	0.023000000044703484	60.0	2.7820000648498535	2.7939999103546143	2.806999921798706	2.811000108718872	2.8320000171661377	2.8359999656677246	2.86299991607666	2.86299991607666	2.871000051498413	2.88700008392334	2.9130001068115234	2.927999973297119	2.934999942779541	2.9549999237060547	2.9560000896453857	2.9790000915527344	2.98799991607666	3.0190000534057617	3.0230000019073486	3.0280001163482666	3.049999952316284	3.071000099182129	3.0859999656677246	3.109999895095825	3.115000009536743	3.134000062942505	3.1470000743865967	3.1570000648498535	3.1570000648498535	3.1429998874664307	3.134999990463257	3.13100004196167	3.1110000610351562	3.1110000610351562	3.121000051498413	3.121000051498413	3.119999885559082	3.118000030517578	3.0959999561309814
1689416049792590893	3515	1689416049742369452	laser1	-2.356194496154785	2.356194496154785	0.004363323096185923	1.736111516947858e-05	0.02500000037252903	0.023000000044703484	60.0	2.7820000648498535	2.7880001068115234	2.802000045776367	2.802000045776367	2.819999933242798	2.8340001106262207	2.8559999465942383	2.869999885559082	2.874000072479248	2.8959999084472656	2.8959999084472656	2.9200000762939453	2.927000045776367	2.946000099182129	2.9539999961853027	2.9639999866485596	2.9730000495910645	2.9769999980926514	3.00600004196167	3.0269999504089355	3.055999994277954	3.0769999027252197	3.1029999256134033	3.114000082015991	3.117000102996826	3.13100004196167	3.1489999294281006	3.1589999198913574	3.1589999198913574	3.1519999504089355	3.1489999294281006	3.1480000019073486	3.1429998874664307	3.135999917984009	3.132999897003174	3.130000114440918	3.115000009536743	3.109999895095825	3.1089999675750732
[truncated: 6,380 more rows]
[truncated: 1,042 more columns]
